# Supplementary material for: RNA-Seq of Phenotypically Distinct Eimeria maxima Strains Reveals Coordinated and Contrasting Maturation and Shared Sporogonic Biomarkers with Eimeria acervulina
Source: Pathogens. 2023 Dec 19;13(1):2. doi: 10.3390/pathogens13010002 (PMC10818985; doi:10.3390/pathogens13010002)
Supplement: Supplementary file 1 [file pathogens-13-00002-s001.zip]

Archive with 15 entries (15 files):
- Table S1.xlsx
- Table S10.xlsx
- Table S11.xlsx
- Table S12.xlsx
- Table S13.xlsx
- Table S14.xlsx
- Table S15.xlsx
- Table S2.xlsx
- Table S3.xlsx
- Table S4.xlsx
- Table S5.xlsx
- Table S6.xlsx
- Table S7.xlsx
- Table S8.xlsx
- Table S9.xlsx
