# Supplementary material for: RNA-Seq of Phenotypically Distinct Eimeria maxima Strains Reveals Coordinated and Contrasting Maturation and Shared Sporogonic Biomarkers with Eimeria acervulina
Source: Pathogens. 2023 Dec 19;13(1):2. doi: 10.3390/pathogens13010002 (PMC10818985; doi:10.3390/pathogens13010002)
Supplement: Supplementary file 1 [file pathogens-13-00002-s001.zip › Table S1.xlsx]

## Sheet: Table S1
Table S1. Oligonucleotides used for RT-qPCR in this study.
Gene	Description	Sequence (5'-3')	Concentration
EMWEY_00005470 F-2	SAG family member CDS	AGGCACAGCCCTACACTGA	500 nM
EMWEY_00005470 R-2	SAG family member CDS	AACGACGATGACGGTAGGAAC	500 nM
EMWEY_00006260 F-1	Cation-transporting ATPase, related CDS	CATGGACCTGTCGGAGTGG	300 nM
EMWEY_00006260 R-1	Cation-transporting ATPase, related CDS	ATCCAGCTTGCATTGCCCTG	300 nM
EMWEY_00042090 F-2	Hypothetical protein	TCACTAACTTTATGCGACCATGTG	200 nM
EMWEY_00042090 R-2	Hypothetical protein	AACCACAGAGTTGCTGGGAA	200 nM
EMWEY_00043250 F-2	Tubulin beta chain, putative CDS	CACTGGTACACCGGGGAAG	200 nM
EMWEY_00043250 R-2	Tubulin beta chain, putative CDS	GGTGGCATCCTGGTACTGC	200 nM
