# Supplementary material for: RNA-Seq of Phenotypically Distinct Eimeria maxima Strains Reveals Coordinated and Contrasting Maturation and Shared Sporogonic Biomarkers with Eimeria acervulina
Source: Pathogens. 2023 Dec 19;13(1):2. doi: 10.3390/pathogens13010002 (PMC10818985; doi:10.3390/pathogens13010002)
Supplement: Supplementary file 1 [file pathogens-13-00002-s001.zip › Table S10.xlsx]

## Sheet: Table S10
Table S10. Blast2GO results for overall significantly differentially expressed genes between E. maxima strains with associated KEGG pathways and E. acervulina homologs.
APU-1 DEGs*	Original Description	APU-1 overall mean TPM***	APU-2 overall mean TPM***	APU-1 Log2 FC	Adj. p-value	Length	#Hits	e-Value	sim mean	BLAST Hit Description (HSP)	Best other hit	#GO	GO IDs	GO Names	Enzyme Codes	Enzyme Names	InterPro IDs	InterPro GO IDs	InterPro GO Names	E. maxima KEGG pathways	E. acervulina homolog	E. acervulina description	E. acervulina overall mean TPM***	E. acervulina KEGG pathways
EMWEY_00001070	hypothetical protein, conserved CDS	108.488	36.2557	1.56732	1.25912e-63	247	100	2.74132e-156	56.8	ref|XP_013337820.1|hypothetical protein, conserved [Eimeria maxima]/emb|CDJ61170.1|hypothetical protein, conserved [Eimeria maxima];ref|XP_026190435.1|SF-assemblin [Cyclospora cayetanensis];ref|XP_013248288.1|hypothetical protein, conserved [Eimeria acervulina]/emb|CDI82234.1|hypothetical protein, conserved [Eimeria acervulina];emb|CDI75197.1|hypothetical protein, conserved [Eimeria praecox];emb|…	SF-assemblin [Cyclospora cayetanensis] ref|XP_026190435.1|	4	P:GO:0007010; F:GO:0005200; C:GO:0005737; C:GO:0005874	P:cytoskeleton organization; F:structural constituent of cytoskeleton; C:cytoplasm; C:microtubule			Coil (COILS); IPR008374 (PFAM); IPR008374 (PANTHER)	F:GO:0005200	F:structural constituent of cytoskeleton	none identified	EAH_00005380	hypothetical protein, conserved CDS	3.23158	none identified
EMWEY_00007700	hypothetical protein, conserved CDS	560.44	151.318	1.58839	0.00188307	313	6	0	66.07	ref|XP_013333972.1|hypothetical protein, conserved [Eimeria maxima]/emb|CDJ57322.1|hypothetical protein, conserved [Eimeria maxima];ref|XP_013249531.1|hypothetical protein, conserved [Eimeria acervulina]/emb|CDI80523.1|hypothetical protein, conserved [Eimeria acervulina];emb|CDJ46698.1|hypothetical protein, conserved [Eimeria brunetti];ref|XP_013437600.1|hypothetical protein, conserved [Eimeria n…	none identified	1	C:GO:0016020	C:membrane			mobidb-lite (MOBIDB_LITE); mobidb-lite (MOBIDB_LITE)	no GO terms	no GO terms	none identified	EAH_00052400	hypothetical protein, conserved CDS	9.81105	none identified
EMWEY_00012880	hypothetical protein, conserved CDS	105.978	30.9157	1.60156	0.000243473	2478	41	0	63.73	ref|XP_013334613.1|hypothetical protein, conserved [Eimeria maxima]/emb|CDJ57965.1|hypothetical protein, conserved [Eimeria maxima];emb|CDI76828.1|hypothetical protein, conserved [Eimeria praecox];ref|XP_013351822.1|uncharacterized protein EMH_0048140 [Eimeria mitis]/emb|CDJ29253.1|hypothetical protein, conserved [Eimeria mitis];ref|XP_013249008.1|hypothetical protein, conserved [Eimeria acervuli…	none identified	9	P:GO:0035082; P:GO:0035735; P:GO:0097712; P:GO:1904491; P:GO:1905349; P:GO:1905515; C:GO:0030990; C:GO:0035869; C:GO:0098590	P:axoneme assembly; P:intraciliary transport involved in cilium assembly; P:vesicle targeting, trans-Golgi to periciliary membrane compartment; P:protein localization to ciliary transition zone; P:ciliary transition zone assembly; P:non-motile cilium assembly; C:intraciliary transport particle; C:ciliary transition zone; C:plasma membrane region			Coil (COILS); Coil (COILS); Coil (COILS); mobidb-lite (MOBIDB_LITE); mobidb-lite (MOBIDB_LITE); mobidb-lite (MOBIDB_LITE); mobidb-lite (MOBIDB_LITE); mobidb-lite (MOBIDB_LITE); mobidb-lite (MOBIDB_LITE); mobidb-lite (MOBIDB_LITE); mobidb-lite (MOBIDB_LITE); mobidb-lite (MOBIDB_LITE); mobidb-lite (MOBIDB_LITE); mobidb-lite (MOBIDB_LITE); PTHR20837 (PANTHER)	P:GO:0000226; P:GO:0001578; P:GO:0006810; P:GO:0006903; P:GO:0006928; P:GO:0006996; P:GO:0007010; P:GO:0007017; P:GO:0007018; P:GO:0008104; P:GO:0008104; P:GO:0009987; P:GO:0010970; P:GO:0016043; P:GO:0016192; P:GO:0022607; P:GO:0030030; P:GO:0030031; P:GO:0030705; P:GO:0031503; P:GO:0033036; P:GO:0033365; P:GO:0035082; P:GO:0035735; P:GO:0042073; P:GO:0044085; P:GO:0044782; P:GO:0046907; P:GO:00…	P:microtubule cytoskeleton organization; P:microtubule bundle formation; P:transport; P:vesicle targeting; P:obsolete movement of cell or subcellular component; P:organelle organization; P:cytoskeleton organization; P:microtubule-based process; P:microtubule-based movement; P:protein localization; P:protein localization; P:cellular process; P:transport along microtubule; P:cellular component orga…	none identified	EAH_00020560	hypothetical protein, conserved CDS	1.36684	none identified
EMWEY_00023520	hypothetical protein, conserved CDS	144.366	39.3286	1.84672	8.58218e-12	991	9	0	71.03	ref|XP_013336266.1|hypothetical protein, conserved [Eimeria maxima]/emb|CDJ59619.1|hypothetical protein, conserved [Eimeria maxima];ref|XP_013247562.1|hypothetical protein, conserved [Eimeria acervulina]/emb|CDI83304.1|hypothetical protein, conserved [Eimeria acervulina];emb|CDJ50482.1|hypothetical protein, conserved [Eimeria brunetti];ref|XP_037878130.1|LOW QUALITY PROTEIN: uncharacterized prote…	none identified	1	C:GO:0016020	C:membrane			Coil (COILS); Coil (COILS); Coil (COILS); mobidb-lite (MOBIDB_LITE); mobidb-lite (MOBIDB_LITE); mobidb-lite (MOBIDB_LITE); mobidb-lite (MOBIDB_LITE); mobidb-lite (MOBIDB_LITE); mobidb-lite (MOBIDB_LITE); mobidb-lite (MOBIDB_LITE); mobidb-lite (MOBIDB_LITE); mobidb-lite (MOBIDB_LITE); mobidb-lite (MOBIDB_LITE); mobidb-lite (MOBIDB_LITE)	no GO terms	no GO terms	none identified	EAH_00035660	hypothetical protein, conserved CDS	14.5553	none identified
EMWEY_00023530	18 kDa cyclophilin, putative CDS	1898.51	435.888	2.0558	1.71112e-34	189	100	1.83867e-137	62.95	ref|XP_013336267.1|18 kDa cyclophilin, putative [Eimeria maxima]/emb|CDJ59620.1|18 kDa cyclophilin, putative [Eimeria maxima];ref|XP_037878129.1|LOW QUALITY PROTEIN: 18 kDa cyclophilin, putative [Eimeria mitis]/emb|CDJ35840.1|18 kDa cyclophilin, putative [Eimeria mitis];emb|CDJ50483.1|18 kDa cyclophilin, putative [Eimeria brunetti];ref|XP_013233121.1|18 kDa cyclophilin, putative [Eimeria tenella]…	N/A	7	P:GO:0000413; P:GO:0006457; F:GO:0003755; F:GO:0016018; C:GO:0005737; C:GO:0016020; C:GO:0043231	P:protein peptidyl-prolyl isomerization; P:protein folding; F:peptidyl-prolyl cis-trans isomerase activity; F:cyclosporin A binding; C:cytoplasm; C:membrane; C:intracellular membrane-bounded organelle	EC:5.2.1.8; EC:5.2; EC:5	Peptidylprolyl isomerase; Cis-trans-isomerases; Isomerases	IPR002130 (PRINTS); IPR002130 (PFAM); IPR029000 (G3DSA:2.40.100.GENE3D); mobidb-lite (MOBIDB_LITE); mobidb-lite (MOBIDB_LITE); PTHR11071 (PANTHER); IPR020892 (PROSITE_PATTERNS); IPR002130 (PROSITE_PROFILES); IPR029000 (SUPERFAMILY)	P:GO:0000413; P:GO:0006457; F:GO:0003755	P:protein peptidyl-prolyl isomerization; P:protein folding; F:peptidyl-prolyl cis-trans isomerase activity	none identified	EAH_00035670	18 kDa cyclophilin, putative CDS	164.786	none identified
EMWEY_00033050	hypothetical protein, conserved CDS	132.666	35.151	1.96562	7.26897e-76	520	8	0	64.95	ref|XP_013333915.1|hypothetical protein, conserved [Eimeria maxima]/emb|CDJ57265.1|hypothetical protein, conserved [Eimeria maxima];ref|XP_013251304.1|hypothetical protein, conserved [Eimeria acervulina]/emb|CDI78462.1|hypothetical protein, conserved [Eimeria acervulina];ref|XP_013439291.1|hypothetical protein, conserved [Eimeria necatrix]/emb|CDJ63966.1|hypothetical protein, conserved [Eimeria n…	none identified						mobidb-lite (MOBIDB_LITE); mobidb-lite (MOBIDB_LITE); mobidb-lite (MOBIDB_LITE); mobidb-lite (MOBIDB_LITE); PS51257 (PROSITE_PROFILES)	no GO terms	no GO terms	none identified	EAH_00007440	hypothetical protein, conserved CDS	32.4374	none identified
EMWEY_00041620	hypothetical protein, conserved CDS	223.116	33.1133	2.71758	3.54632e-224	147	23	1.55591e-106	83.98	ref|XP_013338141.1|hypothetical protein, conserved [Eimeria maxima]/emb|CDJ61491.1|hypothetical protein, conserved [Eimeria maxima];ref|XP_013337538.1|hypothetical protein EMWEY_00035880 [Eimeria maxima]/emb|CDJ60888.1|hypothetical protein EMWEY_00035880 [Eimeria maxima];emb|CDJ47058.1|hypothetical protein, conserved [Eimeria brunetti];ref|XP_013335695.1|hypothetical protein EMWEY_00055330 [Eimer…	none identified						IPR026960 (PFAM)	no GO terms	no GO terms	none identified	EAH_00068470	hypothetical protein, conserved CDS	3.49211	none identified
EMWEY_00048910	hypothetical protein, conserved CDS	411.286	81.0129	2.2474	4.36869e-52	267	35	1.60382e-173	50.02	ref|XP_013334878.1|hypothetical protein, conserved [Eimeria maxima]/emb|CDJ58232.1|hypothetical protein, conserved [Eimeria maxima];ref|XP_013354811.1|LOW QUALITY PROTEIN: uncharacterized protein EMH_0073650 [Eimeria mitis]/emb|CDJ32246.1|hypothetical protein, conserved [Eimeria mitis];ref|XP_013337721.1|hypothetical protein EMWEY_00037730, partial [Eimeria maxima]/emb|CDJ61071.1|hypothetical pro…	none identified	1	C:GO:0016020	C:membrane			mobidb-lite (MOBIDB_LITE); mobidb-lite (MOBIDB_LITE); mobidb-lite (MOBIDB_LITE)	no GO terms	no GO terms	none identified	EAH_00067270	hypothetical protein, conserved CDS	0.538421	none identified
EMWEY_00056530	hypothetical protein, conserved CDS	145.299	13.9757	3.29053	1.81916e-57	355	6	0	76.78	ref|XP_013335916.1|hypothetical protein, conserved [Eimeria maxima]/emb|CDJ59268.1|hypothetical protein, conserved [Eimeria maxima];ref|XP_013435738.1|hypothetical protein, conserved [Eimeria necatrix]/emb|CDJ67271.1|hypothetical protein, conserved [Eimeria necatrix];ref|XP_037878777.1|uncharacterized protein EMH_0087520 [Eimeria mitis]/emb|CDJ36489.1|hypothetical protein, conserved [Eimeria miti…	none identified						mobidb-lite (MOBIDB_LITE)	no GO terms	no GO terms	none identified	none identified
EMWEY_00057350	hypothetical protein CDS	109.885	27.491	1.6269	7.2465e-07	514	1	9.92319e-14	100	ref|XP_013333340.1|hypothetical protein EMWEY_00057350, partial [Eimeria maxima]/emb|CDJ56689.1|hypothetical protein EMWEY_00057350, partial [Eimeria maxima]	none identified						Coil (COILS); Coil (COILS); Coil (COILS); mobidb-lite (MOBIDB_LITE); mobidb-lite (MOBIDB_LITE); mobidb-lite (MOBIDB_LITE); mobidb-lite (MOBIDB_LITE); mobidb-lite (MOBIDB_LITE)	no GO terms	no GO terms	none identified	none identified
APU-2 DEGs**	Original Description	APU-1 overall mean TPM***	APU-2 overall mean TPM***	APU-2 Log2 FC	Adj. p-value	Length	#Hits	e-Value	sim mean	BLAST Hit Description (HSP)	Best other hit	#GO	GO IDs	GO Names	Enzyme Codes	Enzyme Names	InterPro IDs	InterPro GO IDs	InterPro GO Names	E. maxima KEGG pathways	E. acervulina homolog	E. acervulina description	E. acervulina overall mean TPM***	E. acervulina KEGG pathways
EMWEY_00005470	SAG family member CDS	62.9014	1129.06	2.83093	9.88442e-07	237	100	1.34e-153	54.15	ref|XP_013333618.1|SAG family member [Eimeria maxima]/emb|CDJ56968.1|SAG family member [Eimeria maxima];ref|XP_013333621.1|SAG family member [Eimeria maxima]/emb|CDJ56971.1|SAG family member [Eimeria maxima];ref|XP_013333619.1|SAG family member [Eimeria maxima]/emb|CDJ56969.1|SAG family member [Eimeria maxima];ref|XP_013333620.1|SAG family member [Eimeria maxima]/emb|CDJ56970.1|SAG family member …	N/A	1	C:GO:0016020	C:membrane			IPR021288 (PFAM)	no GO terms	no GO terms	none identified	EAH_00006800	SAG family member CDS	0.752632	none identified
EMWEY_00007700	hypothetical protein, conserved CDS	560.44	151.318	−1.59	0.00188307	313	6	0	66.07	ref|XP_013333972.1|hypothetical protein, conserved [Eimeria maxima]/emb|CDJ57322.1|hypothetical protein, conserved [Eimeria maxima];ref|XP_013249531.1|hypothetical protein, conserved [Eimeria acervulina]/emb|CDI80523.1|hypothetical protein, conserved [Eimeria acervulina];emb|CDJ46698.1|hypothetical protein, conserved [Eimeria brunetti];ref|XP_013437600.1|hypothetical protein, conserved [Eimeria n…	none identified	1	C:GO:0016020	C:membrane			mobidb-lite (MOBIDB_LITE); mobidb-lite (MOBIDB_LITE)	no GO terms	no GO terms	none identified	EAH_00052400	hypothetical protein, conserved CDS	9.81105	none identified
EMWEY_00008090	hypothetical protein CDS	0.886667	105.357	6.42111	7.05817e-117	233	17	9.88e-139	56.58	ref|XP_013337500.1|hypothetical protein EMWEY_00008090, partial [Eimeria maxima]/emb|CDJ60850.1|hypothetical protein EMWEY_00008090, partial [Eimeria maxima];ref|XP_013336553.1|hypothetical protein EMWEY_00059320 [Eimeria maxima]/emb|CDJ59908.1|hypothetical protein EMWEY_00059320 [Eimeria maxima];emb|CDI85630.1|hypothetical protein EPH_0064760 [Eimeria praecox];ref|XP_013352258.1|uncharacterized …	none identified	1	C:GO:0016020	C:membrane			mobidb-lite (MOBIDB_LITE); mobidb-lite (MOBIDB_LITE)	no GO terms	no GO terms	none identified	EAH_00001770	hypothetical protein, conserved CDS	60.9058	none identified
EMWEY_00023530	18 kDa cyclophilin, putative CDS	1898.51	435.888	−2.06	1.71112e-34	189	100	1.84e-137	62.95	ref|XP_013336267.1|18 kDa cyclophilin, putative [Eimeria maxima]/emb|CDJ59620.1|18 kDa cyclophilin, putative [Eimeria maxima];ref|XP_037878129.1|LOW QUALITY PROTEIN: 18 kDa cyclophilin, putative [Eimeria mitis]/emb|CDJ35840.1|18 kDa cyclophilin, putative [Eimeria mitis];emb|CDJ50483.1|18 kDa cyclophilin, putative [Eimeria brunetti];ref|XP_013233121.1|18 kDa cyclophilin, putative [Eimeria tenella]…	N/A	7	P:GO:0000413; P:GO:0006457; F:GO:0003755; F:GO:0016018; C:GO:0005737; C:GO:0016020; C:GO:0043231	P:protein peptidyl-prolyl isomerization; P:protein folding; F:peptidyl-prolyl cis-trans isomerase activity; F:cyclosporin A binding; C:cytoplasm; C:membrane; C:intracellular membrane-bounded organelle	EC:5.2.1.8; EC:5.2; EC:5	Peptidylprolyl isomerase; Cis-trans-isomerases; Isomerases	IPR002130 (PRINTS); IPR029000 (G3DSA:2.40.100.GENE3D); IPR024936 (PIRSF); IPR002130 (PFAM); mobidb-lite (MOBIDB_LITE); mobidb-lite (MOBIDB_LITE); PTHR11071 (PANTHER); IPR020892 (PROSITE_PATTERNS); IPR002130 (PROSITE_PROFILES); IPR029000 (SUPERFAMILY)	P:GO:0000413; P:GO:0006457; F:GO:0003755	P:protein peptidyl-prolyl isomerization; P:protein folding; F:peptidyl-prolyl cis-trans isomerase activity	none identified	EAH_00035670	18 kDa cyclophilin, putative CDS	164.786	none identified
EMWEY_00036080	thioredoxin, putative CDS	28.2524	108.851	1.52565	0.000950363	251	100	6.86e-163	62.37	ref|XP_013337555.1|thioredoxin, putative [Eimeria maxima]/emb|CDJ60905.1|thioredoxin, putative [Eimeria maxima];ref|XP_013352069.1|thioredoxin, putative [Eimeria mitis]/emb|CDJ29500.1|thioredoxin, putative [Eimeria mitis];emb|CDI80419.1|thioredoxin, putative [Eimeria praecox];ref|XP_013247519.1|thioredoxin, putative [Eimeria acervulina]/emb|CDI83347.1|thioredoxin, putative [Eimeria acervulina];em…	N/A	17	P:GO:0006457; P:GO:0006897; P:GO:0036498; P:GO:0043277; P:GO:0043687; P:GO:0044260; P:GO:0098657; F:GO:0003756; F:GO:0015035; C:GO:0005615; C:GO:0005773; C:GO:0005788; C:GO:0005789; C:GO:0005793; C:GO:0005829; C:GO:0005886; C:GO:0034663	P:protein folding; P:endocytosis; P:IRE1-mediated unfolded protein response; P:apoptotic cell clearance; P:post-translational protein modification; P:obsolete cellular macromolecule metabolic process; P:import into cell; F:protein disulfide isomerase activity; F:protein-disulfide reductase activity; C:extracellular space; C:vacuole; C:endoplasmic reticulum lumen; C:endoplasmic reticulum membrane;…	EC:5.3.4.1; EC:5.3.4; EC:1; EC:1.8; EC:5.3; EC:5	Protein disulfide-isomerase; Intramolecular oxidoreductases; Oxidoreductases; Acting on a sulfur group of donors; Intramolecular oxidoreductases; Isomerases	PR00421 (PRINTS); G3DSA:3.40.30.10 (GENE3D); IPR013766 (PFAM); PTHR45672 (PANTHER); IPR017937 (PROSITE_PATTERNS); IPR013766 (PROSITE_PROFILES); cd02961 (CDD); IPR036249 (SUPERFAMILY)	P:GO:0006457; P:GO:0009987; F:GO:0003756; F:GO:0003824; F:GO:0016853; F:GO:0140096; C:GO:0005622; C:GO:0005737; C:GO:0005773; C:GO:0005783; C:GO:0005886; C:GO:0012505; C:GO:0016020; C:GO:0043226; C:GO:0043227; C:GO:0043229; C:GO:0043231; C:GO:0071944; C:GO:0110165	P:protein folding; P:cellular process; F:protein disulfide isomerase activity; F:catalytic activity; F:isomerase activity; F:catalytic activity, acting on a protein; C:intracellular anatomical structure; C:cytoplasm; C:vacuole; C:endoplasmic reticulum; C:plasma membrane; C:endomembrane system; C:membrane; C:organelle; C:membrane-bounded organelle; C:intracellular organelle; C:intracellular membra…	none identified	EAH_00036230	thioredoxin, putative CDS	116.138	none identified
EMWEY_00037810	hypothetical protein, conserved CDS	18.6071	106.667	1.50582	0.0233363	377	16	0	61	ref|XP_013337726.1|hypothetical protein, conserved [Eimeria maxima]/emb|CDJ61076.1|hypothetical protein, conserved [Eimeria maxima];emb|CDJ53212.1|hypothetical protein, conserved [Eimeria brunetti];emb|CDI76094.1|hypothetical protein, conserved [Eimeria praecox];ref|XP_013249310.1|hypothetical protein, conserved [Eimeria acervulina]/emb|CDI80764.1|hypothetical protein, conserved [Eimeria acervuli…	none identified						mobidb-lite (MOBIDB_LITE); mobidb-lite (MOBIDB_LITE); mobidb-lite (MOBIDB_LITE); mobidb-lite (MOBIDB_LITE)	no GO terms	no GO terms	none identified	EAH_00017350	hypothetical protein, conserved CDS	133.204	none identified
EMWEY_00039050	OTU-like cysteine protease domain-containing protein, putative CDS	10.0752	110.988	3.45485	1.67569e-182	381	100	6.49e-141	53.24	ref|XP_013334164.1|OTU-like cysteine protease domain-containing protein, putative [Eimeria maxima]/emb|CDJ57516.1|OTU-like cysteine protease domain-containing protein, putative [Eimeria maxima];ref|XP_013251019.1|OTU-like cysteine protease domain-containing protein, putative [Eimeria acervulina]/emb|CDI78796.1|OTU-like cysteine protease domain-containing protein, putative [Eimeria acervulina];gb|…	N/A	4	P:GO:0016579; P:GO:0044260; F:GO:0004843; F:GO:0008242	P:protein deubiquitination; P:obsolete cellular macromolecule metabolic process; F:cysteine-type deubiquitinase activity; F:omega peptidase activity	EC:3.4; EC:3; EC:3.4.19; EC:3.4.19.12	Acting on peptide bonds (peptidases); Hydrolases; Acting on peptide bonds (peptidases); Ubiquitinyl hydrolase 1	Coil (COILS); Coil (COILS); Coil (COILS); IPR003323 (PFAM); G3DSA:3.90.70.80 (GENE3D); mobidb-lite (MOBIDB_LITE); mobidb-lite (MOBIDB_LITE); mobidb-lite (MOBIDB_LITE); PTHR12419 (PANTHER); IPR003323 (PROSITE_PROFILES); cd22748 (CDD); IPR038765 (SUPERFAMILY)	P:GO:0006508; P:GO:0006807; P:GO:0008152; P:GO:0009987; P:GO:0016579; P:GO:0019538; P:GO:0019538; P:GO:0036211; P:GO:0036211; P:GO:0043170; P:GO:0043412; P:GO:0044237; P:GO:0044238; P:GO:0044260; P:GO:0070646; P:GO:0070647; P:GO:0071704; P:GO:1901564; F:GO:0003824; F:GO:0004843; F:GO:0008233; F:GO:0008234; F:GO:0008242; F:GO:0016787; F:GO:0019783; F:GO:0101005; F:GO:0140096	P:proteolysis; P:nitrogen compound metabolic process; P:metabolic process; P:cellular process; P:protein deubiquitination; P:protein metabolic process; P:protein metabolic process; P:protein modification process; P:protein modification process; P:macromolecule metabolic process; P:macromolecule modification; P:cellular metabolic process; P:primary metabolic process; P:obsolete cellular macromolec…	none identified	EAH_00037150	OTU-like cysteine protease domain-containing protein, putative CDS	4.21632	none identified
EMWEY_00042800	hypothetical protein, conserved CDS	21.2767	101.138	1.55778	0.00953002	228	7	5.36e-149	77.31	ref|XP_013334382.1|hypothetical protein, conserved [Eimeria maxima]/emb|CDJ57734.1|hypothetical protein, conserved [Eimeria maxima];ref|XP_013250959.1|hypothetical protein, conserved [Eimeria acervulina]/emb|CDI78861.1|hypothetical protein, conserved [Eimeria acervulina];emb|CDI77955.1|hypothetical protein, conserved [Eimeria praecox];emb|CDJ52696.1|hypothetical protein, conserved [Eimeria brunet…	none identified	1	C:GO:0016020	C:membrane			no IPS match	no IPS match	no IPS match	none identified	EAH_00037790	hypothetical protein, conserved CDS	144.357	none identified
EMWEY_00058460	elongation factor 1-alpha, putative CDS	1.54333	150.149	6.22203	4.73199e-68	450	100	0	89.4	ref|XP_013336300.1|elongation factor 1-alpha, putative [Eimeria maxima]/emb|CDJ59653.1|elongation factor 1-alpha, putative [Eimeria maxima];ref|XP_013247767.1|elongation factor 1-alpha, putative [Eimeria acervulina]/emb|CDI83049.1|elongation factor 1-alpha, putative [Eimeria acervulina];gb|OEH74529.1|elongation factor protein [Cyclospora cayetanensis];gb|UXB94620.1|elongation factor 1-alpha [Eime…	N/A	28	P:GO:0006177; P:GO:0006409; P:GO:0006414; P:GO:0006469; P:GO:0006611; P:GO:0015833; P:GO:0031503; P:GO:0034198; P:GO:0051017; P:GO:0071166; F:GO:0003723; F:GO:0003746; F:GO:0003922; F:GO:0003924; F:GO:0004781; F:GO:0005524; F:GO:0005525; F:GO:0019003; F:GO:0019901; F:GO:0031267; F:GO:0032550; F:GO:0043022; F:GO:0051015; C:GO:0000329; C:GO:0005739; C:GO:0005840; C:GO:0005853; C:GO:1990904	P:GMP biosynthetic process; P:tRNA export from nucleus; P:translational elongation; P:negative regulation of protein kinase activity; P:protein export from nucleus; P:peptide transport; P:protein-containing complex localization; P:cellular response to amino acid starvation; P:actin filament bundle assembly; P:ribonucleoprotein complex localization; F:RNA binding; F:translation elongation factor a…	EC:6.3.5.2; EC:2.7; EC:6.3; EC:3.6; EC:6.3.5; EC:2.7.7.4; EC:2.7.7; EC:3.6.1.15; EC:3.6.1; EC:2; EC:3; EC:6	GMP synthase (glutamine-hydrolyzing); Transferring phosphorus-containing groups; Forming carbon-nitrogen bonds; Acting on acid anhydrides; Forming carbon-nitrogen bonds; Sulfate adenylyltransferase; Transferring phosphorus-containing groups; Nucleoside-triphosphate phosphatase; Acting on acid anhydrides; Transferases; Hydrolases; Ligases	Coil (COILS); IPR000795 (PRINTS); IPR027417 (G3DSA:3.40.50.GENE3D); IPR004161 (PFAM); IPR000795 (PFAM); G3DSA:2.40.30.10 (GENE3D); IPR004160 (PFAM); G3DSA:2.40.30.10 (GENE3D); IPR004539 (TIGRFAM); PTHR23115 (PANTHER); IPR031157 (PROSITE_PATTERNS); IPR000795 (PROSITE_PROFILES); IPR004539 (HAMAP); cd03705 (CDD); cd01883 (CDD); cd03693 (CDD); IPR027417 (SUPERFAMILY); IPR009000 (SUPERFAMILY); IPR0090…	P:GO:0006412; P:GO:0006414; P:GO:0006518; P:GO:0006807; P:GO:0008152; P:GO:0009058; P:GO:0009059; P:GO:0009987; P:GO:0010467; P:GO:0019538; P:GO:0019538; P:GO:0034641; P:GO:0034645; P:GO:0043043; P:GO:0043170; P:GO:0043603; P:GO:0043604; P:GO:0044237; P:GO:0044238; P:GO:0044249; P:GO:0044260; P:GO:0044271; P:GO:0071704; P:GO:1901564; P:GO:1901566; P:GO:1901576; F:GO:0003676; F:GO:0003723; F:GO:00…	P:translation; P:translational elongation; P:peptide metabolic process; P:nitrogen compound metabolic process; P:metabolic process; P:biosynthetic process; P:macromolecule biosynthetic process; P:cellular process; P:gene expression; P:protein metabolic process; P:protein metabolic process; P:cellular nitrogen compound metabolic process; P:obsolete cellular macromolecule biosynthetic process; P:pe…	Purine metabolism; Selenocompound metabolism; Monobactam biosynthesis; Sulfur metabolism; Drug metabolism - other enzymes; Thiamine metabolism; From ToxoDB: Purine metabolism; Selenocompound metabolism; Monobactam biosynthesis; Sulfur metabolism	EAH_00032440	elongation factor 1-alpha, putative CDS	2.51053	Purine metabolism; Selenocompound metabolism; Monobactam biosynthesis; Sulfur metabolism; Druge metabolism-other enzymes; Thiamine metabolism; From ToxoDB: Purine metabolism; Selenocompound metabolism; Monobactam biosynthesis; Sulfur metabolism
EMWEY_00059740	SAG family member CDS	57.191	371.317	2.07394	9.34301e-05	234	100	2.07e-122	50.45	ref|XP_013336670.1|SAG family member, partial [Eimeria maxima]/emb|CDJ60025.1|SAG family member, partial [Eimeria maxima];ref|XP_013336297.1|SAG family member, partial [Eimeria maxima]/emb|CDJ59650.1|SAG family member, partial [Eimeria maxima];ref|XP_013335364.1|SAG family member [Eimeria maxima]/emb|CDJ58716.1|SAG family member [Eimeria maxima];ref|XP_013336459.1|SAG family member, partial [Eime…	N/A	1	C:GO:0016020	C:membrane			IPR021288 (PFAM); mobidb-lite (MOBIDB_LITE); mobidb-lite (MOBIDB_LITE); mobidb-lite (MOBIDB_LITE)	no GO terms	no GO terms	none identified	EAH_00003690	SAG family member CDS	384.254	none identified
Bolded genes (n=1, APU-1) are those encoding hypothetical proteins for which Blast2GO identified more informative hits in other Apicomplexa species.
Italicized genes (n=2) are shared and significantly differentially expressed between strains with >100 overall mean TPM in each strain.
*Differentially Expressed Genes (DEGs)- genes expressed significantly more in APU-1 vs. APU-2 DESeq overall comparison, meeting thresholds of >1.5 or < −1.5 log2 fold change (FC) and adjusted p <0.05 with >100 overall mean TPM in APU-1.
**Differentially Expressed Genes (DEGs)- genes expressed significantly more in APU-1 vs. APU-2 DESeq overall comparison, meeting thresholds of >1.5 or < −1.5 log2 fold change (FC) and adjusted p <0.05 with >100 overall mean TPM in APU-2.
***Overall Mean TPM= mean gene Transcripts Per Million for all replicates and time points throughout sporulation.
