# Supplementary material for: RNA-Seq of Phenotypically Distinct Eimeria maxima Strains Reveals Coordinated and Contrasting Maturation and Shared Sporogonic Biomarkers with Eimeria acervulina
Source: Pathogens. 2023 Dec 19;13(1):2. doi: 10.3390/pathogens13010002 (PMC10818985; doi:10.3390/pathogens13010002)
Supplement: Supplementary file 1 [file pathogens-13-00002-s001.zip › Table S11.xlsx]

## Sheet: Table S11
Table S11. Blast2GO results for significantly differentially expressed genes between E. maxima strains at hour 36 during sporulation with associated KEGG pathways and E. acervulina homologs.
APU-1 DEGs*	Original Description	APU-1.T36 Mean TPM***	APU-2.T36 Mean TPM***	APU-1 Log2 FC	Adj. p-value	Length	#Hits	e-Value	sim mean	BLAST Hit Description (HSP)	Best other hit	#GO	GO IDs	GO Names	Enzyme Codes	Enzyme Names	InterPro IDs	InterPro GO IDs	InterPro GO Names	E. maxima KEGG pathways	E. acervulina homolog	E. acervulina description	E. acervulina Mean T0 TPM	E. acervulina Mean T24 TPM	E. acervulina KEGG pathways
EMWEY_00002130	hypothetical protein, conserved CDS	328.64	89.2733	2.12473	7.48322e-49	232	3	1.3774e-105	65.52	ref|XP_013332626.1|hypothetical protein, conserved [Eimeria maxima]/emb|CDJ55976.1|hypothetical protein, conserved [Eimeria maxima];ref|XP_013247882.1|hypothetical protein, conserved [Eimeria acervulina]/emb|CDI82881.1|hypothetical protein, conserved [Eimeria acervulina];emb|CDI86764.1|hypothetical protein, conserved [Eimeria praecox]	none identified	4	P:GO:0006355; F:GO:0003677; F:GO:0003700; C:GO:0005634	P:regulation of DNA-templated transcription; F:DNA binding; F:DNA-binding transcription factor activity; C:nucleus			mobidb-lite (MOBIDB_LITE); mobidb-lite (MOBIDB_LITE); mobidb-lite (MOBIDB_LITE)	no GO terms	no GO terms	none identified	EAH_00031060	hypothetical protein, conserved CDS	0.733333	1.93333	none identified
EMWEY_00005470	SAG family member CDS	214.747	3275.43	−3.58	3.84219e-147	237	100	1.33652e-153	54.15	ref|XP_013333618.1|SAG family member [Eimeria maxima]/emb|CDJ56968.1|SAG family member [Eimeria maxima];ref|XP_013333621.1|SAG family member [Eimeria maxima]/emb|CDJ56971.1|SAG family member [Eimeria maxima];ref|XP_013333619.1|SAG family member [Eimeria maxima]/emb|CDJ56969.1|SAG family member [Eimeria maxima];ref|XP_013333620.1|SAG family member [Eimeria maxima]/emb|CDJ56970.1|SAG family member …	N/A	1	C:GO:0016020	C:membrane			IPR021288 (PFAM)	no GO terms	no GO terms	none identified	EAH_00006800	SAG family member CDS	0.666667	1.59667	none identified
EMWEY_00005570	hypothetical protein, conserved CDS	121.203	17.02	3.06334	3.82167e-105	221	5	2.40906e-104	85.95	ref|XP_013333646.1|hypothetical protein, conserved [Eimeria maxima]/emb|CDJ56996.1|hypothetical protein, conserved [Eimeria maxima];ref|XP_013252425.1|hypothetical protein, conserved [Eimeria acervulina]/emb|CDI77175.1|hypothetical protein, conserved [Eimeria acervulina];emb|CDI87621.1|hypothetical protein, conserved [Eimeria praecox];ref|XP_037878967.1|uncharacterized protein EMH_0068350 [Eimeri…	none identified	1	F:GO:0005515	F:protein binding			IPR011990 (G3DSA:1.25.40.GENE3D)	F:GO:0005515	F:protein binding	none identified	EAH_00022350	hypothetical protein, conserved CDS	0.46	15.23	none identified
EMWEY_00006520	Similar to DNA-damage-inducible protein P from E. coli, related CDS	1425.44	524.72	1.6995	1.44257e-31	903	66	0	51.77	ref|XP_013337117.1|Similar to DNA-damage-inducible protein P from E. coli, related [Eimeria maxima]/emb|CDJ60467.1|Similar to DNA-damage-inducible protein P from E. coli, related [Eimeria maxima];ref|XP_013250616.1|hypothetical protein, conserved [Eimeria acervulina]/emb|CDI79230.1|hypothetical protein, conserved [Eimeria acervulina];emb|CDJ50860.1|Polk-prov protein, related [Eimeria brunetti];em…	N/A	9	P:GO:0000003; P:GO:0009792; P:GO:0034645; P:GO:0042276; F:GO:0003684; F:GO:0003697; F:GO:0003887; C:GO:0005634; C:GO:0016020	P:reproduction; P:embryo development ending in birth or egg hatching; P:obsolete cellular macromolecule biosynthetic process; P:error-prone translesion synthesis; F:damaged DNA binding; F:single-stranded DNA binding; F:DNA-directed DNA polymerase activity; C:nucleus; C:membrane	EC:2.7; EC:2; EC:2.7.7.7; EC:2.7.7	Transferring phosphorus-containing groups; Transferases; DNA-directed DNA polymerase; Transferring phosphorus-containing groups	Coil (COILS); Coil (COILS); Coil (COILS); IPR001126 (PFAM); IPR043128 (G3DSA:3.30.70.GENE3D); G3DSA:3.40.1170.60 (GENE3D); G3DSA:1.10.150.810 (GENE3D); G3DSA:1.10.150.810 (GENE3D); IPR017961 (PFAM); IPR036775 (G3DSA:3.30.1490.GENE3D); mobidb-lite (MOBIDB_LITE); mobidb-lite (MOBIDB_LITE); mobidb-lite (MOBIDB_LITE); mobidb-lite (MOBIDB_LITE); mobidb-lite (MOBIDB_LITE); mobidb-lite (MOBIDB_LITE); PT…	P:GO:0000731; P:GO:0006139; P:GO:0006259; P:GO:0006281; P:GO:0006301; P:GO:0006725; P:GO:0006807; P:GO:0006950; P:GO:0006974; P:GO:0008152; P:GO:0009058; P:GO:0009059; P:GO:0009987; P:GO:0018130; P:GO:0019438; P:GO:0019985; P:GO:0033554; P:GO:0034641; P:GO:0034645; P:GO:0034654; P:GO:0043170; P:GO:0044237; P:GO:0044238; P:GO:0044249; P:GO:0044260; P:GO:0044271; P:GO:0046483; P:GO:0050896; P:GO:00…	P:DNA synthesis involved in DNA repair; P:nucleobase-containing compound metabolic process; P:DNA metabolic process; P:DNA repair; P:postreplication repair; P:cellular aromatic compound metabolic process; P:nitrogen compound metabolic process; P:response to stress; P:DNA damage response; P:metabolic process; P:biosynthetic process; P:macromolecule biosynthetic process; P:cellular process; P:heter…	From ToxoDB: Aminobenzoate degradation	EAH_00010210	hypothetical protein, conserved	25.8433	13.8567	Glycine, serine and threonine metabolism; From ToxoDB: Aminobenzoate degradation
EMWEY_00007700	hypothetical protein, conserved CDS	1066.08	377.623	1.71208	1.47182e-16	313	6	0	66.07	ref|XP_013333972.1|hypothetical protein, conserved [Eimeria maxima]/emb|CDJ57322.1|hypothetical protein, conserved [Eimeria maxima];ref|XP_013249531.1|hypothetical protein, conserved [Eimeria acervulina]/emb|CDI80523.1|hypothetical protein, conserved [Eimeria acervulina];emb|CDJ46698.1|hypothetical protein, conserved [Eimeria brunetti];ref|XP_013437600.1|hypothetical protein, conserved [Eimeria n…	none identified	1	C:GO:0016020	C:membrane			mobidb-lite (MOBIDB_LITE); mobidb-lite (MOBIDB_LITE)	no GO terms	no GO terms	none identified	EAH_00052400	hypothetical protein, conserved CDS	6.57	15.3133	none identified
EMWEY_00007780	hypothetical protein CDS	128.54	47.4967	1.67392	1.11389e-18	87				none identified	none identified						Coil (COILS); mobidb-lite (MOBIDB_LITE)	no GO terms	no GO terms	none identified	none identified
EMWEY_00012880	hypothetical protein, conserved CDS	241.637	63.3667	2.18318	4.70781e-55	2478	41	0	63.73	ref|XP_013334613.1|hypothetical protein, conserved [Eimeria maxima]/emb|CDJ57965.1|hypothetical protein, conserved [Eimeria maxima];emb|CDI76828.1|hypothetical protein, conserved [Eimeria praecox];ref|XP_013351822.1|uncharacterized protein EMH_0048140 [Eimeria mitis]/emb|CDJ29253.1|hypothetical protein, conserved [Eimeria mitis];ref|XP_013249008.1|hypothetical protein, conserved [Eimeria acervuli…	none identified	9	P:GO:0035082; P:GO:0035735; P:GO:0097712; P:GO:1904491; P:GO:1905349; P:GO:1905515; C:GO:0030990; C:GO:0035869; C:GO:0098590	P:axoneme assembly; P:intraciliary transport involved in cilium assembly; P:vesicle targeting, trans-Golgi to periciliary membrane compartment; P:protein localization to ciliary transition zone; P:ciliary transition zone assembly; P:non-motile cilium assembly; C:intraciliary transport particle; C:ciliary transition zone; C:plasma membrane region			Coil (COILS); Coil (COILS); Coil (COILS); mobidb-lite (MOBIDB_LITE); mobidb-lite (MOBIDB_LITE); mobidb-lite (MOBIDB_LITE); mobidb-lite (MOBIDB_LITE); mobidb-lite (MOBIDB_LITE); mobidb-lite (MOBIDB_LITE); mobidb-lite (MOBIDB_LITE); mobidb-lite (MOBIDB_LITE); mobidb-lite (MOBIDB_LITE); mobidb-lite (MOBIDB_LITE); mobidb-lite (MOBIDB_LITE); PTHR20837 (PANTHER)	P:GO:0000226; P:GO:0001578; P:GO:0006810; P:GO:0006903; P:GO:0006928; P:GO:0006996; P:GO:0007010; P:GO:0007017; P:GO:0007018; P:GO:0008104; P:GO:0008104; P:GO:0009987; P:GO:0010970; P:GO:0016043; P:GO:0016192; P:GO:0022607; P:GO:0030030; P:GO:0030031; P:GO:0030705; P:GO:0031503; P:GO:0033036; P:GO:0033365; P:GO:0035082; P:GO:0035735; P:GO:0042073; P:GO:0044085; P:GO:0044782; P:GO:0046907; P:GO:00…	P:microtubule cytoskeleton organization; P:microtubule bundle formation; P:transport; P:vesicle targeting; P:obsolete movement of cell or subcellular component; P:organelle organization; P:cytoskeleton organization; P:microtubule-based process; P:microtubule-based movement; P:protein localization; P:protein localization; P:cellular process; P:transport along microtubule; P:cellular component orga…	none identified	EAH_00020560	hypothetical protein, conserved CDS	2.00333	1.27	none identified
EMWEY_00014910	hypothetical protein, conserved CDS	168.533	69.86	1.53047	7.30296e-21	297	19	1.0152e-178	65.47	ref|XP_013334942.1|hypothetical protein, conserved [Eimeria maxima]/emb|CDJ58296.1|hypothetical protein, conserved [Eimeria maxima];emb|CDI85291.1|hypothetical protein, conserved [Eimeria praecox];ref|XP_013249156.1|hypothetical protein, conserved [Eimeria acervulina]/emb|CDI80990.1|hypothetical protein, conserved [Eimeria acervulina];emb|CDJ46902.1|hypothetical protein, conserved [Eimeria brunet…	putative transmembrane protein [Toxoplasma gondii MAS] gb|KFH08957.1|	1	C:GO:0016020	C:membrane			mobidb-lite (MOBIDB_LITE)	no GO terms	no GO terms	none identified	EAH_00019090	hypothetical protein, conserved CDS	8.01667	9.45333	none identified
EMWEY_00017480	hypothetical protein CDS	189.827	751.547	−1.60	1.81331e-08	370	16	1.16183e-137	60.54	ref|XP_013333009.1|hypothetical protein EMWEY_00017480 [Eimeria maxima]/emb|CDJ56358.1|hypothetical protein EMWEY_00017480 [Eimeria maxima];emb|CDJ49789.1|hypothetical protein, conserved [Eimeria brunetti];ref|XP_013336378.1|hypothetical protein, conserved [Eimeria maxima]/emb|CDJ59733.1|hypothetical protein, conserved [Eimeria maxima];ref|XP_026191282.1|uncharacterized protein LOC34623305 [Cyclo…	none identified	5	P:GO:0006357; P:GO:2000112; F:GO:0000976; C:GO:0005634; C:GO:0016020	P:regulation of transcription by RNA polymerase II; P:obsolete regulation of cellular macromolecule biosynthetic process; F:transcription cis-regulatory region binding; C:nucleus; C:membrane			Coil (COILS); Coil (COILS); mobidb-lite (MOBIDB_LITE); mobidb-lite (MOBIDB_LITE); PTHR14312 (PANTHER)	P:GO:0006139; P:GO:0006351; P:GO:0006355; P:GO:0006357; P:GO:0006366; P:GO:0006725; P:GO:0006807; P:GO:0008152; P:GO:0009058; P:GO:0009059; P:GO:0009889; P:GO:0009987; P:GO:0010467; P:GO:0010468; P:GO:0010556; P:GO:0016070; P:GO:0018130; P:GO:0019219; P:GO:0019222; P:GO:0019438; P:GO:0031323; P:GO:0031326; P:GO:0032774; P:GO:0034641; P:GO:0034645; P:GO:0034654; P:GO:0043170; P:GO:0044237; P:GO:00…	P:nucleobase-containing compound metabolic process; P:DNA-templated transcription; P:regulation of DNA-templated transcription; P:regulation of transcription by RNA polymerase II; P:transcription by RNA polymerase II; P:cellular aromatic compound metabolic process; P:nitrogen compound metabolic process; P:metabolic process; P:biosynthetic process; P:macromolecule biosynthetic process; P:regulatio…	none identified	EAH_00057600	hypothetical protein, conserved CDS	35.0033	56.57	none identified
EMWEY_00017660	splicing factor 3B subunit 1, putative CDS	158.713	58.9767	1.68837	1.13632e-36	1363	100	0	78.3	ref|XP_013335384.1|splicing factor 3B subunit 1, putative [Eimeria maxima]/emb|CDJ58736.1|splicing factor 3B subunit 1, putative [Eimeria maxima];ref|XP_013251999.1|splicing factor 3B subunit 1, putative [Eimeria acervulina]/emb|CDI77684.1|splicing factor 3B subunit 1, putative [Eimeria acervulina];ref|XP_026191458.1|splicing factor 3B subunit 1 [Cyclospora cayetanensis];emb|CDJ50657.1|splicing f…	N/A	8	P:GO:0000245; F:GO:0003729; C:GO:0000974; C:GO:0005682; C:GO:0005685; C:GO:0005686; C:GO:0071004; C:GO:0071013	P:spliceosomal complex assembly; F:mRNA binding; C:Prp19 complex; C:U5 snRNP; C:U1 snRNP; C:U2 snRNP; C:U2-type prespliceosome; C:catalytic step 2 spliceosome			Coil (COILS); IPR015016 (PFAM); IPR011989 (G3DSA:1.25.10.GENE3D); mobidb-lite (MOBIDB_LITE); mobidb-lite (MOBIDB_LITE); mobidb-lite (MOBIDB_LITE); mobidb-lite (MOBIDB_LITE); mobidb-lite (MOBIDB_LITE); mobidb-lite (MOBIDB_LITE); IPR038737 (PANTHER); IPR016024 (SUPERFAMILY)	P:GO:0000245; P:GO:0000375; P:GO:0000377; P:GO:0000398; P:GO:0006139; P:GO:0006396; P:GO:0006397; P:GO:0006725; P:GO:0006807; P:GO:0008152; P:GO:0008380; P:GO:0009987; P:GO:0010467; P:GO:0016043; P:GO:0016070; P:GO:0016071; P:GO:0022607; P:GO:0022613; P:GO:0022618; P:GO:0034641; P:GO:0043170; P:GO:0043933; P:GO:0044085; P:GO:0044237; P:GO:0044238; P:GO:0046483; P:GO:0065003; P:GO:0065003; P:GO:00…	P:spliceosomal complex assembly; P:RNA splicing, via transesterification reactions; P:RNA splicing, via transesterification reactions with bulged adenosine as nucleophile; P:mRNA splicing, via spliceosome; P:nucleobase-containing compound metabolic process; P:RNA processing; P:mRNA processing; P:cellular aromatic compound metabolic process; P:nitrogen compound metabolic process; P:metabolic proce…	From ToxoDB: Amino sugar and nucleotide sugar metabolism	EAH_00026280	splicing factor 3B subunit 1, putative CDS	2.60667	14.5667	From ToxoDB: Amino sugar and nucleotide sugar metabolism
EMWEY_00021420	hypothetical protein, conserved CDS	424.557	165.62	1.61181	7.06375e-23	504	15	0	72.23	ref|XP_013335975.1|hypothetical protein, conserved [Eimeria maxima]/emb|CDJ59327.1|hypothetical protein, conserved [Eimeria maxima];emb|CDI83088.1|hypothetical protein, conserved [Eimeria praecox];emb|CDJ48553.1|hypothetical protein, conserved [Eimeria brunetti];ref|XP_013251527.1|hypothetical protein, conserved [Eimeria acervulina]/emb|CDI78258.1|hypothetical protein, conserved [Eimeria acervuli…	none identified						no IPS match	no IPS match	no IPS match	none identified	EAH_00001130	hypothetical protein, conserved CDS	7.48	12.4	none identified
EMWEY_00023520	hypothetical protein, conserved CDS	271.283	42.33	2.92638	3.85477e-104	991	9	0	71.03	ref|XP_013336266.1|hypothetical protein, conserved [Eimeria maxima]/emb|CDJ59619.1|hypothetical protein, conserved [Eimeria maxima];ref|XP_013247562.1|hypothetical protein, conserved [Eimeria acervulina]/emb|CDI83304.1|hypothetical protein, conserved [Eimeria acervulina];emb|CDJ50482.1|hypothetical protein, conserved [Eimeria brunetti];ref|XP_037878130.1|LOW QUALITY PROTEIN: uncharacterized prote…	none identified	1	C:GO:0016020	C:membrane			Coil (COILS); Coil (COILS); Coil (COILS); mobidb-lite (MOBIDB_LITE); mobidb-lite (MOBIDB_LITE); mobidb-lite (MOBIDB_LITE); mobidb-lite (MOBIDB_LITE); mobidb-lite (MOBIDB_LITE); mobidb-lite (MOBIDB_LITE); mobidb-lite (MOBIDB_LITE); mobidb-lite (MOBIDB_LITE); mobidb-lite (MOBIDB_LITE); mobidb-lite (MOBIDB_LITE); mobidb-lite (MOBIDB_LITE)	no GO terms	no GO terms	none identified	EAH_00035660	hypothetical protein, conserved CDS	32.0633	10.3133	none identified
EMWEY_00023530	18 kDa cyclophilin, putative CDS	1688.28	443.827	2.13093	1.81889e-26	189	100	1.83867e-137	62.95	ref|XP_013336267.1|18 kDa cyclophilin, putative [Eimeria maxima]/emb|CDJ59620.1|18 kDa cyclophilin, putative [Eimeria maxima];ref|XP_037878129.1|LOW QUALITY PROTEIN: 18 kDa cyclophilin, putative [Eimeria mitis]/emb|CDJ35840.1|18 kDa cyclophilin, putative [Eimeria mitis];emb|CDJ50483.1|18 kDa cyclophilin, putative [Eimeria brunetti];ref|XP_013233121.1|18 kDa cyclophilin, putative [Eimeria tenella]…	N/A	7	P:GO:0000413; P:GO:0006457; F:GO:0003755; F:GO:0016018; C:GO:0005737; C:GO:0016020; C:GO:0043231	P:protein peptidyl-prolyl isomerization; P:protein folding; F:peptidyl-prolyl cis-trans isomerase activity; F:cyclosporin A binding; C:cytoplasm; C:membrane; C:intracellular membrane-bounded organelle	EC:5.2.1.8; EC:5.2; EC:5	Peptidylprolyl isomerase; Cis-trans-isomerases; Isomerases	IPR002130 (PRINTS); IPR024936 (PIRSF); IPR029000 (G3DSA:2.40.100.GENE3D); IPR002130 (PFAM); mobidb-lite (MOBIDB_LITE); mobidb-lite (MOBIDB_LITE); PTHR11071 (PANTHER); IPR020892 (PROSITE_PATTERNS); IPR002130 (PROSITE_PROFILES); IPR029000 (SUPERFAMILY)	P:GO:0000413; P:GO:0006457; F:GO:0003755	P:protein peptidyl-prolyl isomerization; P:protein folding; F:peptidyl-prolyl cis-trans isomerase activity	none identified	EAH_00035670	18 kDa cyclophilin, putative CDS	235.92	225.213	none identified
EMWEY_00031340	hypothetical protein, conserved CDS	246.23	930.797	−1.52	8.42453e-08	453	6	2.3929e-165	73	ref|XP_013333795.1|hypothetical protein, conserved [Eimeria maxima]/emb|CDJ57145.1|hypothetical protein, conserved [Eimeria maxima];ref|XP_013250168.1|hypothetical protein, conserved [Eimeria acervulina]/emb|CDI79787.1|hypothetical protein, conserved [Eimeria acervulina];ref|XP_013356813.1|uncharacterized protein EMH_0088960 [Eimeria mitis]/emb|CDJ34250.1|hypothetical protein, conserved [Eimeria …	none identified						Coil (COILS); Coil (COILS); G3DSA:1.10.287.700 (GENE3D); mobidb-lite (MOBIDB_LITE); mobidb-lite (MOBIDB_LITE); mobidb-lite (MOBIDB_LITE); mobidb-lite (MOBIDB_LITE); mobidb-lite (MOBIDB_LITE); mobidb-lite (MOBIDB_LITE); mobidb-lite (MOBIDB_LITE); mobidb-lite (MOBIDB_LITE); mobidb-lite (MOBIDB_LITE); mobidb-lite (MOBIDB_LITE)	no GO terms	no GO terms	none identified	EAH_00012380	hypothetical protein, conserved CDS	4.24333	2336.4	none identified
EMWEY_00033050	hypothetical protein, conserved CDS	129.987	41.9167	1.8961	5.43341e-52	520	8	0	64.95	ref|XP_013333915.1|hypothetical protein, conserved [Eimeria maxima]/emb|CDJ57265.1|hypothetical protein, conserved [Eimeria maxima];ref|XP_013251304.1|hypothetical protein, conserved [Eimeria acervulina]/emb|CDI78462.1|hypothetical protein, conserved [Eimeria acervulina];ref|XP_013439291.1|hypothetical protein, conserved [Eimeria necatrix]/emb|CDJ63966.1|hypothetical protein, conserved [Eimeria n…	none identified						mobidb-lite (MOBIDB_LITE); mobidb-lite (MOBIDB_LITE); mobidb-lite (MOBIDB_LITE); mobidb-lite (MOBIDB_LITE); PS51257 (PROSITE_PROFILES)	no GO terms	no GO terms	none identified	EAH_00007440	hypothetical protein, conserved CDS	1.23333	140.047	none identified
EMWEY_00041620	hypothetical protein, conserved CDS	212.607	42.1233	2.48396	2.80394e-25	147	23	1.55591e-106	83.98	ref|XP_013338141.1|hypothetical protein, conserved [Eimeria maxima]/emb|CDJ61491.1|hypothetical protein, conserved [Eimeria maxima];ref|XP_013337538.1|hypothetical protein EMWEY_00035880 [Eimeria maxima]/emb|CDJ60888.1|hypothetical protein EMWEY_00035880 [Eimeria maxima];emb|CDJ47058.1|hypothetical protein, conserved [Eimeria brunetti];ref|XP_013335695.1|hypothetical protein EMWEY_00055330 [Eimer…	none identified						IPR026960 (PFAM)	no GO terms	no GO terms	none identified	EAH_00068470	hypothetical protein, conserved CDS	2.14	6.68333	none identified
EMWEY_00048910	hypothetical protein, conserved CDS	420.477	102.653	2.26247	1.36836e-42	267	35	1.60382e-173	50.02	ref|XP_013334878.1|hypothetical protein, conserved [Eimeria maxima]/emb|CDJ58232.1|hypothetical protein, conserved [Eimeria maxima];ref|XP_013354811.1|LOW QUALITY PROTEIN: uncharacterized protein EMH_0073650 [Eimeria mitis]/emb|CDJ32246.1|hypothetical protein, conserved [Eimeria mitis];ref|XP_013337721.1|hypothetical protein EMWEY_00037730, partial [Eimeria maxima]/emb|CDJ61071.1|hypothetical pro…	none identified	1	C:GO:0016020	C:membrane			mobidb-lite (MOBIDB_LITE); mobidb-lite (MOBIDB_LITE); mobidb-lite (MOBIDB_LITE)	no GO terms	no GO terms	none identified	EAH_00067270	hypothetical protein, conserved CDS	0.61	0.73	none identified
EMWEY_00052370	uroporphyrinogen decarboxylase, putative CDS	111.937	42.7767	1.62227	1.74679e-17	426	73	0	54.12	ref|XP_013335313.1|uroporphyrinogen decarboxylase, putative [Eimeria maxima]/emb|CDJ58665.1|uroporphyrinogen decarboxylase, putative [Eimeria maxima];ref|XP_026194115.1|uncharacterized protein LOC34623053 [Cyclospora cayetanensis];ref|XP_013230644.1|uroporphyrinogen decarboxylase, putative [Eimeria tenella]/emb|CDJ39891.1|uroporphyrinogen decarboxylase, putative [Eimeria tenella];ref|XP_013436579…	N/A	4	P:GO:0006783; F:GO:0004853; C:GO:0005829; C:GO:0016020	P:heme biosynthetic process; F:uroporphyrinogen decarboxylase activity; C:cytosol; C:membrane	EC:4.1.1; EC:4.1.1.37; EC:4.1; EC:4	Carbon-carbon lyases; Uroporphyrinogen decarboxylase; Carbon-carbon lyases; Lyases	IPR038071 (G3DSA:3.20.20.GENE3D); IPR000257 (PFAM); mobidb-lite (MOBIDB_LITE); PTHR21091 (PANTHER); IPR038071 (SUPERFAMILY)	P:GO:0006725; P:GO:0006778; P:GO:0006779; P:GO:0006783; P:GO:0006807; P:GO:0008152; P:GO:0009058; P:GO:0009987; P:GO:0018130; P:GO:0019438; P:GO:0033013; P:GO:0034641; P:GO:0042168; P:GO:0042440; P:GO:0044237; P:GO:0044249; P:GO:0044271; P:GO:0046148; P:GO:0046483; P:GO:0071704; P:GO:1901360; P:GO:1901362; P:GO:1901564; P:GO:1901566; P:GO:1901576; F:GO:0003824; F:GO:0004853; F:GO:0016829; F:GO:00…	P:cellular aromatic compound metabolic process; P:porphyrin-containing compound metabolic process; P:porphyrin-containing compound biosynthetic process; P:heme biosynthetic process; P:nitrogen compound metabolic process; P:metabolic process; P:biosynthetic process; P:cellular process; P:heterocycle biosynthetic process; P:aromatic compound biosynthetic process; P:tetrapyrrole metabolic process; P…	Porphyrin and chlorophyll metabolism; From ToxoDB: Methane metabolism; Porphyrin metabolism	EAH_00012490	uroporphyrinogen decarboxylase, putative CDS	1.63	3.36667	Porphyrin and chlorophyll metabolism; From ToxoDB: Methane metabolism; Porphyrin metabolism
EMWEY_00056530	hypothetical protein, conserved CDS	291.267	23.5633	3.8529	6.65786e-170	355	6	0	76.78	ref|XP_013335916.1|hypothetical protein, conserved [Eimeria maxima]/emb|CDJ59268.1|hypothetical protein, conserved [Eimeria maxima];ref|XP_013435738.1|hypothetical protein, conserved [Eimeria necatrix]/emb|CDJ67271.1|hypothetical protein, conserved [Eimeria necatrix];ref|XP_037878777.1|uncharacterized protein EMH_0087520 [Eimeria mitis]/emb|CDJ36489.1|hypothetical protein, conserved [Eimeria miti…	none identified						mobidb-lite (MOBIDB_LITE)	no GO terms	no GO terms	none identified	none identified
EMWEY_00056980	hypothetical protein, conserved CDS	120.867	501.68	−1.66	2.32937e-09	635	4	1.76665e-78	71.94	ref|XP_013335995.1|hypothetical protein, conserved [Eimeria maxima]/emb|CDJ59347.1|hypothetical protein, conserved [Eimeria maxima];ref|XP_013351692.1|LOW QUALITY PROTEIN: uncharacterized protein EMH_0047070 [Eimeria mitis]/emb|CDJ29118.1|hypothetical protein, conserved [Eimeria mitis];ref|XP_013252013.1|hypothetical protein, conserved [Eimeria acervulina]/emb|CDI77670.1|hypothetical protein, con…	none identified	5	P:GO:0006357; P:GO:2000112; F:GO:0000976; C:GO:0005634; C:GO:0016020	P:regulation of transcription by RNA polymerase II; P:obsolete regulation of cellular macromolecule biosynthetic process; F:transcription cis-regulatory region binding; C:nucleus; C:membrane			Coil (COILS); Coil (COILS); Coil (COILS); Coil (COILS); mobidb-lite (MOBIDB_LITE); mobidb-lite (MOBIDB_LITE); mobidb-lite (MOBIDB_LITE); mobidb-lite (MOBIDB_LITE); mobidb-lite (MOBIDB_LITE); mobidb-lite (MOBIDB_LITE); mobidb-lite (MOBIDB_LITE); PTHR14312 (PANTHER)	P:GO:0006139; P:GO:0006351; P:GO:0006355; P:GO:0006357; P:GO:0006366; P:GO:0006725; P:GO:0006807; P:GO:0008152; P:GO:0009058; P:GO:0009059; P:GO:0009889; P:GO:0009987; P:GO:0010467; P:GO:0010468; P:GO:0010556; P:GO:0016070; P:GO:0018130; P:GO:0019219; P:GO:0019222; P:GO:0019438; P:GO:0031323; P:GO:0031326; P:GO:0032774; P:GO:0034641; P:GO:0034645; P:GO:0034654; P:GO:0043170; P:GO:0044237; P:GO:00…	P:nucleobase-containing compound metabolic process; P:DNA-templated transcription; P:regulation of DNA-templated transcription; P:regulation of transcription by RNA polymerase II; P:transcription by RNA polymerase II; P:cellular aromatic compound metabolic process; P:nitrogen compound metabolic process; P:metabolic process; P:biosynthetic process; P:macromolecule biosynthetic process; P:regulatio…	none identified	EAH_00026150	hypothetical protein, conserved CDS	8.83667	2748.42	none identified
EMWEY_00059740	SAG family member CDS	135.31	789.42	−2.20	1.02248e-41	234	100	2.06521e-122	50.45	ref|XP_013336670.1|SAG family member, partial [Eimeria maxima]/emb|CDJ60025.1|SAG family member, partial [Eimeria maxima];ref|XP_013336297.1|SAG family member, partial [Eimeria maxima]/emb|CDJ59650.1|SAG family member, partial [Eimeria maxima];ref|XP_013335364.1|SAG family member [Eimeria maxima]/emb|CDJ58716.1|SAG family member [Eimeria maxima];ref|XP_013336459.1|SAG family member, partial [Eime…	N/A	1	C:GO:0016020	C:membrane			IPR021288 (PFAM); mobidb-lite (MOBIDB_LITE); mobidb-lite (MOBIDB_LITE); mobidb-lite (MOBIDB_LITE)	no GO terms	no GO terms	none identified	EAH_00003690	SAG family member CDS	32.88	255.213	none identified
APU-2 DEGs**	Original Description	APU-1.T36 Mean TPM***	APU-2.T36 Mean TPM***	APU-2 Log2 FC	Adj. p-value	Length	#Hits	e-Value	sim mean	BLAST Hit Description (HSP)	Best other hit	#GO	GO IDs	GO Names	Enzyme Codes	Enzyme Names	InterPro IDs	InterPro GO IDs	InterPro GO Names	E. maxima KEGG pathways	E. acervulina homolog	E. acervulina description	E. acervulina Mean T0 TPM	E. acervulina Mean T24 TPM	E. acervulina KEGG pathways
EMWEY_00000860	20 kDa cyclophilin precursor, putative CDS	16.9133	127.163	2.57092	1.62988e-66	172	100	9.57475e-116	78.38	ref|XP_013334027.1|20 kDa cyclophilin precursor, putative [Eimeria maxima]/emb|CDJ57377.1|20 kDa cyclophilin precursor, putative [Eimeria maxima];ref|XP_013436114.1|20 kDa cyclophilin precursor, putative [Eimeria necatrix]/emb|CDJ67647.1|20 kDa cyclophilin precursor, putative [Eimeria necatrix];ref|XP_013250541.1|20 kDa cyclophilin precursor, putative [Eimeria acervulina]/emb|CDI79350.1|20 kDa cy…	N/A	6	P:GO:0000413; P:GO:0006457; F:GO:0003755; F:GO:0016018; C:GO:0005829; C:GO:0016020	P:protein peptidyl-prolyl isomerization; P:protein folding; F:peptidyl-prolyl cis-trans isomerase activity; F:cyclosporin A binding; C:cytosol; C:membrane	EC:5.2.1.8; EC:5.2; EC:5	Peptidylprolyl isomerase; Cis-trans-isomerases; Isomerases	IPR002130 (PRINTS); IPR029000 (G3DSA:2.40.100.GENE3D); IPR002130 (PFAM); IPR024936 (PIRSF); PTHR11071 (PANTHER); IPR020892 (PROSITE_PATTERNS); IPR002130 (PROSITE_PROFILES); cd01926 (CDD); IPR029000 (SUPERFAMILY)	P:GO:0000413; P:GO:0006457; F:GO:0003755	P:protein peptidyl-prolyl isomerization; P:protein folding; F:peptidyl-prolyl cis-trans isomerase activity	none identified	EAH_00010750	20 kDa cyclophilin precursor, putative CDS	6.32333	61.58	none identified
EMWEY_00005470	SAG family member CDS	214.747	3275.43	3.5824	3.84219e-147	237	100	1.33652e-153	54.15	ref|XP_013333618.1|SAG family member [Eimeria maxima]/emb|CDJ56968.1|SAG family member [Eimeria maxima];ref|XP_013333621.1|SAG family member [Eimeria maxima]/emb|CDJ56971.1|SAG family member [Eimeria maxima];ref|XP_013333619.1|SAG family member [Eimeria maxima]/emb|CDJ56969.1|SAG family member [Eimeria maxima];ref|XP_013333620.1|SAG family member [Eimeria maxima]/emb|CDJ56970.1|SAG family member …	N/A	1	C:GO:0016020	C:membrane			IPR021288 (PFAM)	no GO terms	no GO terms	none identified	EAH_00006800	SAG family member CDS	0.666667	1.59667	none identified
EMWEY_00006520	Similar to DNA-damage-inducible protein P from E. coli, related CDS	1425.44	524.72	−1.70	1.44257e-31	903	66	0	51.77	ref|XP_013337117.1|Similar to DNA-damage-inducible protein P from E. coli, related [Eimeria maxima]/emb|CDJ60467.1|Similar to DNA-damage-inducible protein P from E. coli, related [Eimeria maxima];ref|XP_013250616.1|hypothetical protein, conserved [Eimeria acervulina]/emb|CDI79230.1|hypothetical protein, conserved [Eimeria acervulina];emb|CDJ50860.1|Polk-prov protein, related [Eimeria brunetti];em…	N/A	9	P:GO:0000003; P:GO:0009792; P:GO:0034645; P:GO:0042276; F:GO:0003684; F:GO:0003697; F:GO:0003887; C:GO:0005634; C:GO:0016020	P:reproduction; P:embryo development ending in birth or egg hatching; P:obsolete cellular macromolecule biosynthetic process; P:error-prone translesion synthesis; F:damaged DNA binding; F:single-stranded DNA binding; F:DNA-directed DNA polymerase activity; C:nucleus; C:membrane	EC:2.7; EC:2; EC:2.7.7.7; EC:2.7.7	Transferring phosphorus-containing groups; Transferases; DNA-directed DNA polymerase; Transferring phosphorus-containing groups	Coil (COILS); Coil (COILS); Coil (COILS); IPR017961 (PFAM); G3DSA:1.10.150.810 (GENE3D); G3DSA:1.10.150.810 (GENE3D); IPR043128 (G3DSA:3.30.70.GENE3D); IPR036775 (G3DSA:3.30.1490.GENE3D); IPR001126 (PFAM); G3DSA:3.40.1170.60 (GENE3D); mobidb-lite (MOBIDB_LITE); mobidb-lite (MOBIDB_LITE); mobidb-lite (MOBIDB_LITE); mobidb-lite (MOBIDB_LITE); mobidb-lite (MOBIDB_LITE); mobidb-lite (MOBIDB_LITE); PT…	P:GO:0000731; P:GO:0006139; P:GO:0006259; P:GO:0006281; P:GO:0006301; P:GO:0006725; P:GO:0006807; P:GO:0006950; P:GO:0006974; P:GO:0008152; P:GO:0009058; P:GO:0009059; P:GO:0009987; P:GO:0018130; P:GO:0019438; P:GO:0019985; P:GO:0033554; P:GO:0034641; P:GO:0034645; P:GO:0034654; P:GO:0043170; P:GO:0044237; P:GO:0044238; P:GO:0044249; P:GO:0044260; P:GO:0044271; P:GO:0046483; P:GO:0050896; P:GO:00…	P:DNA synthesis involved in DNA repair; P:nucleobase-containing compound metabolic process; P:DNA metabolic process; P:DNA repair; P:postreplication repair; P:cellular aromatic compound metabolic process; P:nitrogen compound metabolic process; P:response to stress; P:DNA damage response; P:metabolic process; P:biosynthetic process; P:macromolecule biosynthetic process; P:cellular process; P:heter…	From ToxoDB: Aminobenzoate degradation	EAH_00010210	hypothetical protein, conserved	25.8433	13.8567	Glycine, serine and threonine metabolism; From ToxoDB: Aminobenzoate degradation
EMWEY_00007270	hypothetical protein, conserved CDS	27.42	108.513	1.61456	2.57902e-11	128	66	9.31391e-92	71.23	ref|XP_013333890.1|hypothetical protein, conserved [Eimeria maxima]/emb|CDJ57240.1|hypothetical protein, conserved [Eimeria maxima];ref|XP_013251408.1|hypothetical protein, conserved [Eimeria acervulina]/emb|CDI78346.1|hypothetical protein, conserved [Eimeria acervulina];ref|XP_026193750.1|uncharacterized protein LOC34619523 [Cyclospora cayetanensis];ref|XP_013232809.1|hypothetical protein, conse…	putative transmembrane protein [Toxoplasma gondii p89] gb|KFG29339.1|	1	C:GO:0016020	C:membrane			mobidb-lite (MOBIDB_LITE); mobidb-lite (MOBIDB_LITE)	no GO terms	no GO terms	none identified	EAH_00007050	hypothetical protein, conserved	8.40667	30.7133	none identified
EMWEY_00007700	hypothetical protein, conserved CDS	1066.08	377.623	−1.71	1.47182e-16	313	6	0	66.07	ref|XP_013333972.1|hypothetical protein, conserved [Eimeria maxima]/emb|CDJ57322.1|hypothetical protein, conserved [Eimeria maxima];ref|XP_013249531.1|hypothetical protein, conserved [Eimeria acervulina]/emb|CDI80523.1|hypothetical protein, conserved [Eimeria acervulina];emb|CDJ46698.1|hypothetical protein, conserved [Eimeria brunetti];ref|XP_013437600.1|hypothetical protein, conserved [Eimeria n…	none identified	1	C:GO:0016020	C:membrane			mobidb-lite (MOBIDB_LITE); mobidb-lite (MOBIDB_LITE)	no GO terms	no GO terms	none identified	EAH_00052400	hypothetical protein, conserved CDS	6.57	15.3133	none identified
EMWEY_00008090	hypothetical protein CDS	0.913333	129.197	6.35177	1.54588e-123	233	17	9.87803e-139	56.58	ref|XP_013337500.1|hypothetical protein EMWEY_00008090, partial [Eimeria maxima]/emb|CDJ60850.1|hypothetical protein EMWEY_00008090, partial [Eimeria maxima];ref|XP_013336553.1|hypothetical protein EMWEY_00059320 [Eimeria maxima]/emb|CDJ59908.1|hypothetical protein EMWEY_00059320 [Eimeria maxima];emb|CDI85630.1|hypothetical protein EPH_0064760 [Eimeria praecox];ref|XP_013352258.1|uncharacterized …	none identified	1	C:GO:0016020	C:membrane			mobidb-lite (MOBIDB_LITE); mobidb-lite (MOBIDB_LITE)	no GO terms	no GO terms	none identified	EAH_00001770	hypothetical protein, conserved CDS	71.4567	59.78	none identified
EMWEY_00010050	hypothetical protein CDS	25.17	141.14	2.10185	4.60535e-19	154	1	3.9624e-51	100	ref|XP_013338026.1|hypothetical protein EMWEY_00010050 [Eimeria maxima]/emb|CDJ61376.1|hypothetical protein EMWEY_00010050 [Eimeria maxima]	none identified						Coil (COILS); mobidb-lite (MOBIDB_LITE); mobidb-lite (MOBIDB_LITE); mobidb-lite (MOBIDB_LITE)	no GO terms	no GO terms	none identified	none identified
EMWEY_00011930	Heat shock protein, related CDS	33	137.23	1.64267	1.70774e-07	654	100	0	91.19	ref|XP_013334490.1|Heat shock protein, related [Eimeria maxima]/emb|CDJ57842.1|Heat shock protein, related [Eimeria maxima];ref|XP_013249857.1|Heat shock protein, related [Eimeria acervulina]/emb|CAA81135.1|heat shock protein [Eimeria acervulina]/emb|CDI80166.1|Heat shock protein, related [Eimeria acervulina];ref|XP_013234967.1|hypothetical protein ETH_00000210 [Eimeria tenella]/emb|CDJ44218.1|hy…	N/A	12	P:GO:0034620; P:GO:0042026; P:GO:0051085; F:GO:0005524; F:GO:0016887; F:GO:0031072; F:GO:0051082; F:GO:0051787; F:GO:0140662; C:GO:0005634; C:GO:0005737; C:GO:0016020	P:cellular response to unfolded protein; P:protein refolding; P:chaperone cofactor-dependent protein refolding; F:ATP binding; F:ATP hydrolysis activity; F:heat shock protein binding; F:unfolded protein binding; F:misfolded protein binding; F:ATP-dependent protein folding chaperone; C:nucleus; C:cytoplasm; C:membrane	EC:3.6.1; EC:3.6; EC:3; EC:3.6.1.15	Acting on acid anhydrides; Acting on acid anhydrides; Hydrolases; Nucleoside-triphosphate phosphatase	Coil (COILS); Coil (COILS); Coil (COILS); PR00301 (PRINTS); G3DSA:3.30.420.40 (GENE3D); G3DSA:3.30.30.30 (GENE3D); IPR029047 (G3DSA:2.60.34.GENE3D); IPR013126 (PFAM); IPR029048 (G3DSA:1.20.1270.GENE3D); G3DSA:3.30.420.40 (GENE3D); G3DSA:3.90.640.10 (GENE3D); mobidb-lite (MOBIDB_LITE); IPR013126 (PANTHER); IPR018181 (PROSITE_PATTERNS); IPR018181 (PROSITE_PATTERNS); IPR018181 (PROSITE_PATTERNS); cd…	P:GO:0006457; P:GO:0006458; P:GO:0006950; P:GO:0006986; P:GO:0009987; P:GO:0010033; P:GO:0033554; P:GO:0034620; P:GO:0035966; P:GO:0035967; P:GO:0042221; P:GO:0050896; P:GO:0051085; P:GO:0051716; P:GO:0061077; P:GO:0070887; P:GO:0071310; F:GO:0000166; F:GO:0003824; F:GO:0005488; F:GO:0005515; F:GO:0005524; F:GO:0016462; F:GO:0016787; F:GO:0016817; F:GO:0016818; F:GO:0016887; F:GO:0017076; F:GO:00…	P:protein folding; P:'de novo' protein folding; P:response to stress; P:response to unfolded protein; P:cellular process; P:response to organic substance; P:cellular response to stress; P:cellular response to unfolded protein; P:response to topologically incorrect protein; P:cellular response to topologically incorrect protein; P:response to chemical; P:response to stimulus; P:chaperone cofactor-…	Thiamine metabolism;Purine metabolism; From ToxoDB: Purine metabolism; Thiamine metabolism	EAH_00002610	Heat shock protein, related CDS	45.52	1091.62	Thiamine metabolism; Purine metabolism; From ToxoDB: Purine metabolism; Thiamine metabolism
EMWEY_00017480	hypothetical protein CDS	189.827	751.547	1.59647	1.81331e-08	370	16	1.16183e-137	60.54	ref|XP_013333009.1|hypothetical protein EMWEY_00017480 [Eimeria maxima]/emb|CDJ56358.1|hypothetical protein EMWEY_00017480 [Eimeria maxima];emb|CDJ49789.1|hypothetical protein, conserved [Eimeria brunetti];ref|XP_013336378.1|hypothetical protein, conserved [Eimeria maxima]/emb|CDJ59733.1|hypothetical protein, conserved [Eimeria maxima];ref|XP_026191282.1|uncharacterized protein LOC34623305 [Cyclo…	none identified	5	P:GO:0006357; P:GO:2000112; F:GO:0000976; C:GO:0005634; C:GO:0016020	P:regulation of transcription by RNA polymerase II; P:obsolete regulation of cellular macromolecule biosynthetic process; F:transcription cis-regulatory region binding; C:nucleus; C:membrane			Coil (COILS); Coil (COILS); mobidb-lite (MOBIDB_LITE); mobidb-lite (MOBIDB_LITE); PTHR14312 (PANTHER)	P:GO:0006139; P:GO:0006351; P:GO:0006355; P:GO:0006357; P:GO:0006366; P:GO:0006725; P:GO:0006807; P:GO:0008152; P:GO:0009058; P:GO:0009059; P:GO:0009889; P:GO:0009987; P:GO:0010467; P:GO:0010468; P:GO:0010556; P:GO:0016070; P:GO:0018130; P:GO:0019219; P:GO:0019222; P:GO:0019438; P:GO:0031323; P:GO:0031326; P:GO:0032774; P:GO:0034641; P:GO:0034645; P:GO:0034654; P:GO:0043170; P:GO:0044237; P:GO:00…	P:nucleobase-containing compound metabolic process; P:DNA-templated transcription; P:regulation of DNA-templated transcription; P:regulation of transcription by RNA polymerase II; P:transcription by RNA polymerase II; P:cellular aromatic compound metabolic process; P:nitrogen compound metabolic process; P:metabolic process; P:biosynthetic process; P:macromolecule biosynthetic process; P:regulatio…	none identified	EAH_00057600	hypothetical protein, conserved CDS	35.0033	56.57	none identified
EMWEY_00021420	hypothetical protein, conserved CDS	424.557	165.62	−1.61	7.06375e-23	504	15	0	72.23	ref|XP_013335975.1|hypothetical protein, conserved [Eimeria maxima]/emb|CDJ59327.1|hypothetical protein, conserved [Eimeria maxima];emb|CDI83088.1|hypothetical protein, conserved [Eimeria praecox];emb|CDJ48553.1|hypothetical protein, conserved [Eimeria brunetti];ref|XP_013251527.1|hypothetical protein, conserved [Eimeria acervulina]/emb|CDI78258.1|hypothetical protein, conserved [Eimeria acervuli…	none identified						no IPS match	no IPS match	no IPS match	none identified	EAH_00001130	hypothetical protein, conserved CDS	7.48	12.4	none identified
EMWEY_00023530	18 kDa cyclophilin, putative CDS	1688.28	443.827	−2.13	1.81889e-26	189	100	1.83867e-137	62.95	ref|XP_013336267.1|18 kDa cyclophilin, putative [Eimeria maxima]/emb|CDJ59620.1|18 kDa cyclophilin, putative [Eimeria maxima];ref|XP_037878129.1|LOW QUALITY PROTEIN: 18 kDa cyclophilin, putative [Eimeria mitis]/emb|CDJ35840.1|18 kDa cyclophilin, putative [Eimeria mitis];emb|CDJ50483.1|18 kDa cyclophilin, putative [Eimeria brunetti];ref|XP_013233121.1|18 kDa cyclophilin, putative [Eimeria tenella]…	N/A	7	P:GO:0000413; P:GO:0006457; F:GO:0003755; F:GO:0016018; C:GO:0005737; C:GO:0016020; C:GO:0043231	P:protein peptidyl-prolyl isomerization; P:protein folding; F:peptidyl-prolyl cis-trans isomerase activity; F:cyclosporin A binding; C:cytoplasm; C:membrane; C:intracellular membrane-bounded organelle	EC:5.2.1.8; EC:5.2; EC:5	Peptidylprolyl isomerase; Cis-trans-isomerases; Isomerases	IPR002130 (PRINTS); IPR024936 (PIRSF); IPR002130 (PFAM); IPR029000 (G3DSA:2.40.100.GENE3D); mobidb-lite (MOBIDB_LITE); mobidb-lite (MOBIDB_LITE); PTHR11071 (PANTHER); IPR020892 (PROSITE_PATTERNS); IPR002130 (PROSITE_PROFILES); IPR029000 (SUPERFAMILY)	P:GO:0000413; P:GO:0006457; F:GO:0003755	P:protein peptidyl-prolyl isomerization; P:protein folding; F:peptidyl-prolyl cis-trans isomerase activity	none identified	EAH_00035670	18 kDa cyclophilin, putative CDS	235.92	225.213	none identified
EMWEY_00031340	hypothetical protein, conserved CDS	246.23	930.797	1.51969	8.42453e-08	453	6	2.3929e-165	73	ref|XP_013333795.1|hypothetical protein, conserved [Eimeria maxima]/emb|CDJ57145.1|hypothetical protein, conserved [Eimeria maxima];ref|XP_013250168.1|hypothetical protein, conserved [Eimeria acervulina]/emb|CDI79787.1|hypothetical protein, conserved [Eimeria acervulina];ref|XP_013356813.1|uncharacterized protein EMH_0088960 [Eimeria mitis]/emb|CDJ34250.1|hypothetical protein, conserved [Eimeria …	none identified						Coil (COILS); Coil (COILS); G3DSA:1.10.287.700 (GENE3D); mobidb-lite (MOBIDB_LITE); mobidb-lite (MOBIDB_LITE); mobidb-lite (MOBIDB_LITE); mobidb-lite (MOBIDB_LITE); mobidb-lite (MOBIDB_LITE); mobidb-lite (MOBIDB_LITE); mobidb-lite (MOBIDB_LITE); mobidb-lite (MOBIDB_LITE); mobidb-lite (MOBIDB_LITE); mobidb-lite (MOBIDB_LITE)	no GO terms	no GO terms	none identified	EAH_00012380	hypothetical protein, conserved CDS	4.24333	2336.4	none identified
EMWEY_00039050	OTU-like cysteine protease domain-containing protein, putative CDS	9.62	120.383	3.19855	2.4922e-43	381	100	6.49357e-141	53.24	ref|XP_013334164.1|OTU-like cysteine protease domain-containing protein, putative [Eimeria maxima]/emb|CDJ57516.1|OTU-like cysteine protease domain-containing protein, putative [Eimeria maxima];ref|XP_013251019.1|OTU-like cysteine protease domain-containing protein, putative [Eimeria acervulina]/emb|CDI78796.1|OTU-like cysteine protease domain-containing protein, putative [Eimeria acervulina];gb|…	N/A	4	P:GO:0016579; P:GO:0044260; F:GO:0004843; F:GO:0008242	P:protein deubiquitination; P:obsolete cellular macromolecule metabolic process; F:cysteine-type deubiquitinase activity; F:omega peptidase activity	EC:3.4; EC:3; EC:3.4.19; EC:3.4.19.12	Acting on peptide bonds (peptidases); Hydrolases; Acting on peptide bonds (peptidases); Ubiquitinyl hydrolase 1	Coil (COILS); Coil (COILS); Coil (COILS); IPR003323 (PFAM); G3DSA:3.90.70.80 (GENE3D); mobidb-lite (MOBIDB_LITE); mobidb-lite (MOBIDB_LITE); mobidb-lite (MOBIDB_LITE); PTHR12419 (PANTHER); IPR003323 (PROSITE_PROFILES); cd22748 (CDD); IPR038765 (SUPERFAMILY)	P:GO:0006508; P:GO:0006807; P:GO:0008152; P:GO:0009987; P:GO:0016579; P:GO:0019538; P:GO:0019538; P:GO:0036211; P:GO:0036211; P:GO:0043170; P:GO:0043412; P:GO:0044237; P:GO:0044238; P:GO:0044260; P:GO:0070646; P:GO:0070647; P:GO:0071704; P:GO:1901564; F:GO:0003824; F:GO:0004843; F:GO:0008233; F:GO:0008234; F:GO:0008242; F:GO:0016787; F:GO:0019783; F:GO:0101005; F:GO:0140096	P:proteolysis; P:nitrogen compound metabolic process; P:metabolic process; P:cellular process; P:protein deubiquitination; P:protein metabolic process; P:protein metabolic process; P:protein modification process; P:protein modification process; P:macromolecule metabolic process; P:macromolecule modification; P:cellular metabolic process; P:primary metabolic process; P:obsolete cellular macromolec…	none identified	EAH_00037150	OTU-like cysteine protease domain-containing protein, putative CDS	10.6867	3.91	none identified
EMWEY_00048910	hypothetical protein, conserved CDS	420.477	102.653	−2.26	1.36836e-42	267	35	1.60382e-173	50.02	ref|XP_013334878.1|hypothetical protein, conserved [Eimeria maxima]/emb|CDJ58232.1|hypothetical protein, conserved [Eimeria maxima];ref|XP_013354811.1|LOW QUALITY PROTEIN: uncharacterized protein EMH_0073650 [Eimeria mitis]/emb|CDJ32246.1|hypothetical protein, conserved [Eimeria mitis];ref|XP_013337721.1|hypothetical protein EMWEY_00037730, partial [Eimeria maxima]/emb|CDJ61071.1|hypothetical pro…	none identified	1	C:GO:0016020	C:membrane			mobidb-lite (MOBIDB_LITE); mobidb-lite (MOBIDB_LITE); mobidb-lite (MOBIDB_LITE)	no GO terms	no GO terms	none identified	EAH_00067270	hypothetical protein, conserved CDS	0.61	0.73	none identified
EMWEY_00052050	hypothetical protein, conserved CDS	12.26	103.61	2.60529	3.50386e-20	202	8	1.89349e-33	89	ref|XP_013335241.1|hypothetical protein, conserved [Eimeria maxima]/emb|CDJ58593.1|hypothetical protein, conserved [Eimeria maxima];emb|CDJ49747.1|hypothetical protein, conserved [Eimeria brunetti];ref|XP_022587611.1|uncharacterized protein LOC34623011 [Cyclospora cayetanensis]/gb|OEH74818.1|hypothetical protein cyc_06961 [Cyclospora cayetanensis];gb|AET50775.1|hypothetical protein [Eimeria tenel…	none identified	1	C:GO:0016020	C:membrane			Coil (COILS); mobidb-lite (MOBIDB_LITE); mobidb-lite (MOBIDB_LITE); mobidb-lite (MOBIDB_LITE); mobidb-lite (MOBIDB_LITE)	no GO terms	no GO terms	none identified	EAH_00062390	hypothetical protein, conserved CDS	33.3633	217.987	none identified
EMWEY_00052300	NAC domain containing protein, putative CDS	28.9467	104.44	1.5054	6.9032e-14	200	26	2.25653e-45	75.01	ref|XP_013332973.1|NAC domain containing protein, putative [Eimeria maxima]/emb|CDJ56323.1|NAC domain containing protein, putative [Eimeria maxima];ref|XP_013252480.1|NAC domain containing protein, putative [Eimeria acervulina]/emb|CDI77108.1|NAC domain containing protein, putative [Eimeria acervulina];ref|XP_013436565.1|NAC domain containing protein, putative [Eimeria necatrix]/emb|CDJ68098.1|NA…	N/A	5	P:GO:0006412; F:GO:0003735; C:GO:0005829; C:GO:0005840; C:GO:0005844	P:translation; F:structural constituent of ribosome; C:cytosol; C:ribosome; C:polysome			IPR038187 (G3DSA:2.20.70.GENE3D); IPR002715 (PFAM); mobidb-lite (MOBIDB_LITE); mobidb-lite (MOBIDB_LITE); mobidb-lite (MOBIDB_LITE); IPR039370 (PANTHER); IPR002715 (PROSITE_PROFILES)	C:GO:0005622; C:GO:0005737; C:GO:0005829; C:GO:0005840; C:GO:0005844; C:GO:0032991; C:GO:0043226; C:GO:0043228; C:GO:0043229; C:GO:0043232; C:GO:0110165; C:GO:1990904	C:intracellular anatomical structure; C:cytoplasm; C:cytosol; C:ribosome; C:polysome; C:protein-containing complex; C:organelle; C:non-membrane-bounded organelle; C:intracellular organelle; C:intracellular non-membrane-bounded organelle; C:cellular anatomical entity; C:ribonucleoprotein complex	none identified	EAH_00061190	NAC domain containing protein, putative CDS	11.8	76.1633	none identified
EMWEY_00054680	aspartate aminotransferase, putative CDS	32.5067	199.357	2.18632	1.00625e-14	184	71	2.93053e-135	52.81	ref|XP_013333155.1|aspartate aminotransferase, putative [Eimeria maxima]/emb|CDJ56504.1|aspartate aminotransferase, putative [Eimeria maxima];ref|XP_013248581.1|aspartate aminotransferase, putative [Eimeria acervulina]/emb|CDI81837.1|aspartate aminotransferase, putative [Eimeria acervulina];ref|XP_013230025.1|aspartate aminotransferase, putative [Eimeria tenella]/emb|CDJ39270.1|aspartate aminotra…	N/A	4	P:GO:0009067; F:GO:0004069; F:GO:0030170; C:GO:0005829	P:aspartate family amino acid biosynthetic process; F:L-aspartate:2-oxoglutarate aminotransferase activity; F:pyridoxal phosphate binding; C:cytosol	EC:2.6.1; EC:2; EC:2.6; EC:2.6.1.1	Transferring nitrogenous groups; Transferases; Transferring nitrogenous groups; Aspartate transaminase	IPR015422 (G3DSA:3.90.1150.GENE3D); IPR015421 (G3DSA:3.40.640.GENE3D); IPR004839 (PFAM); IPR015422 (G3DSA:3.90.1150.GENE3D); IPR000796 (PANTHER); IPR015424 (SUPERFAMILY)	P:GO:0006082; P:GO:0006520; P:GO:0006807; P:GO:0008152; P:GO:0008652; P:GO:0009058; P:GO:0009066; P:GO:0009067; P:GO:0009987; P:GO:0016053; P:GO:0019752; P:GO:0043436; P:GO:0044237; P:GO:0044238; P:GO:0044249; P:GO:0044281; P:GO:0044283; P:GO:0046394; P:GO:0071704; P:GO:1901564; P:GO:1901566; P:GO:1901576; P:GO:1901605; P:GO:1901607; F:GO:0003824; F:GO:0008483; F:GO:0016740; F:GO:0030170; C:GO:00…	P:organic acid metabolic process; P:amino acid metabolic process; P:nitrogen compound metabolic process; P:metabolic process; P:amino acid biosynthetic process; P:biosynthetic process; P:aspartate family amino acid metabolic process; P:aspartate family amino acid biosynthetic process; P:cellular process; P:organic acid biosynthetic process; P:carboxylic acid metabolic process; P:oxoacid metabolic…	Carbon fixation in photosynthetic organisms;Novobiocin biosynthesis;Phenylalanine, tyrosine and tryptophan biosynthesis;Isoquinoline alkaloid biosynthesis;Tropane, piperidine and pyridine alkaloid biosynthesis;Arginine biosynthesis;Arginine and proline metabolism;Tyrosine metabolism;Alanine, aspartate and glutamate metabolism;Phenylalanine metabolism;Cysteine and methionine metabolism; From ToxoD…	EAH_00063420	aspartate aminotransferase, putative CDS	1.24333	253.86	Carbon fixation in photosynthetic organisms; Novobiocin biosynthesis; Phenylalanine, tyrosine and tryptophan biosynthesis; Isoquinoline alkaloid biosynthesis; Tropane, piperidine and pyridine alkaloid biosynthesis; Arginine biosynthesis; Arginine and proline metabolism; Tyrosine metabolism; Alanine, aspartate and glutamate metabolism; Phenylalanine metabolism; Cysteine and methionine metabolism; …
EMWEY_00056980	hypothetical protein, conserved CDS	120.867	501.68	1.66364	2.32937e-09	635	4	1.76665e-78	71.94	ref|XP_013335995.1|hypothetical protein, conserved [Eimeria maxima]/emb|CDJ59347.1|hypothetical protein, conserved [Eimeria maxima];ref|XP_013351692.1|LOW QUALITY PROTEIN: uncharacterized protein EMH_0047070 [Eimeria mitis]/emb|CDJ29118.1|hypothetical protein, conserved [Eimeria mitis];ref|XP_013252013.1|hypothetical protein, conserved [Eimeria acervulina]/emb|CDI77670.1|hypothetical protein, con…	none identified	5	P:GO:0006357; P:GO:2000112; F:GO:0000976; C:GO:0005634; C:GO:0016020	P:regulation of transcription by RNA polymerase II; P:obsolete regulation of cellular macromolecule biosynthetic process; F:transcription cis-regulatory region binding; C:nucleus; C:membrane			Coil (COILS); Coil (COILS); Coil (COILS); Coil (COILS); mobidb-lite (MOBIDB_LITE); mobidb-lite (MOBIDB_LITE); mobidb-lite (MOBIDB_LITE); mobidb-lite (MOBIDB_LITE); mobidb-lite (MOBIDB_LITE); mobidb-lite (MOBIDB_LITE); mobidb-lite (MOBIDB_LITE); PTHR14312 (PANTHER)	P:GO:0006139; P:GO:0006351; P:GO:0006355; P:GO:0006357; P:GO:0006366; P:GO:0006725; P:GO:0006807; P:GO:0008152; P:GO:0009058; P:GO:0009059; P:GO:0009889; P:GO:0009987; P:GO:0010467; P:GO:0010468; P:GO:0010556; P:GO:0016070; P:GO:0018130; P:GO:0019219; P:GO:0019222; P:GO:0019438; P:GO:0031323; P:GO:0031326; P:GO:0032774; P:GO:0034641; P:GO:0034645; P:GO:0034654; P:GO:0043170; P:GO:0044237; P:GO:00…	P:nucleobase-containing compound metabolic process; P:DNA-templated transcription; P:regulation of DNA-templated transcription; P:regulation of transcription by RNA polymerase II; P:transcription by RNA polymerase II; P:cellular aromatic compound metabolic process; P:nitrogen compound metabolic process; P:metabolic process; P:biosynthetic process; P:macromolecule biosynthetic process; P:regulatio…	none identified	EAH_00026150	hypothetical protein, conserved CDS	8.83667	2748.42	none identified
EMWEY_00058460	elongation factor 1-alpha, putative CDS	0.463333	106.727	6.72402	1.61448e-97	450	100	0	89.4	ref|XP_013336300.1|elongation factor 1-alpha, putative [Eimeria maxima]/emb|CDJ59653.1|elongation factor 1-alpha, putative [Eimeria maxima];ref|XP_013247767.1|elongation factor 1-alpha, putative [Eimeria acervulina]/emb|CDI83049.1|elongation factor 1-alpha, putative [Eimeria acervulina];gb|OEH74529.1|elongation factor protein [Cyclospora cayetanensis];gb|UXB94620.1|elongation factor 1-alpha [Eime…	N/A	28	P:GO:0006177; P:GO:0006409; P:GO:0006414; P:GO:0006469; P:GO:0006611; P:GO:0015833; P:GO:0031503; P:GO:0034198; P:GO:0051017; P:GO:0071166; F:GO:0003723; F:GO:0003746; F:GO:0003922; F:GO:0003924; F:GO:0004781; F:GO:0005524; F:GO:0005525; F:GO:0019003; F:GO:0019901; F:GO:0031267; F:GO:0032550; F:GO:0043022; F:GO:0051015; C:GO:0000329; C:GO:0005739; C:GO:0005840; C:GO:0005853; C:GO:1990904	P:GMP biosynthetic process; P:tRNA export from nucleus; P:translational elongation; P:negative regulation of protein kinase activity; P:protein export from nucleus; P:peptide transport; P:protein-containing complex localization; P:cellular response to amino acid starvation; P:actin filament bundle assembly; P:ribonucleoprotein complex localization; F:RNA binding; F:translation elongation factor a…	EC:6.3.5.2; EC:2.7; EC:6.3; EC:3.6; EC:6.3.5; EC:2.7.7.4; EC:2.7.7; EC:3.6.1.15; EC:3.6.1; EC:2; EC:3; EC:6	GMP synthase (glutamine-hydrolyzing); Transferring phosphorus-containing groups; Forming carbon-nitrogen bonds; Acting on acid anhydrides; Forming carbon-nitrogen bonds; Sulfate adenylyltransferase; Transferring phosphorus-containing groups; Nucleoside-triphosphate phosphatase; Acting on acid anhydrides; Transferases; Hydrolases; Ligases	IPR000795 (PRINTS); IPR004539 (TIGRFAM); IPR000795 (PFAM); IPR004161 (PFAM); G3DSA:2.40.30.10 (GENE3D); IPR004160 (PFAM); IPR027417 (G3DSA:3.40.50.GENE3D); G3DSA:2.40.30.10 (GENE3D); PTHR23115 (PANTHER); IPR031157 (PROSITE_PATTERNS); IPR004539 (HAMAP); IPR000795 (PROSITE_PROFILES); cd01883 (CDD); cd03693 (CDD); cd03705 (CDD); IPR009001 (SUPERFAMILY); IPR009000 (SUPERFAMILY); IPR027417 (SUPERFAMIL…	P:GO:0006412; P:GO:0006414; P:GO:0006518; P:GO:0006807; P:GO:0008152; P:GO:0009058; P:GO:0009059; P:GO:0009987; P:GO:0010467; P:GO:0019538; P:GO:0019538; P:GO:0034641; P:GO:0034645; P:GO:0043043; P:GO:0043170; P:GO:0043603; P:GO:0043604; P:GO:0044237; P:GO:0044238; P:GO:0044249; P:GO:0044260; P:GO:0044271; P:GO:0071704; P:GO:1901564; P:GO:1901566; P:GO:1901576; F:GO:0003676; F:GO:0003723; F:GO:00…	P:translation; P:translational elongation; P:peptide metabolic process; P:nitrogen compound metabolic process; P:metabolic process; P:biosynthetic process; P:macromolecule biosynthetic process; P:cellular process; P:gene expression; P:protein metabolic process; P:protein metabolic process; P:cellular nitrogen compound metabolic process; P:obsolete cellular macromolecule biosynthetic process; P:pe…	Purine metabolism; Selenocompound metabolism; Monobactam biosynthesis; Sulfur metabolism; Drug metabolism - other enzymes; Thiamine metabolism; From ToxoDB: Purine metabolism; Monobactam biosynthesis; Selenocompound metabolism; Sulfur metabolism	EAH_00032440	elongation factor 1-alpha, putative CDS	0.493333	9.57333	Sulfur metabolism; Thiamine metabolism ;Drug metabolism - other enzymes; Purine metabolism; Selenocompound metabolism; Monobactam biosynthesis; From ToxoDB: Purine metabolism; Monobactam biosynthesis; Selenocompound metabolism; Sulfur metabolism
EMWEY_00059740	SAG family member CDS	135.31	789.42	2.2011	1.02248e-41	234	100	2.06521e-122	50.45	ref|XP_013336670.1|SAG family member, partial [Eimeria maxima]/emb|CDJ60025.1|SAG family member, partial [Eimeria maxima];ref|XP_013336297.1|SAG family member, partial [Eimeria maxima]/emb|CDJ59650.1|SAG family member, partial [Eimeria maxima];ref|XP_013335364.1|SAG family member [Eimeria maxima]/emb|CDJ58716.1|SAG family member [Eimeria maxima];ref|XP_013336459.1|SAG family member, partial [Eime…	N/A	1	C:GO:0016020	C:membrane			IPR021288 (PFAM); mobidb-lite (MOBIDB_LITE); mobidb-lite (MOBIDB_LITE); mobidb-lite (MOBIDB_LITE)	no GO terms	no GO terms	none identified	EAH_00003690	SAG family member CDS	32.88	255.213	none identified
EMWEY_00059760	asparaginase, putative CDS	37.7767	144.77	1.50997	1.32743e-05	83	18	3.27568e-42	79.43	ref|XP_013336672.1|asparaginase, putative [Eimeria maxima]/emb|CDJ60027.1|asparaginase, putative [Eimeria maxima];gb|OEH78430.1|putative L-asparaginase [Cyclospora cayetanensis];ref|XP_026193049.1|uncharacterized protein LOC34617341 [Cyclospora cayetanensis];ref|XP_013235197.1|asparaginase, putative [Eimeria tenella]/emb|CDJ44448.1|asparaginase, putative [Eimeria tenella];ref|XP_029216186.1|putat…	N/A	3	P:GO:0009066; F:GO:0004067; C:GO:0016020	P:aspartate family amino acid metabolic process; F:asparaginase activity; C:membrane	EC:3.5.1.1; EC:3.5.1; EC:3.5; EC:3	Asparaginase; Acting on carbon-nitrogen bonds, other than peptide bonds; Acting on carbon-nitrogen bonds, other than peptide bonds; Hydrolases	IPR027473 (G3DSA:3.40.50.GENE3D)	no GO terms	no GO terms	Cyanoamino acid metabolism;Alanine, aspartate and glutamate metabolism	none identified
Bolded genes (n=1 per strain) are those encoding hypothetical protein for which Blast2GO identified more informative hits in other Apicomplexa species.
Italicized genes (n=10) are shared and significantly differentially expressed between strains at hour 36 with mean TPM >100 at hour 36 in each strain.
Genes in red (n=2, APU-1; n=3, APU-2) are homologous to mature oocyst biomarkers identified in prior E. acervulina RNA-Seq [37].
*Differentially Expressed Genes (DEGs)- genes expressed significantly more in APU-1 vs. APU-2 DESeq pairwise comparison, meeting thresholds of >1.5 or < −1.5 log2 fold change (FC) and adjusted p <0.05 with >100 mean TPM in APU-1 at T36.
**Differentially Expressed Genes (DEGs)- genes expressed significantly more in APU-1 vs. APU-2 DESeq pairwise comparison, meeting thresholds of >1.5 or < −1.5 log2 fold change (FC) and adjusted p <0.05 with >100 mean TPM in APU-2 at T36.
***Mean Transcripts Per Million (TPM)= Tanscripts Per Million, averaged among T36 replicates in each strain.
