# Supplementary material for: RNA-Seq of Phenotypically Distinct Eimeria maxima Strains Reveals Coordinated and Contrasting Maturation and Shared Sporogonic Biomarkers with Eimeria acervulina
Source: Pathogens. 2023 Dec 19;13(1):2. doi: 10.3390/pathogens13010002 (PMC10818985; doi:10.3390/pathogens13010002)
Supplement: Supplementary file 1 [file pathogens-13-00002-s001.zip › Table S12.xlsx]

## Sheet: Table S12
Table S12(A). Data for DEGs between strains at T36, but not at T48.
T36 DEGs (not T48)*	Original description	APU-1.T36 Mean TPM***	APU-2.T36 Mean TPM***	T36 Log2 FC	T36 Adj. p-value	APU-1.T48 Mean TPM***	APU-2.T48 Mean TPM***	T48 Log2 FC	T48 Adj. p-value	Length	#Hits	e-Value	sim mean	Blast Hit Description (HSP)	Best other hit	#GO	GO IDs	GO Names	Enzyme Codes	Enzyme Names	InterPro IDs	InterPro GO IDs	InterPro GO Names	E. maxima KEGG pathways	E. acervulina homolog	E. acervulina description	E. acervulina Mean T0 TPM	E. acervulina Mean T4 TPM	E. acervulina Mean T8 TPM	E. acervulina Mean T12 TPM	E. acervulina Mean T16 TPM	E. acervulina Mean T20 TPM	E. acervulina Mean T24 TPM	E. acervulina KEGG pathways
EMWEY_00000020	hypothetical protein, conserved CDS	3.56333	1.16333	−1.63	0.000102551	2.19667	1.03	−1.07	0.0616942	230	19	5.72575e-129	63.95	ref|XP_013332570.1|hypothetical protein, conserved [Eimeria maxima]/emb|CDJ55920.1|hypothetical protein, conserved [Eimeria maxima];ref|XP_037878690.1|uncharacterized protein EMH_0083420 [Eimeria mitis]/emb|CDJ36402.1|hypothetical protein, conserved [Eimeria mitis];emb|CDI86721.1|hypothtetical protein, conserved, putative [Eimeria praecox];emb|CDJ49242.1|hypothtetical protein, conserved, putative…	WD domain, G-beta repeat-containing protein [Toxoplasma gondii ARI] gb|KYF42277.1|	13	P:GO:0035735; P:GO:0036159; P:GO:0040011; P:GO:0051674; P:GO:0060294; P:GO:0061512; P:GO:0097712; P:GO:1905349; F:GO:0005515; C:GO:0005874; C:GO:0030990; C:GO:0036156; C:GO:0098590	P:intraciliary transport involved in cilium assembly; P:inner dynein arm assembly; P:locomotion; P:localization of cell; P:cilium movement involved in cell motility; P:protein localization to cilium; P:vesicle targeting, trans-Golgi to periciliary membrane compartment; P:ciliary transition zone assembly; F:protein binding; C:microtubule; C:intraciliary transport particle; C:inner dynein arm; C:pl…			Coil (COILS); IPR015943 (G3DSA:2.130.10.GENE3D); mobidb-lite (MOBIDB_LITE); mobidb-lite (MOBIDB_LITE); mobidb-lite (MOBIDB_LITE); PTHR12442 (PANTHER); PS51257 (PROSITE_PROFILES); IPR036322 (SUPERFAMILY)	P:GO:0000226; P:GO:0001539; P:GO:0001578; P:GO:0003341; P:GO:0006810; P:GO:0006903; P:GO:0006928; P:GO:0006996; P:GO:0007010; P:GO:0007017; P:GO:0007018; P:GO:0008104; P:GO:0008104; P:GO:0009987; P:GO:0010970; P:GO:0016043; P:GO:0016192; P:GO:0022607; P:GO:0030030; P:GO:0030031; P:GO:0030705; P:GO:0031503; P:GO:0033036; P:GO:0033365; P:GO:0035082; P:GO:0035735; P:GO:0036159; P:GO:0040011; P:GO:00…	P:microtubule cytoskeleton organization; P:cilium or flagellum-dependent cell motility; P:microtubule bundle formation; P:cilium movement; P:transport; P:vesicle targeting; P:obsolete movement of cell or subcellular component; P:organelle organization; P:cytoskeleton organization; P:microtubule-based process; P:microtubule-based movement; P:protein localization; P:protein localization; P:cellular…		EAH_00018730	hypothtetical protein, conserved, putative	0.71	0.9	1.37	4.64	6.025	4.75	5.19333	none identified
EMWEY_00000280	hypothetical protein, conserved CDS	2.53667	10.5233	1.65585	9.56029e-10	6.19667	18.9	1.44588	0.000258362	318	7	1.60873e-72	92.03	ref|XP_013332596.1|hypothetical protein, conserved [Eimeria maxima]/emb|CDJ55946.1|hypothetical protein, conserved [Eimeria maxima];ref|XP_013355717.1|uncharacterized protein EMH_0051910 [Eimeria mitis]/emb|CDJ33153.1|hypothetical protein, conserved [Eimeria mitis];ref|XP_013251474.1|hypothetical protein, conserved [Eimeria acervulina]/emb|CDI78287.1|hypothetical protein, conserved [Eimeria acerv…	guanylate binding protein, putative, partial [Eimeria necatrix] ref|XP_013436974.1| emb|CDJ68507.1|	8	P:GO:0032870; P:GO:0045944; F:GO:0003924; F:GO:0005525; F:GO:0016922; F:GO:0030374; C:GO:0005634; C:GO:0016020	P:cellular response to hormone stimulus; P:positive regulation of transcription by RNA polymerase II; F:GTPase activity; F:GTP binding; F:nuclear receptor binding; F:nuclear receptor coactivator activity; C:nucleus; C:membrane	EC:3.6.1.15	Nucleoside-triphosphate phosphatase	mobidb-lite (MOBIDB_LITE); mobidb-lite (MOBIDB_LITE); mobidb-lite (MOBIDB_LITE); mobidb-lite (MOBIDB_LITE); mobidb-lite (MOBIDB_LITE); mobidb-lite (MOBIDB_LITE); mobidb-lite (MOBIDB_LITE); IPR017426 (PANTHER)	P:GO:0006139; P:GO:0006351; P:GO:0006355; P:GO:0006357; P:GO:0006366; P:GO:0006725; P:GO:0006807; P:GO:0008152; P:GO:0009058; P:GO:0009059; P:GO:0009719; P:GO:0009725; P:GO:0009889; P:GO:0009891; P:GO:0009893; P:GO:0009987; P:GO:0010033; P:GO:0010467; P:GO:0010468; P:GO:0010556; P:GO:0010557; P:GO:0010604; P:GO:0016070; P:GO:0018130; P:GO:0019219; P:GO:0019222; P:GO:0019438; P:GO:0031323; P:GO:00…	P:nucleobase-containing compound metabolic process; P:DNA-templated transcription; P:regulation of DNA-templated transcription; P:regulation of transcription by RNA polymerase II; P:transcription by RNA polymerase II; P:cellular aromatic compound metabolic process; P:nitrogen compound metabolic process; P:metabolic process; P:biosynthetic process; P:macromolecule biosynthetic process; P:response …	Thiamine metabolism;Purine metabolism	EAH_00031890	hypothetical protein, conserved	157.167	148.603	100.727	88.4133	102.37	115.08	89.1933	Thiamine metabolism;Purine metabolism
EMWEY_00000910	hypothetical protein, conserved CDS	5.66333	22.3233	1.61447	5.51644e-13	10.36	34.9333	1.38774	0.0169594	364	93	3.51011e-137	63.42	ref|XP_013334032.1|hypothetical protein, conserved [Eimeria maxima]/emb|CDJ57382.1|hypothetical protein, conserved [Eimeria maxima];ref|XP_013232786.1|CCCH finger DNA binding protein, related [Eimeria tenella]/gb|AET50595.1|hypothetical protein [Eimeria tenella]/emb|CDJ42036.1|CCCH finger DNA binding protein, related [Eimeria tenella];ref|XP_013435030.1|hypothetical protein, conserved [Eimeria ne…	CCCH finger DNA binding protein, related [Eimeria tenella] ref|XP_013232786.1| emb|CDJ42036.1|	5	P:GO:0002181; P:GO:0006414; F:GO:0003729; F:GO:0046872; C:GO:0005829	P:cytoplasmic translation; P:translational elongation; F:mRNA binding; F:metal ion binding; C:cytosol			Coil (COILS); Coil (COILS); Coil (COILS); G3DSA:6.20.400.10 (GENE3D); IPR032378 (PFAM); mobidb-lite (MOBIDB_LITE); mobidb-lite (MOBIDB_LITE); mobidb-lite (MOBIDB_LITE); mobidb-lite (MOBIDB_LITE); mobidb-lite (MOBIDB_LITE); mobidb-lite (MOBIDB_LITE); mobidb-lite (MOBIDB_LITE); PTHR12681 (PANTHER); IPR000571 (PROSITE_PROFILES)	P:GO:0002181; P:GO:0006412; P:GO:0006414; P:GO:0006518; P:GO:0006807; P:GO:0008152; P:GO:0009058; P:GO:0009059; P:GO:0009987; P:GO:0010467; P:GO:0019538; P:GO:0019538; P:GO:0034641; P:GO:0034645; P:GO:0043043; P:GO:0043170; P:GO:0043603; P:GO:0043604; P:GO:0044237; P:GO:0044238; P:GO:0044249; P:GO:0044260; P:GO:0044271; P:GO:0071704; P:GO:1901564; P:GO:1901566; P:GO:1901576; F:GO:0003676; F:GO:00…	P:cytoplasmic translation; P:translation; P:translational elongation; P:peptide metabolic process; P:nitrogen compound metabolic process; P:metabolic process; P:biosynthetic process; P:macromolecule biosynthetic process; P:cellular process; P:gene expression; P:protein metabolic process; P:protein metabolic process; P:cellular nitrogen compound metabolic process; P:obsolete cellular macromolecule…		EAH_00052630	hypothetical protein	0.0366667	0.103333	0.25	0.713333	2.395	1.82	6.58667	none identified
EMWEY_00003220	60S acidic ribosomal protein P1, putative CDS	13.53	61.2733	1.82219	2.75146e-18	52.4367	132.837	1.0889	0.0187268	124	75	1.38703e-45	76.85	ref|XP_013333109.1|60S acidic ribosomal protein P1, putative [Eimeria maxima]/emb|CDJ56458.1|60S acidic ribosomal protein P1, putative [Eimeria maxima];ref|XP_013356346.1|60S acidic ribosomal protein P1, putative [Eimeria mitis]/emb|CDJ33783.1|60S acidic ribosomal protein P1, putative [Eimeria mitis];ref|XP_013247067.1|60S acidic ribosomal protein P1, putative [Eimeria acervulina]/emb|CDI83871.1|…	N/A	8	P:GO:0002181; P:GO:0006414; F:GO:0003735; F:GO:0004672; F:GO:0019901; F:GO:0030295; F:GO:0043021; C:GO:0022625	P:cytoplasmic translation; P:translational elongation; F:structural constituent of ribosome; F:protein kinase activity; F:protein kinase binding; F:protein kinase activator activity; F:ribonucleoprotein complex binding; C:cytosolic large ribosomal subunit	EC:2.7.1; EC:2.7; EC:2	Transferring phosphorus-containing groups; Transferring phosphorus-containing groups; Transferases	G3DSA:1.10.10.1410:FF:000002 (FUNFAM); IPR038716 (G3DSA:1.10.10.GENE3D); PF00428 (PFAM); mobidb-lite (MOBIDB_LITE); mobidb-lite (MOBIDB_LITE); PTHR45696 (PANTHER); IPR027534 (HAMAP); cd05831 (CDD)	P:GO:0002181; P:GO:0006412; P:GO:0006414; P:GO:0006518; P:GO:0006807; P:GO:0008152; P:GO:0009058; P:GO:0009059; P:GO:0009987; P:GO:0010467; P:GO:0019538; P:GO:0019538; P:GO:0034641; P:GO:0034645; P:GO:0043043; P:GO:0043170; P:GO:0043603; P:GO:0043604; P:GO:0044237; P:GO:0044238; P:GO:0044249; P:GO:0044260; P:GO:0044271; P:GO:0071704; P:GO:1901564; P:GO:1901566; P:GO:1901576; F:GO:0003735; F:GO:00…	P:cytoplasmic translation; P:translation; P:translational elongation; P:peptide metabolic process; P:nitrogen compound metabolic process; P:metabolic process; P:biosynthetic process; P:macromolecule biosynthetic process; P:cellular process; P:gene expression; P:protein metabolic process; P:protein metabolic process; P:cellular nitrogen compound metabolic process; P:obsolete cellular macromolecule…		EAH_00045150	60S acidic ribosomal protein P1, putative	4.49333	1.11	1.04	1.00333	0.96	1.42	2.48667	none identified
EMWEY_00005340	subtilase family serine protease, putative CDS	0.51	2.75	2.00378	1.60698e-13	31.2033	4.01	−1.92	NA	1584	100	0	50.83	ref|XP_013333605.1|subtilase family serine protease, putative [Eimeria maxima]/emb|CDJ56955.1|subtilase family serine protease, putative [Eimeria maxima];ref|XP_026191773.1|uncharacterized protein LOC34619223 [Cyclospora cayetanensis];ref|XP_013230243.1|subtilase family serine protease, putative [Eimeria tenella]/emb|CDJ39488.1|subtilase family serine protease, putative [Eimeria tenella];ref|XP_0…	N/A	8	P:GO:0006508; P:GO:0030833; F:GO:0004252; F:GO:0051015; C:GO:0005884; C:GO:0005886; C:GO:0030427; C:GO:0030864	P:proteolysis; P:regulation of actin filament polymerization; F:serine-type endopeptidase activity; F:actin filament binding; C:actin filament; C:plasma membrane; C:site of polarized growth; C:cortical actin cytoskeleton	EC:3.4.21; EC:3.4; EC:3	Acting on peptide bonds (peptidases); Acting on peptide bonds (peptidases); Hydrolases	Coil (COILS); Coil (COILS); Coil (COILS); Coil (COILS); Coil (COILS); Coil (COILS); Coil (COILS); Coil (COILS); Coil (COILS); Coil (COILS); IPR000209 (PFAM); IPR036852 (G3DSA:3.40.50.GENE3D); IPR036852 (G3DSA:3.40.50.GENE3D); IPR000209 (PFAM); mobidb-lite (MOBIDB_LITE); mobidb-lite (MOBIDB_LITE); mobidb-lite (MOBIDB_LITE); mobidb-lite (MOBIDB_LITE); mobidb-lite (MOBIDB_LITE); mobidb-lite (MOBIDB_…	P:GO:0006508; P:GO:0006996; P:GO:0007010; P:GO:0007015; P:GO:0008064; P:GO:0008154; P:GO:0009987; P:GO:0016043; P:GO:0022607; P:GO:0030029; P:GO:0030036; P:GO:0030041; P:GO:0030832; P:GO:0030833; P:GO:0032271; P:GO:0032535; P:GO:0032956; P:GO:0032970; P:GO:0033043; P:GO:0043254; P:GO:0043933; P:GO:0044085; P:GO:0044087; P:GO:0050789; P:GO:0050794; P:GO:0051128; P:GO:0051258; P:GO:0051493; P:GO:00…	P:proteolysis; P:organelle organization; P:cytoskeleton organization; P:actin filament organization; P:regulation of actin polymerization or depolymerization; P:actin polymerization or depolymerization; P:cellular process; P:cellular component organization; P:cellular component assembly; P:actin filament-based process; P:actin cytoskeleton organization; P:actin filament polymerization; P:regulati…		EAH_00000250	subtilisin-like protease, putative	614.8	562.487	591.597	480.55	515.05	510.88	428.433	none identified
EMWEY_00006320	methionine aminopeptidase, putative CDS	2.39	9.78333	1.64276	3.5265e-10	3.97667	9.19	1.0652	2.88659e-05	347	55	6.94808e-137	42.28	ref|XP_013337043.1|methionine aminopeptidase, putative [Eimeria maxima]/emb|CDJ60393.1|methionine aminopeptidase, putative [Eimeria maxima];ref|XP_026190397.1|methionine aminopeptidase 1D, mitochondrial [Cyclospora cayetanensis];gb|OEH77412.1|methionine aminopeptidase [Cyclospora cayetanensis];ref|XP_013247432.1|methionine aminopeptidase, putative [Eimeria acervulina]/emb|CDI83444.1|methionine am…	N/A	8	P:GO:0006555; P:GO:0016485; P:GO:0036211; F:GO:0005506; F:GO:0016151; F:GO:0030145; F:GO:0050897; F:GO:0070006	P:methionine metabolic process; P:protein processing; P:protein modification process; F:iron ion binding; F:nickel cation binding; F:manganese ion binding; F:cobalt ion binding; F:metalloaminopeptidase activity	EC:3.4.11; EC:3.4.11.18; EC:3.4; EC:3	Acting on peptide bonds (peptidases); Methionyl aminopeptidase; Acting on peptide bonds (peptidases); Hydrolases	IPR036005 (G3DSA:3.90.230.GENE3D); IPR000994 (PFAM); mobidb-lite (MOBIDB_LITE); mobidb-lite (MOBIDB_LITE); mobidb-lite (MOBIDB_LITE); PTHR43330 (PANTHER); IPR036005 (SUPERFAMILY)	no GO terms	no GO terms		EAH_00038010	methionine aminopeptidase, putative	1.02	0.643333	0.323333	0.28	0.27	0.26	0.24	none identified
EMWEY_00006520	Similar to DNA-damage-inducible protein P from E. coli, related CDS	1425.44	524.72	−1.70	1.44257e-31	1216.72	518.713	−1.35	0.000697709	903	66	0	51.77	ref|XP_013337117.1|Similar to DNA-damage-inducible protein P from E. coli, related [Eimeria maxima]/emb|CDJ60467.1|Similar to DNA-damage-inducible protein P from E. coli, related [Eimeria maxima];ref|XP_013250616.1|hypothetical protein, conserved [Eimeria acervulina]/emb|CDI79230.1|hypothetical protein, conserved [Eimeria acervulina];emb|CDJ50860.1|Polk-prov protein, related [Eimeria brunetti];em…	N/A	8	P:GO:0000003; P:GO:0009792; P:GO:0042276; F:GO:0003684; F:GO:0003697; F:GO:0003887; C:GO:0005634; C:GO:0016020	P:reproduction; P:embryo development ending in birth or egg hatching; P:error-prone translesion synthesis; F:damaged DNA binding; F:single-stranded DNA binding; F:DNA-directed DNA polymerase activity; C:nucleus; C:membrane	EC:2.7; EC:2; EC:2.7.7.7; EC:2.7.7	Transferring phosphorus-containing groups; Transferases; DNA-directed DNA polymerase; Transferring phosphorus-containing groups	Coil (COILS); Coil (COILS); Coil (COILS); Coil (COILS); G3DSA:3.30.1490.100:FF:000004 (FUNFAM); G3DSA:1.10.150.810 (GENE3D); G3DSA:3.40.1170.60 (GENE3D); G3DSA:1.10.150.810 (GENE3D); IPR017961 (PFAM); IPR036775 (G3DSA:3.30.1490.GENE3D); IPR043128 (G3DSA:3.30.70.GENE3D); IPR001126 (PFAM); mobidb-lite (MOBIDB_LITE); mobidb-lite (MOBIDB_LITE); mobidb-lite (MOBIDB_LITE); mobidb-lite (MOBIDB_LITE); mo…	P:GO:0000731; P:GO:0006139; P:GO:0006259; P:GO:0006281; P:GO:0006301; P:GO:0006725; P:GO:0006807; P:GO:0006950; P:GO:0006974; P:GO:0008152; P:GO:0009058; P:GO:0009059; P:GO:0009987; P:GO:0018130; P:GO:0019438; P:GO:0019985; P:GO:0033554; P:GO:0034641; P:GO:0034645; P:GO:0034654; P:GO:0043170; P:GO:0044237; P:GO:0044238; P:GO:0044249; P:GO:0044260; P:GO:0044271; P:GO:0046483; P:GO:0050896; P:GO:00…	P:DNA synthesis involved in DNA repair; P:nucleobase-containing compound metabolic process; P:DNA metabolic process; P:DNA repair; P:postreplication repair; P:cellular aromatic compound metabolic process; P:nitrogen compound metabolic process; P:response to stress; P:DNA damage response; P:metabolic process; P:biosynthetic process; P:macromolecule biosynthetic process; P:cellular process; P:heter…	From ToxoDB: Aminobenzoate degradation	EAH_00010210	hypothetical protein, conserved	25.8433	21.8433	18.19	13.2967	14.755	16.42	13.8567	Glycine, serine and threonine metabolism; From ToxoDB: Aminobenzoate degradation
EMWEY_00007270	hypothetical protein, conserved CDS	27.42	108.513	1.61456	2.57902e-11	111.46	389.913	1.40505	0.0205114	128	64	9.36039e-92	71.59	ref|XP_013333890.1|hypothetical protein, conserved [Eimeria maxima]/emb|CDJ57240.1|hypothetical protein, conserved [Eimeria maxima];ref|XP_013251408.1|hypothetical protein, conserved [Eimeria acervulina]/emb|CDI78346.1|hypothetical protein, conserved [Eimeria acervulina];ref|XP_026193750.1|uncharacterized protein LOC34619523 [Cyclospora cayetanensis];ref|XP_013232809.1|hypothetical protein, conse…	putative transmembrane protein [Toxoplasma gondii p89] gb|KFG29339.1|	1	C:GO:0016020	C:membrane			mobidb-lite (MOBIDB_LITE); mobidb-lite (MOBIDB_LITE)	no GO terms	no GO terms		EAH_00007050	hypothetical protein, conserved	8.40667	7.91333	9.62667	29.65	42.005	29.715	30.7133	none identified
EMWEY_00007310	hypothetical protein CDS	2.18333	12.78	2.04852	1.49402e-09	15.2733	35.2867	1.0751	0.0107129	484	100	0	58.17	ref|XP_013333918.1|hypothetical protein EMWEY_00007310 [Eimeria maxima]/emb|CDJ57268.1|hypothetical protein EMWEY_00007310 [Eimeria maxima];ref|XP_026190998.1|uncharacterized protein LOC34620888 [Cyclospora cayetanensis];emb|CDJ49370.1|DnaJ domain-containing protein, related, related [Eimeria brunetti];gb|OEH77301.1|hypothetical protein cyc_04344 [Cyclospora cayetanensis];ref|XP_013436472.1|DnaJ …	DnaJ domain-containing protein, related, related [Eimeria brunetti] emb|CDJ49370.1|	7	P:GO:0061077; F:GO:0050825; F:GO:0051082; F:GO:0051087; C:GO:0005634; C:GO:0005737; C:GO:0016020	P:chaperone-mediated protein folding; F:ice binding; F:unfolded protein binding; F:protein-folding chaperone binding; C:nucleus; C:cytoplasm; C:membrane			Coil (COILS); Coil (COILS); IPR001623 (PRINTS); IPR001623 (PFAM); IPR036869 (G3DSA:1.10.287.GENE3D); mobidb-lite (MOBIDB_LITE); mobidb-lite (MOBIDB_LITE); PTHR43948 (PANTHER); IPR001623 (PROSITE_PROFILES); IPR001623 (CDD); IPR036869 (SUPERFAMILY)	P:GO:0006457; P:GO:0009987; P:GO:0061077; F:GO:0005488; F:GO:0005515; F:GO:0051082; F:GO:0051087; C:GO:0005622; C:GO:0005634; C:GO:0005737; C:GO:0016020; C:GO:0043226; C:GO:0043227; C:GO:0043229; C:GO:0043231; C:GO:0110165	P:protein folding; P:cellular process; P:chaperone-mediated protein folding; F:binding; F:protein binding; F:unfolded protein binding; F:protein-folding chaperone binding; C:intracellular anatomical structure; C:nucleus; C:cytoplasm; C:membrane; C:organelle; C:membrane-bounded organelle; C:intracellular organelle; C:intracellular membrane-bounded organelle; C:cellular anatomical entity		EAH_00018220	DnaJ domain-containing protein, related, related	3.68	0.786667	0.913333	2.14333	5.005	7.165	14.37	none identified
EMWEY_00010050	hypothetical protein CDS	25.17	141.14	2.10185	4.60535e-19	113.56	138.627	0.235964	0.770786	154	1	3.98187e-51	100	ref|XP_013338026.1|hypothetical protein EMWEY_00010050 [Eimeria maxima]/emb|CDJ61376.1|hypothetical protein EMWEY_00010050 [Eimeria maxima]	none identified						Coil (COILS); mobidb-lite (MOBIDB_LITE); mobidb-lite (MOBIDB_LITE); mobidb-lite (MOBIDB_LITE)	no GO terms	no GO terms		none identified
EMWEY_00011210	AROM polypeptide/ shikimate-quinate 5-dehydrogenase, putative CDS	1.61667	8.38	1.96176	2.83777e-13	6.02667	17.9733	1.2202	0.0501453	1428	29	0	69.87	ref|XP_013334392.1|AROM polypeptide/ shikimate-quinate 5-dehydrogenase, putative, partial [Eimeria maxima]/emb|CDJ57744.1|AROM polypeptide/ shikimate-quinate 5-dehydrogenase, putative, partial [Eimeria maxima];ref|XP_026191644.1|uncharacterized protein LOC34619613, partial [Cyclospora cayetanensis];gb|OEH80598.1|pentafunctional arom protein [Cyclospora cayetanensis];emb|CDJ51817.1|AROM polypeptid…	N/A	11	P:GO:0006520; P:GO:0009423; P:GO:0016310; P:GO:1901566; F:GO:0003855; F:GO:0003856; F:GO:0003866; F:GO:0004764; F:GO:0004765; C:GO:0005737; C:GO:0016020	P:amino acid metabolic process; P:chorismate biosynthetic process; P:phosphorylation; P:organonitrogen compound biosynthetic process; F:3-dehydroquinate dehydratase activity; F:3-dehydroquinate synthase activity; F:3-phosphoshikimate 1-carboxyvinyltransferase activity; F:shikimate 3-dehydrogenase (NADP+) activity; F:shikimate kinase activity; C:cytoplasm; C:membrane	EC:4.2.1; EC:1.1; EC:4.2; EC:2.7; EC:2.7.1.71; EC:1.1.1.282; EC:2.7.1; EC:2.5.1; EC:1.1.1.25; EC:4.2.1.10; EC:1.1.1.24; EC:1.1.1; EC:2.5.1.19; EC:1; EC:4.2.3.4; EC:2; EC:4; EC:4.2.3	Carbon-oxygen lyases; Acting on the CH-OH group of donors; Carbon-oxygen lyases; Transferring phosphorus-containing groups; Shikimate kinase; Quinate/shikimate dehydrogenase (NAD(P)(+)); Transferring phosphorus-containing groups; Transferring alkyl or aryl groups, other than methyl groups; Shikimate dehydrogenase (NADP(+)); 3-dehydroquinate dehydratase; Quinate/shikimate dehydrogenase (NAD(+)); A…	Coil (COILS); Coil (COILS); Coil (COILS); Coil (COILS); Coil (COILS); Coil (COILS); Coil (COILS); IPR030960 (PFAM); G3DSA:1.20.1090.10 (GENE3D); IPR036968 (G3DSA:3.65.10.GENE3D); G3DSA:3.40.50.1970 (GENE3D); mobidb-lite (MOBIDB_LITE); mobidb-lite (MOBIDB_LITE); mobidb-lite (MOBIDB_LITE); mobidb-lite (MOBIDB_LITE); mobidb-lite (MOBIDB_LITE); mobidb-lite (MOBIDB_LITE); mobidb-lite (MOBIDB_LITE); mo…	F:GO:0003824; F:GO:0016765; F:GO:0016829; F:GO:0016835	F:catalytic activity; F:transferase activity, transferring alkyl or aryl (other than methyl) groups; F:lyase activity; F:carbon-oxygen lyase activity	Phenylalanine, tyrosine and tryptophan biosynthesis	EAH_00058990	Pentafunctional AROM polypeptide, related	0.313333	0.486667	0.866667	0.676667	0.85	0.665	1.21667	Phenylalanine, tyrosine and tryptophan biosynthesis
EMWEY_00011590	hypothetical protein, conserved CDS	2.26333	9.78	1.68679	1.69284e-08	5.49667	16.5667	1.30316	0.00793473	345	5	6.77046e-42	80.83	ref|XP_013334454.1|hypothetical protein, conserved [Eimeria maxima]/emb|CDJ57806.1|hypothetical protein, conserved [Eimeria maxima];emb|CDJ53584.1|hypothetical protein, conserved [Eimeria brunetti];ref|XP_013252025.1|hypothetical protein, conserved [Eimeria acervulina]/emb|CDI77660.1|hypothetical protein, conserved [Eimeria acervulina];ref|XP_026192466.1|uncharacterized protein LOC34622469 [Cyclo…	none identified						Coil (COILS); mobidb-lite (MOBIDB_LITE); mobidb-lite (MOBIDB_LITE); mobidb-lite (MOBIDB_LITE); PTHR24330 (PANTHER)	no GO terms	no GO terms		EAH_00026000	hypothetical protein, conserved	12.3067	9.04	6.62333	14.4833	22.86	15.465	23.6333	none identified
EMWEY_00013230	hypothetical protein, conserved CDS	1.69667	6.56	1.51894	2.39412e-06	8.88667	18.58	0.928214	0.00636414	343	9	1.37467e-97	75.66	ref|XP_013338593.1|hypothetical protein, conserved [Eimeria maxima]/emb|CDJ61943.1|hypothetical protein, conserved [Eimeria maxima];ref|XP_013253299.1|hypothetical protein, conserved [Eimeria acervulina]/emb|CDI76087.1|hypothetical protein, conserved [Eimeria acervulina];ref|XP_013235894.1|hypothetical protein, conserved, partial [Eimeria tenella]/emb|CDJ45147.1|hypothetical protein, conserved, p…	glutamic acid-rich protein-like [Cyclospora cayetanensis] ref|XP_026192967.1|	1	C:GO:0016020	C:membrane			Coil (COILS); mobidb-lite (MOBIDB_LITE); mobidb-lite (MOBIDB_LITE); mobidb-lite (MOBIDB_LITE); mobidb-lite (MOBIDB_LITE)	no GO terms	no GO terms		EAH_00053780	hypothetical protein, conserved	24.3333	12.06	5.61	5.70667	9.77	12.135	12.6367	none identified
EMWEY_00014910	hypothetical protein, conserved CDS	168.533	69.86	−1.53	7.30296e-21	159.433	73.7067	−1.26	0.000725279	297	19	1.02018e-178	65.47	ref|XP_013334942.1|hypothetical protein, conserved [Eimeria maxima]/emb|CDJ58296.1|hypothetical protein, conserved [Eimeria maxima];emb|CDI85291.1|hypothetical protein, conserved [Eimeria praecox];ref|XP_013249156.1|hypothetical protein, conserved [Eimeria acervulina]/emb|CDI80990.1|hypothetical protein, conserved [Eimeria acervulina];emb|CDJ46902.1|hypothetical protein, conserved [Eimeria brunet…	putative transmembrane protein [Toxoplasma gondii MAS] gb|KFH08957.1|	1	C:GO:0016020	C:membrane			mobidb-lite (MOBIDB_LITE)	no GO terms	no GO terms		EAH_00019090	hypothetical protein, conserved	8.01667	6.72667	10.8333	24.5433	26.82	13.94	9.45333	none identified
EMWEY_00015850	hypothetical protein, conserved CDS	7.36	2.71333	−1.69	1.2984e-20	4.27667	3.25333	−0.54	0.304278	1066	16	0	50.97	ref|XP_013335104.1|hypothetical protein, conserved [Eimeria maxima]/emb|CDJ58458.1|hypothetical protein, conserved [Eimeria maxima];emb|CDI87196.1|hypothetical protein, conserved [Eimeria praecox];ref|XP_013351408.1|uncharacterized protein EMH_0044400 [Eimeria mitis]/emb|CDJ28834.1|hypothetical protein EMH_0044400 [Eimeria mitis];emb|CDJ51504.1|hypothetical protein, conserved [Eimeria brunetti];r…	none identified	1	C:GO:0016020	C:membrane			Coil (COILS); Coil (COILS); mobidb-lite (MOBIDB_LITE); mobidb-lite (MOBIDB_LITE); mobidb-lite (MOBIDB_LITE); mobidb-lite (MOBIDB_LITE); mobidb-lite (MOBIDB_LITE); mobidb-lite (MOBIDB_LITE); mobidb-lite (MOBIDB_LITE); mobidb-lite (MOBIDB_LITE); mobidb-lite (MOBIDB_LITE)	no GO terms	no GO terms		EAH_00041670	hypothetical protein	0	0	0	0	0	0	0	none identified
EMWEY_00016290	hypothetical protein, conserved CDS	8.63	3.48667	−1.56	4.21823e-22	6.18667	4.34	−0.63	0.166721	881	31	0	59.82	ref|XP_013332935.1|hypothetical protein, conserved [Eimeria maxima]/emb|CDJ56285.1|hypothetical protein, conserved [Eimeria maxima];emb|CDJ47680.1|hypothetical protein, conserved [Eimeria brunetti];emb|CDI87165.1|hypothetical protein, conserved [Eimeria praecox];ref|XP_013350758.1|uncharacterized protein EMH_0099900 [Eimeria mitis]/emb|CDJ28181.1|hypothetical protein EMH_0099900 [Eimeria mitis];r…	none identified	1	C:GO:0016020	C:membrane			Coil (COILS); mobidb-lite (MOBIDB_LITE); mobidb-lite (MOBIDB_LITE); mobidb-lite (MOBIDB_LITE); mobidb-lite (MOBIDB_LITE); mobidb-lite (MOBIDB_LITE)	no GO terms	no GO terms		EAH_00012510	hypothetical protein, conserved	14.9633	17.6633	9.31	10.2567	13.775	22.54	17.6833	none identified
EMWEY_00017300	hypothetical protein CDS	0.72	3.98	1.83008	9.66986e-06	6.5	11.82	0.726379	0.0375755	203	1	9.00924e-57	100	ref|XP_013335347.1|hypothetical protein EMWEY_00017300 [Eimeria maxima]/emb|CDJ58699.1|hypothetical protein EMWEY_00017300 [Eimeria maxima]	none identified						mobidb-lite (MOBIDB_LITE); mobidb-lite (MOBIDB_LITE)	no GO terms	no GO terms		none identified
EMWEY_00017570	hypothetical protein, conserved CDS	2.39333	9.96667	1.69312	8.2379e-14	7	18.4267	1.23191	1.33897e-06	447	35	0	52.09	ref|XP_013333019.1|hypothetical protein, conserved [Eimeria maxima]/emb|CDJ56368.1|hypothetical protein, conserved [Eimeria maxima];gb|OEH79926.1|DHH family protein [Cyclospora cayetanensis];ref|XP_013434857.1|hypothetical protein, conserved [Eimeria necatrix]/emb|CDJ66389.1|hypothetical protein, conserved [Eimeria necatrix];ref|XP_026193803.1|uncharacterized protein LOC34620385, partial [Cyclosp…	DHH family protein [Cyclospora cayetanensis] gb|OEH79926.1|	4	P:GO:0000079; F:GO:0004309; F:GO:0019901; C:GO:0005737	P:regulation of cyclin-dependent protein serine/threonine kinase activity; F:exopolyphosphatase activity; F:protein kinase binding; C:cytoplasm	EC:3.6.1.11; EC:3.6.1; EC:3.6; EC:3	Exopolyphosphatase; Acting on acid anhydrides; Acting on acid anhydrides; Hydrolases	Coil (COILS); Coil (COILS); G3DSA:3.90.1640.10 (GENE3D); IPR001667 (PFAM); PTHR12112 (PANTHER); IPR038763 (SUPERFAMILY)	F:GO:0003824; F:GO:0004309; F:GO:0016462; F:GO:0016787; F:GO:0016817; F:GO:0016818; C:GO:0005622; C:GO:0005737; C:GO:0110165	F:catalytic activity; F:exopolyphosphatase activity; F:pyrophosphatase activity; F:hydrolase activity; F:hydrolase activity, acting on acid anhydrides; F:hydrolase activity, acting on acid anhydrides, in phosphorus-containing anhydrides; C:intracellular anatomical structure; C:cytoplasm; C:cellular anatomical entity	Purine metabolism; From ToxoDB: Purine metabolism	EAH_00039390	hypothetical protein, conserved	9.03333	2.21	2.62	2.75	3.035	3.865	1.8	none identified
EMWEY_00018110	hypothetical protein CDS	21.15	7.92333	−1.68	9.19459e-30	18.8767	8.83667	−1.22	2.09985e-08	600	100	0	54.23	ref|XP_013335471.1|hypothetical protein EMWEY_00018110 [Eimeria maxima]/emb|CDJ58823.1|hypothetical protein EMWEY_00018110 [Eimeria maxima];ref|XP_013335472.1|hypothetical protein EMWEY_00018120 [Eimeria maxima]/emb|CDJ58824.1|hypothetical protein EMWEY_00018120 [Eimeria maxima];ref|XP_013335473.1|hypothetical protein EMWEY_00018130 [Eimeria maxima]/emb|CDJ58825.1|hypothetical protein EMWEY_00018…	none identified	1	C:GO:0016020	C:membrane			no IPS match	no IPS match	no IPS match		EAH_00011550	hypothetical protein, conserved	0.533333	0.3	0.26	0.346667	0.44	1.005	0.956667	none identified
EMWEY_00018180	hypothetical protein CDS	0.356667	1.54667	1.57257	0.000107421	0.57	0.743333	0.116865	0.890187	616	100	0	47.74	ref|XP_013335483.1|hypothetical protein EMWEY_00018180 [Eimeria maxima]/emb|CDJ58835.1|hypothetical protein EMWEY_00018180 [Eimeria maxima];emb|CDI84805.1|hypothetical protein, conserved [Eimeria praecox];ref|XP_026193218.1|uncharacterized protein LOC113147307 [Cyclospora cayetanensis];emb|CDJ49289.1|hypothetical protein, conserved [Eimeria brunetti];ref|XP_013350111.1|LOW QUALITY PROTEIN: unchar…	Cast multi-domain protein, related [Eimeria mitis] ref|XP_013351698.1| emb|CDJ29124.1|	2	F:GO:0003755; C:GO:0016020	F:peptidyl-prolyl cis-trans isomerase activity; C:membrane	EC:5.2.1.8; EC:5.2; EC:5	Peptidylprolyl isomerase; Cis-trans-isomerases; Isomerases	G3DSA:2.10.50.10 (GENE3D); IPR011641 (PFAM); G3DSA:2.10.50.10 (GENE3D); PTHR47236 (PANTHER); IPR000297 (PROSITE_PROFILES)	F:GO:0003755	F:peptidyl-prolyl cis-trans isomerase activity		EAH_00003020	hypothetical protein, conserved	0.596667	0.49	0.56	0.763333	1.485	1.55	1.78333	none identified
EMWEY_00018190	hypothetical protein CDS	0.0933333	0.953333	1.58319	0.00854667	0.25	0.55	0.502292	0.649782	185	8	4.23769e-134	79.9	ref|XP_013335484.1|hypothetical protein EMWEY_00018190 [Eimeria maxima]/emb|CDJ58836.1|hypothetical protein EMWEY_00018190 [Eimeria maxima];ref|XP_037878865.1|uncharacterized protein EMH_0090930 [Eimeria mitis]/emb|CDJ36577.1|hypothetical protein, conserved [Eimeria mitis];ref|XP_013350112.1|LOW QUALITY PROTEIN: uncharacterized protein EMH_0088340 [Eimeria mitis]/emb|CDJ27534.1|hypothetical prote…	none identified	1	C:GO:0016020	C:membrane			no IPS match	no IPS match	no IPS match		EAH_00056480	hypothetical protein	0.03	0.0833333	0.0433333	0.163333	0.435	0.295	0.58	none identified
EMWEY_00020830	thioredoxin reductase, putative CDS	4.76333	19.1	1.59069	6.34931e-08	17.5567	38.1133	0.871636	0.136254	169	100	1.06219e-88	67.13	ref|XP_013333265.1|thioredoxin reductase, putative [Eimeria maxima]/emb|CDJ56614.1|thioredoxin reductase, putative [Eimeria maxima];ref|XP_013250734.1|thioredoxin reductase, putative [Eimeria acervulina]/emb|CDI79110.1|thioredoxin reductase, putative [Eimeria acervulina];ref|XP_026192306.1|thioredoxin reductase [Cyclospora cayetanensis];ref|XP_013234814.1|thioredoxin reductase, putative, partial …	N/A	50	P:GO:0000305; P:GO:0001707; P:GO:0001887; P:GO:0001890; P:GO:0006355; P:GO:0006518; P:GO:0006575; P:GO:0006749; P:GO:0006790; P:GO:0007165; P:GO:0008283; P:GO:0010269; P:GO:0015949; P:GO:0016259; P:GO:0017001; P:GO:0019216; P:GO:0034599; P:GO:0042178; P:GO:0042395; P:GO:0042537; P:GO:0042744; P:GO:0045454; P:GO:0048522; P:GO:0048608; P:GO:0048678; P:GO:0051262; P:GO:0065008; P:GO:0070276; P:GO:00…	P:response to oxygen radical; P:mesoderm formation; P:selenium compound metabolic process; P:placenta development; P:regulation of DNA-templated transcription; P:peptide metabolic process; P:cellular modified amino acid metabolic process; P:glutathione metabolic process; P:sulfur compound metabolic process; P:signal transduction; P:cell population proliferation; P:response to selenium ion; P:nucl…	EC:1.8.1; EC:1.6.3; EC:1.97.1.9; EC:1.6.3.1; EC:1.6; EC:1; EC:1.8; EC:1.8.1.9	Acting on a sulfur group of donors; Acting on NADH or NADPH; Selenate reductase; NAD(P)H oxidase (H(2)O(2)-forming); Acting on NADH or NADPH; Oxidoreductases; Acting on a sulfur group of donors; Thioredoxin-disulfide reductase	IPR004099 (PFAM); IPR016156 (G3DSA:3.30.390.GENE3D); PIRSR000350-2 (PIRSR); IPR046952 (PANTHER); IPR016156 (SUPERFAMILY)	P:GO:0006518; P:GO:0006575; P:GO:0006749; P:GO:0006790; P:GO:0006807; P:GO:0006950; P:GO:0006979; P:GO:0008152; P:GO:0009987; P:GO:0019725; P:GO:0033554; P:GO:0034599; P:GO:0034641; P:GO:0042221; P:GO:0042592; P:GO:0043603; P:GO:0044237; P:GO:0045454; P:GO:0050789; P:GO:0050794; P:GO:0050896; P:GO:0051716; P:GO:0062197; P:GO:0065007; P:GO:0065008; P:GO:0070887; P:GO:0071704; P:GO:1901564; F:GO:00…	P:peptide metabolic process; P:cellular modified amino acid metabolic process; P:glutathione metabolic process; P:sulfur compound metabolic process; P:nitrogen compound metabolic process; P:response to stress; P:response to oxidative stress; P:metabolic process; P:cellular process; P:cellular homeostasis; P:cellular response to stress; P:cellular response to oxidative stress; P:cellular nitrogen …	Selenocompound metabolism	EAH_00009780	thioredoxin reductase, putative	30.24	6.02333	3.77333	13.63	41.585	88.2	205.417	Glutathione metabolism;Selenocompound metabolism; From ToxoDB: Taurine and hypotaurine metabolism; Selenocompound metabolism; Glutathione metabolism
EMWEY_00022640	Phosphatidate cytidylyltransferase, related CDS	0.97	5.75667	1.85152	3.31515e-05	4.26667	11.82	1.11331	0.0864028	191	23	2.48435e-89	70.1	ref|XP_013333367.1|Phosphatidate cytidylyltransferase, related [Eimeria maxima]/emb|CDJ56716.1|Phosphatidate cytidylyltransferase, related [Eimeria maxima];ref|XP_013235396.1|Phosphatidate cytidylyltransferase, related [Eimeria tenella]/emb|CDJ44648.1|Phosphatidate cytidylyltransferase, related [Eimeria tenella];ref|XP_013247306.1|Phosphatidate cytidylyltransferase, related [Eimeria acervulina]/e…	N/A	7	P:GO:0006221; P:GO:0006655; P:GO:0016024; P:GO:0040007; F:GO:0004605; C:GO:0005618; C:GO:0005886	P:pyrimidine nucleotide biosynthetic process; P:phosphatidylglycerol biosynthetic process; P:CDP-diacylglycerol biosynthetic process; P:growth; F:phosphatidate cytidylyltransferase activity; C:cell wall; C:plasma membrane	EC:2.7.7.41; EC:2.7; EC:2; EC:2.7.7	Phosphatidate cytidylyltransferase; Transferring phosphorus-containing groups; Transferases; Transferring phosphorus-containing groups	PF01148 (PFAM); PTHR46382 (PANTHER)	P:GO:0006629; P:GO:0006644; P:GO:0006650; P:GO:0006793; P:GO:0006796; P:GO:0008152; P:GO:0008610; P:GO:0008654; P:GO:0009058; P:GO:0009987; P:GO:0019637; P:GO:0044237; P:GO:0044238; P:GO:0044249; P:GO:0044255; P:GO:0045017; P:GO:0046474; P:GO:0046486; P:GO:0071704; P:GO:0090407; P:GO:1901576; F:GO:0003824; F:GO:0016740; F:GO:0016772; F:GO:0016779; C:GO:0005886; C:GO:0016020; C:GO:0071944; C:GO:01…	P:lipid metabolic process; P:phospholipid metabolic process; P:glycerophospholipid metabolic process; P:phosphorus metabolic process; P:phosphate-containing compound metabolic process; P:metabolic process; P:lipid biosynthetic process; P:phospholipid biosynthetic process; P:biosynthetic process; P:cellular process; P:organophosphate metabolic process; P:cellular metabolic process; P:primary metab…	Glycerophospholipid metabolism; From ToxoDB: Glycerophospholipid metabolism	EAH_00009990	Phosphatidate cytidylyltransferase , related	0.393333	0.3	0.133333	0.443333	0.23	0.385	0.67	Glycerophospholipid metabolism; From ToxoDB: Glycerophospholipid metabolism
EMWEY_00023970	hypothetical protein, conserved CDS	2.24333	8.48667	1.57923	2.03954e-16	3.29	9.76333	1.30139	0.00456294	1209	13	0	62.56	ref|XP_013336317.1|hypothetical protein, conserved [Eimeria maxima]/emb|CDJ59670.1|hypothetical protein, conserved [Eimeria maxima];emb|CDI82307.1|hypothetical protein, conserved [Eimeria praecox];ref|XP_013251444.1|hypothetical protein, conserved [Eimeria acervulina]/emb|CDI78314.1|hypothetical protein, conserved [Eimeria acervulina];ref|XP_026194429.1|uncharacterized protein LOC34622906 [Cyclos…	spx domain-containing protein [Cyclospora cayetanensis] gb|OEH80267.1|	1	C:GO:0016020	C:membrane			Coil (COILS); Coil (COILS); mobidb-lite (MOBIDB_LITE); mobidb-lite (MOBIDB_LITE); mobidb-lite (MOBIDB_LITE); IPR046341 (SUPERFAMILY)	no GO terms	no GO terms		EAH_00032340	hypothetical protein, conserved	0.586667	0.416667	0.396667	0.44	0.57	0.44	0.603333	none identified
EMWEY_00024410	hypothetical protein CDS	10.6567	2.90333	−1.97	3.30475e-09	8.54333	3.23667	−1.49	0.000764201	118	1	1.30276e-69	100	ref|XP_013336377.1|hypothetical protein EMWEY_00024410 [Eimeria maxima]/emb|CDJ59732.1|hypothetical protein EMWEY_00024410 [Eimeria maxima]	none identified						mobidb-lite (MOBIDB_LITE)	no GO terms	no GO terms		none identified
EMWEY_00025170	hypothetical protein CDS	13.3433	89.3333	2.37293	1.45934e-33	55.9867	169.8	1.35038	0.00406365	157	77	6.59112e-110	74.91	ref|XP_013336480.1|hypothetical protein EMWEY_00025170, partial [Eimeria maxima]/emb|CDJ59835.1|hypothetical protein EMWEY_00025170, partial [Eimeria maxima];ref|XP_026192796.1|protein transport protein Sec61 subunit alpha-like 1 [Cyclospora cayetanensis];ref|XP_013253250.1|protein transport protein Sec61 alpha subunit isoform 1, putative [Eimeria acervulina]/emb|CDI76145.1|protein transport prot…	protein transport protein Sec61 subunit alpha-like 1 [Cyclospora cayetanensis] ref|XP_026192796.1|	10	P:GO:0006414; P:GO:0006616; P:GO:0031204; F:GO:0005048; F:GO:0008320; F:GO:0043022; C:GO:0005773; C:GO:0005784; C:GO:0005886; C:GO:0033650	P:translational elongation; P:SRP-dependent cotranslational protein targeting to membrane, translocation; P:post-translational protein targeting to membrane, translocation; F:signal sequence binding; F:protein transmembrane transporter activity; F:ribosome binding; C:vacuole; C:Sec61 translocon complex; C:plasma membrane; C:host cell mitochondrion			PR00303 (PRINTS); IPR023201 (G3DSA:1.10.3370.GENE3D); IPR002208 (PFAM); IPR002208 (PANTHER); IPR030659 (PROSITE_PATTERNS); IPR030659 (PROSITE_PATTERNS); IPR023201 (SUPERFAMILY)	P:GO:0006412; P:GO:0006414; P:GO:0006518; P:GO:0006605; P:GO:0006612; P:GO:0006620; P:GO:0006807; P:GO:0006810; P:GO:0006886; P:GO:0008104; P:GO:0008104; P:GO:0008152; P:GO:0009058; P:GO:0009059; P:GO:0009987; P:GO:0010467; P:GO:0015031; P:GO:0019538; P:GO:0019538; P:GO:0033036; P:GO:0033365; P:GO:0034641; P:GO:0034645; P:GO:0043043; P:GO:0043170; P:GO:0043603; P:GO:0043604; P:GO:0044237; P:GO:00…	P:translation; P:translational elongation; P:peptide metabolic process; P:protein targeting; P:protein targeting to membrane; P:post-translational protein targeting to endoplasmic reticulum membrane; P:nitrogen compound metabolic process; P:transport; P:intracellular protein transport; P:protein localization; P:protein localization; P:metabolic process; P:biosynthetic process; P:macromolecule bio…		EAH_00016450	protein transport protein Sec61 alpha subunit isoform 1, putative	200.003	20.82	19.0633	25.3333	32.9	57.405	55.53	none identified
EMWEY_00025430	hypothetical protein CDS	3.43667	13.8	1.64637	2.66289e-13	7.67667	17.1833	1.00034	0.129572	456	100	0	53.51	ref|XP_013333502.1|hypothetical protein EMWEY_00025430 [Eimeria maxima]/emb|CDJ56852.1|hypothetical protein EMWEY_00025430 [Eimeria maxima];emb|CDI87048.1|Chromosome III, complete sequence, related [Eimeria praecox];ref|XP_026190526.1|uncharacterized protein LOC34622011 [Cyclospora cayetanensis];ref|XP_013246769.1|ABC1 family beta-lactamase, putative [Eimeria acervulina]/emb|CDI84210.1|ABC1 famil…	Chromosome III, complete sequence, related [Eimeria praecox] emb|CDI87048.1|	3	P:GO:0055085; F:GO:0022857; C:GO:0016020	P:transmembrane transport; F:transmembrane transporter activity; C:membrane			IPR036259 (G3DSA:1.20.1250.GENE3D); PTHR43385 (PANTHER); IPR036259 (SUPERFAMILY)	no GO terms	no GO terms		EAH_00014160	ABC1 family beta-lactamase, putative	0.3	0.56	1.36667	2.01667	2.65	2.03	2.07	none identified
EMWEY_00025550	serine protease/subtilase, putative CDS	0.06	0.443333	1.69682	0.0027998	0.34	0.473333	0.344661	0.565414	909					N/A	2	P:GO:0006508; F:GO:0004252	P:proteolysis; F:serine-type endopeptidase activity	EC:3.4.21; EC:3.4; EC:3	Acting on peptide bonds (peptidases); Acting on peptide bonds (peptidases); Hydrolases	Coil (COILS); Coil (COILS); Coil (COILS); IPR015500 (PRINTS); IPR000209 (PFAM); IPR036852 (G3DSA:3.40.50.GENE3D); mobidb-lite (MOBIDB_LITE); mobidb-lite (MOBIDB_LITE); mobidb-lite (MOBIDB_LITE); mobidb-lite (MOBIDB_LITE); mobidb-lite (MOBIDB_LITE); mobidb-lite (MOBIDB_LITE); PTHR46007 (PANTHER); IPR023827 (PROSITE_PATTERNS); PS51892 (PROSITE_PROFILES); IPR036852 (SUPERFAMILY)	P:GO:0006508; F:GO:0004252; F:GO:0008236	P:proteolysis; F:serine-type endopeptidase activity; F:serine-type peptidase activity		EAH_00037650	serine protease/subtilase, putative	0.42	0.233333	0.446667	0.516667	0.94	0.47	0.466667	none identified
EMWEY_00027950	hypothetical protein, conserved CDS	1.19667	6.73333	1.81917	3.72541e-05	10.69	21.0967	0.840209	0.0136374	243	3	2.08599e-51	86.45	ref|XP_013336796.1|hypothetical protein, conserved, partial [Eimeria maxima]/emb|CDJ60151.1|hypothetical protein, conserved, partial [Eimeria maxima];emb|CDI84967.1|hypothetical protein, conserved [Eimeria praecox];ref|XP_013251091.1|hypothetical protein EAH_00001420 [Eimeria acervulina]/emb|CDI78741.1|hypothetical protein EAH_00001420 [Eimeria acervulina]	none identified	1	C:GO:0016020	C:membrane			Coil (COILS); mobidb-lite (MOBIDB_LITE); mobidb-lite (MOBIDB_LITE); mobidb-lite (MOBIDB_LITE); mobidb-lite (MOBIDB_LITE); mobidb-lite (MOBIDB_LITE); mobidb-lite (MOBIDB_LITE); mobidb-lite (MOBIDB_LITE); PTHR24330 (PANTHER)	no GO terms	no GO terms		EAH_00001420	hypothetical protein	32.38	30.3533	13.4933	13.52	15.12	12.995	12.22	none identified
EMWEY_00029520	hypothetical protein, conserved CDS	2.53333	0.863333	−1.71	2.97926e-08	12.2133	1.38	−2.58	NA	605	100	0	49.33	ref|XP_013336970.1|hypothetical protein, conserved [Eimeria maxima]/emb|CDJ60320.1|hypothetical protein, conserved [Eimeria maxima];ref|XP_013250815.1|hypothetical protein, conserved [Eimeria acervulina]/emb|CDI79020.1|hypothetical protein, conserved [Eimeria acervulina];emb|CDI85258.1|hypothetical protein, conserved [Eimeria praecox];emb|CDJ46794.1|hypothetical protein, conserved [Eimeria brunet…	AGAP004734-PA, related [Eimeria tenella] ref|XP_013228598.1| emb|CDJ37760.1|	1	C:GO:0016020	C:membrane			mobidb-lite (MOBIDB_LITE); mobidb-lite (MOBIDB_LITE)	no GO terms	no GO terms		EAH_00039240	hypothetical protein, conserved	3.53333	6.14667	30.14	57.4	40.845	20.33	15.7933	none identified
EMWEY_00029730	hypothetical protein CDS	0.89	5.81667	1.5171	0.00854667	8.71333	8.66667	0.0215042	0.984871	46	95	2.89548e-27	74.3	ref|XP_013333728.1|hypothetical protein EMWEY_00029730, partial [Eimeria maxima]/emb|CDJ57078.1|hypothetical protein EMWEY_00029730, partial [Eimeria maxima];ref|XP_013249281.1|26S proteasome non-ATPase regulatory subunit 1, putative [Eimeria acervulina]/emb|CDI80809.1|26S proteasome non-ATPase regulatory subunit 1, putative [Eimeria acervulina];ref|XP_013230030.1|26S proteasome non-ATPase regula…	26S proteasome non-ATPase regulatory subunit 1, putative [Eimeria acervulina] ref|XP_013249281.1| emb|CDI80809.1|	16	P:GO:0031331; P:GO:0032436; P:GO:0043248; P:GO:0045842; P:GO:0050790; P:GO:0051781; P:GO:0062033; F:GO:0004175; F:GO:0005515; F:GO:0030234; F:GO:0030674; C:GO:0005634; C:GO:0005886; C:GO:0008540; C:GO:0031597; C:GO:0034515	P:positive regulation of cellular catabolic process; P:positive regulation of proteasomal ubiquitin-dependent protein catabolic process; P:proteasome assembly; P:positive regulation of mitotic metaphase/anaphase transition; P:regulation of catalytic activity; P:positive regulation of cell division; P:positive regulation of mitotic sister chromatid segregation; F:endopeptidase activity; F:protein …	EC:3.4; EC:3	Acting on peptide bonds (peptidases); Hydrolases	IPR011989 (G3DSA:1.25.10.GENE3D)	no GO terms	no GO terms		EAH_00056080	26S proteasome non-ATPase regulatory subunit 1, putative	2.86667	0.946667	1.45	2.06667	4.18	3.165	4.56667	none identified
EMWEY_00030470	hypothetical protein, conserved CDS	0.383333	2.31333	1.8509	4.1037e-05	1.83333	6.27333	1.48483	0.0033523	307	6	1.81469e-46	85.89	ref|XP_013337089.1|hypothetical protein, conserved [Eimeria maxima]/emb|CDJ60439.1|hypothetical protein, conserved [Eimeria maxima];ref|XP_013252079.1|IMP-specific 5'-nucleotidase 1, related [Eimeria acervulina]/emb|CDI77591.1|IMP-specific 5'-nucleotidase 1, related [Eimeria acervulina];ref|XP_013357636.1|uncharacterized protein EMH_0023670 [Eimeria mitis]/emb|CDJ35074.1|hypothetical protein, con…	IMP-specific 5'-nucleotidase 1, related [Eimeria acervulina] ref|XP_013252079.1| emb|CDI77591.1|	5	P:GO:0006190; P:GO:0009117; F:GO:0000287; F:GO:0050483; C:GO:0016020	P:inosine salvage; P:nucleotide metabolic process; F:magnesium ion binding; F:IMP 5'-nucleotidase activity; C:membrane	EC:3.1.3.5	5'-nucleotidase	Coil (COILS); Coil (COILS); Coil (COILS); Coil (COILS); mobidb-lite (MOBIDB_LITE); mobidb-lite (MOBIDB_LITE); mobidb-lite (MOBIDB_LITE); mobidb-lite (MOBIDB_LITE); mobidb-lite (MOBIDB_LITE); mobidb-lite (MOBIDB_LITE); PTHR24330 (PANTHER)	no GO terms	no GO terms	Nicotinate and nicotinamide metabolism;Pyrimidine metabolism;Purine metabolism	EAH_00025540	IMP-specific 5'-nucleotidase 1 , related	38.52	23.47	19.6867	15.9267	17.695	26.835	19.3467	Nicotinate and nicotinamide metabolism;Pyrimidine metabolism;Purine metabolism; From ToxoDB: Fructose and mannose metabolism; Ascorbate and aldarate metabolism; Purine metabolism; Carbapenem biosynthesis; Neomycin, kanamycin and gentamicin biosynthesis; Acarbose and validamycin biosynthesis; Lipopolysaccharide biosynthesis; Inositol phosphate metabolism; Ether lipid metabolism; Insect hormone bio…
EMWEY_00030780	translocation protein sec62, putative CDS	12.3	66.1433	1.96807	3.15052e-10	62.9133	121.613	0.77734	0.0131087	75	81	1.89075e-51	67.02	ref|XP_013337113.1|translocation protein sec62, putative [Eimeria maxima]/emb|CDJ60463.1|translocation protein sec62, putative [Eimeria maxima];ref|XP_026189786.1|uncharacterized protein LOC34622238 [Cyclospora cayetanensis];ref|XP_013252867.1|translocation protein sec62, putative [Eimeria acervulina]/emb|CDI76621.1|translocation protein sec62, putative [Eimeria acervulina];ref|XP_013229264.1|tra…	N/A	2	P:GO:0015031; C:GO:0005789	P:protein transport; C:endoplasmic reticulum membrane			no IPS match	no IPS match	no IPS match		EAH_00057550	translocation protein sec62, putative	0.836667	0.393333	0.546667	1.23	3.035	3.085	9.74667	none identified
EMWEY_00031780	hypothetical protein CDS	30.53	12.8133	−1.51	1.44826e-17	29.4267	14.91	−1.07	4.76029e-05	589	53	0	62.66	ref|XP_013337200.1|hypothetical protein EMWEY_00031780 [Eimeria maxima]/emb|CDJ60550.1|hypothetical protein EMWEY_00031780 [Eimeria maxima];ref|XP_013335576.1|hypothetical protein EMWEY_00054370 [Eimeria maxima]/emb|CDJ58928.1|hypothetical protein EMWEY_00054370 [Eimeria maxima];ref|XP_013336488.1|hypothetical protein EMWEY_00059180 [Eimeria maxima]/emb|CDJ59843.1|hypothetical protein EMWEY_00059…	none identified	1	C:GO:0016020	C:membrane			mobidb-lite (MOBIDB_LITE); mobidb-lite (MOBIDB_LITE); mobidb-lite (MOBIDB_LITE); mobidb-lite (MOBIDB_LITE); mobidb-lite (MOBIDB_LITE); mobidb-lite (MOBIDB_LITE)	no GO terms	no GO terms		EAH_00028410	hypothetical protein, conserved	1.56667	1.13	0.636667	0.876667	1.12	1.465	1.51667	none identified
EMWEY_00031970	GTP cyclohydrolase I, putative CDS	13.1967	77.3567	2.10879	1.68908e-12	39.5233	111.317	1.29159	6.17307e-05	327	2	1.29506e-82	88.1	ref|XP_013333835.1|GTP cyclohydrolase I, putative [Eimeria maxima]/emb|CDJ57185.1|GTP cyclohydrolase I, putative [Eimeria maxima];ref|XP_013357212.1|GTP cyclohydrolase I, putative [Eimeria mitis]/emb|CDJ34649.1|GTP cyclohydrolase I, putative [Eimeria mitis]	N/A	2	P:GO:0042559; F:GO:0016787	P:pteridine-containing compound biosynthetic process; F:hydrolase activity	EC:3	Hydrolases	Coil (COILS); Coil (COILS); IPR043134 (G3DSA:1.10.286.GENE3D); mobidb-lite (MOBIDB_LITE); mobidb-lite (MOBIDB_LITE); mobidb-lite (MOBIDB_LITE); mobidb-lite (MOBIDB_LITE); mobidb-lite (MOBIDB_LITE); mobidb-lite (MOBIDB_LITE); mobidb-lite (MOBIDB_LITE); SSF81995 (SUPERFAMILY)	no GO terms	no GO terms		none identified
EMWEY_00032550	hypothetical protein, conserved CDS	1.25	5.65333	1.77354	3.4784e-11	2.90667	7.26333	1.071	0.00699069	787	23	0	53.29	ref|XP_013337255.1|hypothetical protein, conserved [Eimeria maxima]/emb|CDJ60605.1|hypothetical protein, conserved [Eimeria maxima];emb|CDJ50223.1|hypothetical protein, conserved [Eimeria brunetti];gb|OEH74693.1|hypothetical protein cyc_02741 [Cyclospora cayetanensis];ref|XP_013353236.1|uncharacterized protein EMH_0060310 [Eimeria mitis]/emb|CDJ30671.1|hypothetical protein, conserved [Eimeria mit…	protoporphyrinogen oxidase 1, chloroplastic-like [Cyclospora cayetanensis] ref|XP_026192117.1|	3	P:GO:0006779; F:GO:0016491; C:GO:0005739	P:porphyrin-containing compound biosynthetic process; F:oxidoreductase activity; C:mitochondrion	EC:1; EC:1.3.3.4; EC:1.14.19.9; EC:1.3.3.15	Oxidoreductases; Protoporphyrinogen oxidase; Tryptophan 7-halogenase; Coproporphyrinogen III oxidase (coproporphyrin-forming)	Coil (COILS); Coil (COILS); Coil (COILS); IPR036188 (G3DSA:3.50.50.GENE3D); IPR036188 (G3DSA:3.50.50.GENE3D); IPR002937 (PFAM); G3DSA:3.90.660.20 (GENE3D); mobidb-lite (MOBIDB_LITE); mobidb-lite (MOBIDB_LITE); mobidb-lite (MOBIDB_LITE); PTHR42923 (PANTHER); SSF54373 (SUPERFAMILY); IPR036188 (SUPERFAMILY)	F:GO:0003824; F:GO:0016491	F:catalytic activity; F:oxidoreductase activity	Staurosporine biosynthesis;Porphyrin and chlorophyll metabolism; From ToxoDB: Arginine and proline metabolism; Staurosporine biosynthesis; Porphyrin metabolism; Terpenoid backbone biosynthesis	EAH_00050830	hypothetical protein, conserved	0.623333	0.243333	0.143333	0.13	0.205	0.22	0.456667	Porphyrin and chlorophyll metabolism
EMWEY_00032760	hypothetical protein, conserved CDS	0.343333	1.55667	1.51362	0.00147969	1.31	1.60667	0.223884	0.808168	401	4	2.62472e-94	77.44	ref|XP_013337264.1|hypothetical protein, conserved [Eimeria maxima]/emb|CDJ60614.1|hypothetical protein, conserved [Eimeria maxima];ref|XP_013251558.1|hypothetical protein, conserved [Eimeria acervulina]/emb|CDI78193.1|hypothetical protein, conserved [Eimeria acervulina];emb|CDJ53736.1|hypothetical protein, conserved [Eimeria brunetti];emb|CDI73720.1|hypothetical protein, conserved [Eimeria praec…	none identified	2	F:GO:0050825; C:GO:0016020	F:ice binding; C:membrane			Coil (COILS); mobidb-lite (MOBIDB_LITE); mobidb-lite (MOBIDB_LITE); mobidb-lite (MOBIDB_LITE)	no GO terms	no GO terms		EAH_00031280	hypothetical protein, conserved	5.07667	1.74	1.06333	1.24	2.815	2.07	1.82	none identified
EMWEY_00032880	hypothetical protein, conserved CDS	0.25	1.81333	1.51489	0.0100227	2.78667	5.89	0.642346	0.448534	141	6	3.20348e-88	74.83	ref|XP_013333907.1|hypothetical protein, conserved [Eimeria maxima]/emb|CDJ57257.1|hypothetical protein, conserved [Eimeria maxima];ref|XP_026190603.1|uncharacterized protein LOC34619901 [Cyclospora cayetanensis];gb|OEH80449.1|protein tyrosine phosphatase [Cyclospora cayetanensis];ref|XP_013229176.1|hypothetical protein, conserved [Eimeria tenella]/ref|XP_013437143.1|hypothetical protein, conserv…	protein tyrosine phosphatase [Cyclospora cayetanensis] gb|OEH80449.1|	3	P:GO:0006470; F:GO:0003993; F:GO:0004725	P:protein dephosphorylation; F:acid phosphatase activity; F:protein tyrosine phosphatase activity	EC:3.1.3.48; EC:3.1.3; EC:3.1; EC:3; EC:3.1.3.2	Protein-tyrosine-phosphatase; Acting on ester bonds; Acting on ester bonds; Hydrolases; Acid phosphatase	IPR017867 (PRINTS); G3DSA:3.40.50.2300 (GENE3D); IPR023485 (PFAM); mobidb-lite (MOBIDB_LITE); PTHR11717 (PANTHER); cd16343 (CDD); IPR036196 (SUPERFAMILY)	P:GO:0006470; F:GO:0003824; F:GO:0004721; F:GO:0004725; F:GO:0016787; F:GO:0016788; F:GO:0016791; F:GO:0042578; F:GO:0140096	P:protein dephosphorylation; F:catalytic activity; F:phosphoprotein phosphatase activity; F:protein tyrosine phosphatase activity; F:hydrolase activity; F:hydrolase activity, acting on ester bonds; F:phosphatase activity; F:phosphoric ester hydrolase activity; F:catalytic activity, acting on a protein	Riboflavin metabolism;Thiamine metabolism; From ToxoDB: Aminobenzoate degradation; Thiamine metabolism; Riboflavin metabolism	none identified
EMWEY_00033050	hypothetical protein, conserved CDS	129.987	41.9167	−1.90	5.43341e-52	145.57	74.3433	−1.10	3.26744e-14	520	8	0	64.95	ref|XP_013333915.1|hypothetical protein, conserved [Eimeria maxima]/emb|CDJ57265.1|hypothetical protein, conserved [Eimeria maxima];ref|XP_013251304.1|hypothetical protein, conserved [Eimeria acervulina]/emb|CDI78462.1|hypothetical protein, conserved [Eimeria acervulina];ref|XP_013439291.1|hypothetical protein, conserved [Eimeria necatrix]/emb|CDJ63966.1|hypothetical protein, conserved [Eimeria n…	none identified						mobidb-lite (MOBIDB_LITE); mobidb-lite (MOBIDB_LITE); mobidb-lite (MOBIDB_LITE); mobidb-lite (MOBIDB_LITE); PS51257 (PROSITE_PROFILES)	no GO terms	no GO terms		EAH_00007440	hypothetical protein, conserved	1.23333	0.66	2.13667	10.4867	27.955	48.355	140.047	none identified
EMWEY_00033670	kinesin motor domain cointaining protein, putative CDS	0.0533333	0.386667	1.54918	0.00824972	0.24	0.683333	1.10812	0.195468	704					N/A	4	P:GO:0007018; F:GO:0003777; F:GO:0005524; F:GO:0008017	P:microtubule-based movement; F:microtubule motor activity; F:ATP binding; F:microtubule binding			Coil (COILS); Coil (COILS); Coil (COILS); Coil (COILS); G3DSA:2.60.200.20 (GENE3D); IPR036961 (G3DSA:3.40.850.GENE3D); mobidb-lite (MOBIDB_LITE); mobidb-lite (MOBIDB_LITE); mobidb-lite (MOBIDB_LITE); mobidb-lite (MOBIDB_LITE); mobidb-lite (MOBIDB_LITE); IPR027640 (PANTHER); IPR000253 (PROSITE_PROFILES); IPR001752 (PROSITE_PROFILES); IPR008984 (SUPERFAMILY); IPR027417 (SUPERFAMILY)	P:GO:0007018; F:GO:0003777; F:GO:0005515; F:GO:0005524; F:GO:0008017	P:microtubule-based movement; F:microtubule motor activity; F:protein binding; F:ATP binding; F:microtubule binding		EAH_00017300	kinesin motor domain cointaining protein, putative	0.00666667	0.02	0.0833333	0.04	0.065	0.055	0.0566667	none identified
EMWEY_00033690	purine nucleoside phosphorylase, putative CDS	5.18667	20.7467	1.52096	7.3642e-05	9.68	19.1567	0.699857	0.27169	207	90	1.95039e-141	65.18	ref|XP_013333939.1|purine nucleoside phosphorylase, putative [Eimeria maxima]/emb|CDJ57289.1|purine nucleoside phosphorylase, putative [Eimeria maxima];ref|XP_013251094.1|purine nucleoside phosphorylase, putative [Eimeria acervulina]/emb|CDI78710.1|purine nucleoside phosphorylase, putative [Eimeria acervulina];ref|XP_013438427.1|purine nucleoside phosphorylase, putative [Eimeria necatrix]/emb|CDJ…	N/A	6	P:GO:0006148; P:GO:0006195; P:GO:0006218; F:GO:0004850; F:GO:0017061; C:GO:0005829	P:inosine catabolic process; P:purine nucleotide catabolic process; P:uridine catabolic process; F:uridine phosphorylase activity; F:S-methyl-5-thioadenosine phosphorylase activity; C:cytosol	EC:2.4.2; EC:2.4.2.1; EC:2.4.2.3; EC:2.4.2.28; EC:2.4; EC:2	Glycosyltransferases; Purine-nucleoside phosphorylase; Uridine phosphorylase; S-methyl-5'-thioadenosine phosphorylase; Glycosyltransferases; Transferases	IPR000845 (PFAM); IPR035994 (G3DSA:3.40.50.GENE3D); PTHR43691 (PANTHER); IPR035994 (SUPERFAMILY)	P:GO:0006139; P:GO:0006725; P:GO:0006807; P:GO:0008152; P:GO:0009056; P:GO:0009116; P:GO:0009119; P:GO:0009164; P:GO:0009987; P:GO:0019439; P:GO:0034641; P:GO:0034655; P:GO:0034656; P:GO:0044237; P:GO:0044238; P:GO:0044248; P:GO:0044270; P:GO:0044281; P:GO:0044282; P:GO:0046483; P:GO:0046700; P:GO:0055086; P:GO:0071704; P:GO:0072527; P:GO:1901135; P:GO:1901136; P:GO:1901360; P:GO:1901361; P:GO:19…	P:nucleobase-containing compound metabolic process; P:cellular aromatic compound metabolic process; P:nitrogen compound metabolic process; P:metabolic process; P:catabolic process; P:nucleoside metabolic process; P:ribonucleoside metabolic process; P:nucleoside catabolic process; P:cellular process; P:aromatic compound catabolic process; P:cellular nitrogen compound metabolic process; P:nucleobas…	Drug metabolism - other enzymes;Nicotinate and nicotinamide metabolism;Pyrimidine metabolism;Purine metabolism;Cysteine and methionine metabolism; From ToxoDB: Purine metabolism; Pyrimidine metabolism; Nicotinate and nicotinamide metabolism; Drug metabolism - other enzymes	EAH_00036720	purine nucleoside phosphorylase, putative	460.937	101.197	69.69	77.9467	97.88	206.615	167.86	Drug metabolism - other enzymes;Nicotinate and nicotinamide metabolism;Pyrimidine metabolism;Purine metabolism;Cysteine and methionine metabolism; From ToxoDB: Purine metabolism; Pyrimidine metabolism; Nicotinate and nicotinamide metabolism; Drug metabolism- other enzymes
EMWEY_00034190	subtilase family serine protease, putative CDS	0.563333	2.18	1.56111	1.92095e-08	3.18333	2.07667	−0.49	0.555635	2192	100	0	63.27	ref|XP_013337377.1|subtilase family serine protease, putative, partial [Eimeria maxima]/emb|CDJ60727.1|subtilase family serine protease, putative, partial [Eimeria maxima];ref|XP_026191894.1|uncharacterized protein LOC113147024 [Cyclospora cayetanensis];ref|XP_013350956.1|uncharacterized protein EMH_0040400 [Eimeria mitis]/emb|CDJ28382.1|hypothetical protein EMH_0040400 [Eimeria mitis];ref|XP_013…	N/A	3	P:GO:0006508; F:GO:0004252; C:GO:0016020	P:proteolysis; F:serine-type endopeptidase activity; C:membrane	EC:3.4.21; EC:3.4; EC:3	Acting on peptide bonds (peptidases); Acting on peptide bonds (peptidases); Hydrolases	Coil (COILS); Coil (COILS); IPR015500 (PRINTS); IPR000209 (PFAM); IPR036852 (G3DSA:3.40.50.GENE3D); PIRSR037907-3 (PIRSR); mobidb-lite (MOBIDB_LITE); mobidb-lite (MOBIDB_LITE); mobidb-lite (MOBIDB_LITE); mobidb-lite (MOBIDB_LITE); mobidb-lite (MOBIDB_LITE); mobidb-lite (MOBIDB_LITE); mobidb-lite (MOBIDB_LITE); mobidb-lite (MOBIDB_LITE); mobidb-lite (MOBIDB_LITE); mobidb-lite (MOBIDB_LITE); mobidb…	P:GO:0006508; F:GO:0004252; F:GO:0008236	P:proteolysis; F:serine-type endopeptidase activity; F:serine-type peptidase activity		EAH_00044410	subtilase family serine protease, putative	156.667	86.8767	48.4733	59.7667	70.555	59.065	45.8467	none identified
EMWEY_00034810	DNA repair protein, putative CDS	0.453333	1.8	1.60079	5.33468e-10	1.73	4.37	1.12552	0.000609677	1446	27	0	68.24	ref|XP_013337440.1|DNA repair protein, putative, partial [Eimeria maxima]/emb|CDJ60790.1|DNA repair protein, putative, partial [Eimeria maxima];ref|XP_013250883.1|DNA repair protein, putative [Eimeria acervulina]/emb|CDI78957.1|DNA repair protein, putative [Eimeria acervulina];emb|CDJ51484.1|DNA repair protein, putative [Eimeria brunetti];ref|XP_013436118.1|DNA repair protein, putative [Eimeria n…	N/A	2	P:GO:0006950; F:GO:0003677	P:response to stress; F:DNA binding			Coil (COILS); Coil (COILS); Coil (COILS); Coil (COILS); Coil (COILS); Coil (COILS); IPR036985 (G3DSA:3.90.260.GENE3D); IPR036985 (G3DSA:3.90.260.GENE3D); mobidb-lite (MOBIDB_LITE); mobidb-lite (MOBIDB_LITE); mobidb-lite (MOBIDB_LITE); mobidb-lite (MOBIDB_LITE); mobidb-lite (MOBIDB_LITE); mobidb-lite (MOBIDB_LITE); mobidb-lite (MOBIDB_LITE); mobidb-lite (MOBIDB_LITE); mobidb-lite (MOBIDB_LITE); mo…	no GO terms	no GO terms		EAH_00038750	DNA repair protein, putative	0.0633333	0.106667	0.4	1.39667	1.995	0.78	1.29667	none identified
EMWEY_00035020	hypothetical protein, conserved CDS	8.04333	29.0767	1.52424	3.67752e-18	35.31	93.0433	1.21795	4.24827e-06	262	10	8.42566e-95	75.51	ref|XP_013333996.1|hypothetical protein, conserved [Eimeria maxima]/emb|CDJ57346.1|hypothetical protein, conserved [Eimeria maxima];ref|XP_013252217.1|hypothetical protein, conserved [Eimeria acervulina]/emb|CDI77413.1|hypothetical protein, conserved [Eimeria acervulina];emb|CDI74090.1|hypothetical protein, conserved [Eimeria praecox];ref|XP_013353369.1|uncharacterized protein EMH_0007250 [Eimeri…	none identified	5	P:GO:0006886; P:GO:0016192; F:GO:0005198; C:GO:0030130; C:GO:0030132	P:intracellular protein transport; P:vesicle-mediated transport; F:structural molecule activity; C:clathrin coat of trans-Golgi network vesicle; C:clathrin coat of coated pit			Coil (COILS); Coil (COILS); Coil (COILS); IPR000996 (PFAM); mobidb-lite (MOBIDB_LITE); mobidb-lite (MOBIDB_LITE); mobidb-lite (MOBIDB_LITE); mobidb-lite (MOBIDB_LITE); mobidb-lite (MOBIDB_LITE)	P:GO:0006886; P:GO:0016192; F:GO:0005198; C:GO:0030130; C:GO:0030132	P:intracellular protein transport; P:vesicle-mediated transport; F:structural molecule activity; C:clathrin coat of trans-Golgi network vesicle; C:clathrin coat of coated pit		EAH_00024350	hypothetical protein, conserved	4.68	0.773333	0.666667	3.03667	6.945	7.77	11.5167	none identified
EMWEY_00035220	hypothetical protein, conserved CDS	0.766667	5.78667	1.73814	0.00182866	2.55333	9.51333	1.49803	0.0421128	50	6	4.7547e-31	95.65	ref|XP_013334007.1|hypothetical protein, conserved [Eimeria maxima]/emb|CDJ57357.1|hypothetical protein, conserved [Eimeria maxima];emb|CDJ48742.1|hypothetical protein, conserved [Eimeria brunetti];ref|XP_013248404.1|hypothetical protein, conserved [Eimeria acervulina]/emb|CDI82076.1|hypothetical protein, conserved [Eimeria acervulina];gb|OEH74245.1|ubiquinol-cytochrome c [Cyclospora cayetanensis…	ubiquinol-cytochrome c [Cyclospora cayetanensis] gb|OEH74245.1|						no IPS match	no IPS match	no IPS match		EAH_00064590	hypothetical protein, conserved	1.24667	0.903333	3.08667	13.6833	25.01	11.62	19.5267	Thiamine metabolism;Purine metabolism
EMWEY_00036000	hypothetical protein CDS	5.15	25.8167	1.89591	7.97865e-11	11.6067	24.6867	0.850533	0.073164	181											Coil (COILS); Coil (COILS); mobidb-lite (MOBIDB_LITE); mobidb-lite (MOBIDB_LITE); mobidb-lite (MOBIDB_LITE); mobidb-lite (MOBIDB_LITE)	no GO terms	no GO terms		none identified
EMWEY_00036010	hypothetical protein, conserved CDS	1.99333	7.33333	1.52031	4.6414e-11	4.68333	7.10667	0.38751	0.457581	1209	3	1.02194e-92	72.26	ref|XP_013334057.1|hypothetical protein, conserved [Eimeria maxima]/emb|CDJ57409.1|hypothetical protein, conserved [Eimeria maxima];ref|XP_013247177.1|hypothetical protein, conserved [Eimeria acervulina]/emb|CDI83734.1|hypothetical protein, conserved [Eimeria acervulina];emb|CDJ53656.1|hypothetical protein, conserved [Eimeria brunetti]	none identified	6	P:GO:0000079; P:GO:0006355; F:GO:0003677; F:GO:0003700; F:GO:0019901; C:GO:0005634	P:regulation of cyclin-dependent protein serine/threonine kinase activity; P:regulation of DNA-templated transcription; F:DNA binding; F:DNA-binding transcription factor activity; F:protein kinase binding; C:nucleus			Coil (COILS); Coil (COILS); Coil (COILS); Coil (COILS); mobidb-lite (MOBIDB_LITE); mobidb-lite (MOBIDB_LITE); mobidb-lite (MOBIDB_LITE); mobidb-lite (MOBIDB_LITE); mobidb-lite (MOBIDB_LITE); mobidb-lite (MOBIDB_LITE); mobidb-lite (MOBIDB_LITE); mobidb-lite (MOBIDB_LITE); mobidb-lite (MOBIDB_LITE); PTHR20916 (PANTHER)	no GO terms	no GO terms		EAH_00043270	hypothetical protein, conserved	1.19	0.36	0.89	2.51	4.135	1.73	2.38667	none identified
EMWEY_00037550	hypothetical protein, conserved CDS	5.68667	21.4133	1.56439	1.33239e-11	32.8767	27.77	−0.26	0.693524	1772	100	0	68.55	ref|XP_013337715.1|hypothetical protein, conserved [Eimeria maxima]/emb|CDJ61065.1|hypothetical protein, conserved [Eimeria maxima];ref|XP_013354102.1|uncharacterized protein EMH_0067630 [Eimeria mitis]/emb|CDJ31537.1|hypothetical protein, conserved [Eimeria mitis];ref|XP_013250665.1|hypothetical protein, conserved [Eimeria acervulina]/emb|CDI79183.1|hypothetical protein, conserved [Eimeria acerv…	ap2 domain transcription factor ap2ix-8 [Cystoisospora suis] gb|PHJ24403.1|	4	P:GO:0006355; F:GO:0003677; F:GO:0003700; C:GO:0005634	P:regulation of DNA-templated transcription; F:DNA binding; F:DNA-binding transcription factor activity; C:nucleus			Coil (COILS); Coil (COILS); Coil (COILS); Coil (COILS); IPR001471 (PFAM); G3DSA:1.20.5.2050 (GENE3D); G3DSA:1.20.5.2050 (GENE3D); mobidb-lite (MOBIDB_LITE); mobidb-lite (MOBIDB_LITE); mobidb-lite (MOBIDB_LITE); mobidb-lite (MOBIDB_LITE); mobidb-lite (MOBIDB_LITE); mobidb-lite (MOBIDB_LITE); mobidb-lite (MOBIDB_LITE); mobidb-lite (MOBIDB_LITE); mobidb-lite (MOBIDB_LITE); mobidb-lite (MOBIDB_LITE);…	P:GO:0006355; F:GO:0003700	P:regulation of DNA-templated transcription; F:DNA-binding transcription factor activity		EAH_00040800	hypothetical protein, conserved	17	13.1967	5.97667	11.2667	16.15	8.73	9.67333	none identified
EMWEY_00037720	hypothetical protein, conserved CDS	14.8133	87.71	2.1292	5.74489e-14	58.3167	177.177	1.2503	0.0505625	110	8	2.95447e-42	85.45	ref|XP_013334109.1|hypothetical protein, conserved [Eimeria maxima]/emb|CDJ57461.1|hypothetical protein, conserved [Eimeria maxima];ref|XP_013432963.1|hypothetical protein, conserved [Eimeria necatrix]/emb|CDJ64496.1|hypothetical protein, conserved [Eimeria necatrix];ref|XP_013251259.1|hypothetical protein, conserved [Eimeria acervulina]/emb|CDI78518.1|hypothetical protein, conserved [Eimeria ace…	none identified	1	C:GO:0016020	C:membrane			mobidb-lite (MOBIDB_LITE)	no GO terms	no GO terms		EAH_00034440	hypothetical protein, conserved	7.47333	8.36	27.9067	130.703	299.39	326.005	556.017	none identified
EMWEY_00038960	hypothetical protein, conserved CDS	0.743333	3.83333	1.71168	0.000131552	3.44	9.33333	1.22444	0.00675425	399	100	0	77.35	ref|XP_013334159.1|hypothetical protein, conserved, partial [Eimeria maxima]/emb|CDJ57511.1|hypothetical protein, conserved, partial [Eimeria maxima];ref|XP_026194050.1|puromycin-sensitive aminopeptidase [Cyclospora cayetanensis];gb|OEH74418.1|aminopeptidase n [Cyclospora cayetanensis];gb|KFG41194.1|putative aminopeptidase N, partial [Toxoplasma gondii p89];gb|PHJ22118.1|aminopeptidase [Cystoisos…	puromycin-sensitive aminopeptidase [Cyclospora cayetanensis] ref|XP_026194050.1|	8	P:GO:0006508; F:GO:0004177; F:GO:0008237; F:GO:0008270; C:GO:0005634; C:GO:0016020; C:GO:0020009; C:GO:0020020	P:proteolysis; F:aminopeptidase activity; F:metallopeptidase activity; F:zinc ion binding; C:nucleus; C:membrane; C:microneme; C:food vacuole	EC:3.4.11; EC:3.4; EC:3.4.11.2; EC:3	Acting on peptide bonds (peptidases); Acting on peptide bonds (peptidases); Membrane alanyl aminopeptidase; Hydrolases	G3DSA:1.10.390.10:FF:000002 (FUNFAM); IPR038438 (G3DSA:2.60.40.GENE3D); IPR014782 (PFAM); IPR027268 (G3DSA:1.10.390.GENE3D); IPR035414 (PFAM); IPR042097 (G3DSA:2.60.40.GENE3D); PIRSR634015-3 (PIRSR); PIRSR633528-3 (PIRSR); PIRSR633508-1 (PIRSR); PIRSR633528-4 (PIRSR); PIRSR633528-1 (PIRSR); PIRSR634015-1 (PIRSR); PIRSR633508-4 (PIRSR); mobidb-lite (MOBIDB_LITE); mobidb-lite (MOBIDB_LITE); mobidb-…	F:GO:0003824; F:GO:0004177; F:GO:0008233; F:GO:0008237; F:GO:0008238; F:GO:0008270; F:GO:0016787; F:GO:0140096; C:GO:0005622; C:GO:0005737; C:GO:0110165	F:catalytic activity; F:aminopeptidase activity; F:peptidase activity; F:metallopeptidase activity; F:exopeptidase activity; F:zinc ion binding; F:hydrolase activity; F:catalytic activity, acting on a protein; C:intracellular anatomical structure; C:cytoplasm; C:cellular anatomical entity	Glutathione metabolism; From ToxoDB: Glutathione metabolism	EAH_00017220	aminopeptidase N, putative	1956.3	1978.79	2382.96	1668.81	1684.7	1689.72	1426.81	Glutathione metabolism; From ToxoDB: Glutathione metabolism
EMWEY_00042350	branched-chain alpha-keto acid dehydrogenase E1 component beta chain, putative CDS	1.24667	4.83	1.50909	5.65253e-06	6.49667	16.6733	1.19333	0.0296499	325	100	0	62.81	ref|XP_013338215.1|branched-chain alpha-keto acid dehydrogenase E1 component beta chain, putative [Eimeria maxima]/emb|CDJ61565.1|branched-chain alpha-keto acid dehydrogenase E1 component beta chain, putative [Eimeria maxima];ref|XP_013250036.1|branched-chain alpha-keto acid dehydrogenase E1 component beta chain, putative [Eimeria acervulina]/emb|CDI79922.1|branched-chain alpha-keto acid dehydrog…	N/A	6	P:GO:0006099; P:GO:0007584; P:GO:0009083; F:GO:0003863; C:GO:0005947; C:GO:0016020	P:tricarboxylic acid cycle; P:response to nutrient; P:branched-chain amino acid catabolic process; F:3-methyl-2-oxobutanoate dehydrogenase (2-methylpropanoyl-transferring) activity; C:mitochondrial alpha-ketoglutarate dehydrogenase complex; C:membrane	EC:1.2; EC:1; EC:1.2.4.4; EC:1.2.4	Acting on the aldehyde or oxo group of donors; Oxidoreductases; 3-methyl-2-oxobutanoate dehydrogenase (2-methylpropanoyl-transferring); Acting on the aldehyde or oxo group of donors	G3DSA:3.40.50.920:FF:000001 (FUNFAM); G3DSA:3.40.50.970:FF:000001 (FUNFAM); G3DSA:3.40.50.970 (GENE3D); IPR009014 (G3DSA:3.40.50.GENE3D); IPR005475 (PFAM); IPR033248 (PFAM); PTHR42980 (PANTHER); IPR009014 (SUPERFAMILY); IPR029061 (SUPERFAMILY)	P:GO:0006082; P:GO:0006520; P:GO:0006807; P:GO:0007584; P:GO:0008152; P:GO:0009056; P:GO:0009081; P:GO:0009605; P:GO:0009987; P:GO:0009991; P:GO:0016054; P:GO:0019752; P:GO:0031667; P:GO:0042221; P:GO:0043436; P:GO:0044237; P:GO:0044238; P:GO:0044248; P:GO:0044281; P:GO:0044282; P:GO:0046395; P:GO:0050896; P:GO:0071704; P:GO:1901564; P:GO:1901565; P:GO:1901575; F:GO:0003824; C:GO:0005622; C:GO:00…	P:organic acid metabolic process; P:amino acid metabolic process; P:nitrogen compound metabolic process; P:response to nutrient; P:metabolic process; P:catabolic process; P:branched-chain amino acid metabolic process; P:response to external stimulus; P:cellular process; P:response to extracellular stimulus; P:organic acid catabolic process; P:carboxylic acid metabolic process; P:response to nutri…	Propanoate metabolism;Valine, leucine and isoleucine degradation; From ToxoDB: Glycolysis / Gluconeogenesis; Citrate cycle (TCA cycle); Valine, leucine and isoleucine degradation; Pyruvate metabolism; Propanoate metabolism	EAH_00012790	branched-chain alpha-keto acid dehydrogenase E1 component beta chain, putative	1.38333	2.03	3.37	5.86667	11.73	9.89	12.6733	Pyruvate metabolism;Propanoate metabolism;Citrate cycle (TCA cycle);Valine, leucine and isoleucine degradation;Glycolysis / Gluconeogenesis; From ToxoDB: Glycolysis / Gluconeogenesis; Citrate cycle (TCA cycle); Valine, leucine and isoleucine degradation; Lysine degradation; Pyruvate metabolism; Propanoate metabolism
EMWEY_00043570	NOT2/NOT3/NOT5 domain-containing protein, putative CDS	0.403333	1.66	1.59413	7.85479e-07	7.66333	3.66333	−0.81	0.342522	774	6	3.10216e-85	87.06	ref|XP_013338309.1|NOT2/NOT3/NOT5 domain-containing protein, putative, partial [Eimeria maxima]/emb|CDJ61659.1|NOT2/NOT3/NOT5 domain-containing protein, putative, partial [Eimeria maxima];ref|XP_026194086.1|general negative regulator of transcription subunit 3 [Cyclospora cayetanensis];gb|OEH76110.1|not2 not3 not5 domain-containing protein [Cyclospora cayetanensis];ref|XP_013436591.1|NOT2/NOT3/NO…	N/A	5	P:GO:0000289; P:GO:0006355; C:GO:0000932; C:GO:0005634; C:GO:0030015	P:nuclear-transcribed mRNA poly(A) tail shortening; P:regulation of DNA-templated transcription; C:P-body; C:nucleus; C:CCR4-NOT core complex			Coil (COILS); Coil (COILS); Coil (COILS); IPR007207 (PFAM); mobidb-lite (MOBIDB_LITE); mobidb-lite (MOBIDB_LITE); mobidb-lite (MOBIDB_LITE); mobidb-lite (MOBIDB_LITE); mobidb-lite (MOBIDB_LITE); mobidb-lite (MOBIDB_LITE); mobidb-lite (MOBIDB_LITE); mobidb-lite (MOBIDB_LITE); mobidb-lite (MOBIDB_LITE); PTHR34230 (PANTHER)	P:GO:0006355; C:GO:0005634	P:regulation of DNA-templated transcription; C:nucleus		EAH_00047680	NOT2/NOT3/NOT5 domain-containing protein, putative	9.57	4.58	4.34667	4.17333	5.98	4.315	4.66	none identified
EMWEY_00043780	hypothetical protein, conserved CDS	4.12667	16.18	1.60488	3.71658e-11	15.9833	22.09	0.379707	0.488118	538	2	4.81837e-17	83.52	ref|XP_013338332.1|hypothetical protein, conserved [Eimeria maxima]/emb|CDJ61682.1|hypothetical protein, conserved [Eimeria maxima];ref|XP_013250508.1|hypothetical protein, conserved [Eimeria acervulina]/emb|CDI79371.1|hypothetical protein, conserved [Eimeria acervulina]	none identified	1	C:GO:0016020	C:membrane			Coil (COILS); Coil (COILS); Coil (COILS); mobidb-lite (MOBIDB_LITE); mobidb-lite (MOBIDB_LITE); mobidb-lite (MOBIDB_LITE); mobidb-lite (MOBIDB_LITE); mobidb-lite (MOBIDB_LITE)	no GO terms	no GO terms		EAH_00042640	hypothetical protein, conserved	8.85667	2.38333	1.7	2.06	2.415	2.08	1.58333	none identified
EMWEY_00043800	hypothetical protein CDS	3.97333	14.7067	1.52619	1.90639e-11	8.18333	22.17	1.2113	0.00135806	229	100	2.35409e-119	70.26	ref|XP_013338334.1|hypothetical protein EMWEY_00043800 [Eimeria maxima]/emb|CDJ61684.1|hypothetical protein EMWEY_00043800 [Eimeria maxima];ref|XP_013246722.1|26S proteasome AAA-ATPase subunit RPT1, putative [Eimeria acervulina]/emb|CDI84262.1|26S proteasome AAA-ATPase subunit RPT1, putative [Eimeria acervulina];ref|XP_022591737.2|26S proteasome regulatory subunit 7A [Cyclospora cayetanensis];gb|…	26S proteasome AAA-ATPase subunit RPT1, putative [Eimeria acervulina] ref|XP_013246722.1| emb|CDI84262.1|	60	P:GO:0006302; P:GO:0006734; P:GO:0006805; P:GO:0006888; P:GO:0006919; P:GO:0009167; P:GO:0010918; P:GO:0015833; P:GO:0016567; P:GO:0018193; P:GO:0018279; P:GO:0019079; P:GO:0019985; P:GO:0030433; P:GO:0030970; P:GO:0031331; P:GO:0031334; P:GO:0032436; P:GO:0032510; P:GO:0034214; P:GO:0034404; P:GO:0042327; P:GO:0043065; P:GO:0044403; P:GO:0051260; P:GO:0061857; P:GO:0070842; P:GO:0071712; P:GO:00…	P:double-strand break repair; P:NADH metabolic process; P:xenobiotic metabolic process; P:endoplasmic reticulum to Golgi vesicle-mediated transport; P:activation of cysteine-type endopeptidase activity involved in apoptotic process; P:purine ribonucleoside monophosphate metabolic process; P:positive regulation of mitochondrial membrane potential; P:peptide transport; P:protein ubiquitination; P:p…	EC:3.6.1.15; EC:3.6.1; EC:3.4; EC:3.6; EC:3; EC:5.6.1.5	Nucleoside-triphosphate phosphatase; Acting on acid anhydrides; Acting on peptide bonds (peptidases); Acting on acid anhydrides; Hydrolases; Proteasome ATPase	IPR027417 (G3DSA:3.40.50.GENE3D); IPR003959 (PFAM); mobidb-lite (MOBIDB_LITE); mobidb-lite (MOBIDB_LITE); mobidb-lite (MOBIDB_LITE); mobidb-lite (MOBIDB_LITE); PTHR23073 (PANTHER); IPR027417 (SUPERFAMILY)	P:GO:0006508; P:GO:0006511; P:GO:0006807; P:GO:0008152; P:GO:0009056; P:GO:0009057; P:GO:0009987; P:GO:0010498; P:GO:0019538; P:GO:0019538; P:GO:0019941; P:GO:0030163; P:GO:0030163; P:GO:0043161; P:GO:0043170; P:GO:0043632; P:GO:0044237; P:GO:0044238; P:GO:0044248; P:GO:0044260; P:GO:0044265; P:GO:0051603; P:GO:0071704; P:GO:1901564; P:GO:1901565; P:GO:1901575; F:GO:0003824; F:GO:0005524; F:GO:00…	P:proteolysis; P:ubiquitin-dependent protein catabolic process; P:nitrogen compound metabolic process; P:metabolic process; P:catabolic process; P:macromolecule catabolic process; P:cellular process; P:proteasomal protein catabolic process; P:protein metabolic process; P:protein metabolic process; P:modification-dependent protein catabolic process; P:protein catabolic process; P:protein catabolic…	Thiamine metabolism;Purine metabolism	EAH_00050850	26S proteasome AAA-ATPase subunit RPT1, putative	34.7533	13.66	7.62333	8.82667	11.41	14.475	14.8533	Thiamine metabolism;Purine metabolism
EMWEY_00043860	hypothetical protein, conserved CDS	7.55333	33.9033	1.80897	2.27396e-18	32.6633	30.8033	−0.05	NA	339	5	5.16886e-121	73.72	ref|XP_013338339.1|hypothetical protein, conserved [Eimeria maxima]/emb|CDJ61689.1|hypothetical protein, conserved [Eimeria maxima];emb|CDJ46983.1|hypothetical protein, conserved [Eimeria brunetti];gb|OEH80579.1|hypothetical protein cyc_02796 [Cyclospora cayetanensis];ref|XP_013251465.1|hypothetical protein, conserved [Eimeria acervulina]/emb|CDI78294.1|hypothetical protein, conserved [Eimeria ac…	none identified						mobidb-lite (MOBIDB_LITE); mobidb-lite (MOBIDB_LITE); mobidb-lite (MOBIDB_LITE); mobidb-lite (MOBIDB_LITE)	no GO terms	no GO terms		EAH_00032070	hypothetical protein, conserved	249.99	221.22	129.283	114.393	122.12	121.515	95.27	none identified
EMWEY_00043990	hypothetical protein, conserved CDS	4.54333	17.4333	1.57352	2.36186e-11	10.5167	28.57	1.10947	0.0752485	256	5	8.10964e-43	86.38	ref|XP_013338352.1|hypothetical protein, conserved, partial [Eimeria maxima]/emb|CDJ61702.1|hypothetical protein, conserved, partial [Eimeria maxima];ref|XP_013231767.1|hypothetical protein, conserved [Eimeria tenella]/emb|CDJ41017.1|hypothetical protein, conserved [Eimeria tenella];ref|XP_013437684.1|hypothetical protein, conserved [Eimeria necatrix]/emb|CDJ69217.1|hypothetical protein, conserve…	none identified	4	P:GO:0006412; F:GO:0003735; C:GO:0005840; C:GO:1990904	P:translation; F:structural constituent of ribosome; C:ribosome; C:ribonucleoprotein complex			IPR001859 (PRINTS); mobidb-lite (MOBIDB_LITE)	P:GO:0006412; F:GO:0003735; C:GO:0005840	P:translation; F:structural constituent of ribosome; C:ribosome		EAH_00046540	hypothetical protein, conserved	0.42	4.55333	17.2333	25.71	24.385	10.08	16.5067	none identified
EMWEY_00044560	glutaminyl-tRNA synthetase, putative CDS	2.79	10.4833	1.55257	9.50987e-12	17.7267	32.0267	0.741915	0.276353	407	100	0	58.06	ref|XP_013338395.1|glutaminyl-tRNA synthetase, putative [Eimeria maxima]/emb|CDJ61745.1|glutaminyl-tRNA synthetase, putative [Eimeria maxima];ref|XP_026193548.1|uncharacterized protein LOC34622054 [Cyclospora cayetanensis];emb|CDJ46667.1|glutaminyl-tRNA synthetase, putative [Eimeria brunetti];gb|OEH76214.1|glutaminyl-tRNA synthetase [Cyclospora cayetanensis];ref|XP_013229045.1|glutaminyl-tRNA syn…	N/A	5	P:GO:0006414; P:GO:0006425; F:GO:0004819; F:GO:0005524; C:GO:0005829	P:translational elongation; P:glutaminyl-tRNA aminoacylation; F:glutamine-tRNA ligase activity; F:ATP binding; C:cytosol	EC:6.1; EC:6.1.1; EC:6; EC:6.1.1.18	Forming carbon-oxygen bonds; Forming carbon-oxygen bonds; Ligases; Glutamine--tRNA ligase	IPR000924 (PRINTS); IPR020059 (PFAM); IPR020056 (G3DSA:2.40.240.GENE3D); IPR020058 (PFAM); IPR014729 (G3DSA:3.40.50.GENE3D); IPR020061 (G3DSA:1.10.1160.GENE3D); PTHR43097 (PANTHER); IPR001412 (PROSITE_PATTERNS); IPR011035 (SUPERFAMILY); SSF52374 (SUPERFAMILY)	P:GO:0006082; P:GO:0006139; P:GO:0006399; P:GO:0006412; P:GO:0006414; P:GO:0006418; P:GO:0006518; P:GO:0006520; P:GO:0006725; P:GO:0006807; P:GO:0008152; P:GO:0009058; P:GO:0009059; P:GO:0009987; P:GO:0010467; P:GO:0016070; P:GO:0019538; P:GO:0019538; P:GO:0019752; P:GO:0034641; P:GO:0034645; P:GO:0034660; P:GO:0043039; P:GO:0043043; P:GO:0043170; P:GO:0043436; P:GO:0043603; P:GO:0043604; P:GO:00…	P:organic acid metabolic process; P:nucleobase-containing compound metabolic process; P:tRNA metabolic process; P:translation; P:translational elongation; P:tRNA aminoacylation for protein translation; P:peptide metabolic process; P:amino acid metabolic process; P:cellular aromatic compound metabolic process; P:nitrogen compound metabolic process; P:metabolic process; P:biosynthetic process; P:ma…	Aminoacyl-tRNA biosynthesis; From ToxoDB: Fatty acid elongation; Aminoacyl-tRNA biosynthesis	EAH_00039380	glutaminyl-tRNA synthetase, putative	0.433333	0.193333	0.623333	2.27667	6.055	7.385	11.6533	Aminoacyl-tRNA biosynthesis; From ToxoDB: Fatty acid elongation; Aminoacyl-tRNA biosynthesis
EMWEY_00044800	kelch motif domain-containing protein, putative CDS	0.45	2.87	1.74463	0.000923609	1.84333	4.32	1.06051	0.000653857	492	100	0	67.97	ref|XP_013334533.1|kelch motif domain-containing protein, putative [Eimeria maxima]/emb|CDJ57885.1|kelch motif domain-containing protein, putative [Eimeria maxima];ref|XP_013247290.1|kelch motif domain-containing protein, putative [Eimeria acervulina]/emb|CDI83610.1|kelch motif domain-containing protein, putative [Eimeria acervulina];ref|XP_026193188.1|influenza virus NS1A-binding protein homolog…	N/A	2	P:GO:0051260; F:GO:0005515	P:protein homooligomerization; F:protein binding			Coil (COILS); Coil (COILS); IPR015915 (G3DSA:2.120.10.GENE3D); IPR015915 (G3DSA:2.120.10.GENE3D); IPR003131 (PFAM); IPR006652 (PFAM); IPR011333 (G3DSA:3.30.710.GENE3D); PTHR45632 (PANTHER); cd18316 (CDD); IPR015915 (SUPERFAMILY); IPR011333 (SUPERFAMILY); IPR015915 (SUPERFAMILY)	P:GO:0051260; F:GO:0005515	P:protein homooligomerization; F:protein binding	From ToxoDB: Purine metabolism	EAH_00040910	kelch motif domain-containing protein, putative	7.49	2.98333	1.84	1.43667	1.555	2.25	2.21333	none identified
EMWEY_00044990	DEAD-box ATP-dependent RNA helicase, putative CDS	0.94	4.65667	1.87677	2.61147e-11	7.01667	16.3633	1.07098	0.0410641	737	100	2.54771e-142	86.62	ref|XP_013334547.1|DEAD-box ATP-dependent RNA helicase, putative [Eimeria maxima]/emb|CDJ57899.1|DEAD-box ATP-dependent RNA helicase, putative [Eimeria maxima];ref|XP_013250087.1|DEAD-box ATP-dependent RNA helicase, putative [Eimeria acervulina]/emb|CDI79849.1|DEAD-box ATP-dependent RNA helicase, putative [Eimeria acervulina];emb|CDJ52275.1|DEAD-box ATP-dependent RNA helicase, putative [Eimeria b…	N/A	7	P:GO:0008104; F:GO:0003676; F:GO:0003724; F:GO:0005524; F:GO:0016887; C:GO:0043186; C:GO:1990904	P:protein localization; F:nucleic acid binding; F:RNA helicase activity; F:ATP binding; F:ATP hydrolysis activity; C:P granule; C:ribonucleoprotein complex	EC:3.6.1; EC:3.6.4.13; EC:3.6; EC:3; EC:3.6.1.15	Acting on acid anhydrides; RNA helicase; Acting on acid anhydrides; Hydrolases; Nucleoside-triphosphate phosphatase	Coil (COILS); Coil (COILS); mobidb-lite (MOBIDB_LITE); mobidb-lite (MOBIDB_LITE); mobidb-lite (MOBIDB_LITE); mobidb-lite (MOBIDB_LITE); mobidb-lite (MOBIDB_LITE); mobidb-lite (MOBIDB_LITE); mobidb-lite (MOBIDB_LITE); mobidb-lite (MOBIDB_LITE); mobidb-lite (MOBIDB_LITE); mobidb-lite (MOBIDB_LITE); mobidb-lite (MOBIDB_LITE)	no GO terms	no GO terms	Thiamine metabolism;Purine metabolism	EAH_00002140	DEAD-box ATP-dependent RNA helicase, putative	7.23667	5.26	2.65667	3.43333	6.49	6.75	8.05333	Thiamine metabolism;Purine metabolism
EMWEY_00045440	hypothetical protein, conserved CDS	0	1.69667	2.03353	0.000632762	2.72667	4.59667	0.583108	0.483219	104	63	1.9309e-71	68.27	ref|XP_013338477.1|hypothetical protein, conserved [Eimeria maxima]/emb|CDJ61827.1|hypothetical protein, conserved [Eimeria maxima];ref|XP_013247425.1|hypothetical protein, conserved [Eimeria acervulina]/emb|CDI83451.1|hypothetical protein, conserved [Eimeria acervulina];ref|XP_022589727.2|uncharacterized protein LOC34617506 [Cyclospora cayetanensis];gb|OEH76934.1|hypothetical protein cyc_00310 […	cytochrome c oxidase subunit ApiCOX30, putative [Plasmodium berghei ANKA] ref|XP_034421139.1|	5	P:GO:0016310; P:GO:0050790; F:GO:0016301; F:GO:0019887; C:GO:0005956	P:phosphorylation; P:regulation of catalytic activity; F:kinase activity; F:protein kinase regulator activity; C:protein kinase CK2 complex			no IPS match	no IPS match	no IPS match		EAH_00038190	hypothetical protein, conserved	8.25	1.60667	2.79667	3.85	9.09	12.035	15.0933	none identified
EMWEY_00047250	ATPase, AFG1 family domain-containing protein, putative CDS	14.6633	54.6133	1.52689	6.42222e-09	113.223	131.55	0.130408	0.808124	200	95	2.32413e-122	70.07	ref|XP_013332647.1|ATPase, AFG1 family domain-containing protein, putative [Eimeria maxima]/emb|CDJ55997.1|ATPase, AFG1 family domain-containing protein, putative [Eimeria maxima];gb|OEH74048.1|afg1 family protein [Cyclospora cayetanensis];ref|XP_013437270.1|ATPase, AFG1 family domain-containing protein, putative [Eimeria necatrix]/emb|CDJ68803.1|ATPase, AFG1 family domain-containing protein, put…	N/A	6	F:GO:0005509; F:GO:0005524; F:GO:0016887; C:GO:0005739; C:GO:0009507; C:GO:0016020	F:calcium ion binding; F:ATP binding; F:ATP hydrolysis activity; C:mitochondrion; C:chloroplast; C:membrane	EC:3.6.1; EC:3.6; EC:3; EC:3.6.4.7; EC:3.6.1.15	Acting on acid anhydrides; Acting on acid anhydrides; Hydrolases; Peroxisome-assembly ATPase; Nucleoside-triphosphate phosphatase	IPR005654 (PFAM); IPR027417 (G3DSA:3.40.50.GENE3D); IPR005654 (PANTHER); IPR027417 (SUPERFAMILY)	F:GO:0003824; F:GO:0005524; F:GO:0016462; F:GO:0016787; F:GO:0016817; F:GO:0016818; F:GO:0016887; F:GO:0017111; F:GO:0140657; C:GO:0005622; C:GO:0005737; C:GO:0005739; C:GO:0009507; C:GO:0009536; C:GO:0016020; C:GO:0043226; C:GO:0043227; C:GO:0043229; C:GO:0043231; C:GO:0110165	F:catalytic activity; F:ATP binding; F:pyrophosphatase activity; F:hydrolase activity; F:hydrolase activity, acting on acid anhydrides; F:hydrolase activity, acting on acid anhydrides, in phosphorus-containing anhydrides; F:ATP hydrolysis activity; F:ribonucleoside triphosphate phosphatase activity; F:ATP-dependent activity; C:intracellular anatomical structure; C:cytoplasm; C:mitochondrion; C:ch…	Thiamine metabolism;Purine metabolism	EAH_00035510	ATPase, AFG1 family domain-containing protein, putative	31.9767	5.48333	3.29333	5.30333	8.485	13.42	14.57	Thiamine metabolism;Purine metabolism
EMWEY_00047800	collagen, putative CDS	18.1233	67.8567	1.50229	2.55474e-07	67.18	208.003	1.21965	0.0631301	745	15	0	53.39	ref|XP_013334770.1|collagen, putative [Eimeria maxima]/emb|CDJ58122.1|collagen, putative [Eimeria maxima];emb|SCD22380.1|AP-3 complex subunit delta, putative [Plasmodium ovale];gb|KNG74832.1|triple helix repeat-containing collagen [Plasmodium falciparum IGH-CR14];gb|KOB88981.1|hypothetical protein PFDG_04003 [Plasmodium falciparum Dd2];emb|CDJ52954.1|hypothetical protein, conserved [Eimeria brune…	N/A	5	P:GO:0009987; F:GO:0003824; F:GO:0043167; C:GO:0005737; C:GO:0016020	P:cellular process; F:catalytic activity; F:ion binding; C:cytoplasm; C:membrane			Coil (COILS); mobidb-lite (MOBIDB_LITE); mobidb-lite (MOBIDB_LITE); mobidb-lite (MOBIDB_LITE); mobidb-lite (MOBIDB_LITE); mobidb-lite (MOBIDB_LITE)	no GO terms	no GO terms		EAH_00055180	hypothetical protein, conserved	1.79333	1.80667	4.01667	23.8433	62.675	62.105	129.9	none identified
EMWEY_00047810	hypothetical protein CDS	8.65333	34.7833	1.54206	7.47647e-06	30.02	94.4067	1.22735	0.0624028	278	1	6.19214e-57	100	ref|XP_013334771.1|hypothetical protein EMWEY_00047810 [Eimeria maxima]/emb|CDJ58123.1|hypothetical protein EMWEY_00047810 [Eimeria maxima]	none identified	1	C:GO:0016020	C:membrane			no IPS match	no IPS match	no IPS match		EAH_00055180	hypothetical protein, conserved	1.79333	1.80667	4.01667	23.8433	62.675	62.105	129.9	none identified
EMWEY_00047940	Helicase family member protein, related CDS	0.463333	3.73333	1.92582	0.000302662	18.79	10.6733	−0.43	0.694464	159	99	4.07297e-88	61.18	ref|XP_013332689.1|Helicase family member protein, related [Eimeria maxima]/emb|CDJ56039.1|Helicase family member protein, related [Eimeria maxima];ref|XP_026191402.1|DNA annealing helicase and endonuclease ZRANB3 [Cyclospora cayetanensis];ref|XP_013235080.1|SNF2 family N-terminal domain-containing protein, putative [Eimeria tenella]/emb|CDJ44331.1|SNF2 family N-terminal domain-containing protein…	N/A	20	P:GO:0006281; P:GO:0006338; P:GO:0008156; P:GO:0010558; P:GO:0031297; P:GO:0071897; P:GO:0090305; F:GO:0004386; F:GO:0004519; F:GO:0004674; F:GO:0005524; F:GO:0036310; F:GO:0140658; C:GO:0000808; C:GO:0000811; C:GO:0005656; C:GO:0016020; C:GO:0042555; C:GO:0043596; C:GO:0097373	P:DNA repair; P:chromatin remodeling; P:negative regulation of DNA replication; P:negative regulation of macromolecule biosynthetic process; P:replication fork processing; P:DNA biosynthetic process; P:nucleic acid phosphodiester bond hydrolysis; F:helicase activity; F:endonuclease activity; F:protein serine/threonine kinase activity; F:ATP binding; F:ATP-dependent DNA/DNA annealing activity; F:A…	EC:2.7.1; EC:2.7.11.1; EC:3.1; EC:2.7; EC:2; EC:3	Transferring phosphorus-containing groups; Non-specific serine/threonine protein kinase; Acting on ester bonds; Transferring phosphorus-containing groups; Transferases; Hydrolases	IPR038718 (G3DSA:3.40.50.GENE3D); PTHR45766 (PANTHER); IPR027417 (SUPERFAMILY)	P:GO:0006139; P:GO:0006259; P:GO:0006260; P:GO:0006261; P:GO:0006275; P:GO:0006281; P:GO:0006725; P:GO:0006807; P:GO:0006950; P:GO:0006974; P:GO:0008152; P:GO:0008156; P:GO:0009058; P:GO:0009059; P:GO:0009889; P:GO:0009890; P:GO:0009892; P:GO:0009987; P:GO:0010556; P:GO:0010558; P:GO:0010605; P:GO:0018130; P:GO:0019222; P:GO:0019438; P:GO:0031297; P:GO:0031323; P:GO:0031324; P:GO:0031326; P:GO:00…	P:nucleobase-containing compound metabolic process; P:DNA metabolic process; P:DNA replication; P:DNA-templated DNA replication; P:regulation of DNA replication; P:DNA repair; P:cellular aromatic compound metabolic process; P:nitrogen compound metabolic process; P:response to stress; P:DNA damage response; P:metabolic process; P:negative regulation of DNA replication; P:biosynthetic process; P:ma…	Human immunodeficiency virus 1 infection	none identified
EMWEY_00048280	hypothetical protein CDS	4.31333	28.8567	2.30879	5.53022e-19	29.8433	106.763	1.32232	0.111211	141	6	1.88095e-14	92.18	ref|XP_013332713.1|hypothetical protein EMWEY_00048280 [Eimeria maxima]/emb|CDJ56063.1|hypothetical protein EMWEY_00048280 [Eimeria maxima];ref|XP_013250767.1|hypothetical protein, conserved [Eimeria acervulina]/emb|CDI79074.1|hypothetical protein, conserved [Eimeria acervulina];ref|XP_013233532.1|Zgc:92794, related [Eimeria tenella]/emb|CDJ42782.1|Zgc:92794, related [Eimeria tenella];ref|XP_0134…	Zgc:92794, related [Eimeria tenella] ref|XP_013233532.1| emb|CDJ42782.1|	2	F:GO:0003676; C:GO:0016020	F:nucleic acid binding; C:membrane			mobidb-lite (MOBIDB_LITE); mobidb-lite (MOBIDB_LITE); mobidb-lite (MOBIDB_LITE)	no GO terms	no GO terms		EAH_00039920	hypothetical protein, conserved	0.3	0.196667	0.19	0.55	1.79	3.76	10.2133	none identified
EMWEY_00048850	hypothetical protein, conserved CDS	1.28667	4.8	1.52133	5.84457e-09	2.35333	6.71667	1.19635	0.0609059	834	7	0	88.93	ref|XP_013334872.1|hypothetical protein, conserved [Eimeria maxima]/emb|CDJ58226.1|hypothetical protein, conserved [Eimeria maxima];ref|XP_013231841.1|hypothetical protein, conserved [Eimeria tenella]/emb|CDJ41091.1|hypothetical protein, conserved [Eimeria tenella];ref|XP_013438443.1|hypothetical protein, conserved [Eimeria necatrix]/emb|CDJ69977.1|hypothetical protein, conserved [Eimeria necatri…	none identified	4	P:GO:0006357; F:GO:0000976; C:GO:0005634; C:GO:0016020	P:regulation of transcription by RNA polymerase II; F:transcription cis-regulatory region binding; C:nucleus; C:membrane			Coil (COILS); Coil (COILS); Coil (COILS); Coil (COILS); mobidb-lite (MOBIDB_LITE); mobidb-lite (MOBIDB_LITE); mobidb-lite (MOBIDB_LITE); mobidb-lite (MOBIDB_LITE); mobidb-lite (MOBIDB_LITE); mobidb-lite (MOBIDB_LITE); mobidb-lite (MOBIDB_LITE); mobidb-lite (MOBIDB_LITE); mobidb-lite (MOBIDB_LITE); mobidb-lite (MOBIDB_LITE); mobidb-lite (MOBIDB_LITE); mobidb-lite (MOBIDB_LITE); mobidb-lite (MOBIDB…	P:GO:0006139; P:GO:0006351; P:GO:0006355; P:GO:0006357; P:GO:0006366; P:GO:0006725; P:GO:0006807; P:GO:0008152; P:GO:0009058; P:GO:0009059; P:GO:0009889; P:GO:0009987; P:GO:0010467; P:GO:0010468; P:GO:0010556; P:GO:0016070; P:GO:0018130; P:GO:0019219; P:GO:0019222; P:GO:0019438; P:GO:0031323; P:GO:0031326; P:GO:0032774; P:GO:0034641; P:GO:0034645; P:GO:0034654; P:GO:0043170; P:GO:0044237; P:GO:00…	P:nucleobase-containing compound metabolic process; P:DNA-templated transcription; P:regulation of DNA-templated transcription; P:regulation of transcription by RNA polymerase II; P:transcription by RNA polymerase II; P:cellular aromatic compound metabolic process; P:nitrogen compound metabolic process; P:metabolic process; P:biosynthetic process; P:macromolecule biosynthetic process; P:regulatio…		EAH_00056660	hypothetical protein, conserved	0.916667	5.52	22.37	20.74	18.655	8.07	8.79667	none identified
EMWEY_00048920	nascent polypeptide-associated complex alpha chain, putative CDS	2.09	11.2433	1.85161	3.82316e-06	23.5133	30.6867	0.278843	0.623148	234					N/A	3	P:GO:0006612; F:GO:0051082; C:GO:0005854	P:protein targeting to membrane; F:unfolded protein binding; C:nascent polypeptide-associated complex			IPR038187 (G3DSA:2.20.70.GENE3D); G3DSA:1.10.8.10 (GENE3D); IPR002715 (PFAM); IPR044034 (PFAM); mobidb-lite (MOBIDB_LITE); mobidb-lite (MOBIDB_LITE); mobidb-lite (MOBIDB_LITE); mobidb-lite (MOBIDB_LITE); mobidb-lite (MOBIDB_LITE); IPR016641 (PANTHER); IPR002715 (PROSITE_PROFILES); cd14278 (CDD); cd22054 (CDD)	P:GO:0006605; P:GO:0006612; P:GO:0006810; P:GO:0006886; P:GO:0008104; P:GO:0008104; P:GO:0009987; P:GO:0015031; P:GO:0033036; P:GO:0045184; P:GO:0046907; P:GO:0051179; P:GO:0051234; P:GO:0051641; P:GO:0051649; P:GO:0051668; P:GO:0070727; P:GO:0071702; P:GO:0071705; P:GO:0072657; P:GO:0090150; F:GO:0005488; F:GO:0005515; F:GO:0051082; C:GO:0005622; C:GO:0005737; C:GO:0005854; C:GO:0110165	P:protein targeting; P:protein targeting to membrane; P:transport; P:intracellular protein transport; P:protein localization; P:protein localization; P:cellular process; P:protein transport; P:macromolecule localization; P:establishment of protein localization; P:intracellular transport; P:localization; P:establishment of localization; P:cellular localization; P:establishment of localization in c…		EAH_00056420	nascent polypeptide-associated complex alpha chain, putative	9.66667	4.73667	2.85667	5.96	9.86	22.395	32.53	none identified
EMWEY_00049690	anti-silencing protein 1, putative CDS	1.09333	4.72333	1.68317	1.59954e-08	5.21333	13.5533	1.16684	0.000427763	417	90	4.39638e-108	73.2	ref|XP_013334976.1|anti-silencing protein 1, putative [Eimeria maxima]/emb|CDJ58330.1|anti-silencing protein 1, putative [Eimeria maxima];ref|XP_022590410.1|histone chaperone ASF1B [Cyclospora cayetanensis]/gb|OEH77617.1|anti-silencing protein [Cyclospora cayetanensis];ref|XP_013252548.1|anti-silencing protein 1, putative [Eimeria acervulina]/emb|CDI77030.1|anti-silencing protein 1, putative [Eim…	N/A	23	P:GO:0001932; P:GO:0006334; P:GO:0006335; P:GO:0006337; P:GO:0010628; P:GO:0030466; P:GO:0031509; P:GO:0032968; P:GO:0033523; P:GO:0035066; P:GO:0043618; P:GO:0045892; P:GO:0071103; P:GO:1905269; F:GO:0003677; F:GO:0003682; F:GO:0003700; F:GO:0030527; F:GO:0042393; F:GO:0051082; C:GO:0005634; C:GO:0005829; C:GO:0016020	P:regulation of protein phosphorylation; P:nucleosome assembly; P:DNA replication-dependent chromatin assembly; P:nucleosome disassembly; P:positive regulation of gene expression; P:silent mating-type cassette heterochromatin formation; P:subtelomeric heterochromatin formation; P:positive regulation of transcription elongation by RNA polymerase II; P:histone H2B ubiquitination; P:positive regulat…			Coil (COILS); Coil (COILS); IPR006818 (PFAM); IPR036747 (G3DSA:2.60.40.GENE3D); mobidb-lite (MOBIDB_LITE); mobidb-lite (MOBIDB_LITE); mobidb-lite (MOBIDB_LITE); mobidb-lite (MOBIDB_LITE); mobidb-lite (MOBIDB_LITE); mobidb-lite (MOBIDB_LITE); mobidb-lite (MOBIDB_LITE); IPR006818 (PANTHER); IPR036747 (SUPERFAMILY); IPR036747 (SUPERFAMILY)	P:GO:0006325; P:GO:0006325; P:GO:0006325; P:GO:0006325; P:GO:0006325; P:GO:0006996; P:GO:0009987; P:GO:0016043; P:GO:0022607; P:GO:0044085; P:GO:0051276; P:GO:0051276; P:GO:0071103; P:GO:0071840; F:GO:0005488; F:GO:0005515; F:GO:0042393; C:GO:0005634	P:chromatin organization; P:chromatin organization; P:chromatin organization; P:chromatin organization; P:chromatin organization; P:organelle organization; P:cellular process; P:cellular component organization; P:cellular component assembly; P:cellular component biogenesis; P:chromosome organization; P:chromosome organization; P:DNA conformation change; P:cellular component organization or biogen…		EAH_00021190	anti-silencing protein 1, putative	0.836667	0.123333	0.0833333	0.22	0.44	0.15	0.29	none identified
EMWEY_00049870	ATP-dependent helicase, putaive, putative CDS	0.746667	3.51667	1.68096	1.97202e-05	4.21667	7.20667	0.621271	0.501272	396	100	0	85.24	ref|XP_013334990.1|ATP-dependent helicase, putaive, putative [Eimeria maxima]/emb|CDJ58344.1|ATP-dependent helicase, putaive, putative [Eimeria maxima];ref|XP_022593109.1|eukaryotic initiation factor 4A-III [Cyclospora cayetanensis]/gb|OEH80316.1|eukaryotic translation initiation factor isoform 3 [Cyclospora cayetanensis];ref|XP_013232642.1|ATP-dependent helicase, putaive, putative [Eimeria tenel…	N/A	18	P:GO:0006446; P:GO:0007165; P:GO:0010501; F:GO:0003724; F:GO:0003729; F:GO:0003743; F:GO:0005185; F:GO:0005524; F:GO:0016887; F:GO:0042802; C:GO:0000974; C:GO:0005576; C:GO:0005682; C:GO:0005730; C:GO:0010494; C:GO:0016020; C:GO:0016281; C:GO:0071013	P:regulation of translational initiation; P:signal transduction; P:RNA secondary structure unwinding; F:RNA helicase activity; F:mRNA binding; F:translation initiation factor activity; F:neurohypophyseal hormone activity; F:ATP binding; F:ATP hydrolysis activity; F:identical protein binding; C:Prp19 complex; C:extracellular region; C:U5 snRNP; C:nucleolus; C:cytoplasmic stress granule; C:membrane…	EC:3.6.1; EC:3.6.4.13; EC:3.6; EC:3; EC:3.6.1.15	Acting on acid anhydrides; RNA helicase; Acting on acid anhydrides; Hydrolases; Nucleoside-triphosphate phosphatase	G3DSA:3.40.50.300:FF:000031 (FUNFAM); G3DSA:3.40.50.300:FF:000849 (FUNFAM); IPR011545 (PFAM); IPR027417 (G3DSA:3.40.50.GENE3D); IPR027417 (G3DSA:3.40.50.GENE3D); IPR001650 (PFAM); PTHR47958 (PANTHER); IPR000629 (PROSITE_PATTERNS); IPR001650 (PROSITE_PROFILES); IPR014001 (PROSITE_PROFILES); IPR014014 (PROSITE_PROFILES); cd18787 (CDD); cd18045 (CDD); IPR027417 (SUPERFAMILY)	F:GO:0003676; F:GO:0003723; F:GO:0003724; F:GO:0003729; F:GO:0003824; F:GO:0004386; F:GO:0005488; F:GO:0005524; F:GO:0016462; F:GO:0016787; F:GO:0016817; F:GO:0016818; F:GO:0016887; F:GO:0017111; F:GO:0097159; F:GO:0140098; F:GO:0140640; F:GO:0140657; F:GO:1901363; C:GO:0000974; C:GO:0005622; C:GO:0005634; C:GO:0005681; C:GO:0005682; C:GO:0005730; C:GO:0016020; C:GO:0030532; C:GO:0031974; C:GO:00…	F:nucleic acid binding; F:RNA binding; F:RNA helicase activity; F:mRNA binding; F:catalytic activity; F:helicase activity; F:binding; F:ATP binding; F:pyrophosphatase activity; F:hydrolase activity; F:hydrolase activity, acting on acid anhydrides; F:hydrolase activity, acting on acid anhydrides, in phosphorus-containing anhydrides; F:ATP hydrolysis activity; F:ribonucleoside triphosphate phosphat…	Thiamine metabolism;Purine metabolism	EAH_00060810	ATP-dependent helicase, putaive, putative	11.21	1.13667	1.87	5.29333	14.995	31.84	68.7767	Thiamine metabolism;Purine metabolism
EMWEY_00049910	hypothetical protein, conserved CDS	0.0233333	0.256667	1.72927	0.00322929	0.276667	0.306667	−0.07	0.934462	858	10	0	76.91	ref|XP_013334994.1|hypothetical protein, conserved [Eimeria maxima]/emb|CDJ58348.1|hypothetical protein, conserved [Eimeria maxima];ref|XP_013231000.1|hypothetical protein ETH_00035145 [Eimeria tenella]/emb|CDJ40247.1|hypothetical protein ETH_00035145 [Eimeria tenella];emb|CDJ46582.1|hypothetical protein, conserved [Eimeria brunetti];ref|XP_013435769.1|hypothetical protein, conserved [Eimeria nec…	none identified	1	C:GO:0016020	C:membrane			G3DSA:3.30.830.10 (GENE3D); mobidb-lite (MOBIDB_LITE); mobidb-lite (MOBIDB_LITE); mobidb-lite (MOBIDB_LITE); mobidb-lite (MOBIDB_LITE); mobidb-lite (MOBIDB_LITE); mobidb-lite (MOBIDB_LITE); mobidb-lite (MOBIDB_LITE); mobidb-lite (MOBIDB_LITE); PTHR12460 (PANTHER)	no GO terms	no GO terms		EAH_00028450	hypothetical protein, conserved	0.0833333	0.0566667	0.0433333	0.0766667	0.26	0.14	0.32	none identified
EMWEY_00050730	DEAD/DEAH box helicase, putative CDS	0.47	2.36	1.57785	0.00142098	10.0567	2.81333	−1.34	0.124431	381	100	2.7069e-150	65.71	ref|XP_013335096.1|DEAD/DEAH box helicase, putative [Eimeria maxima]/emb|CDJ58450.1|DEAD/DEAH box helicase, putative [Eimeria maxima];gb|KFG58253.1|ATP-dependent DNA helicase, RecQ family protein [Toxoplasma gondii RUB];gb|PIM01881.1|ATP-dependent DNA helicase, RecQ family protein, partial [Toxoplasma gondii COUG];gb|KFH01379.1|ATP-dependent DNA helicase, RecQ family protein, partial [Toxoplasma …	N/A	15	P:GO:0000724; P:GO:0006268; P:GO:0071897; F:GO:0003677; F:GO:0005524; F:GO:0008270; F:GO:0009378; F:GO:0016887; F:GO:0017116; F:GO:0043138; C:GO:0005737; C:GO:0017117; C:GO:0030894; C:GO:0043590; C:GO:1904949	P:double-strand break repair via homologous recombination; P:DNA unwinding involved in DNA replication; P:DNA biosynthetic process; F:DNA binding; F:ATP binding; F:zinc ion binding; F:four-way junction helicase activity; F:ATP hydrolysis activity; F:single-stranded DNA helicase activity; F:3'-5' DNA helicase activity; C:cytoplasm; C:single-stranded DNA-dependent ATP-dependent DNA helicase complex…	EC:3.6.1.15; EC:3.6.1; EC:3.6.4.12; EC:3.6; EC:3; EC:5.6.2.4	Nucleoside-triphosphate phosphatase; Acting on acid anhydrides; DNA helicase; Acting on acid anhydrides; Hydrolases; n/a	G3DSA:3.40.50.300:FF:000296 (FUNFAM); IPR027417 (G3DSA:3.40.50.GENE3D); IPR011545 (PFAM); IPR004589 (NCBIFAM); mobidb-lite (MOBIDB_LITE); mobidb-lite (MOBIDB_LITE); mobidb-lite (MOBIDB_LITE); PTHR13710 (PANTHER); IPR014001 (PROSITE_PROFILES); cd17920 (CDD); IPR027417 (SUPERFAMILY)	P:GO:0000724; P:GO:0000725; P:GO:0006139; P:GO:0006259; P:GO:0006260; P:GO:0006261; P:GO:0006268; P:GO:0006281; P:GO:0006302; P:GO:0006310; P:GO:0006725; P:GO:0006807; P:GO:0006950; P:GO:0006974; P:GO:0006996; P:GO:0008152; P:GO:0009058; P:GO:0009059; P:GO:0009987; P:GO:0016043; P:GO:0018130; P:GO:0019438; P:GO:0032392; P:GO:0032508; P:GO:0033554; P:GO:0034641; P:GO:0034645; P:GO:0034654; P:GO:00…	P:double-strand break repair via homologous recombination; P:recombinational repair; P:nucleobase-containing compound metabolic process; P:DNA metabolic process; P:DNA replication; P:DNA-templated DNA replication; P:DNA unwinding involved in DNA replication; P:DNA repair; P:double-strand break repair; P:DNA recombination; P:cellular aromatic compound metabolic process; P:nitrogen compound metabol…	Thiamine metabolism;Purine metabolism	EAH_00002650	DEAD/DEAH box helicase, putative	26.4533	14.0233	5.75	5.81	7.235	5.685	3.54667	Thiamine metabolism;Purine metabolism
EMWEY_00050850	enolase 2, putative CDS	10.4867	45.5267	1.71982	5.83587e-10	30.1633	79.2233	1.20904	0.00212328	459					N/A	16	P:GO:0006094; P:GO:0006734; P:GO:0006754; P:GO:0006805; P:GO:0009166; P:GO:0009168; P:GO:0009435; P:GO:0016310; P:GO:0034404; P:GO:0042866; P:GO:0046031; P:GO:0061621; F:GO:0000287; F:GO:0004634; C:GO:0000015; C:GO:0005886	P:gluconeogenesis; P:NADH metabolic process; P:ATP biosynthetic process; P:xenobiotic metabolic process; P:nucleotide catabolic process; P:purine ribonucleoside monophosphate biosynthetic process; P:NAD biosynthetic process; P:phosphorylation; P:nucleobase-containing small molecule biosynthetic process; P:pyruvate biosynthetic process; P:ADP metabolic process; P:canonical glycolysis; F:magnesium …	EC:4.2.1; EC:4.2.1.11; EC:4.2; EC:4	Carbon-oxygen lyases; Phosphopyruvate hydratase; Carbon-oxygen lyases; Lyases	IPR000941 (PRINTS); G3DSA:3.30.390.10:FF:000001 (FUNFAM); G3DSA:3.20.20.120:FF:000002 (FUNFAM); IPR036849 (G3DSA:3.20.20.GENE3D); IPR000941 (PIRSF); IPR020811 (PFAM); IPR000941 (NCBIFAM); IPR029017 (G3DSA:3.30.390.GENE3D); IPR020810 (PFAM); PIRSR017107-4 (PIRSR); IPR000941 (SFLD); SFLDS00001 (SFLD); PIRSR017107-1 (PIRSR); PIRSR634603-3 (PIRSR); IPR000941 (PANTHER); IPR020809 (PROSITE_PATTERNS); I…	P:GO:0005975; P:GO:0006082; P:GO:0006091; P:GO:0006096; P:GO:0006139; P:GO:0006163; P:GO:0006165; P:GO:0006725; P:GO:0006753; P:GO:0006757; P:GO:0006793; P:GO:0006796; P:GO:0006807; P:GO:0008152; P:GO:0009056; P:GO:0009117; P:GO:0009132; P:GO:0009135; P:GO:0009150; P:GO:0009179; P:GO:0009185; P:GO:0009259; P:GO:0009987; P:GO:0016052; P:GO:0016310; P:GO:0019637; P:GO:0019693; P:GO:0019752; P:GO:00…	P:carbohydrate metabolic process; P:organic acid metabolic process; P:generation of precursor metabolites and energy; P:glycolytic process; P:nucleobase-containing compound metabolic process; P:purine nucleotide metabolic process; P:obsolete nucleoside diphosphate phosphorylation; P:cellular aromatic compound metabolic process; P:nucleoside phosphate metabolic process; P:obsolete ATP generation f…	Methane metabolism;Glycolysis / Gluconeogenesis; From ToxoDB: Glycolysis / Gluconeogenesis; Amino sugar and nucleotide sugar metabolism; Methane metabolism	EAH_00027620	enolase 2, putative	0.123333	0.223333	0.23	0.75	0.99	1.22	3.17333	Methane metabolism;Glycolysis / Gluconeogenesis; From ToxoDB: Glycolysis / Gluconeogenesis; Methane metabolism
EMWEY_00052300	NAC domain containing protein, putative CDS	28.9467	104.44	1.5054	6.9032e-14	53.4567	166.567	1.23379	0.0463997	200	26	2.26779e-45	75.01	ref|XP_013332973.1|NAC domain containing protein, putative [Eimeria maxima]/emb|CDJ56323.1|NAC domain containing protein, putative [Eimeria maxima];ref|XP_013252480.1|NAC domain containing protein, putative [Eimeria acervulina]/emb|CDI77108.1|NAC domain containing protein, putative [Eimeria acervulina];ref|XP_013436565.1|NAC domain containing protein, putative [Eimeria necatrix]/emb|CDJ68098.1|NA…	N/A	5	P:GO:0006412; F:GO:0003735; C:GO:0005829; C:GO:0005840; C:GO:0005844	P:translation; F:structural constituent of ribosome; C:cytosol; C:ribosome; C:polysome			IPR038187 (G3DSA:2.20.70.GENE3D); IPR002715 (PFAM); mobidb-lite (MOBIDB_LITE); mobidb-lite (MOBIDB_LITE); mobidb-lite (MOBIDB_LITE); IPR039370 (PANTHER); IPR002715 (PROSITE_PROFILES)	C:GO:0005622; C:GO:0005737; C:GO:0005829; C:GO:0005840; C:GO:0005844; C:GO:0032991; C:GO:0043226; C:GO:0043228; C:GO:0043229; C:GO:0043232; C:GO:0110165; C:GO:1990904	C:intracellular anatomical structure; C:cytoplasm; C:cytosol; C:ribosome; C:polysome; C:protein-containing complex; C:organelle; C:non-membrane-bounded organelle; C:intracellular organelle; C:intracellular non-membrane-bounded organelle; C:cellular anatomical entity; C:ribonucleoprotein complex		EAH_00061190	NAC domain containing protein, putative	11.8	13.88	62.2033	139.94	162.495	67.09	76.1633	none identified
EMWEY_00052490	cytosol aminopeptidase, putative CDS	2.50333	11.0067	1.6437	7.82611e-06	10.3933	21.4833	0.839857	0.0223148	416	100	0	77.74	ref|XP_013335331.1|cytosol aminopeptidase, putative [Eimeria maxima]/emb|CDJ58683.1|cytosol aminopeptidase, putative [Eimeria maxima];ref|XP_013357946.1|cytosol aminopeptidase, putative [Eimeria mitis]/emb|CDJ35385.1|cytosol aminopeptidase, putative [Eimeria mitis];ref|XP_013437290.1|cytosol aminopeptidase, putative [Eimeria necatrix]/emb|CDJ68823.1|cytosol aminopeptidase, putative [Eimeria necat…	N/A	8	P:GO:0006508; F:GO:0030145; F:GO:0042802; F:GO:0070006; F:GO:0097718; C:GO:0005739; C:GO:0005829; C:GO:0016020	P:proteolysis; F:manganese ion binding; F:identical protein binding; F:metalloaminopeptidase activity; F:disordered domain specific binding; C:mitochondrion; C:cytosol; C:membrane	EC:3.4.11; EC:3.4; EC:3.4.11.1; EC:3	Acting on peptide bonds (peptidases); Acting on peptide bonds (peptidases); Leucyl aminopeptidase; Hydrolases	IPR011356 (PRINTS); G3DSA:3.40.630.10 (GENE3D); IPR000819 (PFAM); mobidb-lite (MOBIDB_LITE); IPR011356 (PANTHER); IPR000819 (PROSITE_PATTERNS); SSF53187 (SUPERFAMILY); SSF53187 (SUPERFAMILY)	P:GO:0006508; P:GO:0019538; F:GO:0003824; F:GO:0008233; F:GO:0016787; F:GO:0030145; F:GO:0046872; F:GO:0070006; F:GO:0140096; C:GO:0005622; C:GO:0005737; C:GO:0110165	P:proteolysis; P:protein metabolic process; F:catalytic activity; F:peptidase activity; F:hydrolase activity; F:manganese ion binding; F:metal ion binding; F:metalloaminopeptidase activity; F:catalytic activity, acting on a protein; C:intracellular anatomical structure; C:cytoplasm; C:cellular anatomical entity	Glutathione metabolism; From ToxoDB: Glutathione metabolism	EAH_00026130	cytosol aminopeptidase, putative	1.51667	0.56	0.65	2.46333	4.455	4.37	7.38	Glutathione metabolism; From ToxoDB: Arginine and proline metabolism; Glutathione metabolism
EMWEY_00053360	TCP-1/cpn60 family chaperonin, putative CDS	0.54	6.61667	2.2112	4.26204e-05	10.23	13.0867	0.254882	0.786575	105	100	3.16374e-70	77.75	ref|XP_013335458.1|TCP-1/cpn60 family chaperonin, putative [Eimeria maxima]/emb|CDJ58810.1|TCP-1/cpn60 family chaperonin, putative [Eimeria maxima];ref|XP_013252972.1|TCP-1/cpn60 family chaperonin, putative [Eimeria acervulina]/emb|CDI76495.1|TCP-1/cpn60 family chaperonin, putative [Eimeria acervulina];gb|OEH79996.1|t-complex protein 1 ETA subunit [Cyclospora cayetanensis];emb|CDJ52495.1|TCP-1/cp…	N/A	19	P:GO:0006458; P:GO:0007339; P:GO:0032212; P:GO:0044703; P:GO:0046931; P:GO:0050821; P:GO:0061077; P:GO:1901998; P:GO:1904851; F:GO:0005524; F:GO:0016887; F:GO:0051082; F:GO:0140662; C:GO:0002199; C:GO:0005832; C:GO:0005874; C:GO:0005886; C:GO:0043209; C:GO:0044297	P:'de novo' protein folding; P:binding of sperm to zona pellucida; P:positive regulation of telomere maintenance via telomerase; P:multi-organism reproductive process; P:pore complex assembly; P:protein stabilization; P:chaperone-mediated protein folding; P:toxin transport; P:positive regulation of establishment of protein localization to telomere; F:ATP binding; F:ATP hydrolysis activity; F:unfo…	EC:3.6.1; EC:3.6; EC:3; EC:3.6.1.15	Acting on acid anhydrides; Acting on acid anhydrides; Hydrolases; Nucleoside-triphosphate phosphatase	IPR017998 (PRINTS); IPR002423 (PFAM); IPR027413 (G3DSA:1.10.560.GENE3D); IPR017998 (PANTHER); IPR002194 (PROSITE_PATTERNS); IPR002194 (PROSITE_PATTERNS); IPR027413 (SUPERFAMILY)	P:GO:0006457; P:GO:0009987; F:GO:0005488; F:GO:0005515; F:GO:0005524; F:GO:0016887; F:GO:0051082; F:GO:0140662; C:GO:0005622; C:GO:0005737; C:GO:0005829; C:GO:0005832; C:GO:0032991; C:GO:0101031; C:GO:0110165	P:protein folding; P:cellular process; F:binding; F:protein binding; F:ATP binding; F:ATP hydrolysis activity; F:unfolded protein binding; F:ATP-dependent protein folding chaperone; C:intracellular anatomical structure; C:cytoplasm; C:cytosol; C:chaperonin-containing T-complex; C:protein-containing complex; C:protein folding chaperone complex; C:cellular anatomical entity	Thiamine metabolism;Purine metabolism	EAH_00056710	TCP-1/cpn60 family chaperonin, putative	6.09667	2.95667	4.36	2.48	2.32	2.815	2.75667	Thiamine metabolism;Purine metabolism
EMWEY_00053850	hypothetical protein, conserved CDS	0.2	0.823333	1.56459	2.54804e-05	0.976667	1.96667	0.840445	0.145114	1118	55	0	59.09	ref|XP_013335517.1|hypothetical protein, conserved [Eimeria maxima]/emb|CDJ58869.1|hypothetical protein, conserved [Eimeria maxima];ref|XP_029215080.1|uncharacterized protein BESB_032680 [Besnoitia besnoiti]/gb|PFH31071.1|hypothetical protein BESB_032680 [Besnoitia besnoiti];ref|XP_013247540.1|hypothetical protein, conserved [Eimeria acervulina]/emb|CDI83323.1|hypothetical protein, conserved [Eim…	component of IIS longevity pathway protein SMK-1 [Toxoplasma gondii MAS] gb|KFH17003.1|	4	P:GO:0006357; F:GO:0000976; C:GO:0005634; C:GO:0016020	P:regulation of transcription by RNA polymerase II; F:transcription cis-regulatory region binding; C:nucleus; C:membrane			Coil (COILS); Coil (COILS); Coil (COILS); IPR011993 (G3DSA:2.30.29.GENE3D); IPR006887 (PFAM); mobidb-lite (MOBIDB_LITE); mobidb-lite (MOBIDB_LITE); mobidb-lite (MOBIDB_LITE); mobidb-lite (MOBIDB_LITE); mobidb-lite (MOBIDB_LITE); mobidb-lite (MOBIDB_LITE); mobidb-lite (MOBIDB_LITE); mobidb-lite (MOBIDB_LITE); mobidb-lite (MOBIDB_LITE); mobidb-lite (MOBIDB_LITE); mobidb-lite (MOBIDB_LITE); mobidb-l…	P:GO:0006139; P:GO:0006351; P:GO:0006355; P:GO:0006357; P:GO:0006366; P:GO:0006725; P:GO:0006807; P:GO:0008152; P:GO:0009058; P:GO:0009059; P:GO:0009889; P:GO:0009987; P:GO:0010467; P:GO:0010468; P:GO:0010556; P:GO:0016070; P:GO:0018130; P:GO:0019219; P:GO:0019222; P:GO:0019438; P:GO:0031323; P:GO:0031326; P:GO:0032774; P:GO:0034641; P:GO:0034645; P:GO:0034654; P:GO:0043170; P:GO:0044237; P:GO:00…	P:nucleobase-containing compound metabolic process; P:DNA-templated transcription; P:regulation of DNA-templated transcription; P:regulation of transcription by RNA polymerase II; P:transcription by RNA polymerase II; P:cellular aromatic compound metabolic process; P:nitrogen compound metabolic process; P:metabolic process; P:biosynthetic process; P:macromolecule biosynthetic process; P:regulatio…		EAH_00035980	hypothetical protein, conserved	4.71	0.98	1.11	3.05667	5.14	3.29	4.34667	none identified
EMWEY_00054300	cAMP-specific 3',5'-cyclic phosphodiesterase, putative CDS	0.24	1.54333	1.74285	0.000972984	0.546667	1.97333	1.36782	0.0622987	240	100	1.08525e-170	68.46	ref|XP_013335569.1|cAMP-specific 3',5'-cyclic phosphodiesterase, putative, partial [Eimeria maxima]/emb|CDJ58921.1|cAMP-specific 3',5'-cyclic phosphodiesterase, putative, partial [Eimeria maxima];ref|XP_026193385.1|uncharacterized protein LOC113147346 [Cyclospora cayetanensis];ref|XP_013251864.1|cAMP-specific 3',5'-cyclic phosphodiesterase, putative, partial [Eimeria acervulina]/emb|CDI77836.1|cA…	N/A	4	P:GO:0007165; F:GO:0004114; F:GO:0046872; C:GO:0016020	P:signal transduction; F:3',5'-cyclic-nucleotide phosphodiesterase activity; F:metal ion binding; C:membrane	EC:3.1.4; EC:3.1.4.17; EC:3.1; EC:3	Acting on ester bonds; 3',5'-cyclic-nucleotide phosphodiesterase; Acting on ester bonds; Hydrolases	IPR023088 (PRINTS); IPR002073 (PFAM); IPR036971 (G3DSA:1.10.1300.GENE3D); PIRSR623088-3 (PIRSR); PTHR11347 (PANTHER); IPR023174 (PROSITE_PATTERNS); IPR002073 (PROSITE_PROFILES); IPR003607 (CDD); SSF109604 (SUPERFAMILY)	P:GO:0007165; F:GO:0004114; F:GO:0008081	P:signal transduction; F:3',5'-cyclic-nucleotide phosphodiesterase activity; F:phosphoric diester hydrolase activity	Purine metabolism	EAH_00066120	cAMP-specific 3',5'-cyclic phosphodiesterase, putative	0.556667	0.433333	0.11	0.35	0.68	1.14	1.04667	Purine metabolism
EMWEY_00054880	dense-granule antigen DG32, putative CDS	1.14	4.90667	1.51006	0.000624003	5.15333	10.4567	0.81171	0.116426	194	22	6.50114e-120	61.34	ref|XP_013335618.1|dense-granule antigen DG32, putative [Eimeria maxima]/emb|CDJ58970.1|dense-granule antigen DG32, putative [Eimeria maxima];ref|XP_013355015.1|dense-granule antigen DG32, putative [Eimeria mitis]/emb|CDJ32450.1|dense-granule antigen DG32, putative [Eimeria mitis];ref|XP_013234664.1|acetyl-CoA acyltransferase B, putative [Eimeria tenella]/emb|CDJ43915.1|acetyl-CoA acyltransferase…	N/A	1	F:GO:0016747	F:acyltransferase activity, transferring groups other than amino-acyl groups	EC:2.3; EC:2; EC:2.3.1	Acyltransferases; Transferases; Acyltransferases	no IPS match	no IPS match	no IPS match		EAH_00026470	dense-granule antigen DG32, putative	0.0933333	0.0233333	0.146667	0.716667	1.435	1.75	4.3	none identified
EMWEY_00055120	hypothetical protein, conserved CDS	3.37333	15.19	1.73933	6.88023e-09	52.6433	32.59	−0.51	0.561257	176	40	2.0366e-129	56.19	ref|XP_013333207.1|hypothetical protein, conserved [Eimeria maxima]/emb|CDJ56556.1|hypothetical protein, conserved [Eimeria maxima];emb|CDJ46486.1|hypothetical protein, conserved [Eimeria brunetti];gb|OEH77085.1|transducin -like related protein [Cyclospora cayetanensis];ref|XP_013246673.1|Transducin (Beta)-like 2, related [Eimeria acervulina]/emb|CDI84327.1|Transducin (Beta)-like 2, related [Eime…	transducin -like related protein [Cyclospora cayetanensis] gb|OEH77085.1|	5	P:GO:0030968; F:GO:0005515; C:GO:0005773; C:GO:0005783; C:GO:0005886	P:endoplasmic reticulum unfolded protein response; F:protein binding; C:vacuole; C:endoplasmic reticulum; C:plasma membrane			IPR042410 (PANTHER); IPR036322 (SUPERFAMILY)	P:GO:0006950; P:GO:0006986; P:GO:0007154; P:GO:0007165; P:GO:0009987; P:GO:0010033; P:GO:0023052; P:GO:0030968; P:GO:0033554; P:GO:0034620; P:GO:0034976; P:GO:0035966; P:GO:0035967; P:GO:0042221; P:GO:0050789; P:GO:0050794; P:GO:0050896; P:GO:0051716; P:GO:0065007; P:GO:0070887; P:GO:0071310; F:GO:0005515; C:GO:0005622; C:GO:0005737; C:GO:0005773; C:GO:0005783; C:GO:0005886; C:GO:0012505; C:GO:00…	P:response to stress; P:response to unfolded protein; P:cell communication; P:signal transduction; P:cellular process; P:response to organic substance; P:signaling; P:endoplasmic reticulum unfolded protein response; P:cellular response to stress; P:cellular response to unfolded protein; P:response to endoplasmic reticulum stress; P:response to topologically incorrect protein; P:cellular response …		EAH_00051480	Transducin (Beta)-like 2, related	52.57	14.9833	24.3133	25.2533	26.165	29.16	31.1667	none identified
EMWEY_00055650	ribosome biogenesis protein BMS1, putative CDS	0.0466667	0.636667	1.8138	0.0022101	1.37667	1.22	−0.09	0.934458	372	3	5.02851e-30	95.01	ref|XP_013335743.1|ribosome biogenesis protein BMS1, putative, partial [Eimeria maxima]/emb|CDJ59095.1|ribosome biogenesis protein BMS1, putative, partial [Eimeria maxima];ref|XP_013252956.1|hypothetical protein EAH_00056860 [Eimeria acervulina]/emb|CDI76514.1|hypothetical protein EAH_00056860 [Eimeria acervulina];emb|CDI85054.1|hypothetical protein EPH_0061050 [Eimeria praecox]	N/A	2	P:GO:0042254; C:GO:0005634	P:ribosome biogenesis; C:nucleus			Coil (COILS); Coil (COILS); Coil (COILS); mobidb-lite (MOBIDB_LITE); mobidb-lite (MOBIDB_LITE); mobidb-lite (MOBIDB_LITE); mobidb-lite (MOBIDB_LITE); mobidb-lite (MOBIDB_LITE); mobidb-lite (MOBIDB_LITE); mobidb-lite (MOBIDB_LITE); mobidb-lite (MOBIDB_LITE); mobidb-lite (MOBIDB_LITE); mobidb-lite (MOBIDB_LITE)	no GO terms	no GO terms		EAH_00056860	hypothetical protein	1.02	0.953333	0.493333	0.44	0.43	0.455	0.27	Thiamine metabolism;Purine metabolism
EMWEY_00056730	hypothetical protein, conserved CDS	4.75667	18.57	1.53088	2.47947e-06	8.50667	28.72	1.47317	0.00314042	199	6	8.92849e-54	75.71	ref|XP_013335942.1|hypothetical protein, conserved [Eimeria maxima]/emb|CDJ59294.1|hypothetical protein, conserved [Eimeria maxima];emb|CDJ47500.1|hypothetical protein, conserved [Eimeria brunetti];ref|XP_013352649.1|uncharacterized protein EMH_0055140 [Eimeria mitis]/emb|CDJ30082.1|hypothetical protein, conserved [Eimeria mitis];ref|XP_013247196.1|hypothetical protein, conserved, partial [Eimeri…	none identified						Coil (COILS); Coil (COILS); Coil (COILS); mobidb-lite (MOBIDB_LITE); mobidb-lite (MOBIDB_LITE)	no GO terms	no GO terms		EAH_00042410	hypothetical protein, conserved	0.06	0.0266667	0.0366667	0.423333	1.06	1.94	5.44333	none identified
EMWEY_00056980	hypothetical protein, conserved CDS	120.867	501.68	1.66364	2.32937e-09	474.883	1453.38	1.28302	0.0328641	635	4	1.77547e-78	71.94	ref|XP_013335995.1|hypothetical protein, conserved [Eimeria maxima]/emb|CDJ59347.1|hypothetical protein, conserved [Eimeria maxima];ref|XP_013351692.1|LOW QUALITY PROTEIN: uncharacterized protein EMH_0047070 [Eimeria mitis]/emb|CDJ29118.1|hypothetical protein, conserved [Eimeria mitis];ref|XP_013252013.1|hypothetical protein, conserved [Eimeria acervulina]/emb|CDI77670.1|hypothetical protein, con…	none identified	4	P:GO:0006357; F:GO:0000976; C:GO:0005634; C:GO:0016020	P:regulation of transcription by RNA polymerase II; F:transcription cis-regulatory region binding; C:nucleus; C:membrane			Coil (COILS); Coil (COILS); Coil (COILS); Coil (COILS); mobidb-lite (MOBIDB_LITE); mobidb-lite (MOBIDB_LITE); mobidb-lite (MOBIDB_LITE); mobidb-lite (MOBIDB_LITE); mobidb-lite (MOBIDB_LITE); mobidb-lite (MOBIDB_LITE); mobidb-lite (MOBIDB_LITE); PTHR14312 (PANTHER)	P:GO:0006139; P:GO:0006351; P:GO:0006355; P:GO:0006357; P:GO:0006366; P:GO:0006725; P:GO:0006807; P:GO:0008152; P:GO:0009058; P:GO:0009059; P:GO:0009889; P:GO:0009987; P:GO:0010467; P:GO:0010468; P:GO:0010556; P:GO:0016070; P:GO:0018130; P:GO:0019219; P:GO:0019222; P:GO:0019438; P:GO:0031323; P:GO:0031326; P:GO:0032774; P:GO:0034641; P:GO:0034645; P:GO:0034654; P:GO:0043170; P:GO:0044237; P:GO:00…	P:nucleobase-containing compound metabolic process; P:DNA-templated transcription; P:regulation of DNA-templated transcription; P:regulation of transcription by RNA polymerase II; P:transcription by RNA polymerase II; P:cellular aromatic compound metabolic process; P:nitrogen compound metabolic process; P:metabolic process; P:biosynthetic process; P:macromolecule biosynthetic process; P:regulatio…		EAH_00026150	hypothetical protein, conserved	8.83667	13.0933	72.71	405.947	1032.98	1345.43	2748.42	none identified
EMWEY_00057130	hypothetical protein CDS	0.463333	3.23667	2.26406	2.29158e-11	0.33	1.27667	1.36467	0.0920794	477	24	1.46895e-158	68.22	ref|XP_013336015.1|hypothetical protein EMWEY_00057130, partial [Eimeria maxima]/emb|CDJ59367.1|hypothetical protein EMWEY_00057130, partial [Eimeria maxima];emb|CDJ49756.1|EF hand domain-containing protein, putative [Eimeria brunetti];ref|XP_013248185.1|EF hand domain-containing protein, putative [Eimeria acervulina]/emb|CDI82388.1|EF hand domain-containing protein, putative [Eimeria acervulina]…	EF hand domain-containing protein, putative [Eimeria brunetti] emb|CDJ49756.1|	3	F:GO:0005509; F:GO:0016853; C:GO:0016020	F:calcium ion binding; F:isomerase activity; C:membrane			Coil (COILS); mobidb-lite (MOBIDB_LITE); mobidb-lite (MOBIDB_LITE); mobidb-lite (MOBIDB_LITE); mobidb-lite (MOBIDB_LITE)	no GO terms	no GO terms		EAH_00027600	EF hand domain-containing protein, putative	0.0433333	0.0333333	0.0266667	0.0333333	0.025	0.025	0.0166667	Methane metabolism;Glycolysis / Gluconeogenesis
EMWEY_00057210	C2 domain-containing protein, putative CDS	1.09667	5.02	1.61874	0.000138829	2.62	7.28	1.16448	0.110711	442	100	0	69.29	ref|XP_013336035.1|C2 domain-containing protein, putative, partial [Eimeria maxima]/emb|CDJ59387.1|C2 domain-containing protein, putative, partial [Eimeria maxima];ref|XP_013234075.1|C2 domain-containing protein, putative [Eimeria tenella]/emb|CDJ43325.1|C2 domain-containing protein, putative [Eimeria tenella];ref|XP_013439160.1|C2 domain-containing protein, putative [Eimeria necatrix]/emb|CDJ638…	N/A	6	P:GO:0044237; P:GO:0044409; F:GO:0005544; C:GO:0016020; C:GO:0020002; C:GO:0031410	P:cellular metabolic process; P:entry into host; F:calcium-dependent phospholipid binding; C:membrane; C:host cell plasma membrane; C:cytoplasmic vesicle			IPR035892 (G3DSA:2.60.40.GENE3D); IPR000008 (PFAM); PIRSR000550-2 (PIRSR); PTHR46436 (PANTHER); IPR000008 (PROSITE_PROFILES); cd00030 (CDD); IPR035892 (SUPERFAMILY)	no GO terms	no GO terms		EAH_00062150	C2 domain-containing protein, putative	21.46	18.0167	8.35333	8.4	9.48	9.58	9.38333	none identified
EMWEY_00057300	hydrolase, alpha/beta fold family domain containing protein, putative CDS	0.05	1.71	2.0414	0.0005775	0.403333	1.49	1.24113	0.170876	121					N/A						IPR029058 (G3DSA:3.40.50.GENE3D); IPR022742 (PFAM); PTHR43433 (PANTHER); IPR029058 (SUPERFAMILY)	no GO terms	no GO terms		EAH_00051830	hydrolase, alpha/beta fold family domain containing protein, putative	9.84333	8.23667	32.2667	41.4167	30.85	15.32	14.21	none identified
EMWEY_00057610	hypothetical protein CDS	12.9733	71.29	2.04947	1.03068e-15	54.9133	147.757	1.13911	0.0248896	182	100	8.05922e-117	80.45	ref|XP_013336115.1|hypothetical protein EMWEY_00057610 [Eimeria maxima]/emb|CDJ59467.1|hypothetical protein EMWEY_00057610 [Eimeria maxima];ref|XP_013251256.1|DnaJ domain-containing protein, putative [Eimeria acervulina]/emb|CDI78515.1|DnaJ domain-containing protein, putative [Eimeria acervulina];ref|XP_013440588.1|DnaJ domain-containing protein, putative [Eimeria necatrix]/emb|CDJ63226.1|DnaJ do…	DnaJ domain-containing protein, putative [Eimeria acervulina] ref|XP_013251256.1| emb|CDI78515.1|	19	P:GO:0006260; P:GO:0009408; P:GO:0016032; P:GO:0042026; P:GO:0044403; P:GO:0051085; P:GO:0065003; P:GO:2001141; F:GO:0003756; F:GO:0008270; F:GO:0015035; F:GO:0016407; F:GO:0016989; F:GO:0051082; F:GO:0051087; C:GO:0005783; C:GO:0005829; C:GO:0016020; C:GO:0032991	P:DNA replication; P:response to heat; P:viral process; P:protein refolding; P:biological process involved in symbiotic interaction; P:chaperone cofactor-dependent protein refolding; P:protein-containing complex assembly; P:regulation of RNA biosynthetic process; F:protein disulfide isomerase activity; F:zinc ion binding; F:protein-disulfide reductase activity; F:acetyltransferase activity; F:sig…	EC:5.3.4.1; EC:5.3.4; EC:2.3; EC:1; EC:2; EC:1.8; EC:5.3; EC:5; EC:2.3.1	Protein disulfide-isomerase; Intramolecular oxidoreductases; Acyltransferases; Oxidoreductases; Transferases; Acting on a sulfur group of donors; Intramolecular oxidoreductases; Isomerases; Acyltransferases	IPR001623 (PRINTS); IPR001623 (PFAM); IPR036869 (G3DSA:1.10.287.GENE3D); G3DSA:3.40.30.10 (GENE3D); PTHR43096 (PANTHER); IPR018253 (PROSITE_PATTERNS); IPR001623 (PROSITE_PROFILES); cd02961 (CDD); IPR001623 (CDD); IPR036249 (SUPERFAMILY); IPR036869 (SUPERFAMILY)	P:GO:0006457; P:GO:0006458; P:GO:0009987; P:GO:0051085; P:GO:0061077; F:GO:0005488; F:GO:0005515; F:GO:0051082; C:GO:0005622; C:GO:0005737; C:GO:0110165	P:protein folding; P:'de novo' protein folding; P:cellular process; P:chaperone cofactor-dependent protein refolding; P:chaperone-mediated protein folding; F:binding; F:protein binding; F:unfolded protein binding; C:intracellular anatomical structure; C:cytoplasm; C:cellular anatomical entity		EAH_00034410	DnaJ domain-containing protein, putative	41.28	33.4367	30.34	29.0633	36.35	43.405	67.2267	none identified
EMWEY_00057960	hypothetical protein CDS	15.18	5.91	−1.53	2.627e-06	5.46667	7.31667	0.220673	0.707386	681	100	0	50.58	ref|XP_013333387.1|hypothetical protein EMWEY_00057960, partial [Eimeria maxima]/emb|CDJ56736.1|hypothetical protein EMWEY_00057960, partial [Eimeria maxima];ref|XP_013337958.1|hypothetical protein EMWEY_00039780 [Eimeria maxima]/emb|CDJ61308.1|hypothetical protein EMWEY_00039780 [Eimeria maxima];ref|XP_013337632.1|hypothetical protein EMWEY_00036800 [Eimeria maxima]/emb|CDJ60982.1|hypothetical p…	none identified	1	C:GO:0016020	C:membrane			mobidb-lite (MOBIDB_LITE); mobidb-lite (MOBIDB_LITE); mobidb-lite (MOBIDB_LITE)	no GO terms	no GO terms		EAH_00009950	hypothetical protein, conserved	2.46333	1.55333	1.2	1.48667	1.85	2.155	1.95667	none identified
EMWEY_00057990	NAD-specific glutamate dehydrogenase, putative CDS	1.69	7.58	1.60078	0.000127218	14.3267	33.2633	0.936714	0.305071	224					N/A	6	P:GO:0006536; P:GO:0046395; P:GO:1901565; F:GO:0016491; C:GO:0005739; C:GO:0016020	P:glutamate metabolic process; P:carboxylic acid catabolic process; P:organonitrogen compound catabolic process; F:oxidoreductase activity; C:mitochondrion; C:membrane	EC:1; EC:1.4.1.2	Oxidoreductases; Glutamate dehydrogenase	G3DSA:3.40.50.720 (GENE3D); IPR006096 (PFAM); PIRSR000185-2 (PIRSR); PTHR11606 (PANTHER); IPR036291 (SUPERFAMILY)	P:GO:0006082; P:GO:0006520; P:GO:0006536; P:GO:0006807; P:GO:0008152; P:GO:0009056; P:GO:0009064; P:GO:0009987; P:GO:0016054; P:GO:0019752; P:GO:0043436; P:GO:0044237; P:GO:0044238; P:GO:0044248; P:GO:0044281; P:GO:0044282; P:GO:0046395; P:GO:0071704; P:GO:1901564; P:GO:1901565; P:GO:1901575; P:GO:1901605; F:GO:0003824; F:GO:0016491; C:GO:0005622; C:GO:0005737; C:GO:0005739; C:GO:0016020; C:GO:00…	P:organic acid metabolic process; P:amino acid metabolic process; P:glutamate metabolic process; P:nitrogen compound metabolic process; P:metabolic process; P:catabolic process; P:glutamine family amino acid metabolic process; P:cellular process; P:organic acid catabolic process; P:carboxylic acid metabolic process; P:oxoacid metabolic process; P:cellular metabolic process; P:primary metabolic pr…	Arginine biosynthesis;Nitrogen metabolism;Taurine and hypotaurine metabolism;Alanine, aspartate and glutamate metabolism; From ToxoDB: Arginine biosynthesis; Alanine, aspartate and glutamate metabolism; Taurine and hypotaurine metabolism; Nitrogen metabolism	EAH_00064840	NAD-specific glutamate dehydrogenase, putative	0.546667	1.17667	10.66	61.6933	119.065	109.54	166	Arginine biosynthesis;Nitrogen metabolism;Taurine and hypotaurine metabolism;Alanine, aspartate and glutamate metabolism; From ToxoDB: Arginine biosynthesis; Alanine, aspartate and glutamate metabolism; Taurine and hypotaurine metabolism; Nitrogen metabolism
EMWEY_00058180	eukaryotic translation initiation factor 4a, putative CDS	3.41333	16.44	1.8338	2.58303e-09	30.1733	53.6133	0.707025	0.371124	444	100	0	83.17	ref|XP_013336242.1|eukaryotic translation initiation factor 4a, putative [Eimeria maxima]/emb|CDJ59595.1|eukaryotic translation initiation factor 4a, putative [Eimeria maxima];emb|CDJ50562.1|eukaryotic translation initiation factor 4a, putative [Eimeria brunetti];ref|XP_013253027.1|eukaryotic translation initiation factor 4a, putative [Eimeria acervulina]/emb|CDI76421.1|eukaryotic translation ini…	N/A	17	P:GO:0002183; P:GO:0006446; P:GO:0010501; F:GO:0000339; F:GO:0003724; F:GO:0003729; F:GO:0003743; F:GO:0005179; F:GO:0005524; F:GO:0016887; F:GO:0033679; F:GO:0042802; C:GO:0005730; C:GO:0010494; C:GO:0016020; C:GO:0016281; C:GO:0071013	P:cytoplasmic translational initiation; P:regulation of translational initiation; P:RNA secondary structure unwinding; F:RNA cap binding; F:RNA helicase activity; F:mRNA binding; F:translation initiation factor activity; F:hormone activity; F:ATP binding; F:ATP hydrolysis activity; F:3'-5' DNA/RNA helicase activity; F:identical protein binding; C:nucleolus; C:cytoplasmic stress granule; C:membran…	EC:3.6.1.15; EC:3.6.1; EC:3.6.4.13; EC:3.6; EC:3	Nucleoside-triphosphate phosphatase; Acting on acid anhydrides; RNA helicase; Acting on acid anhydrides; Hydrolases	Coil (COILS); G3DSA:3.40.50.300:FF:000031 (FUNFAM); G3DSA:3.40.50.300:FF:000089 (FUNFAM); IPR001650 (PFAM); IPR027417 (G3DSA:3.40.50.GENE3D); IPR011545 (PFAM); IPR027417 (G3DSA:3.40.50.GENE3D); mobidb-lite (MOBIDB_LITE); mobidb-lite (MOBIDB_LITE); PTHR47958 (PANTHER); IPR000629 (PROSITE_PATTERNS); IPR001650 (PROSITE_PROFILES); IPR014014 (PROSITE_PROFILES); IPR014001 (PROSITE_PROFILES); cd18787 (C…	F:GO:0003676; F:GO:0003723; F:GO:0003724; F:GO:0003824; F:GO:0004386; F:GO:0005488; F:GO:0005524; F:GO:0016462; F:GO:0016787; F:GO:0016817; F:GO:0016818; F:GO:0016887; F:GO:0017111; F:GO:0097159; F:GO:0140098; F:GO:0140640; F:GO:0140657; F:GO:1901363	F:nucleic acid binding; F:RNA binding; F:RNA helicase activity; F:catalytic activity; F:helicase activity; F:binding; F:ATP binding; F:pyrophosphatase activity; F:hydrolase activity; F:hydrolase activity, acting on acid anhydrides; F:hydrolase activity, acting on acid anhydrides, in phosphorus-containing anhydrides; F:ATP hydrolysis activity; F:ribonucleoside triphosphate phosphatase activity; F:…	Thiamine metabolism;Purine metabolism; From ToxoDB: Purine metabolism; Carbapenem biosynthesis; Starch and sucrose metabolism; O-Antigen nucleotide sugar biosynthesis; Folate biosynthesis	EAH_00017800	eukaryotic translation initiation factor 4a, putative	6.46667	1.45333	3.33667	19.6133	59.305	78.33	129.46	Thiamine metabolism;Purine metabolism; From ToxoDB: Purine metabolism; Carbapenem biosynthesis; Starch and sucrose metabolism; O-Antigen nucleotide sugar biosynthesis; Folate biosynthesis
EMWEY_00058210	polypyrimidine track-binding protein, putative CDS	12.9967	51.4067	1.54309	7.47445e-06	24.64	71.82	1.19734	0.0549189	131	92	4.58554e-79	67.74	ref|XP_013336245.1|polypyrimidine track-binding protein, putative [Eimeria maxima]/emb|CDJ59598.1|polypyrimidine track-binding protein, putative [Eimeria maxima];ref|XP_026193575.1|polypyrimidine tract-binding protein homolog 3 [Cyclospora cayetanensis];gb|OEH76060.1|RNA recognition motif-containing protein [Cyclospora cayetanensis];ref|XP_013229017.1|Neural polypyrimidine tract binding protein, …	N/A	5	P:GO:0010468; P:GO:0016070; F:GO:0003723; F:GO:0050825; C:GO:0016020	P:regulation of gene expression; P:RNA metabolic process; F:RNA binding; F:ice binding; C:membrane			IPR000504 (PFAM); IPR012677 (G3DSA:3.30.70.GENE3D); IPR000504 (PROSITE_PROFILES); cd00590 (CDD); IPR035979 (SUPERFAMILY)	F:GO:0003676; F:GO:0003723	F:nucleic acid binding; F:RNA binding		EAH_00042260	polypyrimidine track-binding protein, putative	5.97	3.03	2.13333	4.53667	11.15	14.47	18.37	none identified
EMWEY_00058410	hypothetical protein, conserved CDS	2.25333	8.66333	1.5661	4.5869e-10	4.20333	11.0067	1.06761	0.0569646	432	8	0	63.15	ref|XP_013336296.1|hypothetical protein, conserved [Eimeria maxima]/emb|CDJ59649.1|hypothetical protein, conserved [Eimeria maxima];emb|CDI75505.1|hypothetical protein, conserved [Eimeria praecox];emb|CDJ53164.1|hypothetical protein, conserved [Eimeria brunetti];gb|OEH79700.1|hypothetical protein cyc_05543 [Cyclospora cayetanensis];ref|XP_026193369.1|uncharacterized protein LOC34621882 [Cyclospor…	none identified	1	C:GO:0016020	C:membrane			Coil (COILS); mobidb-lite (MOBIDB_LITE); mobidb-lite (MOBIDB_LITE); mobidb-lite (MOBIDB_LITE)	no GO terms	no GO terms		EAH_00048180	hypothetical protein, conserved	2.31333	2.32333	1.56	1.19667	1.29	2.195	2.27667	none identified
EMWEY_00058420	eukaryotic translation initiation factor 5, putative CDS	9.95333	40.1167	1.63386	1.0481e-09	99.76	59.67	−0.57	0.485354	336	95	1.95425e-177	82.21	ref|XP_013333437.1|eukaryotic translation initiation factor 5, putative [Eimeria maxima]/emb|CDJ56787.1|eukaryotic translation initiation factor 5, putative [Eimeria maxima];ref|XP_013246846.1|eukaryotic translation initiation factor 5, putative, partial [Eimeria acervulina]/emb|CDI84107.1|eukaryotic translation initiation factor 5, putative, partial [Eimeria acervulina];ref|XP_026192593.1|eukary…	N/A	22	P:GO:0001731; P:GO:0001732; P:GO:0006414; P:GO:0006446; P:GO:0019062; P:GO:0039654; P:GO:0050790; P:GO:0075512; F:GO:0003723; F:GO:0003743; F:GO:0003924; F:GO:0005092; F:GO:0005525; F:GO:0019003; F:GO:0046983; F:GO:0071074; C:GO:0005829; C:GO:0016020; C:GO:0019013; C:GO:0019031; C:GO:0044167; C:GO:0055036	P:formation of translation preinitiation complex; P:formation of cytoplasmic translation initiation complex; P:translational elongation; P:regulation of translational initiation; P:virion attachment to host cell; P:fusion of virus membrane with host endosome membrane; P:regulation of catalytic activity; P:clathrin-dependent endocytosis of virus by host cell; F:RNA binding; F:translation initiatio…	EC:3.6.1; EC:3.6; EC:3; EC:3.6.1.15	Acting on acid anhydrides; Acting on acid anhydrides; Hydrolases; Nucleoside-triphosphate phosphatase	Coil (COILS); G3DSA:3.30.30.170:FF:000002 (FUNFAM); G3DSA:3.30.30.170 (GENE3D); G3DSA:2.20.25.350 (GENE3D); IPR002735 (PFAM); mobidb-lite (MOBIDB_LITE); mobidb-lite (MOBIDB_LITE); mobidb-lite (MOBIDB_LITE); mobidb-lite (MOBIDB_LITE); IPR045196 (PANTHER); IPR016190 (SUPERFAMILY); IPR016189 (SUPERFAMILY)	P:GO:0002181; P:GO:0002183; P:GO:0006412; P:GO:0006413; P:GO:0006414; P:GO:0006518; P:GO:0006807; P:GO:0008152; P:GO:0009058; P:GO:0009059; P:GO:0009987; P:GO:0010467; P:GO:0016043; P:GO:0019538; P:GO:0019538; P:GO:0022607; P:GO:0022613; P:GO:0022618; P:GO:0034641; P:GO:0034645; P:GO:0043043; P:GO:0043170; P:GO:0043603; P:GO:0043604; P:GO:0043933; P:GO:0044085; P:GO:0044237; P:GO:0044238; P:GO:00…	P:cytoplasmic translation; P:cytoplasmic translational initiation; P:translation; P:translational initiation; P:translational elongation; P:peptide metabolic process; P:nitrogen compound metabolic process; P:metabolic process; P:biosynthetic process; P:macromolecule biosynthetic process; P:cellular process; P:gene expression; P:cellular component organization; P:protein metabolic process; P:prote…	Thiamine metabolism;Purine metabolism	EAH_00048580	eukaryotic translation initiation factor 5, putative	687.343	160.72	145.353	216.65	270.95	378.745	325.827	none identified
EMWEY_00058910	protein transport protein Sec61 alpha subunit isoform 1, putative CDS	11.8933	82.21	2.3379	2.97886e-16	50.86	162.64	1.4041	0.00283592	245	76	1.44433e-179	91.79	ref|XP_013336399.1|protein transport protein Sec61 alpha subunit isoform 1, putative [Eimeria maxima]/emb|CDJ59754.1|protein transport protein Sec61 alpha subunit isoform 1, putative [Eimeria maxima];emb|CDI74171.1|protein transport protein Sec61 alpha subunit isoform 1, putative [Eimeria praecox];ref|XP_013253250.1|protein transport protein Sec61 alpha subunit isoform 1, putative [Eimeria acervu…	N/A	10	P:GO:0006414; P:GO:0006616; P:GO:0031204; F:GO:0005048; F:GO:0008320; F:GO:0043022; C:GO:0005773; C:GO:0005784; C:GO:0005886; C:GO:0033650	P:translational elongation; P:SRP-dependent cotranslational protein targeting to membrane, translocation; P:post-translational protein targeting to membrane, translocation; F:signal sequence binding; F:protein transmembrane transporter activity; F:ribosome binding; C:vacuole; C:Sec61 translocon complex; C:plasma membrane; C:host cell mitochondrion			IPR002208 (PFAM); IPR023201 (G3DSA:1.10.3370.GENE3D); IPR002208 (PANTHER); IPR023201 (SUPERFAMILY)	P:GO:0006412; P:GO:0006414; P:GO:0006518; P:GO:0006605; P:GO:0006612; P:GO:0006620; P:GO:0006807; P:GO:0006810; P:GO:0006886; P:GO:0008104; P:GO:0008104; P:GO:0008152; P:GO:0009058; P:GO:0009059; P:GO:0009987; P:GO:0010467; P:GO:0015031; P:GO:0019538; P:GO:0019538; P:GO:0033036; P:GO:0033365; P:GO:0034641; P:GO:0034645; P:GO:0043043; P:GO:0043170; P:GO:0043603; P:GO:0043604; P:GO:0044237; P:GO:00…	P:translation; P:translational elongation; P:peptide metabolic process; P:protein targeting; P:protein targeting to membrane; P:post-translational protein targeting to endoplasmic reticulum membrane; P:nitrogen compound metabolic process; P:transport; P:intracellular protein transport; P:protein localization; P:protein localization; P:metabolic process; P:biosynthetic process; P:macromolecule bio…		EAH_00016450	protein transport protein Sec61 alpha subunit isoform 1, putative	200.003	20.82	19.0633	25.3333	32.9	57.405	55.53	none identified
EMWEY_00059030	DNA-directed RNA polymerase II largest subunit, putative CDS	1.50333	7.13	1.81976	4.98357e-10	4.61333	12.81	1.29424	0.0188573	405	100	0	69.77	ref|XP_013336451.1|DNA-directed RNA polymerase II largest subunit, putative, partial [Eimeria maxima]/emb|CDJ59806.1|DNA-directed RNA polymerase II largest subunit, putative, partial [Eimeria maxima];ref|XP_013247830.1|DNA-directed RNA polymerase II largest subunit, putative [Eimeria acervulina]/emb|CDI82946.1|DNA-directed RNA polymerase II largest subunit, putative [Eimeria acervulina];ref|XP_01…	N/A	10	P:GO:0006366; P:GO:0019985; F:GO:0001055; F:GO:0003677; F:GO:0005515; F:GO:0046872; C:GO:0005665; C:GO:0010494; C:GO:0016020; C:GO:1990904	P:transcription by RNA polymerase II; P:translesion synthesis; F:RNA polymerase II activity; F:DNA binding; F:protein binding; F:metal ion binding; C:RNA polymerase II, core complex; C:cytoplasmic stress granule; C:membrane; C:ribonucleoprotein complex	EC:2.7; EC:2; EC:2.7.7; EC:2.7.7.6	Transferring phosphorus-containing groups; Transferases; Transferring phosphorus-containing groups; DNA-directed RNA polymerase	G3DSA:1.10.150.390:FF:000001 (FUNFAM); IPR007081 (PFAM); G3DSA:1.10.150.390 (GENE3D); mobidb-lite (MOBIDB_LITE); mobidb-lite (MOBIDB_LITE); mobidb-lite (MOBIDB_LITE); mobidb-lite (MOBIDB_LITE); mobidb-lite (MOBIDB_LITE); mobidb-lite (MOBIDB_LITE); mobidb-lite (MOBIDB_LITE); mobidb-lite (MOBIDB_LITE); IPR045867 (PANTHER); IPR000684 (PROSITE_PATTERNS); SSF64484 (SUPERFAMILY)	P:GO:0006351; P:GO:0006366; F:GO:0003677; F:GO:0003824; F:GO:0003899; F:GO:0016740; F:GO:0016772; F:GO:0016779; F:GO:0140098; F:GO:0140640; C:GO:0000428; C:GO:0005622; C:GO:0005634; C:GO:0005654; C:GO:0005665; C:GO:0016020; C:GO:0016591; C:GO:0030880; C:GO:0031974; C:GO:0031981; C:GO:0032991; C:GO:0043226; C:GO:0043227; C:GO:0043229; C:GO:0043231; C:GO:0043233; C:GO:0055029; C:GO:0061695; C:GO:00…	P:DNA-templated transcription; P:transcription by RNA polymerase II; F:DNA binding; F:catalytic activity; F:DNA-directed 5'-3' RNA polymerase activity; F:transferase activity; F:transferase activity, transferring phosphorus-containing groups; F:nucleotidyltransferase activity; F:catalytic activity, acting on RNA; F:catalytic activity, acting on a nucleic acid; C:DNA-directed RNA polymerase comple…		EAH_00031730	DNA-directed RNA polymerase II largest subunit, putative	1.36333	0.456667	0.373333	0.626667	1.315	2.325	4.33	none identified
EMWEY_00059440	hypothetical protein CDS	0.616667	3.30333	1.67304	0.00046327	12.3067	12.7467	0.0295829	0.971866	179	1	3.26109e-23	100	ref|XP_013336594.1|hypothetical protein EMWEY_00059440 [Eimeria maxima]/emb|CDJ59949.1|hypothetical protein EMWEY_00059440 [Eimeria maxima]	none identified						Coil (COILS); mobidb-lite (MOBIDB_LITE); mobidb-lite (MOBIDB_LITE); mobidb-lite (MOBIDB_LITE); mobidb-lite (MOBIDB_LITE); mobidb-lite (MOBIDB_LITE)	no GO terms	no GO terms		none identified
EMWEY_00059640	UDP-N-acetylglucosamine pyrophosphorylase, putative CDS	2.27	10.8633	1.79438	2.03103e-08	96.2	27.53	−1.26	0.157687	221	100	1.53104e-86	62.88	ref|XP_013336656.1|UDP-N-acetylglucosamine pyrophosphorylase, putative [Eimeria maxima]/emb|CDJ60011.1|UDP-N-acetylglucosamine pyrophosphorylase, putative [Eimeria maxima];ref|XP_013236041.1|UDP-N-acetylglucosamine pyrophosphorylase, putative [Eimeria tenella]/emb|CDJ45295.1|UDP-N-acetylglucosamine pyrophosphorylase, putative [Eimeria tenella];ref|XP_013438147.1|UDP-N-acetylglucosamine pyrophosph…	N/A	5	P:GO:0044238; P:GO:0044271; P:GO:1901576; F:GO:0070569; C:GO:0016020	P:primary metabolic process; P:cellular nitrogen compound biosynthetic process; P:organic substance biosynthetic process; F:uridylyltransferase activity; C:membrane	EC:2.7.7.83; EC:2.7.7.23; EC:2.7; EC:2; EC:2.7.7.64; EC:2.7.7	UDP-N-acetylgalactosamine diphosphorylase; UDP-N-acetylglucosamine diphosphorylase; Transferring phosphorus-containing groups; Transferases; UTP-monosaccharide-1-phosphate uridylyltransferase; Transferring phosphorus-containing groups	IPR029044 (G3DSA:3.90.550.GENE3D); mobidb-lite (MOBIDB_LITE); mobidb-lite (MOBIDB_LITE); IPR029044 (SUPERFAMILY)	no GO terms	no GO terms	Amino sugar and nucleotide sugar metabolism;O-Antigen nucleotide sugar biosynthesis;Pentose and glucuronate interconversions;Ascorbate and aldarate metabolism;Galactose metabolism; From ToxoDB: Pentose and glucuronate interconversions; Galactose metabolism; Ascorbate and aldarate metabolism; Amino sugar and nucleotide sugar metabolism	EAH_00032590	UDP-N-acetylglucosamine pyrophosphorylase, putative	450.55	274.12	191.167	175.237	177.47	192.91	154.327	Amino sugar and nucleotide sugar metabolism;O-Antigen nucleotide sugar biosynthesis;Pentose and glucuronate interconversions;Ascorbate and aldarate metabolism;Galactose metabolism; From ToxoDB: Pentose and glucuronate interconversions; Galactose metabolism; Ascorbate and aldarate metabolism; Starch and sucrose metabolism; Amino sugar and nucleotide sugar metabolism; O-Antigen nucleotide sugar bio…
EMWEY_00059760	asparaginase, putative CDS	37.7767	144.77	1.50997	1.32743e-05	89.74	210.553	0.910952	0.149637	83	18	3.29203e-42	79.43	ref|XP_013336672.1|asparaginase, putative [Eimeria maxima]/emb|CDJ60027.1|asparaginase, putative [Eimeria maxima];gb|OEH78430.1|putative L-asparaginase [Cyclospora cayetanensis];ref|XP_026193049.1|uncharacterized protein LOC34617341 [Cyclospora cayetanensis];ref|XP_013235197.1|asparaginase, putative [Eimeria tenella]/emb|CDJ44448.1|asparaginase, putative [Eimeria tenella];ref|XP_029216186.1|putat…	N/A	3	P:GO:0009066; F:GO:0004067; C:GO:0016020	P:aspartate family amino acid metabolic process; F:asparaginase activity; C:membrane	EC:3.5.1.1; EC:3.5.1; EC:3.5; EC:3	Asparaginase; Acting on carbon-nitrogen bonds, other than peptide bonds; Acting on carbon-nitrogen bonds, other than peptide bonds; Hydrolases	IPR027473 (G3DSA:3.40.50.GENE3D)	no GO terms	no GO terms	Cyanoamino acid metabolism;Alanine, aspartate and glutamate metabolism	none identified
EMWEY_00059770	hypothetical protein, conserved CDS	26.1833	7.41667	−2.01	3.5263e-15	12.0833	7.61	−0.82	0.00393378	638	100	0	49.58	ref|XP_013336673.1|hypothetical protein, conserved [Eimeria maxima]/emb|CDJ60028.1|hypothetical protein, conserved [Eimeria maxima];ref|XP_013337632.1|hypothetical protein EMWEY_00036800 [Eimeria maxima]/emb|CDJ60982.1|hypothetical protein EMWEY_00036800 [Eimeria maxima];ref|XP_013337958.1|hypothetical protein EMWEY_00039780 [Eimeria maxima]/emb|CDJ61308.1|hypothetical protein EMWEY_00039780 [Eim…	none identified	1	C:GO:0016020	C:membrane			mobidb-lite (MOBIDB_LITE); mobidb-lite (MOBIDB_LITE); mobidb-lite (MOBIDB_LITE); mobidb-lite (MOBIDB_LITE)	no GO terms	no GO terms		EAH_00009950	hypothetical protein, conserved	2.46333	1.55333	1.2	1.48667	1.85	2.155	1.95667	none identified
EMWEY_00059860	hypothetical protein, conserved CDS	0.0866667	2.04667	1.96804	0.000885836	1.14	2.61667	0.771226	0.423332	106	100	5.35143e-73	74.1	ref|XP_013336720.1|hypothetical protein, conserved, partial [Eimeria maxima]/emb|CDJ60075.1|hypothetical protein, conserved, partial [Eimeria maxima];ref|XP_026193034.1|DNA-directed RNA polymerase III subunit RPC1 [Cyclospora cayetanensis];gb|OEH78950.1|DNA-directed RNA polymerase III rpc1 [Cyclospora cayetanensis];ref|XP_013232015.1|DNA-directed RNA polymerase, related [Eimeria tenella]/emb|CDJ4…	DNA-directed RNA polymerase III subunit RPC1 [Cyclospora cayetanensis] ref|XP_026193034.1|	17	P:GO:0006366; P:GO:0006383; P:GO:0006397; P:GO:0009452; P:GO:0019985; P:GO:0032259; F:GO:0000166; F:GO:0003677; F:GO:0003899; F:GO:0008168; F:GO:0016787; F:GO:0043167; C:GO:0005665; C:GO:0005666; C:GO:0005856; C:GO:0010494; C:GO:1990904	P:transcription by RNA polymerase II; P:transcription by RNA polymerase III; P:mRNA processing; P:7-methylguanosine RNA capping; P:translesion synthesis; P:methylation; F:nucleotide binding; F:DNA binding; F:DNA-directed 5'-3' RNA polymerase activity; F:methyltransferase activity; F:hydrolase activity; F:ion binding; C:RNA polymerase II, core complex; C:RNA polymerase III complex; C:cytoskeleton;…	EC:2.7.7; EC:2.1; EC:2.7; EC:2; EC:3; EC:2.7.7.6; EC:2.1.1	Transferring phosphorus-containing groups; Transferring one-carbon groups; Transferring phosphorus-containing groups; Transferases; Hydrolases; DNA-directed RNA polymerase; Transferring one-carbon groups	IPR007081 (PFAM); IPR045867 (PANTHER); SSF64484 (SUPERFAMILY)	P:GO:0006351; F:GO:0003677; F:GO:0003824; F:GO:0003899; F:GO:0016740; F:GO:0016772; F:GO:0016779; F:GO:0140098; F:GO:0140640	P:DNA-templated transcription; F:DNA binding; F:catalytic activity; F:DNA-directed 5'-3' RNA polymerase activity; F:transferase activity; F:transferase activity, transferring phosphorus-containing groups; F:nucleotidyltransferase activity; F:catalytic activity, acting on RNA; F:catalytic activity, acting on a nucleic acid		EAH_00054470	DNA-directed RNA polymerase , related	0.243333	0.373333	0.69	2.57667	7.945	14.09	27.1567	Thiamine metabolism;Purine metabolism
EMWEY_00060200	hypothetical protein, conserved CDS	1.22667	15.2767	2.70424	5.74647e-10	3.77333	6.24333	0.415794	0.636733	69	2	3.36284e-43	77.55	ref|XP_013336842.1|hypothetical protein, conserved [Eimeria maxima]/emb|CDJ60192.1|hypothetical protein, conserved [Eimeria maxima];emb|CDJ47115.1|hypothetical protein, conserved [Eimeria brunetti]	none identified						no IPS match	no IPS match	no IPS match		none identified
Table S12(B). Data for DEGs between strains at T48, but not at T36.
T48 DEGs (not T36)**	Original Description	APU-1.T36 Mean TPM***	APU-2.T36 Mean TPM***	T36 Log2 FC	T36 Adj. p-value	APU-1.T48 Mean TPM***	APU-2.T48 Mean TPM***	T48 Log2 FC	T48 Adj. p-value	Length	#Hits	e-Value	sim mean	Blast Hit Description (HSP)	Best other hit	#GO	GO IDs	GO Names	Enzyme Codes	Enzyme Names	InterPro IDs	InterPro GO IDs	InterPro GO Names		E. acervulina homolog	E. acervulina description	E. acervulina Mean T0 TPM	E. acervulina Mean T4 TPM	E. acervulina Mean T8 TPM	E. acervulina Mean T12 TPM	E. acervulina Mean T16 TPM	E. acervulina Mean T20 TPM	E. acervulina Mean T24 TPM	E. acervulina KEGG pathways
EMWEY_00000040	hypothetical protein, conserved CDS	0.6	1.34667	0.788137	0.0294967	0.373333	1.73	1.98088	8.59071e-08	965	9	0	64.27	ref|XP_013332572.1|hypothetical protein, conserved [Eimeria maxima]/emb|CDJ55922.1|hypothetical protein, conserved [Eimeria maxima];ref|XP_013350512.1|uncharacterized protein EMH_0096680 [Eimeria mitis]/emb|CDJ27935.1|hypothetical protein, conserved [Eimeria mitis];emb|CDI86720.1|hypothetical protein, conserved [Eimeria praecox];emb|CDJ49243.1|hypothetical protein, conserved [Eimeria brunetti];re…	none identified						Coil (COILS); Coil (COILS); Coil (COILS); mobidb-lite (MOBIDB_LITE); mobidb-lite (MOBIDB_LITE); mobidb-lite (MOBIDB_LITE); mobidb-lite (MOBIDB_LITE); mobidb-lite (MOBIDB_LITE); mobidb-lite (MOBIDB_LITE); mobidb-lite (MOBIDB_LITE); mobidb-lite (MOBIDB_LITE); mobidb-lite (MOBIDB_LITE); mobidb-lite (MOBIDB_LITE)	no GO terms	no GO terms		EAH_00018740	hypothetical protein, conserved CDS	0.86	0.403333	0.82	3.48333	4.465	3.455	2.82	none identified
EMWEY_00000230	hypothetical protein CDS	0.58	0.34	−0.86	0.0929622	0.83	0.266667	−1.61	0.000707951	926	100	0	48.91	ref|XP_013332591.1|hypothetical protein EMWEY_00000230 [Eimeria maxima]/emb|CDJ55941.1|hypothetical protein EMWEY_00000230 [Eimeria maxima];ref|XP_013351698.1|Cast multi-domain protein, related [Eimeria mitis]/emb|CDJ29124.1|Cast multi-domain protein, related [Eimeria mitis];emb|CDJ49026.1|hypothetical protein EBH_0056350 [Eimeria brunetti];ref|XP_026191648.1|LOW QUALITY PROTEIN: uncharacterized …	Cast multi-domain protein, related [Eimeria mitis] ref|XP_013351698.1|emb|CDJ29124.1|	1	C:GO:0016020	C:membrane			IPR011042 (G3DSA:2.120.10.GENE3D); PTHR46104 (PANTHER); IPR009030 (SUPERFAMILY); SSF101898 (SUPERFAMILY)	no GO terms	no GO terms		EAH_00003010	Cytadherence high molecular weight protein 2, related CDS	0.0933333	0.0533333	0.0533333	0.09	0.17	0.15	0.226667	none identified
EMWEY_00000590	CAM kinase, CDPK family, putative CDS	38.5367	72.8433	0.572839	0.0547598	42.51	162.717	1.56505	0.00366697	1398	100	0	59.18	ref|XP_013336711.1|CAM kinase, CDPK family, putative [Eimeria maxima]/emb|CDJ60066.1|CAM kinase, CDPK family, putative [Eimeria maxima];emb|CDJ46590.1|CAM kinase, CDPK family, putative [Eimeria brunetti];emb|CDI74797.1|CAM kinase, CDPK family, putative [Eimeria praecox];ref|XP_013230915.1|Calcium-dependent protein kinase 2 [Eimeria tenella]/emb|CDJ40162.1|Calcium-dependent protein kinase 2 [Eimer…	N/A	6	P:GO:0006914; P:GO:0018105; F:GO:0004674; F:GO:0005509; F:GO:0005524; C:GO:0005737	P:autophagy; P:peptidyl-serine phosphorylation; F:protein serine/threonine kinase activity; F:calcium ion binding; F:ATP binding; C:cytoplasm	EC:2.7.1; EC:2.7.11.1; EC:2.7; EC:2	Transferring phosphorus-containing groups; Non-specific serine/threonine protein kinase; Transferring phosphorus-containing groups; Transferases	Coil (COILS); G3DSA:1.10.510.10 (GENE3D); IPR001245 (PFAM); G3DSA:1.10.510.10 (GENE3D); IPR000719 (PFAM); G3DSA:1.10.238.10 (GENE3D); PIRSR000550-1 (PIRSR); PIRSR000661-50 (PIRSR); PIRSR038189-1 (PIRSR); PIRSR000606-51 (PIRSR); PIRSR000624-1 (PIRSR); PIRSR037014-1 (PIRSR); PIRSR000552-1 (PIRSR); PIRSR633573-1 (PIRSR); PIRSR000636-2 (PIRSR); PIRSR628788-2 (PIRSR); PIRSR038172-1 (PIRSR); PIRSR62878…	P:GO:0006468; P:GO:0006793; P:GO:0006796; P:GO:0006807; P:GO:0006914; P:GO:0008152; P:GO:0009987; P:GO:0016310; P:GO:0018105; P:GO:0018193; P:GO:0018209; P:GO:0019538; P:GO:0019538; P:GO:0036211; P:GO:0036211; P:GO:0043170; P:GO:0043412; P:GO:0044237; P:GO:0044238; P:GO:0044260; P:GO:0071704; P:GO:1901564; F:GO:0003824; F:GO:0004672; F:GO:0004674; F:GO:0005509; F:GO:0005524; F:GO:0016301; F:GO:00…	P:protein phosphorylation; P:phosphorus metabolic process; P:phosphate-containing compound metabolic process; P:nitrogen compound metabolic process; P:autophagy; P:metabolic process; P:cellular process; P:phosphorylation; P:peptidyl-serine phosphorylation; P:peptidyl-amino acid modification; P:peptidyl-serine modification; P:protein metabolic process; P:protein metabolic process; P:protein modifi…		EAH_00039820	CAM kinase, CDPK family, putative CDS	17.3267	8.09	8.32667	18.0633	42.205	48.715	85.3033	Human immunodeficiency virus 1 infection
EMWEY_00000610	WD-40 repeat protein, putative CDS	43.5433	76.08	0.471191	0.102939	29.9467	109.933	1.55429	0.00142465	519	100	0	52.8	ref|XP_013336713.1|WD-40 repeat protein, putative [Eimeria maxima]/emb|CDJ60068.1|WD-40 repeat protein, putative [Eimeria maxima];ref|XP_013249442.1|WD-40 repeat protein, putative [Eimeria acervulina]/emb|CDI80621.1|WD-40 repeat protein, putative [Eimeria acervulina];ref|XP_013435845.1|WD-40 repeat protein, putative [Eimeria necatrix]/emb|CDJ67378.1|WD-40 repeat protein, putative [Eimeria necatri…	N/A	5	F:GO:0004381; F:GO:0005515; C:GO:0005737; C:GO:0016020; C:GO:0043229	F:fucosylgalactoside 3-alpha-galactosyltransferase activity; F:protein binding; C:cytoplasm; C:membrane; C:intracellular organelle	EC:2.4.1.37; EC:2.4; EC:2; EC:2.4.1	Fucosylgalactoside 3-alpha-galactosyltransferase; Glycosyltransferases; Transferases; Glycosyltransferases	IPR020472 (PRINTS); IPR015943 (G3DSA:2.130.10.GENE3D); IPR001680 (PFAM); G3DSA:1.20.960.30 (GENE3D); IPR015943 (G3DSA:2.130.10.GENE3D); IPR015943 (G3DSA:2.130.10.GENE3D); PTHR44129 (PANTHER); IPR019775 (PROSITE_PATTERNS); IPR019775 (PROSITE_PATTERNS); PS50294 (PROSITE_PROFILES); IPR001680 (PROSITE_PROFILES); IPR001680 (PROSITE_PROFILES); IPR001680 (PROSITE_PROFILES); IPR001680 (PROSITE_PROFILES);…	F:GO:0005515	F:protein binding		EAH_00053800	WD-40 repeat protein, putative CDS	21.6367	13	55.0333	117.497	147.71	96.865	101.667	Glycosphingolipid biosynthesis - lacto and neolacto series; From ToxoDB: Ether lipid metabolism; Glycosphingolipid biosynthesis - lacto and neolacto series
EMWEY_00000640	pyridoxal phosphate phosphatase, putative CDS	4.58	16.1367	1.44096	2.61564e-08	9.62333	53	2.04929	6.51747e-05	360	84	2.25893e-162	52.24	ref|XP_013333801.1|pyridoxal phosphate phosphatase, putative [Eimeria maxima]/emb|CDJ57151.1|pyridoxal phosphate phosphatase, putative [Eimeria maxima];ref|XP_013253265.1|pyridoxal phosphate phosphatase, putative [Eimeria acervulina]/emb|CDI76124.1|pyridoxal phosphate phosphatase, putative [Eimeria acervulina];ref|XP_013438888.1|pyridoxal phosphate phosphatase, putative [Eimeria necatrix]/emb|CDJ…	N/A	2	F:GO:0016791; C:GO:0110165	F:phosphatase activity; C:cellular anatomical entity	EC:3.1; EC:3; EC:3.1.3.41; EC:3.1.3	Acting on ester bonds; Hydrolases; 4-nitrophenylphosphatase; Acting on ester bonds	IPR006357 (PFAM); IPR023214 (G3DSA:3.40.50.GENE3D); PF13242 (PFAM); IPR006357 (PIRSF); IPR023214 (G3DSA:3.40.50.GENE3D); PIRSR004682-4 (PIRSR); PIRSR000915-1 (PIRSR); PTHR19288 (PANTHER); IPR036412 (SUPERFAMILY)	F:GO:0003824; F:GO:0016787; F:GO:0016788; F:GO:0016791; F:GO:0042578	F:catalytic activity; F:hydrolase activity; F:hydrolase activity, acting on ester bonds; F:phosphatase activity; F:phosphoric ester hydrolase activity		EAH_00016310	pyridoxal phosphate phosphatase, putative CDS	0.69	0.396667	0.516667	3.16667	10.8	19.975	59.55	Aminobenzoate degradation; From ToxoDB: Glycerolipid metabolism; Aminobenzoate degradation; Glyoxylate and dicarboxylate metabolism
EMWEY_00000650	hypothetical protein, conserved CDS	3.79667	8.38	0.780139	0.0122616	4.89	18.27	1.61313	7.73076e-05	833	36	0	66.67	ref|XP_013333802.1|hypothetical protein, conserved [Eimeria maxima]/emb|CDJ57152.1|hypothetical protein, conserved [Eimeria maxima];ref|XP_013235238.1|hypothetical protein, conserved, partial [Eimeria tenella]/emb|CDJ44489.1|hypothetical protein, conserved, partial [Eimeria tenella];ref|XP_013438889.1|hypothetical protein ENH_00083150, partial [Eimeria necatrix]/emb|CDJ70423.1|hypothetical protei…	mediator of RNA polymerase II transcription subunit 15, partial [Cyclospora cayetanensis] ref|XP_026191464.1|	6	P:GO:0006412; F:GO:0003735; F:GO:0019843; C:GO:0005840; C:GO:0009507; C:GO:0016020	P:translation; F:structural constituent of ribosome; F:rRNA binding; C:ribosome; C:chloroplast; C:membrane			Coil (COILS); mobidb-lite (MOBIDB_LITE); mobidb-lite (MOBIDB_LITE); mobidb-lite (MOBIDB_LITE); mobidb-lite (MOBIDB_LITE); mobidb-lite (MOBIDB_LITE); mobidb-lite (MOBIDB_LITE); mobidb-lite (MOBIDB_LITE); PTHR46007 (PANTHER)	no GO terms	no GO terms		EAH_00016320	hypothetical protein, conserved CDS	0.33	0.32	0.413333	1.1	2.345	1.57	3.16667	Human immunodeficiency virus 1 infection
EMWEY_00000720	conserved hypothetical ATP-binding domain-containing protein, putative CDS	16.6633	47.8933	1.13601	0.000127553	19.2433	105.257	2.0316	8.396e-05	367	100	0	73.45	ref|XP_013333809.1|conserved hypothetical ATP-binding domain-containing protein, putative [Eimeria maxima]/emb|CDJ57159.1|conserved hypothetical ATP-binding domain-containing protein, putative [Eimeria maxima];ref|XP_026191694.1|GPN-loop GTPase QQT1 [Cyclospora cayetanensis];ref|XP_013231590.1|conserved hypothetical ATP-binding domain-containing protein, putative [Eimeria tenella]/emb|CDJ40840.1|…	N/A	5	F:GO:0003924; F:GO:0005524; F:GO:0005525; C:GO:0005737; C:GO:0016020	F:GTPase activity; F:ATP binding; F:GTP binding; C:cytoplasm; C:membrane	EC:3.6.1; EC:3.6; EC:3; EC:3.6.1.15	Acting on acid anhydrides; Acting on acid anhydrides; Hydrolases; Nucleoside-triphosphate phosphatase	IPR027417 (G3DSA:3.40.50.GENE3D); IPR004130 (PFAM); mobidb-lite (MOBIDB_LITE); IPR004130 (PANTHER); IPR030231 (CDD); IPR027417 (SUPERFAMILY)	F:GO:0003824; F:GO:0003924; F:GO:0016462; F:GO:0016787; F:GO:0016817; F:GO:0016818; F:GO:0017111; C:GO:0005622; C:GO:0005737; C:GO:0110165	F:catalytic activity; F:GTPase activity; F:pyrophosphatase activity; F:hydrolase activity; F:hydrolase activity, acting on acid anhydrides; F:hydrolase activity, acting on acid anhydrides, in phosphorus-containing anhydrides; F:ribonucleoside triphosphate phosphatase activity; C:intracellular anatomical structure; C:cytoplasm; C:cellular anatomical entity		EAH_00016400	Whole genome shotgun assembly, allelic scaffold old set, scaffold old scaffoldA 149, related CDS	0.956667	0.64	1.03	1.02333	1.955	3.215	4.7	Thiamine metabolism;Purine metabolism
EMWEY_00000780	hypothetical protein, conserved CDS	292.617	766.387	1.03282	4.45934e-05	263.44	1291.97	1.84953	0.00176892	200	5	3.43007e-106	73.23	ref|XP_013334019.1|hypothetical protein, conserved [Eimeria maxima]/emb|CDJ57369.1|hypothetical protein, conserved [Eimeria maxima];emb|CDI87363.1|hypothetical protein, conserved [Eimeria praecox];emb|CDJ46658.1|hypothetical protein, conserved [Eimeria brunetti];ref|XP_013250531.1|hypothetical protein, conserved [Eimeria acervulina]/emb|CDI79337.1|hypothetical protein, conserved [Eimeria acervuli…	none identified	1	C:GO:0016020	C:membrane			no IPS match	no IPS match	no IPS match		EAH_00010650	hypothetical protein, conserved CDS	0.32	0.826667	8.29	49.79	134.86	277.285	1175.31	none identified
EMWEY_00000880	hypothetical protein, conserved CDS	22.5533	19.4033	−0.49	0.0263268	49.6733	14.6933	−1.78	4.6429e-06	4578	10	0	76.79	ref|XP_013334029.1|hypothetical protein, conserved [Eimeria maxima]/emb|CDJ57379.1|hypothetical protein, conserved [Eimeria maxima];ref|XP_013232789.1|hypothetical protein, conserved [Eimeria tenella]/emb|CDJ42039.1|hypothetical protein, conserved [Eimeria tenella];ref|XP_013435033.1|LOW QUALITY PROTEIN: hypothetical protein, conserved [Eimeria necatrix]/emb|CDJ66566.1|hypothetical protein, conse…	none identified	4	P:GO:0006357; F:GO:0003712; C:GO:0016020; C:GO:0016514	P:regulation of transcription by RNA polymerase II; F:transcription coregulator activity; C:membrane; C:SWI/SNF complex			Coil (COILS); Coil (COILS); Coil (COILS); Coil (COILS); Coil (COILS); Coil (COILS); Coil (COILS); Coil (COILS); Coil (COILS); mobidb-lite (MOBIDB_LITE); mobidb-lite (MOBIDB_LITE); mobidb-lite (MOBIDB_LITE); mobidb-lite (MOBIDB_LITE); mobidb-lite (MOBIDB_LITE); mobidb-lite (MOBIDB_LITE); mobidb-lite (MOBIDB_LITE); mobidb-lite (MOBIDB_LITE); mobidb-lite (MOBIDB_LITE); mobidb-lite (MOBIDB_LITE); mob…	P:GO:0006139; P:GO:0006351; P:GO:0006355; P:GO:0006357; P:GO:0006366; P:GO:0006725; P:GO:0006807; P:GO:0008152; P:GO:0009058; P:GO:0009059; P:GO:0009889; P:GO:0009987; P:GO:0010467; P:GO:0010468; P:GO:0010556; P:GO:0016070; P:GO:0018130; P:GO:0019219; P:GO:0019222; P:GO:0019438; P:GO:0031323; P:GO:0031326; P:GO:0032774; P:GO:0034641; P:GO:0034645; P:GO:0034654; P:GO:0043170; P:GO:0044237; P:GO:00…	P:nucleobase-containing compound metabolic process; P:DNA-templated transcription; P:regulation of DNA-templated transcription; P:regulation of transcription by RNA polymerase II; P:transcription by RNA polymerase II; P:cellular aromatic compound metabolic process; P:nitrogen compound metabolic process; P:metabolic process; P:biosynthetic process; P:macromolecule biosynthetic process; P:regulatio…		EAH_00034170	hypothetical protein, conserved CDS	1.4	0.403333	0.2	0.29	0.39	0.22	0.143333	none identified
EMWEY_00000950	hypothetical protein, conserved CDS	1.13333	2.08333	0.523291	0.177612	1.21667	4.68	1.60639	0.00101006	607	21	1.43458e-106	51.61	ref|XP_013334036.1|hypothetical protein, conserved [Eimeria maxima]/emb|CDJ57386.1|hypothetical protein, conserved [Eimeria maxima];ref|XP_013232781.1|sufB/sufD domain-containing protein, putative [Eimeria tenella]/emb|CDJ42031.1|sufB/sufD domain-containing protein, putative [Eimeria tenella];emb|CDI74428.1|hypothetical protein, conserved [Eimeria praecox];ref|XP_026189927.1|uncharacterized prote…	sufB/sufD domain-containing protein, putative [Eimeria tenella] ref|XP_013232781.1| emb|CDJ42031.1|	1	P:GO:0016226	P:iron-sulfur cluster assembly			Coil (COILS); Coil (COILS); mobidb-lite (MOBIDB_LITE); mobidb-lite (MOBIDB_LITE); mobidb-lite (MOBIDB_LITE); mobidb-lite (MOBIDB_LITE)	no GO terms	no GO terms		none identified
EMWEY_00000960	sufB/sufD domain-containing protein, putative CDS	3.26333	8.70667	1.04335	0.000316073	3.31	14.1733	1.79251	2.93036e-05	590	94	0	62.96	ref|XP_013334037.1|sufB/sufD domain-containing protein, putative [Eimeria maxima]/emb|CDJ57387.1|sufB/sufD domain-containing protein, putative [Eimeria maxima];ref|XP_013232781.1|sufB/sufD domain-containing protein, putative [Eimeria tenella]/emb|CDJ42031.1|sufB/sufD domain-containing protein, putative [Eimeria tenella];ref|XP_013436019.1|sufB/sufD domain-containing protein, putative, partial [Ei…	N/A	2	P:GO:0016226; C:GO:0016020	P:iron-sulfur cluster assembly; C:membrane			Coil (COILS); IPR000825 (PFAM); mobidb-lite (MOBIDB_LITE); mobidb-lite (MOBIDB_LITE); mobidb-lite (MOBIDB_LITE); mobidb-lite (MOBIDB_LITE); IPR011542 (PANTHER); IPR037284 (SUPERFAMILY)	P:GO:0016226	P:iron-sulfur cluster assembly		EAH_00011910	sufB/sufD domain-containing protein, putative CDS	0.163333	0.426667	0.91	2.44	4.59	2.495	3.63	none identified
EMWEY_00001030	hypothetical protein, conserved CDS	1.13333	0.66	−0.96	0.00785175	3.05333	0.77	−2.07	4.16525e-12	1167	8	0	79.96	ref|XP_013337816.1|hypothetical protein, conserved [Eimeria maxima]/emb|CDJ61166.1|hypothetical protein, conserved [Eimeria maxima];ref|XP_013353558.1|uncharacterized protein EMH_0063080 [Eimeria mitis]/emb|CDJ30993.1|hypothetical protein, conserved [Eimeria mitis];emb|CDI74827.1|hypothetical protein, conserved [Eimeria praecox];ref|XP_013352972.1|uncharacterized protein EMH_0057860 [Eimeria miti…	none identified	4	P:GO:0006357; F:GO:0000976; C:GO:0005634; C:GO:0016020	P:regulation of transcription by RNA polymerase II; F:transcription cis-regulatory region binding; C:nucleus; C:membrane			Coil (COILS); Coil (COILS); mobidb-lite (MOBIDB_LITE); mobidb-lite (MOBIDB_LITE); mobidb-lite (MOBIDB_LITE); mobidb-lite (MOBIDB_LITE); mobidb-lite (MOBIDB_LITE); mobidb-lite (MOBIDB_LITE); mobidb-lite (MOBIDB_LITE); mobidb-lite (MOBIDB_LITE); mobidb-lite (MOBIDB_LITE); mobidb-lite (MOBIDB_LITE); mobidb-lite (MOBIDB_LITE); mobidb-lite (MOBIDB_LITE); mobidb-lite (MOBIDB_LITE); mobidb-lite (MOBIDB_…	P:GO:0006139; P:GO:0006351; P:GO:0006355; P:GO:0006357; P:GO:0006366; P:GO:0006725; P:GO:0006807; P:GO:0008152; P:GO:0009058; P:GO:0009059; P:GO:0009889; P:GO:0009987; P:GO:0010467; P:GO:0010468; P:GO:0010556; P:GO:0016070; P:GO:0018130; P:GO:0019219; P:GO:0019222; P:GO:0019438; P:GO:0031323; P:GO:0031326; P:GO:0032774; P:GO:0034641; P:GO:0034645; P:GO:0034654; P:GO:0043170; P:GO:0044237; P:GO:00…	P:nucleobase-containing compound metabolic process; P:DNA-templated transcription; P:regulation of DNA-templated transcription; P:regulation of transcription by RNA polymerase II; P:transcription by RNA polymerase II; P:cellular aromatic compound metabolic process; P:nitrogen compound metabolic process; P:metabolic process; P:biosynthetic process; P:macromolecule biosynthetic process; P:regulatio…		EAH_00054180	hypothetical protein, conserved CDS	0.156667	0.09	0.08	0.07	0.06	0.055	0.07	none identified
EMWEY_00001040	hypothetical protein, conserved CDS	0.216667	0.833333	1.4443	0.000269232	0.276667	1.44333	2.09967	3.30906e-06	1158	72	0	68.87	ref|XP_013337817.1|hypothetical protein, conserved [Eimeria maxima]/emb|CDJ61167.1|hypothetical protein, conserved [Eimeria maxima];emb|CDI75194.1|hypothetical protein, conserved [Eimeria praecox];ref|XP_013248284.1|hypothetical protein, conserved [Eimeria acervulina]/emb|CDI82230.1|hypothetical protein, conserved [Eimeria acervulina];gb|OEH78630.1|hypothetical protein cyc_04172 [Cyclospora cayet…	Sodium:neurotransmitter symporter family protein [Cardiosporidium cionae] gb|KAF8817833.1|	16	P:GO:0006412; P:GO:0006855; P:GO:0009410; P:GO:0015824; P:GO:0035524; P:GO:0035725; P:GO:0098656; P:GO:1902475; F:GO:0003735; F:GO:0005298; F:GO:0008509; F:GO:0015193; F:GO:0042910; C:GO:0005840; C:GO:0005886; C:GO:1990904	P:translation; P:xenobiotic transmembrane transport; P:response to xenobiotic stimulus; P:proline transport; P:proline transmembrane transport; P:sodium ion transmembrane transport; P:monoatomic anion transmembrane transport; P:L-alpha-amino acid transmembrane transport; F:structural constituent of ribosome; F:proline:sodium symporter activity; F:monoatomic anion transmembrane transporter activit…			IPR000175 (PFAM); mobidb-lite (MOBIDB_LITE); mobidb-lite (MOBIDB_LITE); mobidb-lite (MOBIDB_LITE); mobidb-lite (MOBIDB_LITE); mobidb-lite (MOBIDB_LITE); IPR000175 (PANTHER); IPR000175 (PROSITE_PROFILES); IPR037272 (SUPERFAMILY)	P:GO:0006810; P:GO:0006811; P:GO:0006812; P:GO:0006814; P:GO:0009987; P:GO:0030001; P:GO:0034220; P:GO:0035725; P:GO:0051179; P:GO:0051234; P:GO:0055085; P:GO:0098655; P:GO:0098660; P:GO:0098662; C:GO:0005886; C:GO:0005886; C:GO:0016020; C:GO:0016020; C:GO:0031224; C:GO:0031226; C:GO:0071944; C:GO:0110165	P:transport; P:monoatomic ion transport; P:monoatomic cation transport; P:sodium ion transport; P:cellular process; P:metal ion transport; P:monoatomic ion transmembrane transport; P:sodium ion transmembrane transport; P:localization; P:establishment of localization; P:transmembrane transport; P:monoatomic cation transmembrane transport; P:inorganic ion transmembrane transport; P:inorganic cation…		EAH_00005340	hypothetical protein, conserved CDS	0.05	0.0133333	0.0133333	0.04	0.09	0.105	0.296667	none identified
EMWEY_00001090	hypothetical protein, conserved CDS	1.47333	2.51333	0.434291	0.268063	0.89	3.23	1.6147	0.000160862	498	19	0	63.45	ref|XP_013337822.1|hypothetical protein, conserved [Eimeria maxima]/emb|CDJ61172.1|hypothetical protein, conserved [Eimeria maxima];emb|CDJ50018.1|hypothetical protein, conserved [Eimeria brunetti];emb|CDI75199.1|hypothetical protein, conserved [Eimeria praecox];ref|XP_013354869.1|uncharacterized protein EMH_0043240 [Eimeria mitis]/emb|CDJ32304.1|hypothetical protein, conserved [Eimeria mitis];re…	none identified						Coil (COILS); mobidb-lite (MOBIDB_LITE); mobidb-lite (MOBIDB_LITE); mobidb-lite (MOBIDB_LITE); mobidb-lite (MOBIDB_LITE)	no GO terms	no GO terms		EAH_00005400	hypothetical protein, conserved CDS	0.64	1.02667	9.26333	40.34	44.38	27.88	32.3333	none identified
EMWEY_00001140	hypothetical protein, conserved CDS	0.373333	0.526667	0.155358	0.782662	0.213333	0.723333	1.5007	0.00716418	785	11	0	72.68	ref|XP_013337827.1|hypothetical protein, conserved [Eimeria maxima]/emb|CDJ61177.1|hypothetical protein, conserved [Eimeria maxima];emb|CDJ50025.1|hypothetical protein, conserved [Eimeria brunetti];ref|XP_013248293.1|Cytadherence high molecular weight protein 2, related [Eimeria acervulina]/emb|CDI82239.1|Cytadherence high molecular weight protein 2, related [Eimeria acervulina];emb|CDI75204.1|hy…	Cytadherence high molecular weight protein 2, related [Eimeria acervulina] ref|XP_013248293.1| emb|CDI82239.1|	1	C:GO:0016020	C:membrane			no IPS match	no IPS match	no IPS match		EAH_00005430	Cytadherence high molecular weight protein 2, related CDS	0.07	0.09	0.116667	0.366667	0.695	0.675	0.756667	none identified
EMWEY_00001150	hypothetical protein, conserved CDS	14.92	17.5467	−0.06	0.857458	4.37667	18.8833	1.78784	0.000212803	135	100	1.36096e-94	59.99	ref|XP_013337828.1|hypothetical protein, conserved [Eimeria maxima]/emb|CDJ61178.1|hypothetical protein, conserved [Eimeria maxima];ref|XP_022591417.2|serine/threonine protein kinase OSK1 [Cyclospora cayetanensis];ref|XP_029220487.1|CAM kinase, SNF1/AMK1 family ToxPK1 [Besnoitia besnoiti]/gb|PFH36478.1|CAM kinase, SNF1/AMK1 family ToxPK1 [Besnoitia besnoiti];gb|PHJ21990.1|camk camkl protein kinas…	serine/threonine protein kinase OSK1 [Cyclospora cayetanensis] ref|XP_022591417.2|	8	P:GO:0006914; P:GO:0018105; P:GO:0035556; F:GO:0004674; F:GO:0005524; C:GO:0005829; C:GO:0016020; C:GO:0020005	P:autophagy; P:peptidyl-serine phosphorylation; P:intracellular signal transduction; F:protein serine/threonine kinase activity; F:ATP binding; C:cytosol; C:membrane; C:symbiont-containing vacuole membrane	EC:2.7.1; EC:2.7.11.1; EC:2.7; EC:2	Transferring phosphorus-containing groups; Non-specific serine/threonine protein kinase; Transferring phosphorus-containing groups; Transferases	IPR000719 (PFAM); G3DSA:1.10.510.10 (GENE3D); PIRSR000661-51 (PIRSR); PIRSR038172-2 (PIRSR); PIRSR037993-2 (PIRSR); PIRSR000620-2 (PIRSR); PIRSR037014-2 (PIRSR); PIRSR038189-2 (PIRSR); PIRSR000552-2 (PIRSR); PIRSR000605-51 (PIRSR); PIRSR000559-2 (PIRSR); PIRSR000606-51 (PIRSR); PIRSR037921-2 (PIRSR); PIRSR000624-2 (PIRSR); PIRSR628788-2 (PIRSR); PIRSR000556-2 (PIRSR); PIRSR000619-2 (PIRSR); PIRSR…	P:GO:0006468; P:GO:0006793; P:GO:0006796; P:GO:0006807; P:GO:0006914; P:GO:0008152; P:GO:0009987; P:GO:0016310; P:GO:0018105; P:GO:0018193; P:GO:0018209; P:GO:0019538; P:GO:0019538; P:GO:0036211; P:GO:0036211; P:GO:0043170; P:GO:0043412; P:GO:0044237; P:GO:0044238; P:GO:0044260; P:GO:0071704; P:GO:1901564; F:GO:0003824; F:GO:0004672; F:GO:0004674; F:GO:0005524; F:GO:0016301; F:GO:0016740; F:GO:00…	P:protein phosphorylation; P:phosphorus metabolic process; P:phosphate-containing compound metabolic process; P:nitrogen compound metabolic process; P:autophagy; P:metabolic process; P:cellular process; P:phosphorylation; P:peptidyl-serine phosphorylation; P:peptidyl-amino acid modification; P:peptidyl-serine modification; P:protein metabolic process; P:protein metabolic process; P:protein modifi…		EAH_00005440	hypothetical protein, conserved CDS	14.32	21.0533	12.12	21.0833	29.515	29.305	30.51	Human immunodeficiency virus 1 infection
EMWEY_00001180	non-muscle myosin II heavy chain, putative CDS	16.5067	45.4133	1.07543	0.000332701	15.6633	86.9233	2.11565	4.21441e-06	691	19	0	69.33	ref|XP_013337831.1|non-muscle myosin II heavy chain, putative [Eimeria maxima]/emb|CDJ61181.1|non-muscle myosin II heavy chain, putative [Eimeria maxima];emb|CDI87228.1|non-muscle myosin II heavy chain, putative [Eimeria praecox];ref|XP_013248297.1|non-muscle myosin II heavy chain, putative [Eimeria acervulina]/emb|CDI82243.1|non-muscle myosin II heavy chain, putative [Eimeria acervulina];emb|CDJ…	N/A						Coil (COILS); Coil (COILS); Coil (COILS); Coil (COILS); Coil (COILS); Coil (COILS); Coil (COILS); Coil (COILS); mobidb-lite (MOBIDB_LITE); mobidb-lite (MOBIDB_LITE); mobidb-lite (MOBIDB_LITE); mobidb-lite (MOBIDB_LITE); mobidb-lite (MOBIDB_LITE)	no GO terms	no GO terms		EAH_00005470	non-muscle myosin II heavy chain, putative CDS	0.0633333	0.126667	1	3.59667	5.04	4.215	4.57667	none identified
EMWEY_00001460	subtilase family serine protease, putative CDS	2.14	6.10667	1.11855	0.00043691	1.65	7.99	1.86562	0.00204706	827	100	0	64.22	ref|XP_013338107.1|subtilase family serine protease, putative [Eimeria maxima]/emb|CDJ61457.1|subtilase family serine protease, putative [Eimeria maxima];ref|XP_026194532.1|uncharacterized protein LOC34621154 [Cyclospora cayetanensis];gb|KYF39945.1|subtilisin SUB5 [Toxoplasma gondii ARI];ref|XP_018637635.1|subtilisin SUB5 [Toxoplasma gondii ME49]/gb|EPT30732.1|subtilisin SUB5 [Toxoplasma gondii M…	N/A	8	P:GO:0006412; P:GO:0006508; P:GO:0042254; F:GO:0003723; F:GO:0003735; F:GO:0004252; C:GO:0005739; C:GO:0022625	P:translation; P:proteolysis; P:ribosome biogenesis; F:RNA binding; F:structural constituent of ribosome; F:serine-type endopeptidase activity; C:mitochondrion; C:cytosolic large ribosomal subunit	EC:3.4.21; EC:3.4; EC:3	Acting on peptide bonds (peptidases); Acting on peptide bonds (peptidases); Hydrolases	IPR000209 (PFAM); IPR005824 (PFAM); IPR014722 (G3DSA:2.30.30.GENE3D); IPR036852 (G3DSA:3.40.50.GENE3D); PIRSR037907-3 (PIRSR); mobidb-lite (MOBIDB_LITE); mobidb-lite (MOBIDB_LITE); mobidb-lite (MOBIDB_LITE); PTHR43806 (PANTHER); IPR023828 (PROSITE_PATTERNS); PS51892 (PROSITE_PROFILES); IPR041988 (CDD); IPR036852 (SUPERFAMILY); IPR008991 (SUPERFAMILY)	P:GO:0006508; F:GO:0003723; F:GO:0003824; F:GO:0004175; F:GO:0004252; F:GO:0008233; F:GO:0008236; F:GO:0016787; F:GO:0017171; F:GO:0140096	P:proteolysis; F:RNA binding; F:catalytic activity; F:endopeptidase activity; F:serine-type endopeptidase activity; F:peptidase activity; F:serine-type peptidase activity; F:hydrolase activity; F:serine hydrolase activity; F:catalytic activity, acting on a protein		EAH_00000250	subtilisin-like protease, putative CDS	614.8	562.487	591.597	480.55	515.05	510.88	428.433	none identified
EMWEY_00001640	hypothetical protein, conserved CDS	1.64667	0.87	−0.98	0.0396941	6.98333	0.833333	−2.63	6.63353e-05	237	33	1.53138e-60	56.59	ref|XP_013334423.1|hypothetical protein, conserved [Eimeria maxima]/emb|CDJ57775.1|hypothetical protein, conserved [Eimeria maxima];emb|CDJ47471.1|Possible phosphodiesterase/alkaline phosphatase D, of possible plant or bacterial origin, related [Eimeria brunetti];emb|CDI76018.1|hypothetical protein, conserved [Eimeria praecox];ref|XP_013253350.1|hypothetical protein, conserved [Eimeria acervulina…	Possible phosphodiesterase/alkaline phosphatase D, of possible plant or bacterial origin, related [Eimeria brunetti] emb|CDJ47471.1|	5	P:GO:0006412; F:GO:0003735; C:GO:0005840; C:GO:0016020; C:GO:1990904	P:translation; F:structural constituent of ribosome; C:ribosome; C:membrane; C:ribonucleoprotein complex	EC:3.1.3.1	Alkaline phosphatase	Coil (COILS); mobidb-lite (MOBIDB_LITE); mobidb-lite (MOBIDB_LITE); PTHR34377 (PANTHER)	no GO terms	no GO terms		EAH_00000350	hypothetical protein, conserved CDS	73.5233	61.2167	54.7067	62.0333	55.785	32.55	28.3333	Thiamine metabolism;Folate biosynthesis
EMWEY_00001700	hypothetical protein, conserved CDS	6.13667	5.10667	−0.48	0.248523	34.6733	4.83333	−2.53	2.60157e-05	322	8	5.60109e-71	71.68	ref|XP_013334429.1|hypothetical protein, conserved [Eimeria maxima]/emb|CDJ57781.1|hypothetical protein, conserved [Eimeria maxima];ref|XP_013253356.1|hypothetical protein, conserved [Eimeria acervulina]/emb|CDI76063.1|hypothetical protein, conserved [Eimeria acervulina];ref|XP_013356889.1|uncharacterized protein EMH_0019790 [Eimeria mitis]/emb|CDJ34326.1|hypothetical protein, conserved [Eimeria …	rhomboid protease, ROM6 [Cyclospora cayetanensis] gb|OEH80458.1|	1	C:GO:0016020	C:membrane			Coil (COILS); Coil (COILS); mobidb-lite (MOBIDB_LITE); mobidb-lite (MOBIDB_LITE); PTHR24330 (PANTHER)	no GO terms	no GO terms		EAH_00000410	hypothetical protein, conserved CDS	1.17667	1.02667	0.39	0.486667	0.57	0.375	0.383333	none identified
EMWEY_00001800	Very-long-chain acyl-CoA synthetase, related CDS	604.457	827.573	0.111831	0.82578	248.687	1084.11	1.90939	1.00292e-10	884	23	0	56.67	ref|XP_013338462.1|Very-long-chain acyl-CoA synthetase, related [Eimeria maxima]/emb|CDJ61812.1|Very-long-chain acyl-CoA synthetase, related [Eimeria maxima];ref|XP_037878179.1|uncharacterized protein EMH_0040380 [Eimeria mitis]/emb|CDJ35890.1|hypothetical protein, conserved [Eimeria mitis];ref|XP_013252139.1|hypothetical protein, conserved [Eimeria acervulina]/emb|CDI77524.1|hypothetical protein…	N/A	6	P:GO:0001676; P:GO:0006633; P:GO:0015909; F:GO:0004467; F:GO:0005324; F:GO:0016887	P:long-chain fatty acid metabolic process; P:fatty acid biosynthetic process; P:long-chain fatty acid transport; F:long-chain fatty acid-CoA ligase activity; F:long-chain fatty acid transporter activity; F:ATP hydrolysis activity	EC:3.6.1.15; EC:3.6.1; EC:3.6; EC:6.2; EC:3; EC:6.2.1.3; EC:6; EC:6.2.1	Nucleoside-triphosphate phosphatase; Acting on acid anhydrides; Acting on acid anhydrides; Forming carbon-sulfur bonds; Hydrolases; Long-chain-fatty-acid--CoA ligase; Ligases; Forming carbon-sulfur bonds	IPR042099 (G3DSA:3.40.50.GENE3D); IPR000873 (PFAM); PTHR43107 (PANTHER); SSF56801 (SUPERFAMILY)	F:GO:0003824; F:GO:0004467; F:GO:0005215; F:GO:0005319; F:GO:0016462; F:GO:0016787; F:GO:0016817; F:GO:0016818; F:GO:0016874; F:GO:0016877; F:GO:0016887; F:GO:0017111; F:GO:0140657	F:catalytic activity; F:long-chain fatty acid-CoA ligase activity; F:transporter activity; F:lipid transporter activity; F:pyrophosphatase activity; F:hydrolase activity; F:hydrolase activity, acting on acid anhydrides; F:hydrolase activity, acting on acid anhydrides, in phosphorus-containing anhydrides; F:ligase activity; F:ligase activity, forming carbon-sulfur bonds; F:ATP hydrolysis activity;…		EAH_00005140	hypothetical protein, conserved CDS	6.88333	23.22	241.187	1250.96	1892.05	1016.5	1126.19	Fatty acid biosynthesis;Fatty acid degradation
EMWEY_00001840	hypothetical protein, conserved CDS	37.3667	65.8233	0.481903	0.0910062	19.45	72.5333	1.55249	0.00254311	773	22	0	63.46	ref|XP_013338466.1|hypothetical protein, conserved [Eimeria maxima]/emb|CDJ61816.1|hypothetical protein, conserved [Eimeria maxima];emb|CDI87408.1|hypothetical protein, conserved [Eimeria praecox];ref|XP_037878773.1|uncharacterized protein EMH_0018480 [Eimeria mitis]/emb|CDJ36485.1|hypothetical protein, conserved [Eimeria mitis];emb|CDJ54065.1|hypothetical protein, conserved [Eimeria brunetti];re…	wlm domain protein [Cystoisospora suis] gb|PHJ25405.1|	2	P:GO:0009410; F:GO:0005515	P:response to xenobiotic stimulus; F:protein binding			Coil (COILS); mobidb-lite (MOBIDB_LITE); mobidb-lite (MOBIDB_LITE); mobidb-lite (MOBIDB_LITE); mobidb-lite (MOBIDB_LITE); mobidb-lite (MOBIDB_LITE); mobidb-lite (MOBIDB_LITE); mobidb-lite (MOBIDB_LITE); mobidb-lite (MOBIDB_LITE); mobidb-lite (MOBIDB_LITE); mobidb-lite (MOBIDB_LITE); mobidb-lite (MOBIDB_LITE); mobidb-lite (MOBIDB_LITE)	no GO terms	no GO terms		EAH_00005110	hypothetical protein, conserved CDS	1.4	9.05667	59.8233	188.597	223.365	118.64	104.323	none identified
EMWEY_00001920	hypothetical protein, conserved CDS	9.59	6.07	−0.90	0.00034858	33.7233	11.7033	−1.59	8.17966e-08	771	20	7.46756e-47	74.42	ref|XP_013332605.1|hypothetical protein, conserved [Eimeria maxima]/emb|CDJ55955.1|hypothetical protein, conserved [Eimeria maxima];ref|XP_013352178.1|uncharacterized protein EMH_0051190 [Eimeria mitis]/emb|CDJ29609.1|hypothetical protein, conserved [Eimeria mitis];ref|XP_013229703.1|hypothetical protein, conserved [Eimeria tenella]/emb|CDJ38948.1|hypothetical protein, conserved [Eimeria tenella]…	ribosomal protein L7Ae, partial [Toxoplasma gondii GAB2-2007-GAL-DOM2] gb|KFG46595.1|	2	F:GO:0050825; C:GO:0016020	F:ice binding; C:membrane			Coil (COILS); Coil (COILS); Coil (COILS); Coil (COILS); Coil (COILS); Coil (COILS); Coil (COILS); Coil (COILS); mobidb-lite (MOBIDB_LITE); mobidb-lite (MOBIDB_LITE); mobidb-lite (MOBIDB_LITE); mobidb-lite (MOBIDB_LITE); mobidb-lite (MOBIDB_LITE); mobidb-lite (MOBIDB_LITE); mobidb-lite (MOBIDB_LITE); mobidb-lite (MOBIDB_LITE); IPR029064 (SUPERFAMILY)	no GO terms	no GO terms		EAH_00020030	hypothetical protein, conserved CDS	1.00667	0.58	0.173333	0.213333	0.22	0.27	0.216667	none identified
EMWEY_00002440	40S ribosomal protein S19, putative CDS	5.89333	13.5133	0.86969	0.000363051	9.96667	35.03	1.61533	0.00310756	202	86	4.51708e-151	68.09	ref|XP_013332807.1|40S ribosomal protein S19, putative [Eimeria maxima]/emb|CDJ56157.1|40S ribosomal protein S19, putative [Eimeria maxima];ref|XP_013353061.1|40S ribosomal protein S19, putative [Eimeria mitis]/emb|CDJ30496.1|40S ribosomal protein S19, putative [Eimeria mitis];emb|CDI84400.1|40S ribosomal protein S19, putative [Eimeria praecox];emb|CDJ53520.1|40S ribosomal protein S19, putative […	N/A	7	P:GO:0006412; P:GO:0022618; P:GO:0042274; P:GO:0140694; F:GO:0003723; F:GO:0003735; C:GO:0022627	P:translation; P:protein-RNA complex assembly; P:ribosomal small subunit biogenesis; P:non-membrane-bounded organelle assembly; F:RNA binding; F:structural constituent of ribosome; C:cytosolic small ribosomal subunit			G3DSA:1.10.10.10:FF:000118 (FUNFAM); IPR036388 (G3DSA:1.10.10.GENE3D); IPR001266 (PFAM); IPR001266 (PANTHER); IPR036390 (SUPERFAMILY)	P:GO:0006412; P:GO:0006996; P:GO:0009987; P:GO:0016043; P:GO:0022607; P:GO:0022613; P:GO:0022618; P:GO:0042254; P:GO:0042274; P:GO:0043933; P:GO:0044085; P:GO:0065003; P:GO:0065003; P:GO:0070925; P:GO:0071826; P:GO:0071840; P:GO:0140694; F:GO:0003676; F:GO:0003723; F:GO:0003735; F:GO:0005198; F:GO:0005488; F:GO:0097159; F:GO:1901363; C:GO:0005622; C:GO:0005737; C:GO:0005829; C:GO:0005840; C:GO:00…	P:translation; P:organelle organization; P:cellular process; P:cellular component organization; P:cellular component assembly; P:ribonucleoprotein complex biogenesis; P:protein-RNA complex assembly; P:ribosome biogenesis; P:ribosomal small subunit biogenesis; P:protein-containing complex organization; P:cellular component biogenesis; P:protein-containing complex assembly; P:protein-containing com…		EAH_00013640	40S ribosomal protein S19, putative CDS	1.07667	0.283333	0.636667	1.77333	2.115	5.495	16.9867	none identified
EMWEY_00002480	lipase domain-containing protein, putative CDS	7.28333	18.0167	0.899546	0.0109678	5.30333	33.79	2.2453	2.04724e-05	1156	100	0	49.9	ref|XP_013332811.1|lipase domain-containing protein, putative [Eimeria maxima]/emb|CDJ56161.1|lipase domain-containing protein, putative [Eimeria maxima];emb|CDJ52314.1|lipase domain-containing protein, putative [Eimeria brunetti];ref|XP_026194098.1|uncharacterized protein LOC34621316 [Cyclospora cayetanensis];ref|XP_013252390.1|lipase domain-containing protein, putative [Eimeria acervulina]/emb|…	N/A	1	P:GO:0006629	P:lipid metabolic process			Coil (COILS); IPR029058 (G3DSA:3.40.50.GENE3D); IPR002921 (PFAM); mobidb-lite (MOBIDB_LITE); mobidb-lite (MOBIDB_LITE); mobidb-lite (MOBIDB_LITE); mobidb-lite (MOBIDB_LITE); PTHR45856 (PANTHER); IPR029058 (SUPERFAMILY)	P:GO:0006629	P:lipid metabolic process		EAH_00022650	lipase domain-containing protein, putative CDS	0.303333	0.27	0.746667	5.03	13.915	16.405	34.8633	none identified
EMWEY_00002570	hypothetical protein, conserved CDS	24.8133	54.4167	0.718015	0.0738838	13.4967	106.737	2.48287	1.14804e-05	811	6	0	71.7	ref|XP_013332893.1|hypothetical protein, conserved [Eimeria maxima]/emb|CDJ56243.1|hypothetical protein, conserved [Eimeria maxima];emb|CDJ47092.1|hypothetical protein, conserved [Eimeria brunetti];ref|XP_013350364.1|uncharacterized protein EMH_0034770 [Eimeria mitis]/emb|CDJ27786.1|hypothetical protein, conserved [Eimeria mitis];ref|XP_013251554.1|hypothetical protein, conserved, partial [Eimeri…	none identified	1	C:GO:0016020	C:membrane			Coil (COILS); Coil (COILS); Coil (COILS); Coil (COILS); mobidb-lite (MOBIDB_LITE); mobidb-lite (MOBIDB_LITE); mobidb-lite (MOBIDB_LITE); mobidb-lite (MOBIDB_LITE); mobidb-lite (MOBIDB_LITE)	no GO terms	no GO terms		EAH_00031450	hypothetical protein, conserved CDS	0.183333	0.553333	1.20333	5.41	10.645	11.075	16.53	none identified
EMWEY_00002610	hypothetical protein, conserved CDS	213.663	479.613	0.816803	0.0023838	290.233	1130.21	1.59807	0.00239658	253	6	8.2101e-152	71.53	ref|XP_013332897.1|hypothetical protein, conserved [Eimeria maxima]/emb|CDJ56247.1|hypothetical protein, conserved [Eimeria maxima];ref|XP_013251550.1|hypothetical protein, conserved [Eimeria acervulina]/emb|CDI78200.1|hypothetical protein, conserved [Eimeria acervulina];ref|XP_013231642.1|hypothetical protein, conserved [Eimeria tenella]/emb|CDJ40892.1|hypothetical protein, conserved [Eimeria te…	none identified						Coil (COILS); mobidb-lite (MOBIDB_LITE)	no GO terms	no GO terms		EAH_00031410	hypothetical protein, conserved CDS	1.23667	4.91	33.4233	154.06	208.975	143.46	208.567	none identified
EMWEY_00002620	hypothetical protein, conserved CDS	64.2233	147.477	0.848129	0.00196014	83.5633	370.17	1.83188	2.46957e-05	157	80	1.00644e-87	72.43	ref|XP_013332898.1|hypothetical protein, conserved [Eimeria maxima]/emb|CDJ56248.1|hypothetical protein, conserved [Eimeria maxima];ref|XP_013251549.1|hypothetical protein, conserved [Eimeria acervulina]/emb|CDI78199.1|hypothetical protein, conserved [Eimeria acervulina];emb|CDJ47084.1|hypothetical protein, conserved [Eimeria brunetti];ref|XP_026191391.1|uncharacterized protein LOC113146896, part…	homeodomain-like containing protein [Cystoisospora suis] gb|PHJ23639.1|	6	P:GO:0006880; P:GO:0019538; F:GO:0003677; C:GO:0005783; C:GO:0016020; C:GO:0048471	P:intracellular sequestering of iron ion; P:protein metabolic process; F:DNA binding; C:endoplasmic reticulum; C:membrane; C:perinuclear region of cytoplasm			G3DSA:1.10.10.60 (GENE3D); IPR001005 (PROSITE_PROFILES); IPR001005 (CDD); IPR009057 (SUPERFAMILY)	no GO terms	no GO terms		EAH_00031400	hypothetical protein, conserved CDS	31.1167	18.8367	13.8333	13.52	22.34	29.94	33.8633	none identified
EMWEY_00002680	hypothetical protein CDS	5.19	12.2333	0.883553	0.00211344	6.4	22.6267	1.56353	4.30172e-05	165	2	2.71373e-30	88.71	ref|XP_013332904.1|hypothetical protein EMWEY_00002680 [Eimeria maxima]/emb|CDJ56254.1|hypothetical protein EMWEY_00002680 [Eimeria maxima];ref|XP_013250112.1|hypothetical protein EAH_00046740 [Eimeria acervulina]/emb|CDI79839.1|hypothetical protein EAH_00046740 [Eimeria acervulina]	none identified						Coil (COILS); Coil (COILS); Coil (COILS); mobidb-lite (MOBIDB_LITE); mobidb-lite (MOBIDB_LITE); mobidb-lite (MOBIDB_LITE); mobidb-lite (MOBIDB_LITE)	no GO terms	no GO terms		EAH_00046740	hypothetical protein CDS	15.23	4.39667	3.61333	4.31	5.34	9.2	11.5833	none identified
EMWEY_00002920	hypothetical protein, conserved CDS	13.3733	7.95	−1.02	3.15052e-10	32.63	6.78333	-2.06342	0.000283133	3152	10	0	73.57	ref|XP_013335417.1|hypothetical protein, conserved [Eimeria maxima]/emb|CDJ58769.1|hypothetical protein, conserved [Eimeria maxima];emb|CDI75699.1|hypothetical protein, conserved [Eimeria praecox];emb|CDJ53634.1|hypothetical protein, conserved [Eimeria brunetti];ref|XP_013247236.1|hypothetical protein, conserved [Eimeria acervulina]/emb|CDI83671.1|hypothetical protein, conserved [Eimeria acervuli…	none identified	5	P:GO:0006357; F:GO:0003713; C:GO:0016020; C:GO:0016592; C:GO:0070847	P:regulation of transcription by RNA polymerase II; F:transcription coactivator activity; C:membrane; C:mediator complex; C:core mediator complex			Coil (COILS); Coil (COILS); Coil (COILS); Coil (COILS); mobidb-lite (MOBIDB_LITE); mobidb-lite (MOBIDB_LITE); mobidb-lite (MOBIDB_LITE); mobidb-lite (MOBIDB_LITE); mobidb-lite (MOBIDB_LITE); mobidb-lite (MOBIDB_LITE); mobidb-lite (MOBIDB_LITE); mobidb-lite (MOBIDB_LITE); mobidb-lite (MOBIDB_LITE); mobidb-lite (MOBIDB_LITE); mobidb-lite (MOBIDB_LITE); mobidb-lite (MOBIDB_LITE); mobidb-lite (MOBIDB…	P:GO:0006139; P:GO:0006351; P:GO:0006355; P:GO:0006357; P:GO:0006366; P:GO:0006725; P:GO:0006807; P:GO:0008152; P:GO:0009058; P:GO:0009059; P:GO:0009889; P:GO:0009987; P:GO:0010467; P:GO:0010468; P:GO:0010556; P:GO:0016070; P:GO:0018130; P:GO:0019219; P:GO:0019222; P:GO:0019438; P:GO:0031323; P:GO:0031326; P:GO:0032774; P:GO:0034641; P:GO:0034645; P:GO:0034654; P:GO:0043170; P:GO:0044237; P:GO:00…	P:nucleobase-containing compound metabolic process; P:DNA-templated transcription; P:regulation of DNA-templated transcription; P:regulation of transcription by RNA polymerase II; P:transcription by RNA polymerase II; P:cellular aromatic compound metabolic process; P:nitrogen compound metabolic process; P:metabolic process; P:biosynthetic process; P:macromolecule biosynthetic process; P:regulatio…		EAH_00041710	hypothetical protein, conserved CDS	18.2533	12.46	5.12333	5.83	5.81	3.215	2.04	none identified
EMWEY_00002960	hypothetical protein, conserved CDS	5.49333	16.35	1.09148	0.00808228	8.88667	44.8967	1.96639	5.11895e-05	221	62	4.4368e-114	53.44	ref|XP_013335421.1|hypothetical protein, conserved [Eimeria maxima]/emb|CDJ58773.1|hypothetical protein, conserved [Eimeria maxima];emb|CDJ48115.1|hypothetical protein, conserved [Eimeria brunetti];ref|XP_037878676.1|uncharacterized protein EMH_0054130 [Eimeria mitis]/emb|CDJ36388.1|hypothetical protein, conserved [Eimeria mitis];emb|CDI73911.1|hypothetical protein, conserved [Eimeria praecox];re…	none identified	2	C:GO:0016020; C:GO:0020011	C:membrane; C:apicoplast			no IPS match	no IPS match	no IPS match		EAH_00041890	hypothetical protein, conserved CDS	112	33.7167	20.23	24.3167	35.455	55.29	52.5	none identified
EMWEY_00003030	lanthionine synthetase C-like protein 1, putative CDS	6.45667	16.7033	0.952904	0.0100074	9.55667	39.2767	1.62558	0.00309893	616	7	0	67.02	ref|XP_013335428.1|lanthionine synthetase C-like protein 1, putative [Eimeria maxima]/emb|CDJ58780.1|lanthionine synthetase C-like protein 1, putative [Eimeria maxima];ref|XP_013252701.1|lanthionine synthetase C-like protein 1, putative [Eimeria acervulina]/emb|CDI76815.1|lanthionine synthetase C-like protein 1, putative [Eimeria acervulina];ref|XP_013432487.1|lanthionine synthetase C-like protei…	N/A	17	P:GO:0005975; P:GO:0009789; P:GO:0010629; P:GO:0031179; P:GO:0045892; P:GO:1905959; F:GO:0005524; F:GO:0005525; F:GO:0010314; F:GO:0032266; F:GO:0032550; F:GO:0070273; C:GO:0005634; C:GO:0005829; C:GO:0005886; C:GO:0030864; C:GO:0099568	P:carbohydrate metabolic process; P:positive regulation of abscisic acid-activated signaling pathway; P:negative regulation of gene expression; P:peptide modification; P:negative regulation of DNA-templated transcription; P:positive regulation of cellular response to alcohol; F:ATP binding; F:GTP binding; F:phosphatidylinositol-5-phosphate binding; F:phosphatidylinositol-3-phosphate binding; F:pu…			Coil (COILS); IPR007822 (PRINTS); IPR012341 (G3DSA:1.50.10.GENE3D); PTHR12736 (PANTHER); SSF158745 (SUPERFAMILY); SSF158745 (SUPERFAMILY)	P:GO:0005975; P:GO:0031179; C:GO:0005886; C:GO:0016020; C:GO:0071944; C:GO:0110165	P:carbohydrate metabolic process; P:peptide modification; C:plasma membrane; C:membrane; C:cell periphery; C:cellular anatomical entity		EAH_00019780	lanthionine synthetase C-like protein 1, putative CDS	24.51	14.8033	8.31667	20.0933	26.205	13.54	13.5167	none identified
EMWEY_00003110	SWI/SNF-related matrix-associated actin-dependent regulator of chromatin, putative CDS	1.85333	6.25667	1.38372	5.62233e-07	4.7	19.4367	1.78229	0.0012628	1063	100	0	73.02	ref|XP_013333098.1|SWI/SNF-related matrix-associated actin-dependent regulator of chromatin, putative [Eimeria maxima]/emb|CDJ56447.1|SWI/SNF-related matrix-associated actin-dependent regulator of chromatin, putative [Eimeria maxima];emb|CDJ50670.1|SWI/SNF-related matrix-associated actin-dependent regulator of chromatin, putative [Eimeria brunetti];ref|XP_013228312.1|Helicase, related [Eimeria te…	N/A	14	P:GO:0000122; P:GO:0006338; P:GO:0051276; F:GO:0003677; F:GO:0004386; F:GO:0005524; F:GO:0016740; F:GO:0016887; F:GO:0031491; F:GO:0042393; F:GO:0140658; C:GO:0000785; C:GO:0005634; C:GO:0016020	P:negative regulation of transcription by RNA polymerase II; P:chromatin remodeling; P:chromosome organization; F:DNA binding; F:helicase activity; F:ATP binding; F:transferase activity; F:ATP hydrolysis activity; F:nucleosome binding; F:histone binding; F:ATP-dependent chromatin remodeler activity; C:chromatin; C:nucleus; C:membrane	EC:3.6.1.15; EC:3.6.1; EC:2; EC:3.6; EC:3	Nucleoside-triphosphate phosphatase; Acting on acid anhydrides; Transferases; Acting on acid anhydrides; Hydrolases	Coil (COILS); Coil (COILS); G3DSA:1.10.10.60:FF:000022 (FUNFAM); G3DSA:1.10.10.60 (GENE3D); IPR000330 (PFAM); IPR027417 (G3DSA:3.40.50.GENE3D); G3DSA:1.10.10.60 (GENE3D); IPR015195 (PFAM); mobidb-lite (MOBIDB_LITE); mobidb-lite (MOBIDB_LITE); mobidb-lite (MOBIDB_LITE); mobidb-lite (MOBIDB_LITE); mobidb-lite (MOBIDB_LITE); mobidb-lite (MOBIDB_LITE); mobidb-lite (MOBIDB_LITE); mobidb-lite (MOBIDB_L…	P:GO:0000122; P:GO:0006139; P:GO:0006325; P:GO:0006338; P:GO:0006351; P:GO:0006355; P:GO:0006357; P:GO:0006366; P:GO:0006725; P:GO:0006807; P:GO:0006996; P:GO:0008152; P:GO:0009058; P:GO:0009059; P:GO:0009889; P:GO:0009890; P:GO:0009892; P:GO:0009987; P:GO:0010467; P:GO:0010468; P:GO:0010556; P:GO:0010558; P:GO:0010605; P:GO:0016043; P:GO:0016070; P:GO:0018130; P:GO:0019219; P:GO:0019222; P:GO:00…	P:negative regulation of transcription by RNA polymerase II; P:nucleobase-containing compound metabolic process; P:chromatin organization; P:chromatin remodeling; P:DNA-templated transcription; P:regulation of DNA-templated transcription; P:regulation of transcription by RNA polymerase II; P:transcription by RNA polymerase II; P:cellular aromatic compound metabolic process; P:nitrogen compound me…		EAH_00027380	SWI/SNF-related matrix-associated actin-dependent regulator of chromatin, putative CDS	11.5333	9.31333	5.84667	17.8067	40.37	33.925	57.4967	none identified
EMWEY_00003120	intraflagellar transport particle protein, putative CDS	0.433333	0.68	0.27498	0.656484	0.41	1.58333	1.5211	0.0310952	478	24	0	59.51	ref|XP_013333099.1|intraflagellar transport particle protein, putative [Eimeria maxima]/emb|CDJ56448.1|intraflagellar transport particle protein, putative [Eimeria maxima];ref|XP_013356336.1|intraflagellar transport particle protein, putative [Eimeria mitis]/emb|CDJ33773.1|intraflagellar transport particle protein, putative [Eimeria mitis];ref|XP_013246990.1|intraflagellar transport particle prot…	N/A	16	P:GO:0035082; P:GO:0035735; P:GO:0061512; P:GO:0097712; P:GO:1905349; P:GO:1905515; F:GO:0008092; C:GO:0005814; C:GO:0030990; C:GO:0031514; C:GO:0035869; C:GO:0036064; C:GO:0097539; C:GO:0097546; C:GO:0097730; C:GO:0098590	P:axoneme assembly; P:intraciliary transport involved in cilium assembly; P:protein localization to cilium; P:vesicle targeting, trans-Golgi to periciliary membrane compartment; P:ciliary transition zone assembly; P:non-motile cilium assembly; F:cytoskeletal protein binding; C:centriole; C:intraciliary transport particle; C:motile cilium; C:ciliary transition zone; C:ciliary basal body; C:ciliary…			IPR011990 (G3DSA:1.25.40.GENE3D); IPR019734 (PFAM); PTHR44117 (PANTHER); IPR019734 (PROSITE_PROFILES); IPR019734 (PROSITE_PROFILES); IPR011990 (SUPERFAMILY)	P:GO:0000226; P:GO:0001578; P:GO:0006810; P:GO:0006903; P:GO:0006928; P:GO:0006996; P:GO:0007010; P:GO:0007017; P:GO:0007018; P:GO:0008104; P:GO:0008104; P:GO:0009987; P:GO:0010970; P:GO:0016043; P:GO:0016192; P:GO:0022607; P:GO:0030030; P:GO:0030031; P:GO:0030705; P:GO:0031503; P:GO:0033036; P:GO:0033365; P:GO:0035082; P:GO:0035735; P:GO:0042073; P:GO:0044085; P:GO:0044782; P:GO:0046907; P:GO:00…	P:microtubule cytoskeleton organization; P:microtubule bundle formation; P:transport; P:vesicle targeting; P:obsolete movement of cell or subcellular component; P:organelle organization; P:cytoskeleton organization; P:microtubule-based process; P:microtubule-based movement; P:protein localization; P:protein localization; P:cellular process; P:transport along microtubule; P:cellular component orga…		EAH_00046330	intraflagellar transport particle protein, putative CDS	0.05	0.0366667	0.0433333	0.67	2.06	1.635	2.51667	none identified
EMWEY_00003210	hypothetical protein, conserved CDS	3.69333	7.11	0.595878	0.0561865	3.15667	11.4867	1.58846	6.47396e-05	1141	9	0	67.63	ref|XP_013333108.1|hypothetical protein, conserved [Eimeria maxima]/emb|CDJ56457.1|hypothetical protein, conserved [Eimeria maxima];ref|XP_013356345.1|uncharacterized protein EMH_0096340 [Eimeria mitis]/emb|CDJ33782.1|hypothetical protein, conserved [Eimeria mitis];ref|XP_013247068.1|Proteophosphoglycan 5, related [Eimeria acervulina]/emb|CDI83872.1|Proteophosphoglycan 5, related [Eimeria acervul…	none identified						Coil (COILS); Coil (COILS); Coil (COILS); Coil (COILS); mobidb-lite (MOBIDB_LITE); mobidb-lite (MOBIDB_LITE); mobidb-lite (MOBIDB_LITE); mobidb-lite (MOBIDB_LITE); mobidb-lite (MOBIDB_LITE); mobidb-lite (MOBIDB_LITE); mobidb-lite (MOBIDB_LITE)	no GO terms	no GO terms		EAH_00045160	Proteophosphoglycan 5, related CDS	1.41333	1.88	4.62333	7.09	6.445	5.825	4.78667	none identified
EMWEY_00003390	hypothetical protein, conserved CDS	95.94	149.353	0.312484	0.31186	37.7033	163.733	1.69308	0.00376444	597	100	0	66.38	ref|XP_013333196.1|hypothetical protein, conserved [Eimeria maxima]/emb|CDJ56545.1|hypothetical protein, conserved [Eimeria maxima];ref|XP_013350939.1|Coronin, related [Eimeria mitis]/emb|CDJ28365.1|Coronin, related [Eimeria mitis];ref|XP_013230526.1|Coronin, related [Eimeria tenella]/emb|CDJ39773.1|Coronin, related [Eimeria tenella];ref|XP_013440706.1|Coronin, related [Eimeria necatrix]/emb|CDJ6…	Coronin, related [Eimeria mitis] ref|XP_013350939.1| emb|CDJ28365.1|	4	P:GO:0007015; F:GO:0016746; F:GO:0051015; C:GO:0005737	P:actin filament organization; F:acyltransferase activity; F:actin filament binding; C:cytoplasm	EC:2.3; EC:2	Acyltransferases; Transferases	Coil (COILS); Coil (COILS); G3DSA:2.130.10.10:FF:000774 (FUNFAM); G3DSA:1.10.287.1490 (GENE3D); IPR015048 (PFAM); IPR015943 (G3DSA:2.130.10.GENE3D); IPR001680 (PFAM); PF16300 (PFAM); IPR015505 (PANTHER); IPR019775 (PROSITE_PATTERNS); IPR019775 (PROSITE_PATTERNS); IPR001680 (PROSITE_PROFILES); PS50294 (PROSITE_PROFILES); IPR001680 (PROSITE_PROFILES); IPR036322 (SUPERFAMILY); SSF57997 (SUPERFAMILY)	P:GO:0006996; P:GO:0007010; P:GO:0007015; P:GO:0009987; P:GO:0016043; P:GO:0030029; P:GO:0030036; P:GO:0071840; P:GO:0097435; F:GO:0003779; F:GO:0005488; F:GO:0005515; F:GO:0008092; F:GO:0044877; F:GO:0051015	P:organelle organization; P:cytoskeleton organization; P:actin filament organization; P:cellular process; P:cellular component organization; P:actin filament-based process; P:actin cytoskeleton organization; P:cellular component organization or biogenesis; P:supramolecular fiber organization; F:actin binding; F:binding; F:protein binding; F:cytoskeletal protein binding; F:protein-containing compl…		EAH_00004510	hypothetical protein, conserved CDS	34.2533	88.8467	376.73	487.48	411.165	207.545	179.053	none identified
EMWEY_00003400	hypothetical protein, conserved CDS	12.6833	27.5967	0.751539	0.0188487	10.3133	46.68	1.84965	5.73036e-05	726	24	0	65.32	ref|XP_013333197.1|hypothetical protein, conserved [Eimeria maxima]/emb|CDJ56546.1|hypothetical protein, conserved [Eimeria maxima];ref|XP_013350938.1|uncharacterized protein EMH_0014580 [Eimeria mitis]/emb|CDJ28364.1|hypothetical protein, conserved [Eimeria mitis];emb|CDJ49704.1|hypothetical protein, conserved [Eimeria brunetti];ref|XP_013252354.1|hypothetical protein, conserved [Eimeria acervul…	none identified	1	C:GO:0016020	C:membrane			no IPS match	no IPS match	no IPS match		EAH_00004520	hypothetical protein, conserved CDS	1.34667	3.36667	14.7567	46.3667	45.48	23.7	23.7567	none identified
EMWEY_00003450	zinc finger, putative CDS	1.66333	6.24667	1.32246	0.0036917	1.66333	14.3633	2.7506	3.94919e-10	328	96	3.37033e-89	64.62	ref|XP_013335745.1|zinc finger, putative [Eimeria maxima]/emb|CDJ59097.1|zinc finger, putative [Eimeria maxima];emb|CDJ53954.1|zinc finger, putative [Eimeria brunetti];ref|XP_026193281.1|zinc finger Ran-binding domain-containing protein 2-like [Cyclospora cayetanensis];ref|XP_013246683.1|zinc finger, putative [Eimeria acervulina]/emb|CDI84323.1|zinc finger, putative [Eimeria acervulina];ref|XP_01…	N/A	5	P:GO:0006355; P:GO:0008380; F:GO:0003700; F:GO:0046872; C:GO:0005654	P:regulation of DNA-templated transcription; P:RNA splicing; F:DNA-binding transcription factor activity; F:metal ion binding; C:nucleoplasm			G3DSA:4.10.1060.10 (GENE3D); IPR001876 (PFAM); mobidb-lite (MOBIDB_LITE); mobidb-lite (MOBIDB_LITE); mobidb-lite (MOBIDB_LITE); mobidb-lite (MOBIDB_LITE); mobidb-lite (MOBIDB_LITE); mobidb-lite (MOBIDB_LITE); mobidb-lite (MOBIDB_LITE); PTHR12999 (PANTHER); IPR001876 (PROSITE_PATTERNS); IPR001876 (PROSITE_PATTERNS); IPR001876 (PROSITE_PROFILES); IPR001876 (PROSITE_PROFILES); IPR036443 (SUPERFAMILY…	no GO terms	no GO terms		EAH_00015010	zinc finger, putative CDS	22.4433	9.51	5.41333	4.99333	7.27	7.66	6.81333	none identified
EMWEY_00003510	SPFH domain / Band 7 family domain-containing protein, putative CDS	34.5533	61.1367	0.516728	0.00466031	52.4167	188.723	1.65555	8.89652e-09	286	88	2.43445e-176	78.52	ref|XP_013335751.1|SPFH domain / Band 7 family domain-containing protein, putative [Eimeria maxima]/emb|CDJ59103.1|SPFH domain / Band 7 family domain-containing protein, putative [Eimeria maxima];emb|CDI74098.1|SPFH domain / Band 7 family domain-containing protein, putative [Eimeria praecox];ref|XP_026193222.1|stomatin-like protein 2, mitochondrial [Cyclospora cayetanensis];emb|CDJ53962.1|SPFH do…	N/A	5	P:GO:0006351; F:GO:0005488; F:GO:0016779; C:GO:0005739; C:GO:0005886	P:DNA-templated transcription; F:binding; F:nucleotidyltransferase activity; C:mitochondrion; C:plasma membrane	EC:2.7; EC:2; EC:2.7.7	Transferring phosphorus-containing groups; Transferases; Transferring phosphorus-containing groups	IPR001972 (PRINTS); G3DSA:3.30.479.30:FF:000004 (FUNFAM); IPR036013 (G3DSA:3.30.479.GENE3D); IPR001107 (PFAM); IPR032435 (PFAM); mobidb-lite (MOBIDB_LITE); mobidb-lite (MOBIDB_LITE); PTHR43327 (PANTHER); cd08829 (CDD); IPR036013 (SUPERFAMILY)	C:GO:0016020	C:membrane		EAH_00014920	SPFH domain / Band 7 family domain-containing protein, putative CDS	1.07667	3.01	16.1233	6.44	4.74	3.51	3.69667	none identified
EMWEY_00003540	pre-mRNA splicing factor 18, putative CDS	21.0933	48.4467	0.879969	8.95169e-06	31.65	136.023	1.67381	0.00472969	503	91	0	61.25	ref|XP_013335754.1|pre-mRNA splicing factor 18, putative [Eimeria maxima]/emb|CDJ59106.1|pre-mRNA splicing factor 18, putative [Eimeria maxima];ref|XP_013250191.1|pre-mRNA splicing factor 18, putative [Eimeria acervulina]/emb|CDI79766.1|pre-mRNA splicing factor 18, putative [Eimeria acervulina];ref|XP_026193185.1|pre-mRNA-splicing factor 18 [Cyclospora cayetanensis];gb|OEH78607.1|pre-mRNA splicin…	N/A	16	P:GO:0000398; P:GO:0000956; P:GO:0006378; P:GO:0006414; P:GO:0008298; P:GO:0022618; P:GO:0043632; P:GO:0061157; C:GO:0005682; C:GO:0005684; C:GO:0005686; C:GO:0005687; C:GO:0005688; C:GO:0016020; C:GO:0046540; C:GO:0120115	P:mRNA splicing, via spliceosome; P:nuclear-transcribed mRNA catabolic process; P:mRNA polyadenylation; P:translational elongation; P:intracellular mRNA localization; P:protein-RNA complex assembly; P:modification-dependent macromolecule catabolic process; P:mRNA destabilization; C:U5 snRNP; C:U2-type spliceosomal complex; C:U2 snRNP; C:U4 snRNP; C:U6 snRNP; C:membrane; C:U4/U6 x U5 tri-snRNP com…			Coil (COILS); IPR036285 (G3DSA:4.10.280.GENE3D); G3DSA:1.20.940.10 (GENE3D); IPR004098 (PFAM); IPR014906 (PFAM); mobidb-lite (MOBIDB_LITE); mobidb-lite (MOBIDB_LITE); IPR039979 (PANTHER); SSF47938 (SUPERFAMILY); IPR036285 (SUPERFAMILY)	P:GO:0000375; P:GO:0000377; P:GO:0000398; P:GO:0000956; P:GO:0006139; P:GO:0006378; P:GO:0006396; P:GO:0006397; P:GO:0006401; P:GO:0006402; P:GO:0006403; P:GO:0006412; P:GO:0006414; P:GO:0006417; P:GO:0006518; P:GO:0006725; P:GO:0006807; P:GO:0008152; P:GO:0008298; P:GO:0008380; P:GO:0009056; P:GO:0009057; P:GO:0009058; P:GO:0009059; P:GO:0009889; P:GO:0009890; P:GO:0009892; P:GO:0009893; P:GO:00…	P:RNA splicing, via transesterification reactions; P:RNA splicing, via transesterification reactions with bulged adenosine as nucleophile; P:mRNA splicing, via spliceosome; P:nuclear-transcribed mRNA catabolic process; P:nucleobase-containing compound metabolic process; P:mRNA polyadenylation; P:RNA processing; P:mRNA processing; P:RNA catabolic process; P:mRNA catabolic process; P:RNA localizati…		EAH_00012250	pre-mRNA splicing factor 18, putative CDS	144.507	132.063	167.86	137.12	160.215	196.06	248.507	none identified
EMWEY_00003610	DNA topoisomerase 2, related CDS	9.10333	5.23333	−1.06	5.95634e-09	17.8233	4.79667	-1.83774	2.82572e-05	925	100	0	74.12	ref|XP_013335761.1|DNA topoisomerase 2, related [Eimeria maxima]/emb|CDJ59113.1|DNA topoisomerase 2, related [Eimeria maxima];ref|XP_013250184.1|DNA topoisomerase II, putative [Eimeria acervulina]/emb|CDI79759.1|DNA topoisomerase II, putative [Eimeria acervulina];emb|CDJ51722.1|DNA topoisomerase II, putative [Eimeria brunetti];ref|XP_013232580.1|DNA topoisomerase II, putative [Eimeria tenella]/em…	N/A	31	P:GO:0000712; P:GO:0000819; P:GO:0006265; P:GO:0006266; P:GO:0006974; P:GO:0007134; P:GO:0030263; P:GO:0042752; P:GO:0043065; P:GO:0043903; P:GO:0044774; P:GO:0045870; P:GO:0051307; P:GO:1903902; P:GO:1905463; F:GO:0000287; F:GO:0003682; F:GO:0003918; F:GO:0005080; F:GO:0005524; F:GO:0008301; F:GO:0016887; F:GO:0042803; F:GO:0042826; F:GO:0043130; F:GO:0046982; C:GO:0005654; C:GO:0005730; C:GO:00…	P:resolution of meiotic recombination intermediates; P:sister chromatid segregation; P:DNA topological change; P:DNA ligation; P:DNA damage response; P:meiotic telophase I; P:apoptotic chromosome condensation; P:regulation of circadian rhythm; P:positive regulation of apoptotic process; P:regulation of biological process involved in symbiotic interaction; P:mitotic DNA integrity checkpoint signal…	EC:5.99.1.3; EC:3.6.1.15; EC:3.6.1; EC:3.6; EC:3; EC:5.6.2.2; EC:5	Other isomerases; Nucleoside-triphosphate phosphatase; Acting on acid anhydrides; Acting on acid anhydrides; Hydrolases; DNA topoisomerase (ATP-hydrolyzing); Isomerases	Coil (COILS); Coil (COILS); IPR001154 (PRINTS); G3DSA:3.90.199.10:FF:000002 (FUNFAM); IPR031660 (PFAM); IPR013758 (G3DSA:3.90.199.GENE3D); G3DSA:3.30.1360.40 (GENE3D); IPR013757 (G3DSA:1.10.268.GENE3D); IPR002205 (PFAM); IPR013759 (G3DSA:3.40.50.GENE3D); mobidb-lite (MOBIDB_LITE); mobidb-lite (MOBIDB_LITE); mobidb-lite (MOBIDB_LITE); mobidb-lite (MOBIDB_LITE); mobidb-lite (MOBIDB_LITE); mobidb-li…	P:GO:0000003; P:GO:0000279; P:GO:0000280; P:GO:0000712; P:GO:0000819; P:GO:0006139; P:GO:0006259; P:GO:0006265; P:GO:0006310; P:GO:0006725; P:GO:0006807; P:GO:0006996; P:GO:0007049; P:GO:0007059; P:GO:0007127; P:GO:0007131; P:GO:0007134; P:GO:0008152; P:GO:0009987; P:GO:0016043; P:GO:0022402; P:GO:0022403; P:GO:0022414; P:GO:0034641; P:GO:0035825; P:GO:0043170; P:GO:0044237; P:GO:0044238; P:GO:00…	P:reproduction; P:M phase; P:nuclear division; P:resolution of meiotic recombination intermediates; P:sister chromatid segregation; P:nucleobase-containing compound metabolic process; P:DNA metabolic process; P:DNA topological change; P:DNA recombination; P:cellular aromatic compound metabolic process; P:nitrogen compound metabolic process; P:organelle organization; P:cell cycle; P:chromosome seg…		EAH_00012180	DNA topoisomerase II, putative CDS	68.3567	10.0567	8.13	11.5367	17.385	23.91	19.22	Thiamine metabolism;Purine metabolism; From ToxoDB: Citrate cycle (TCA cycle); Cysteine and methionine metabolism; Pyruvate metabolism; Glyoxylate and dicarboxylate metabolism; Methane metabolism; Carbon fixation in photosynthetic organisms; Carbon fixation pathways in prokaryotes
EMWEY_00003620	DNA topoisomerase II, putative CDS	8.14	4.35	−1.16	2.3335e-10	16.01	4.30667	-1.90452	1.85235e-07	720	100	0	74.15	ref|XP_013335762.1|DNA topoisomerase II, putative [Eimeria maxima]/emb|CDJ59114.1|DNA topoisomerase II, putative [Eimeria maxima];ref|XP_013250184.1|DNA topoisomerase II, putative [Eimeria acervulina]/emb|CDI79759.1|DNA topoisomerase II, putative [Eimeria acervulina];emb|CDJ51722.1|DNA topoisomerase II, putative [Eimeria brunetti];ref|XP_013435547.1|DNA topoisomerase II, putative [Eimeria necatri…	N/A	31	P:GO:0000712; P:GO:0000819; P:GO:0006265; P:GO:0006266; P:GO:0006974; P:GO:0007134; P:GO:0030263; P:GO:0042752; P:GO:0043065; P:GO:0043903; P:GO:0044774; P:GO:0045870; P:GO:0051307; P:GO:1903902; P:GO:1905463; F:GO:0000287; F:GO:0003682; F:GO:0003918; F:GO:0005080; F:GO:0005524; F:GO:0008301; F:GO:0016887; F:GO:0042803; F:GO:0042826; F:GO:0043130; F:GO:0046982; C:GO:0005654; C:GO:0005730; C:GO:00…	P:resolution of meiotic recombination intermediates; P:sister chromatid segregation; P:DNA topological change; P:DNA ligation; P:DNA damage response; P:meiotic telophase I; P:apoptotic chromosome condensation; P:regulation of circadian rhythm; P:positive regulation of apoptotic process; P:regulation of biological process involved in symbiotic interaction; P:mitotic DNA integrity checkpoint signal…	EC:5.99.1.3; EC:3.6.1.15; EC:3.6.1; EC:3.6; EC:3; EC:5.6.2.2; EC:5	Other isomerases; Nucleoside-triphosphate phosphatase; Acting on acid anhydrides; Acting on acid anhydrides; Hydrolases; DNA topoisomerase (ATP-hydrolyzing); Isomerases	IPR001154 (PRINTS); PR00418 (PRINTS); G3DSA:3.40.50.670:FF:000001 (FUNFAM); G3DSA:3.30.230.10:FF:000008 (FUNFAM); IPR013759 (G3DSA:3.40.50.GENE3D); G3DSA:3.30.1490.30 (GENE3D); IPR036890 (G3DSA:3.30.565.GENE3D); IPR014721 (G3DSA:3.30.230.GENE3D); IPR006171 (PFAM); IPR003594 (PFAM); IPR013506 (PFAM); IPR031660 (PFAM); mobidb-lite (MOBIDB_LITE); mobidb-lite (MOBIDB_LITE); mobidb-lite (MOBIDB_LITE);…	P:GO:0000003; P:GO:0000279; P:GO:0000280; P:GO:0000712; P:GO:0000819; P:GO:0006139; P:GO:0006259; P:GO:0006265; P:GO:0006310; P:GO:0006725; P:GO:0006807; P:GO:0006996; P:GO:0007049; P:GO:0007059; P:GO:0007127; P:GO:0007131; P:GO:0007134; P:GO:0008152; P:GO:0009987; P:GO:0016043; P:GO:0022402; P:GO:0022403; P:GO:0022414; P:GO:0034641; P:GO:0035825; P:GO:0043170; P:GO:0044237; P:GO:0044238; P:GO:00…	P:reproduction; P:M phase; P:nuclear division; P:resolution of meiotic recombination intermediates; P:sister chromatid segregation; P:nucleobase-containing compound metabolic process; P:DNA metabolic process; P:DNA topological change; P:DNA recombination; P:cellular aromatic compound metabolic process; P:nitrogen compound metabolic process; P:organelle organization; P:cell cycle; P:chromosome seg…		EAH_00012180	DNA topoisomerase II, putative CDS	68.3567	10.0567	8.13	11.5367	17.385	23.91	19.22	Thiamine metabolism;Purine metabolism; From ToxoDB: Citrate cycle (TCA cycle); Cysteine and methionine metabolism; Pyruvate metabolism; Glyoxylate and dicarboxylate metabolism; Methane metabolism; Carbon fixation in photosynthetic organisms; Carbon fixation pathways in prokaryotes
EMWEY_00003870	hypothetical protein, conserved CDS	148.73	288.193	0.574591	0.130978	96.84	434.147	1.71146	0.00415183	484	16	0	66.07	ref|XP_013333294.1|hypothetical protein, conserved [Eimeria maxima]/emb|CDJ56643.1|hypothetical protein, conserved [Eimeria maxima];ref|XP_013357823.1|uncharacterized protein EMH_0003910 [Eimeria mitis]/emb|CDJ35261.1|hypothetical protein, conserved [Eimeria mitis];emb|CDI84892.1|hypothetical protein, conserved [Eimeria praecox];ref|XP_013251074.1|hypothetical protein, conserved [Eimeria acervuli…	none identified						mobidb-lite (MOBIDB_LITE); mobidb-lite (MOBIDB_LITE); mobidb-lite (MOBIDB_LITE); mobidb-lite (MOBIDB_LITE); mobidb-lite (MOBIDB_LITE)	no GO terms	no GO terms		EAH_00001250	hypothetical protein, conserved CDS	15.4867	24.5433	122.433	533.5	945.4	663.085	816.48	none identified
EMWEY_00003970	hypothetical protein, conserved CDS	0.89	0.83	−0.36	0.36513	2.44333	0.686667	-1.79245	5.73036e-05	1279	10	0	81.38	ref|XP_013333304.1|hypothetical protein, conserved [Eimeria maxima]/emb|CDJ56653.1|hypothetical protein, conserved [Eimeria maxima];emb|CDI84884.1|hypothetical protein, conserved [Eimeria praecox];ref|XP_013353138.1|uncharacterized protein EMH_0059480 [Eimeria mitis]/emb|CDJ30573.1|hypothetical protein, conserved [Eimeria mitis];emb|CDJ48179.1|hypothetical protein EBH_0044580 [Eimeria brunetti];r…	none identified	1	C:GO:0016020	C:membrane			Coil (COILS); Coil (COILS); Coil (COILS); Coil (COILS); IPR011501 (PFAM); mobidb-lite (MOBIDB_LITE); mobidb-lite (MOBIDB_LITE); mobidb-lite (MOBIDB_LITE); mobidb-lite (MOBIDB_LITE); mobidb-lite (MOBIDB_LITE); mobidb-lite (MOBIDB_LITE); mobidb-lite (MOBIDB_LITE); PTHR13595 (PANTHER)	no GO terms	no GO terms		EAH_00001340	hypothetical protein, conserved CDS	0.57	0.166667	0.0666667	0.15	0.135	0.21	0.136667	none identified
EMWEY_00004120	CAM kinase, SNF1 family, putative CDS	8.09	7.41	−0.41	0.00979189	52.2833	6.14	-2.40339	0.00184677	1883	100	0	66.93	ref|XP_013336054.1|CAM kinase, SNF1 family, putative [Eimeria maxima]/emb|CDJ59406.1|CAM kinase, SNF1 family, putative [Eimeria maxima];ref|XP_013252246.1|CAM kinase, SNF1 family, putative [Eimeria acervulina]/emb|CDI77392.1|CAM kinase, SNF1 family, putative [Eimeria acervulina];emb|CDI80494.1|CAM kinase, SNF1 family, putative [Eimeria praecox];ref|XP_026190543.1|uncharacterized protein LOC346218…	N/A	5	P:GO:0006468; P:GO:0035556; F:GO:0004674; F:GO:0005524; C:GO:0005737	P:protein phosphorylation; P:intracellular signal transduction; F:protein serine/threonine kinase activity; F:ATP binding; C:cytoplasm	EC:2.7.1; EC:2.7.11.1; EC:2.7; EC:2	Transferring phosphorus-containing groups; Non-specific serine/threonine protein kinase; Transferring phosphorus-containing groups; Transferases	Coil (COILS); Coil (COILS); G3DSA:1.10.510.10:FF:000571 (FUNFAM); G3DSA:1.10.510.10 (GENE3D); IPR000719 (PFAM); PIRSR500948-2 (PIRSR); PIRSR037281-3 (PIRSR); PIRSR000556-1 (PIRSR); PIRSR628788-2 (PIRSR); PIRSR000624-2 (PIRSR); PIRSR627086-1 (PIRSR); PIRSR038189-1 (PIRSR); PIRSR000617-1 (PIRSR); PIRSR037993-2 (PIRSR); PIRSR000551-50 (PIRSR); PIRSR000605-50 (PIRSR); PIRSR500951-1 (PIRSR); PIRSR0006…	P:GO:0006468; P:GO:0007154; P:GO:0007165; P:GO:0009987; P:GO:0023052; P:GO:0035556; P:GO:0050789; P:GO:0050794; P:GO:0050896; P:GO:0051716; P:GO:0065007; F:GO:0003824; F:GO:0004672; F:GO:0004674; F:GO:0005524; F:GO:0016301; F:GO:0016740; F:GO:0016772; F:GO:0016773; F:GO:0140096; C:GO:0005622; C:GO:0005737; C:GO:0110165	P:protein phosphorylation; P:cell communication; P:signal transduction; P:cellular process; P:signaling; P:intracellular signal transduction; P:regulation of biological process; P:regulation of cellular process; P:response to stimulus; P:cellular response to stimulus; P:biological regulation; F:catalytic activity; F:protein kinase activity; F:protein serine/threonine kinase activity; F:ATP bindin…		EAH_00024010	CAM kinase, SNF1 family, putative CDS	11.2133	23.34	67.62	35.52	26.325	11.06	8.03	Human immunodeficiency virus 1 infection
EMWEY_00004290	hypothetical protein, conserved CDS	0.516667	0.923333	0.450324	0.337105	0.923333	4.25	1.75534	0.0130727	645	26	0	51.54	ref|XP_013336141.1|hypothetical protein, conserved [Eimeria maxima]/emb|CDJ59493.1|hypothetical protein, conserved [Eimeria maxima];ref|XP_013356142.1|uncharacterized protein EMH_0016660 [Eimeria mitis]/emb|CDJ33578.1|hypothetical protein, conserved [Eimeria mitis];emb|CDI74178.1|hypothetical protein, conserved [Eimeria praecox];ref|XP_013248785.1|hypothetical protein, conserved [Eimeria acervuli…	none identified						mobidb-lite (MOBIDB_LITE); mobidb-lite (MOBIDB_LITE)	no GO terms	no GO terms		EAH_00022080	hypothetical protein, conserved CDS	0.0166667	0.00666667	0.00666667	0.05	0.075	0.18	0.393333	none identified
EMWEY_00004300	ATPase, AAA family domain-containing protein, putative CDS	0.816667	2.72333	1.30571	0.000165551	1.48333	7.62	2.14897	5.7663e-13	527	100	0	62.31	ref|XP_013333388.1|ATPase, AAA family domain-containing protein, putative, partial [Eimeria maxima]/emb|CDJ56737.1|ATPase, AAA family domain-containing protein, putative, partial [Eimeria maxima];ref|XP_022591349.2|ATPase family AAA domain-containing protein 3 [Cyclospora cayetanensis];ref|XP_013227909.1|ATPase, AAA family domain-containing protein, putative [Eimeria tenella]/emb|CDJ37071.1|ATPas…	N/A	6	P:GO:0007005; F:GO:0005524; F:GO:0008270; F:GO:0016887; C:GO:0005739; C:GO:0016020	P:mitochondrion organization; F:ATP binding; F:zinc ion binding; F:ATP hydrolysis activity; C:mitochondrion; C:membrane	EC:3.6.1; EC:3.6; EC:3; EC:3.6.1.15	Acting on acid anhydrides; Acting on acid anhydrides; Hydrolases; Nucleoside-triphosphate phosphatase	Coil (COILS); Coil (COILS); Coil (COILS); IPR027417 (G3DSA:3.40.50.GENE3D); IPR003959 (PFAM); IPR021911 (PFAM); mobidb-lite (MOBIDB_LITE); mobidb-lite (MOBIDB_LITE); mobidb-lite (MOBIDB_LITE); PTHR23075 (PANTHER); IPR027417 (SUPERFAMILY)	P:GO:0006996; P:GO:0007005; P:GO:0009987; P:GO:0016043; P:GO:0071840; F:GO:0005488; F:GO:0005524; F:GO:0008270; F:GO:0016887; F:GO:0043167; F:GO:0043169; F:GO:0046872; F:GO:0046914; C:GO:0005622; C:GO:0005737; C:GO:0005739; C:GO:0016020; C:GO:0043226; C:GO:0043227; C:GO:0043229; C:GO:0043231; C:GO:0110165	P:organelle organization; P:mitochondrion organization; P:cellular process; P:cellular component organization; P:cellular component organization or biogenesis; F:binding; F:ATP binding; F:zinc ion binding; F:ATP hydrolysis activity; F:ion binding; F:cation binding; F:metal ion binding; F:transition metal ion binding; C:intracellular anatomical structure; C:cytoplasm; C:mitochondrion; C:membrane; …		EAH_00006260	ATPase, AAA family domain-containing protein, putative CDS	1.05667	0.83	0.463333	0.44	0.51	0.59	1.10333	Thiamine metabolism;Purine metabolism
EMWEY_00004310	hypothetical protein, conserved CDS	79.54	48.0067	−0.98	6.58066e-06	171.337	47.3267	-1.85729	2.43534e-07	253	94	7.36397e-162	57.8	ref|XP_013333389.1|hypothetical protein, conserved [Eimeria maxima]/emb|CDJ56738.1|hypothetical protein, conserved [Eimeria maxima];ref|XP_013251659.1|hypothetical protein, conserved [Eimeria acervulina]/emb|CDI78074.1|hypothetical protein, conserved [Eimeria acervulina];ref|XP_013432542.1|hypothetical protein, conserved [Eimeria necatrix]/emb|CDJ64075.1|hypothetical protein, conserved [Eimeria n…	apicomplexa specific secreted protein [Cryptosporidium felis] gb|KAF7457672.1|	1	C:GO:0016020	C:membrane			no IPS match	no IPS match	no IPS match		EAH_00006270	hypothetical protein, conserved CDS	189.7	19.6567	15.0533	21.4367	30.275	55.395	59.3567	none identified
EMWEY_00004430	hypothetical protein CDS	0.85	1.41	0.325609	0.616342	6.27667	1.27667	-1.9099	0.00790773	229	1	8.57401e-53	100	ref|XP_013333420.1|hypothetical protein EMWEY_00004430 [Eimeria maxima]/emb|CDJ56770.1|hypothetical protein EMWEY_00004430 [Eimeria maxima]	none identified						Coil (COILS); mobidb-lite (MOBIDB_LITE); mobidb-lite (MOBIDB_LITE); mobidb-lite (MOBIDB_LITE); mobidb-lite (MOBIDB_LITE); mobidb-lite (MOBIDB_LITE)	no GO terms	no GO terms		none identified
EMWEY_00004450	hypothetical protein, conserved CDS	0.186667	0.61	1.07974	0.0413355	0.653333	2.19667	1.5163	0.000667248	496	13	2.42295e-79	72.89	ref|XP_013333422.1|hypothetical protein, conserved [Eimeria maxima]/emb|CDJ56772.1|hypothetical protein, conserved [Eimeria maxima];ref|XP_013253278.1|hypothetical protein, conserved [Eimeria acervulina]/emb|CDI76117.1|hypothetical protein, conserved [Eimeria acervulina];ref|XP_013350547.1|uncharacterized protein EMH_0036480 [Eimeria mitis]/emb|CDJ27970.1|hypothetical protein, conserved [Eimeria …	mediator complex subunit med6 [Cystoisospora suis] gb|PHJ24450.1|	14	P:GO:0006357; P:GO:0043001; P:GO:0048522; P:GO:0051050; P:GO:0051223; P:GO:0060627; P:GO:1905475; F:GO:0003712; F:GO:0071253; C:GO:0005773; C:GO:0005802; C:GO:0005886; C:GO:0016592; C:GO:0030133	P:regulation of transcription by RNA polymerase II; P:Golgi to plasma membrane protein transport; P:positive regulation of cellular process; P:positive regulation of transport; P:regulation of protein transport; P:regulation of vesicle-mediated transport; P:regulation of protein localization to membrane; F:transcription coregulator activity; F:connexin binding; C:vacuole; C:trans-Golgi network; C…			Coil (COILS); Coil (COILS); mobidb-lite (MOBIDB_LITE); mobidb-lite (MOBIDB_LITE); mobidb-lite (MOBIDB_LITE); mobidb-lite (MOBIDB_LITE); mobidb-lite (MOBIDB_LITE); IPR042318 (PANTHER)	P:GO:0006810; P:GO:0006892; P:GO:0006893; P:GO:0008104; P:GO:0008104; P:GO:0009987; P:GO:0015031; P:GO:0016192; P:GO:0032879; P:GO:0032880; P:GO:0033036; P:GO:0043001; P:GO:0045184; P:GO:0048193; P:GO:0048518; P:GO:0048522; P:GO:0050789; P:GO:0050794; P:GO:0051049; P:GO:0051050; P:GO:0051179; P:GO:0051223; P:GO:0051234; P:GO:0051641; P:GO:0051668; P:GO:0060341; P:GO:0060627; P:GO:0065007; P:GO:00…	P:transport; P:post-Golgi vesicle-mediated transport; P:Golgi to plasma membrane transport; P:protein localization; P:protein localization; P:cellular process; P:protein transport; P:vesicle-mediated transport; P:regulation of localization; P:regulation of protein localization; P:macromolecule localization; P:Golgi to plasma membrane protein transport; P:establishment of protein localization; P:G…		EAH_00053940	hypothetical protein, conserved CDS	1.97	1.34333	0.526667	0.813333	1.265	0.94	1.15333	none identified
EMWEY_00004620	hypothetical protein, conserved CDS	2.31333	6.23333	1.07828	2.00085e-05	2.05333	8.61667	1.88202	1.05665e-15	1407	41	0	71.67	ref|XP_013336355.1|hypothetical protein, conserved [Eimeria maxima]/emb|CDJ59710.1|hypothetical protein, conserved [Eimeria maxima];emb|CDJ49830.1|hypothetical protein, conserved [Eimeria brunetti];emb|CDI75738.1|hypothetical protein, conserved [Eimeria praecox];ref|XP_013432654.1|hypothetical protein, conserved [Eimeria necatrix]/emb|CDJ64187.1|hypothetical protein, conserved [Eimeria necatrix];…	poly(adp-ribose) polymerase catalytic domain protein [Cystoisospora suis] gb|PHJ25702.1|	2	F:GO:0003950; C:GO:0005576	F:NAD+ ADP-ribosyltransferase activity; C:extracellular region			G3DSA:3.90.228.10 (GENE3D); G3DSA:3.90.228.10 (GENE3D); mobidb-lite (MOBIDB_LITE); mobidb-lite (MOBIDB_LITE); mobidb-lite (MOBIDB_LITE); PTHR45740 (PANTHER); SSF56399 (SUPERFAMILY); SSF56399 (SUPERFAMILY)	no GO terms	no GO terms		EAH_00003060	hypothetical protein, conserved CDS	0.816667	0.373333	0.233333	0.583333	1.515	2.765	5.61	none identified
EMWEY_00004680	hypothetical protein, conserved CDS	1.70333	4.77	1.12433	1.17069e-05	2.74333	8.69	1.50837	7.61832e-09	1589						5	P:GO:0006357; F:GO:0003712; F:GO:0005515; C:GO:0016020; C:GO:0016514	P:regulation of transcription by RNA polymerase II; F:transcription coregulator activity; F:protein binding; C:membrane; C:SWI/SNF complex			Coil (COILS); Coil (COILS); Coil (COILS); IPR011990 (G3DSA:1.25.40.GENE3D); G3DSA:2.70.160.11 (GENE3D); mobidb-lite (MOBIDB_LITE); mobidb-lite (MOBIDB_LITE); mobidb-lite (MOBIDB_LITE); mobidb-lite (MOBIDB_LITE); mobidb-lite (MOBIDB_LITE); mobidb-lite (MOBIDB_LITE); mobidb-lite (MOBIDB_LITE); mobidb-lite (MOBIDB_LITE); mobidb-lite (MOBIDB_LITE); mobidb-lite (MOBIDB_LITE); mobidb-lite (MOBIDB_LITE)…	P:GO:0006139; P:GO:0006351; P:GO:0006355; P:GO:0006357; P:GO:0006366; P:GO:0006725; P:GO:0006807; P:GO:0008152; P:GO:0009058; P:GO:0009059; P:GO:0009889; P:GO:0009987; P:GO:0010467; P:GO:0010468; P:GO:0010556; P:GO:0016070; P:GO:0018130; P:GO:0019219; P:GO:0019222; P:GO:0019438; P:GO:0031323; P:GO:0031326; P:GO:0032774; P:GO:0034641; P:GO:0034645; P:GO:0034654; P:GO:0043170; P:GO:0044237; P:GO:00…	P:nucleobase-containing compound metabolic process; P:DNA-templated transcription; P:regulation of DNA-templated transcription; P:regulation of transcription by RNA polymerase II; P:transcription by RNA polymerase II; P:cellular aromatic compound metabolic process; P:nitrogen compound metabolic process; P:metabolic process; P:biosynthetic process; P:macromolecule biosynthetic process; P:regulatio…		EAH_00018810	hypothetical protein, conserved CDS	1.84333	2.23	4.41333	4.55333	3.855	1.77	1.61333	none identified
EMWEY_00004780	hypothetical protein, conserved CDS	375.197	923.5	0.920047	0.00275796	423.86	1995.48	1.81394	0.001613	390	65	0	52.18	ref|XP_013336438.1|hypothetical protein, conserved [Eimeria maxima]/emb|CDJ59793.1|hypothetical protein, conserved [Eimeria maxima];ref|XP_013249779.1|hypothetical protein, conserved [Eimeria acervulina]/emb|CDI80223.1|hypothetical protein, conserved [Eimeria acervulina];ref|XP_013349823.1|uncharacterized protein EMH_0083680 [Eimeria mitis]/emb|CDJ27245.1|hypothetical protein, conserved [Eimeria …	dense granule protein GRA12 [Toxoplasma gondii ARI] gb|KYF45262.1|	1	C:GO:0016020	C:membrane			no IPS match	no IPS match	no IPS match		EAH_00049920	hypothetical protein, conserved CDS	1.79667	8.95667	123.053	760.57	1679.38	1990.06	4413.96	none identified
EMWEY_00004810	hypothetical protein, conserved CDS	0.0266667	0.07	0.200379	0.728298	0	0.33	2.39822	0.0111921	361	9	3.14699e-167	84.11	ref|XP_013336441.1|hypothetical protein, conserved [Eimeria maxima]/emb|CDJ59796.1|hypothetical protein, conserved [Eimeria maxima];emb|CDI74189.1|hypothetical protein, conserved [Eimeria praecox];ref|XP_013349820.1|uncharacterized protein EMH_0083350 [Eimeria mitis]/emb|CDJ27242.1|hypothetical protein, conserved [Eimeria mitis];ref|XP_013249802.1|hypothetical protein, conserved [Eimeria acervuli…	cilia- and flagella-associated protein 53 [Cyclospora cayetanensis] ref|XP_026189771.1|	3	P:GO:0003341; P:GO:0060271; C:GO:0005929	P:cilium movement; P:cilium assembly; C:cilium			Coil (COILS); Coil (COILS); Coil (COILS); Coil (COILS); Coil (COILS); IPR043596 (PANTHER)	no GO terms	no GO terms		EAH_00014040	hypothetical protein, conserved CDS	24.8067	28.2167	105.867	192.743	145.835	77.02	66.73	none identified
EMWEY_00004950	hypothetical protein, conserved CDS	90.29	65.2	−0.75	1.61216e-06	324.433	63.4933	-1.87711	0.0129736	573	9	0	75.44	ref|XP_013336523.1|hypothetical protein, conserved [Eimeria maxima]/emb|CDJ59878.1|hypothetical protein, conserved [Eimeria maxima];ref|XP_013252190.1|hypothetical protein, conserved [Eimeria acervulina]/emb|CDI77443.1|hypothetical protein, conserved [Eimeria acervulina];emb|CDI73798.1|hypothetical protein, conserved [Eimeria praecox];emb|CDJ49661.1|hypothetical protein, conserved [Eimeria brunet…	none identified	1	F:GO:0016787	F:hydrolase activity	EC:3	Hydrolases	PTHR36492 (PANTHER); cd00838 (CDD); IPR029052 (SUPERFAMILY)	no GO terms	no GO terms		EAH_00024630	hypothetical protein, conserved CDS	476.8	36.6333	39.8033	49.9267	68.935	98.85	73.0167	none identified
EMWEY_00005080	hypothetical protein, conserved CDS	1.74333	3.99667	0.869835	0.000178736	1.81333	7.26333	1.78275	1.01712e-07	806	20	0	55.61	ref|XP_013333515.1|hypothetical protein, conserved [Eimeria maxima]/emb|CDJ56865.1|hypothetical protein, conserved [Eimeria maxima];emb|CDI74876.1|hypothetical protein, conserved [Eimeria praecox];emb|CDJ52824.1|hypothetical protein, conserved [Eimeria brunetti];ref|XP_013352767.1|uncharacterized protein EMH_0026800 [Eimeria mitis]/emb|CDJ30200.1|hypothetical protein, conserved [Eimeria mitis];re…	EKN1, related protein [Toxoplasma gondii VEG] gb|ESS29153.1|	7	P:GO:0003341; P:GO:0035735; P:GO:0036158; P:GO:0036159; P:GO:0061512; P:GO:0097712; P:GO:1905349	P:cilium movement; P:intraciliary transport involved in cilium assembly; P:outer dynein arm assembly; P:inner dynein arm assembly; P:protein localization to cilium; P:vesicle targeting, trans-Golgi to periciliary membrane compartment; P:ciliary transition zone assembly			Coil (COILS); Coil (COILS); Coil (COILS); mobidb-lite (MOBIDB_LITE); mobidb-lite (MOBIDB_LITE); mobidb-lite (MOBIDB_LITE); mobidb-lite (MOBIDB_LITE); PTHR46492 (PANTHER); IPR007052 (PROSITE_PROFILES); IPR008978 (SUPERFAMILY)	P:GO:0000226; P:GO:0001578; P:GO:0003341; P:GO:0006810; P:GO:0006903; P:GO:0006928; P:GO:0006996; P:GO:0007010; P:GO:0007017; P:GO:0007018; P:GO:0008104; P:GO:0008104; P:GO:0009987; P:GO:0010970; P:GO:0016043; P:GO:0016192; P:GO:0022607; P:GO:0030030; P:GO:0030031; P:GO:0030705; P:GO:0031503; P:GO:0033036; P:GO:0033365; P:GO:0035082; P:GO:0035735; P:GO:0036158; P:GO:0036159; P:GO:0042073; P:GO:00…	P:microtubule cytoskeleton organization; P:microtubule bundle formation; P:cilium movement; P:transport; P:vesicle targeting; P:obsolete movement of cell or subcellular component; P:organelle organization; P:cytoskeleton organization; P:microtubule-based process; P:microtubule-based movement; P:protein localization; P:protein localization; P:cellular process; P:transport along microtubule; P:cell…		EAH_00004420	hypothetical protein, conserved CDS	0.0433333	0.156667	0.95	1.43667	2.285	1.135	1.62333	none identified
EMWEY_00005150	endonuclease/exonuclease/phosphatase domain-containing protein, putative CDS	138.277	340.327	0.887107	0.0135456	125.797	838.647	2.25401	7.30734e-05	668	68	0	53.78	ref|XP_013333522.1|endonuclease/exonuclease/phosphatase domain-containing protein, putative [Eimeria maxima]/emb|CDJ56872.1|endonuclease/exonuclease/phosphatase domain-containing protein, putative [Eimeria maxima];emb|CDI75612.1|endonuclease/exonuclease/phosphatase domain-containing protein, putative [Eimeria praecox];emb|CDJ52831.1|endonuclease/exonuclease/phosphatase domain-containing protein, …	N/A	4	P:GO:0090305; F:GO:0004519; F:GO:0004527; F:GO:0004767	P:nucleic acid phosphodiester bond hydrolysis; F:endonuclease activity; F:exonuclease activity; F:sphingomyelin phosphodiesterase activity	EC:3.1.4; EC:3.1; EC:3; EC:3.1.4.12	Acting on ester bonds; Acting on ester bonds; Hydrolases; Sphingomyelin phosphodiesterase	IPR005135 (PFAM); IPR036691 (G3DSA:3.60.10.GENE3D); mobidb-lite (MOBIDB_LITE); mobidb-lite (MOBIDB_LITE); mobidb-lite (MOBIDB_LITE); mobidb-lite (MOBIDB_LITE); mobidb-lite (MOBIDB_LITE); mobidb-lite (MOBIDB_LITE); IPR038772 (PANTHER); IPR036691 (SUPERFAMILY)	F:GO:0003824; F:GO:0004620; F:GO:0004767; F:GO:0016298; F:GO:0016787; F:GO:0016788	F:catalytic activity; F:phospholipase activity; F:sphingomyelin phosphodiesterase activity; F:lipase activity; F:hydrolase activity; F:hydrolase activity, acting on ester bonds		EAH_00004330	endonuclease/exonuclease/phosphatase domain-containing protein, putative CDS	0.873333	1.17	8.67	18.04	30.32	45.49	161.803	Sphingolipid metabolism; From ToxoDB: Sphingolipid metabolism
EMWEY_00005270	hypothetical protein, conserved CDS	34.24	31.69	−0.39	0.0404455	74.46	23.96	-1.59021	0.00143885	6112	19	0	77.03	ref|XP_013336646.1|hypothetical protein, conserved [Eimeria maxima]/emb|CDJ60001.1|hypothetical protein, conserved [Eimeria maxima];ref|XP_013251571.1|hypothetical protein, conserved [Eimeria acervulina]/emb|CDI78182.1|hypothetical protein, conserved [Eimeria acervulina];emb|CDJ49595.1|hypothetical protein, conserved [Eimeria brunetti];emb|CDI74092.1|hypothetical protein EPH_0030960 [Eimeria prae…	none identified	1	F:GO:0050825	F:ice binding			Coil (COILS); Coil (COILS); Coil (COILS); Coil (COILS); Coil (COILS); Coil (COILS); Coil (COILS); Coil (COILS); Coil (COILS); Coil (COILS); Coil (COILS); Coil (COILS); mobidb-lite (MOBIDB_LITE); mobidb-lite (MOBIDB_LITE); mobidb-lite (MOBIDB_LITE); mobidb-lite (MOBIDB_LITE); mobidb-lite (MOBIDB_LITE); mobidb-lite (MOBIDB_LITE); mobidb-lite (MOBIDB_LITE); mobidb-lite (MOBIDB_LITE); mobidb-lite (MO…	no GO terms	no GO terms		EAH_00031180	hypothetical protein, conserved CDS	0.503333	0.296667	0.15	0.223333	0.235	0.14	0.0966667	none identified
EMWEY_00005360	hypothetical protein, conserved CDS	2.38333	2.13333	−0.40	0.366151	5.24333	1.58333	-1.70521	0.000217489	297	6	6.85202e-59	77.49	ref|XP_013333607.1|hypothetical protein, conserved [Eimeria maxima]/emb|CDJ56957.1|hypothetical protein, conserved [Eimeria maxima];ref|XP_013250337.1|hypothetical protein, conserved [Eimeria acervulina]/emb|CDI79597.1|hypothetical protein, conserved [Eimeria acervulina];ref|XP_013230241.1|hypothetical protein, conserved [Eimeria tenella]/emb|CDJ39486.1|hypothetical protein, conserved [Eimeria te…	none identified	2	P:GO:0000398; C:GO:0016020	P:mRNA splicing, via spliceosome; C:membrane			Coil (COILS); Coil (COILS); mobidb-lite (MOBIDB_LITE)	no GO terms	no GO terms		EAH_00044120	hypothetical protein, conserved CDS	1.94667	0.41	0.18	0.336667	0.425	0.215	0.123333	none identified
EMWEY_00005380	protein phosphatase 2C, putative CDS	1.03	5.64333	1.14839	0.0649637	2.50667	20.6233	2.53126	4.33846e-05	72	18	4.58917e-33	68.81	ref|XP_013333609.1|protein phosphatase 2C, putative [Eimeria maxima]/emb|CDJ56959.1|protein phosphatase 2C, putative [Eimeria maxima];ref|XP_026191777.1|probable protein phosphatase 2C 51 [Cyclospora cayetanensis];ref|XP_013230238.1|protein phosphatase 2C, putative [Eimeria tenella]/emb|CDJ39483.1|protein phosphatase 2C, putative [Eimeria tenella];ref|XP_029220565.1|protein phosphatase 2C domain-…	N/A	2	F:GO:0004722; C:GO:0016020	F:protein serine/threonine phosphatase activity; C:membrane	EC:3.1.3.16; EC:3.1; EC:3; EC:3.1.3	Protein-serine/threonine phosphatase; Acting on ester bonds; Hydrolases; Acting on ester bonds	IPR001932 (PFAM); IPR036457 (G3DSA:3.60.40.GENE3D); IPR001932 (PROSITE_PROFILES); IPR036457 (SUPERFAMILY)	no GO terms	no GO terms		none identified
EMWEY_00005590	hypothetical protein, conserved CDS	6	17.96	1.20619	7.41282e-06	6.07333	43.0967	2.45431	1.02029e-07	1105	10	0	54.96	ref|XP_013333648.1|hypothetical protein, conserved [Eimeria maxima]/emb|CDJ56998.1|hypothetical protein, conserved [Eimeria maxima];emb|CDI87623.1|hypothetical protein, conserved [Eimeria praecox];ref|XP_013252423.1|hypothetical protein, conserved [Eimeria acervulina]/emb|CDI77173.1|hypothetical protein, conserved [Eimeria acervulina];ref|XP_037878791.1|uncharacterized protein EMH_0018840 [Eimeri…	none identified	1	C:GO:0016020	C:membrane			Coil (COILS); Coil (COILS); Coil (COILS); Coil (COILS); Coil (COILS); Coil (COILS); mobidb-lite (MOBIDB_LITE); mobidb-lite (MOBIDB_LITE); mobidb-lite (MOBIDB_LITE); mobidb-lite (MOBIDB_LITE); mobidb-lite (MOBIDB_LITE); mobidb-lite (MOBIDB_LITE); mobidb-lite (MOBIDB_LITE); mobidb-lite (MOBIDB_LITE)	no GO terms	no GO terms		EAH_00022330	hypothetical protein, conserved CDS	0.04	0.0466667	0.116667	0.726667	1.48	1.205	1.61	none identified
EMWEY_00005600	hypothetical protein CDS	304.443	902.877	1.13906	0.000892732	256.257	2066.88	2.49944	2.1132e-05	453	16	0	58.77	ref|XP_013333649.1|hypothetical protein EMWEY_00005600 [Eimeria maxima]/emb|CDJ56999.1|hypothetical protein EMWEY_00005600 [Eimeria maxima];emb|CDI85491.1|hypothetical protein, conserved [Eimeria praecox];ref|XP_013252421.1|hypothetical protein, conserved [Eimeria acervulina]/emb|CDI77171.1|hypothetical protein, conserved [Eimeria acervulina];ref|XP_013333450.1|hypothetical protein, conserved [Ei…	none identified	1	C:GO:0016020	C:membrane	EC:1.2.1.27; EC:1.2.1.18	Methylmalonate-semialdehyde dehydrogenase (CoA acylating); Malonate-semialdehyde dehydrogenase (acetylating)	mobidb-lite (MOBIDB_LITE)	no GO terms	no GO terms		EAH_00022310	hypothetical protein, conserved CDS	12.3967	22.4533	95.7067	434.74	734.225	682.825	1133.44	none identified
EMWEY_00005660	hypothetical protein CDS	12.3367	14.85	−0.01	0.972207	51.8867	13.97	-1.69592	0.00872816	1047	25	1.77947e-120	75.53	ref|XP_013333655.1|hypothetical protein EMWEY_00005660, partial [Eimeria maxima]/emb|CDJ57005.1|hypothetical protein EMWEY_00005660, partial [Eimeria maxima];ref|XP_013246941.1|hypothetical protein, conserved [Eimeria acervulina]/emb|CDI83998.1|hypothetical protein, conserved [Eimeria acervulina];ref|XP_013229585.1|hypothetical protein, conserved [Eimeria tenella]/emb|CDJ38829.1|hypothetical prot…	autophagy-related cysteine peptidase atg4,putative [Neospora caninum Liverpool] tpe|CEL68673.1|	6	P:GO:0006508; P:GO:0006914; P:GO:0015031; F:GO:0008234; F:GO:0019786; C:GO:0005737	P:proteolysis; P:autophagy; P:protein transport; F:cysteine-type peptidase activity; F:protein-phosphatidylethanolamide deconjugating activity; C:cytoplasm	EC:3.4; EC:3	Acting on peptide bonds (peptidases); Hydrolases	Coil (COILS); Coil (COILS); Coil (COILS); Coil (COILS); Coil (COILS); Coil (COILS); Coil (COILS); IPR046792 (PFAM); mobidb-lite (MOBIDB_LITE); mobidb-lite (MOBIDB_LITE); mobidb-lite (MOBIDB_LITE); mobidb-lite (MOBIDB_LITE); mobidb-lite (MOBIDB_LITE); mobidb-lite (MOBIDB_LITE); mobidb-lite (MOBIDB_LITE); mobidb-lite (MOBIDB_LITE); mobidb-lite (MOBIDB_LITE); mobidb-lite (MOBIDB_LITE); mobidb-lite (…	F:GO:0019786	F:protein-phosphatidylethanolamide deconjugating activity		EAH_00047120	hypothetical protein, conserved CDS	4.21667	1.73333	2.81333	6.34333	6.355	2.265	3.47333	none identified
EMWEY_00005730	hypothetical protein, conserved CDS	1.62333	3.59667	0.732973	0.103963	1.78667	9.19667	2.01928	4.3844e-05	184	5	9.39709e-13	90.32	ref|XP_013333675.1|hypothetical protein, conserved [Eimeria maxima]/emb|CDJ57025.1|hypothetical protein, conserved [Eimeria maxima];ref|XP_013253029.1|DEAD/DEAH box helicase family protein, related [Eimeria acervulina]/emb|CDI76424.1|DEAD/DEAH box helicase family protein, related [Eimeria acervulina];emb|CDJ50566.1|hypothetical protein, conserved [Eimeria brunetti];ref|XP_013231658.1|hypothetical…	DEAD/DEAH box helicase family protein, related [Eimeria acervulina] ref|XP_013253029.1| emb|CDI76424.1|	4	F:GO:0003676; F:GO:0003724; F:GO:0005524; F:GO:0016787	F:nucleic acid binding; F:RNA helicase activity; F:ATP binding; F:hydrolase activity	EC:3.6.4.13	RNA helicase	Coil (COILS); mobidb-lite (MOBIDB_LITE); mobidb-lite (MOBIDB_LITE); mobidb-lite (MOBIDB_LITE); mobidb-lite (MOBIDB_LITE); mobidb-lite (MOBIDB_LITE)	no GO terms	no GO terms		EAH_00017820	DEAD/DEAH box helicase family protein, related CDS	4.96667	0.416667	0.63	1.88	4.655	3.79	6.54	Thiamine metabolism;Purine metabolism
EMWEY_00005810	hypothetical protein, conserved CDS	9.73667	13.22	0.115788	0.78932	2.63	11.1433	1.73501	0.000410337	695	100	0	54.52	ref|XP_013336871.1|hypothetical protein, conserved [Eimeria maxima]/emb|CDJ60221.1|hypothetical protein, conserved [Eimeria maxima];emb|CDI85375.1|hypothetical protein, conserved [Eimeria praecox];ref|XP_013247771.1|hypothetical protein, conserved [Eimeria acervulina]/emb|CDI83029.1|hypothetical protein, conserved [Eimeria acervulina];ref|XP_013252901.1|hypothetical protein EAH_00057110 [Eimeria …	none identified	1	C:GO:0016020	C:membrane			mobidb-lite (MOBIDB_LITE); mobidb-lite (MOBIDB_LITE); mobidb-lite (MOBIDB_LITE)	no GO terms	no GO terms		EAH_00032300	hypothetical protein, conserved CDS	12.33	7.1	3.71333	4.17333	4.645	8.19	7.76333	none identified
EMWEY_00006040	GTP-binding protein, related, related CDS	14.9767	25.9733	0.462719	0.111487	11.24	41.4767	1.60258	0.000199072	810	100	0	65.86	ref|XP_013336924.1|GTP-binding protein, related, related [Eimeria maxima]/emb|CDJ60274.1|GTP-binding protein, related, related [Eimeria maxima];emb|CDI76170.1|hypothetical protein, conserved [Eimeria praecox];ref|XP_013250649.1|At1g08410, related [Eimeria acervulina]/emb|CDI79210.1|At1g08410, related [Eimeria acervulina];ref|XP_013358126.1|uncharacterized protein EMH_0026810 [Eimeria mitis]/emb|C…	N/A	3	F:GO:0003924; F:GO:0005525; C:GO:0005829	F:GTPase activity; F:GTP binding; C:cytosol	EC:3.6.1; EC:3.6; EC:3; EC:3.6.1.15	Acting on acid anhydrides; Acting on acid anhydrides; Hydrolases; Nucleoside-triphosphate phosphatase	Coil (COILS); IPR023179 (G3DSA:1.10.1580.GENE3D); IPR027417 (G3DSA:3.40.50.GENE3D); PIRSR006230-1 (PIRSR); PIRSR006809-1 (PIRSR); mobidb-lite (MOBIDB_LITE); mobidb-lite (MOBIDB_LITE); mobidb-lite (MOBIDB_LITE); mobidb-lite (MOBIDB_LITE); mobidb-lite (MOBIDB_LITE); mobidb-lite (MOBIDB_LITE); mobidb-lite (MOBIDB_LITE); mobidb-lite (MOBIDB_LITE); mobidb-lite (MOBIDB_LITE); mobidb-lite (MOBIDB_LITE);…	F:GO:0003824; F:GO:0003924; F:GO:0016462; F:GO:0016787; F:GO:0016817; F:GO:0016818; F:GO:0017111; C:GO:0005622; C:GO:0005737; C:GO:0005829; C:GO:0110165	F:catalytic activity; F:GTPase activity; F:pyrophosphatase activity; F:hydrolase activity; F:hydrolase activity, acting on acid anhydrides; F:hydrolase activity, acting on acid anhydrides, in phosphorus-containing anhydrides; F:ribonucleoside triphosphate phosphatase activity; C:intracellular anatomical structure; C:cytoplasm; C:cytosol; C:cellular anatomical entity		EAH_00010110	At1g08410, related CDS	37.3167	12.2033	12.2167	23.68	37.96	38.84	41.7	Thiamine metabolism;Purine metabolism
EMWEY_00006140	hypothetical protein CDS	248.297	285.707	−0.11	0.819815	56.41	238.867	1.78283	2.73364e-05	823	100	0	79.64	ref|XP_013336980.1|hypothetical protein EMWEY_00006140 [Eimeria maxima]/emb|CDJ60330.1|hypothetical protein EMWEY_00006140 [Eimeria maxima];emb|CDJ45888.1|hypothetical protein EBH_0010120 [Eimeria brunetti];ref|XP_013229980.1|myosin A, putative [Eimeria tenella]/emb|CDJ39225.1|myosin A, putative [Eimeria tenella];ref|XP_026192327.1|myosin-A [Cyclospora cayetanensis];ref|XP_013440392.1|hypothetica…	myosin A, putative [Eimeria tenella] ref|XP_013229980.1| emb|CDJ39225.1|	11	P:GO:0007015; P:GO:0030050; F:GO:0000146; F:GO:0005524; F:GO:0016887; F:GO:0051015; C:GO:0005737; C:GO:0005886; C:GO:0016459; C:GO:0031982; C:GO:0070258	P:actin filament organization; P:vesicle transport along actin filament; F:microfilament motor activity; F:ATP binding; F:ATP hydrolysis activity; F:actin filament binding; C:cytoplasm; C:plasma membrane; C:myosin complex; C:vesicle; C:inner membrane pellicle complex	EC:3.6.1; EC:3.6; EC:3; EC:3.6.1.15; EC:5.6.1.8	Acting on acid anhydrides; Acting on acid anhydrides; Hydrolases; Nucleoside-triphosphate phosphatase; Myosin ATPase	IPR001609 (PRINTS); G3DSA:1.10.10.820:FF:000001 (FUNFAM); G3DSA:1.10.10.820 (GENE3D); IPR036961 (G3DSA:3.40.850.GENE3D); IPR001609 (PFAM); G3DSA:1.20.58.530 (GENE3D); G3DSA:1.20.120.720 (GENE3D); G3DSA:1.20.5.4820 (GENE3D); PTHR13140 (PANTHER); IPR001609 (PROSITE_PROFILES); IPR036044 (CDD); IPR027417 (SUPERFAMILY)	P:GO:0006810; P:GO:0006928; P:GO:0006996; P:GO:0007010; P:GO:0007015; P:GO:0009987; P:GO:0016043; P:GO:0030029; P:GO:0030036; P:GO:0030048; P:GO:0030705; P:GO:0046907; P:GO:0051179; P:GO:0051234; P:GO:0051640; P:GO:0051641; P:GO:0051648; P:GO:0051649; P:GO:0051650; P:GO:0051656; P:GO:0071840; P:GO:0097435; P:GO:0099518; F:GO:0003774; F:GO:0003779; F:GO:0003824; F:GO:0005488; F:GO:0005515; F:GO:00…	P:transport; P:obsolete movement of cell or subcellular component; P:organelle organization; P:cytoskeleton organization; P:actin filament organization; P:cellular process; P:cellular component organization; P:actin filament-based process; P:actin cytoskeleton organization; P:actin filament-based movement; P:cytoskeleton-dependent intracellular transport; P:intracellular transport; P:localization…		EAH_00024170	Myosin, heavy polypeptide 1, skeletal muscle,adult, related, related CDS	20.4133	117.967	632.303	1118.53	779.215	365.21	288.6	none identified
EMWEY_00006210	ubiquitin-conjugating enzyme e2, putative CDS	9.30333	19.6167	0.671662	0.100594	4.45333	41.6567	3.01847	9.65041e-37	227	100	2.76391e-131	76.58	ref|XP_013337032.1|ubiquitin-conjugating enzyme e2, putative [Eimeria maxima]/emb|CDJ60382.1|ubiquitin-conjugating enzyme e2, putative [Eimeria maxima];emb|CDI85656.1|ubiquitin-conjugating enzyme e2, putative [Eimeria praecox];ref|XP_013248926.1|ubiquitin-conjugating enzyme e2, putative [Eimeria acervulina]/emb|CDI81316.1|ubiquitin-conjugating enzyme e2, putative [Eimeria acervulina];ref|XP_01335…	N/A	21	P:GO:0000122; P:GO:0006116; P:GO:0006511; P:GO:0010629; P:GO:0031325; P:GO:0033235; P:GO:0044248; P:GO:1903755; F:GO:0003954; F:GO:0005524; F:GO:0008134; F:GO:0016874; F:GO:0044388; F:GO:0061656; F:GO:0071535; C:GO:0000795; C:GO:0005635; C:GO:0005829; C:GO:0016020; C:GO:0016605; C:GO:1990234	P:negative regulation of transcription by RNA polymerase II; P:NADH oxidation; P:ubiquitin-dependent protein catabolic process; P:negative regulation of gene expression; P:positive regulation of cellular metabolic process; P:positive regulation of protein sumoylation; P:cellular catabolic process; P:positive regulation of SUMO transferase activity; F:NADH dehydrogenase activity; F:ATP binding; F:…	EC:2.3; EC:1.6; EC:1; EC:2; EC:6; EC:2.3.2	Acyltransferases; Acting on NADH or NADPH; Oxidoreductases; Transferases; Ligases; Acyltransferases	G3DSA:3.10.110.10:FF:000035 (FUNFAM); IPR016135 (G3DSA:3.10.110.GENE3D); IPR000608 (PFAM); mobidb-lite (MOBIDB_LITE); mobidb-lite (MOBIDB_LITE); PTHR24067 (PANTHER); IPR023313 (PROSITE_PATTERNS); IPR000608 (PROSITE_PROFILES); IPR000608 (CDD); IPR016135 (SUPERFAMILY)	P:GO:0006807; P:GO:0008152; P:GO:0009987; P:GO:0016925; P:GO:0018193; P:GO:0018205; P:GO:0019538; P:GO:0019538; P:GO:0032446; P:GO:0036211; P:GO:0036211; P:GO:0043170; P:GO:0043412; P:GO:0044237; P:GO:0044238; P:GO:0044260; P:GO:0070647; P:GO:0071704; P:GO:1901564; F:GO:0003824; F:GO:0016740; F:GO:0019787; F:GO:0061650; F:GO:0140096; C:GO:0005622; C:GO:0005634; C:GO:0016020; C:GO:0043226; C:GO:00…	P:nitrogen compound metabolic process; P:metabolic process; P:cellular process; P:protein sumoylation; P:peptidyl-amino acid modification; P:peptidyl-lysine modification; P:protein metabolic process; P:protein metabolic process; P:protein modification by small protein conjugation; P:protein modification process; P:protein modification process; P:macromolecule metabolic process; P:macromolecule mo…		EAH_00004170	ubiquitin-conjugating enzyme e2, putative CDS	8.22	5.55333	3.87	6.51667	9.805	15.63	24.74	none identified
EMWEY_00006310	hypothetical protein, conserved CDS	1.13667	4.21667	1.40315	0.000154847	1.54333	8.63667	2.02127	0.000445893	1387	7	0	70.79	ref|XP_013337042.1|hypothetical protein, conserved [Eimeria maxima]/emb|CDJ60392.1|hypothetical protein, conserved [Eimeria maxima];ref|XP_013349679.1|uncharacterized protein EMH_0080800 [Eimeria mitis]/emb|CDJ27101.1|hypothetical protein, conserved [Eimeria mitis];ref|XP_013248916.1|hypothetical protein, conserved [Eimeria acervulina]/emb|CDI81306.1|hypothetical protein, conserved [Eimeria acerv…	none identified	7	P:GO:0044237; P:GO:0071108; F:GO:0004843; F:GO:0008242; F:GO:0043130; C:GO:0005634; C:GO:0016020	P:cellular metabolic process; P:protein K48-linked deubiquitination; F:cysteine-type deubiquitinase activity; F:omega peptidase activity; F:ubiquitin binding; C:nucleus; C:membrane			Coil (COILS); Coil (COILS); mobidb-lite (MOBIDB_LITE); mobidb-lite (MOBIDB_LITE); mobidb-lite (MOBIDB_LITE); mobidb-lite (MOBIDB_LITE); mobidb-lite (MOBIDB_LITE); mobidb-lite (MOBIDB_LITE); mobidb-lite (MOBIDB_LITE); mobidb-lite (MOBIDB_LITE); mobidb-lite (MOBIDB_LITE); mobidb-lite (MOBIDB_LITE); mobidb-lite (MOBIDB_LITE); mobidb-lite (MOBIDB_LITE); mobidb-lite (MOBIDB_LITE); mobidb-lite (MOBIDB_…	P:GO:0006508; P:GO:0006807; P:GO:0008152; P:GO:0009987; P:GO:0016579; P:GO:0019538; P:GO:0019538; P:GO:0036211; P:GO:0036211; P:GO:0043170; P:GO:0043412; P:GO:0044237; P:GO:0044238; P:GO:0044260; P:GO:0070646; P:GO:0070647; P:GO:0071108; P:GO:0071704; P:GO:1901564; F:GO:0003824; F:GO:0004843; F:GO:0005488; F:GO:0005515; F:GO:0008233; F:GO:0008234; F:GO:0008242; F:GO:0016787; F:GO:0019783; F:GO:00…	P:proteolysis; P:nitrogen compound metabolic process; P:metabolic process; P:cellular process; P:protein deubiquitination; P:protein metabolic process; P:protein metabolic process; P:protein modification process; P:protein modification process; P:macromolecule metabolic process; P:macromolecule modification; P:cellular metabolic process; P:primary metabolic process; P:obsolete cellular macromolec…		EAH_00004070	hypothetical protein, conserved CDS	0.0366667	0.0266667	0.0233333	0.04	0.035	0.005	0.0633333	none identified
EMWEY_00006350	F-box/LRR-repeat protein, related CDS	1.03333	2.64333	0.951893	0.00944808	1.66	5.54	1.5467	0.000291422	742	41	0	63.85	ref|XP_013337046.1|F-box/LRR-repeat protein, related [Eimeria maxima]/emb|CDJ60396.1|F-box/LRR-repeat protein, related [Eimeria maxima];ref|XP_013247435.1|hypothetical protein, conserved, partial [Eimeria acervulina]/emb|CDI83447.1|hypothetical protein, conserved, partial [Eimeria acervulina];emb|CDI81454.1|hypothetical protein, conserved [Eimeria praecox];emb|CDJ51711.1|hypothetical protein, con…	N/A	8	P:GO:0006468; P:GO:0031146; P:GO:0044248; F:GO:0004198; F:GO:0004672; F:GO:0005515; F:GO:0005524; C:GO:0019005	P:protein phosphorylation; P:SCF-dependent proteasomal ubiquitin-dependent protein catabolic process; P:cellular catabolic process; F:calcium-dependent cysteine-type endopeptidase activity; F:protein kinase activity; F:protein binding; F:ATP binding; C:SCF ubiquitin ligase complex	EC:2.7.1; EC:3.4.22; EC:3.4; EC:2.7; EC:2; EC:3	Transferring phosphorus-containing groups; Acting on peptide bonds (peptidases); Acting on peptide bonds (peptidases); Transferring phosphorus-containing groups; Transferases; Hydrolases	IPR032675 (G3DSA:3.80.10.GENE3D); IPR032675 (G3DSA:3.80.10.GENE3D); IPR001611 (PFAM); mobidb-lite (MOBIDB_LITE); mobidb-lite (MOBIDB_LITE); mobidb-lite (MOBIDB_LITE); mobidb-lite (MOBIDB_LITE); mobidb-lite (MOBIDB_LITE); PTHR13318 (PANTHER); SSF52047 (SUPERFAMILY)	P:GO:0006508; P:GO:0006511; P:GO:0006807; P:GO:0008152; P:GO:0009056; P:GO:0009057; P:GO:0009987; P:GO:0010498; P:GO:0019538; P:GO:0019538; P:GO:0019941; P:GO:0030163; P:GO:0030163; P:GO:0031146; P:GO:0043161; P:GO:0043170; P:GO:0043632; P:GO:0044237; P:GO:0044238; P:GO:0044248; P:GO:0044260; P:GO:0044265; P:GO:0051603; P:GO:0071704; P:GO:1901564; P:GO:1901565; P:GO:1901575; F:GO:0005515; C:GO:00…	P:proteolysis; P:ubiquitin-dependent protein catabolic process; P:nitrogen compound metabolic process; P:metabolic process; P:catabolic process; P:macromolecule catabolic process; P:cellular process; P:proteasomal protein catabolic process; P:protein metabolic process; P:protein metabolic process; P:modification-dependent protein catabolic process; P:protein catabolic process; P:protein catabolic…		EAH_00038040	hypothetical protein, conserved CDS	8.53	2.57333	1.26	1.34667	1.73	1.77	1.8	Human immunodeficiency virus 1 infection
EMWEY_00006620	hypothetical protein, conserved CDS	0.663333	1.17667	0.490923	0.190305	0.453333	2.12333	1.95571	2.57442e-06	807	33	0	61.18	ref|XP_013337127.1|hypothetical protein, conserved [Eimeria maxima]/emb|CDJ60477.1|hypothetical protein, conserved [Eimeria maxima];ref|XP_037877890.1|uncharacterized protein EMH_0006240 [Eimeria mitis]/emb|CDJ35601.1|hypothetical protein, conserved [Eimeria mitis];emb|CDI74840.1|hypothetical protein, conserved [Eimeria praecox];emb|CDJ50871.1|hypothetical protein, conserved [Eimeria brunetti];re…	tubulin delta chain, putative [Eimeria acervulina] ref|XP_013250629.1| emb|CDI79245.1|	3	F:GO:0000166; F:GO:0140657; C:GO:0016020	F:nucleotide binding; F:ATP-dependent activity; C:membrane			Coil (COILS); mobidb-lite (MOBIDB_LITE); mobidb-lite (MOBIDB_LITE)	no GO terms	no GO terms		EAH_00010340	tubulin delta chain, putative CDS	15.9167	12.6433	13.6667	16.95	17.815	18.795	17.5333	Thiamine metabolism;Purine metabolism;Oxidative phosphorylation
EMWEY_00006660	hypothetical protein CDS	7.87333	4.29	−1.06	0.00143338	15.16	5.66667	-1.54594	9.92442e-13	335	1	1.14425e-71	100	ref|XP_013333771.1|hypothetical protein EMWEY_00006660 [Eimeria maxima]/emb|CDJ57121.1|hypothetical protein EMWEY_00006660 [Eimeria maxima]	none identified	1	C:GO:0016020	C:membrane			mobidb-lite (MOBIDB_LITE); mobidb-lite (MOBIDB_LITE); mobidb-lite (MOBIDB_LITE); mobidb-lite (MOBIDB_LITE); IPR006311 (PROSITE_PROFILES)	no GO terms	no GO terms		none identified
EMWEY_00006840	hypothetical protein, conserved CDS	1.53	5.27333	1.14799	0.0253707	2.69667	13.1433	1.91919	0.000503569	109	7	7.97066e-57	71.82	ref|XP_013333817.1|hypothetical protein, conserved [Eimeria maxima]/emb|CDJ57167.1|hypothetical protein, conserved [Eimeria maxima];ref|XP_022587288.1|uncharacterized protein LOC34620548 [Cyclospora cayetanensis]/gb|OEH74495.1|hypothetical protein cyc_03939 [Cyclospora cayetanensis];ref|XP_013432738.1|hypothetical protein, conserved [Eimeria necatrix]/emb|CDJ64271.1|hypothetical protein, conserve…	none identified						mobidb-lite (MOBIDB_LITE)	no GO terms	no GO terms		none identified
EMWEY_00006890	hypothetical protein CDS	0.416667	1.52333	1.40795	5.34932e-05	0.786667	2.81667	1.50919	0.0177096	679	1	3.86292e-119	100	ref|XP_013333822.1|hypothetical protein EMWEY_00006890 [Eimeria maxima]/emb|CDJ57172.1|hypothetical protein EMWEY_00006890 [Eimeria maxima]	none identified						Coil (COILS); Coil (COILS); Coil (COILS); Coil (COILS); mobidb-lite (MOBIDB_LITE); mobidb-lite (MOBIDB_LITE); mobidb-lite (MOBIDB_LITE); mobidb-lite (MOBIDB_LITE); mobidb-lite (MOBIDB_LITE); mobidb-lite (MOBIDB_LITE); mobidb-lite (MOBIDB_LITE); PTHR12460 (PANTHER)	no GO terms	no GO terms		none identified
EMWEY_00006910	hypothetical protein, conserved CDS	3.80667	4.98333	0.0900855	0.882473	29.5033	6.49333	-1.70422	0.0290288	118	19	8.32261e-83	57.17	ref|XP_013333824.1|hypothetical protein, conserved [Eimeria maxima]/emb|CDJ57174.1|hypothetical protein, conserved [Eimeria maxima];ref|XP_013228139.1|hypothetical protein, conserved [Eimeria tenella]/emb|CDJ37301.1|hypothetical protein, conserved [Eimeria tenella];gb|OEH77028.1|hypothetical protein cyc_00987 [Cyclospora cayetanensis];ref|XP_013247623.1|hypothetical protein, conserved [Eimeria ac…	none identified						no IPS match	no IPS match	no IPS match		EAH_00034450	hypothetical protein, conserved CDS	36.63	28.9167	14.9933	14.0833	17.855	19.86	17.8767	none identified
EMWEY_00007140	40s ribosomal protein S20, putative CDS	534.84	345.933	−0.86	0.00112065	944.597	287.237	-1.81769	2.2751e-11	118	59	1.61268e-81	86.28	ref|XP_013333877.1|40s ribosomal protein S20, putative [Eimeria maxima]/emb|CDJ57227.1|40s ribosomal protein S20, putative [Eimeria maxima];ref|XP_013233383.1|40s ribosomal protein S20, putative [Eimeria tenella]/ref|XP_013437942.1|40s ribosomal protein S20, putative [Eimeria necatrix]/emb|CDJ42633.1|40s ribosomal protein S20, putative [Eimeria tenella]/emb|CDJ69475.1|40s ribosomal protein S20, p…	N/A	7	P:GO:0006412; P:GO:0006474; F:GO:0003735; F:GO:0004596; C:GO:0016020; C:GO:0022627; C:GO:0031415	P:translation; P:N-terminal protein amino acid acetylation; F:structural constituent of ribosome; F:peptide alpha-N-acetyltransferase activity; C:membrane; C:cytosolic small ribosomal subunit; C:NatA complex	EC:2.3; EC:2; EC:2.3.1.255; EC:2.3.1	Acyltransferases; Transferases; N-terminal amino-acid N(alpha)-acetyltransferase NatA; Acyltransferases	IPR001848 (PRINTS); G3DSA:3.30.70.600:FF:000004 (FUNFAM); IPR036838 (G3DSA:3.30.70.GENE3D); IPR027486 (PFAM); IPR005729 (NCBIFAM); IPR001848 (PANTHER); IPR001848 (HAMAP); IPR036838 (SUPERFAMILY)	P:GO:0006412; F:GO:0003735; F:GO:0005198; C:GO:0005622; C:GO:0005737; C:GO:0005829; C:GO:0005840; C:GO:0015935; C:GO:0022626; C:GO:0022627; C:GO:0032991; C:GO:0043226; C:GO:0043228; C:GO:0043229; C:GO:0043232; C:GO:0044391; C:GO:0110165; C:GO:1990904	P:translation; F:structural constituent of ribosome; F:structural molecule activity; C:intracellular anatomical structure; C:cytoplasm; C:cytosol; C:ribosome; C:small ribosomal subunit; C:cytosolic ribosome; C:cytosolic small ribosomal subunit; C:protein-containing complex; C:organelle; C:non-membrane-bounded organelle; C:intracellular organelle; C:intracellular non-membrane-bounded organelle; C:…		EAH_00007170	40s ribosomal protein S20, putative CDS	462.05	259.507	191.33	179.423	217.315	479.78	451.983	none identified
EMWEY_00007200	pyruvate kinase, putative CDS	5.71333	13.3367	0.837969	0.0139636	6.44333	33.43	2.19224	1.92608e-09	498	100	0	74.85	ref|XP_013333883.1|pyruvate kinase, putative [Eimeria maxima]/emb|CDJ57233.1|pyruvate kinase, putative [Eimeria maxima];ref|XP_013251413.1|pyruvate kinase, putative [Eimeria acervulina]/emb|CDI78351.1|pyruvate kinase, putative [Eimeria acervulina];emb|CDJ52935.1|pyruvate kinase, putative [Eimeria brunetti];emb|CDI79538.1|pyruvate kinase, putative [Eimeria praecox];ref|XP_013353012.1|LOW QUALITY P…	N/A	14	P:GO:0006096; P:GO:0016310; P:GO:0046031; P:GO:0046034; P:GO:0051289; F:GO:0000287; F:GO:0004743; F:GO:0005524; F:GO:0016301; F:GO:0016491; F:GO:0016836; F:GO:0016866; F:GO:0030955; C:GO:0005737	P:glycolytic process; P:phosphorylation; P:ADP metabolic process; P:ATP metabolic process; P:protein homotetramerization; F:magnesium ion binding; F:pyruvate kinase activity; F:ATP binding; F:kinase activity; F:oxidoreductase activity; F:hydro-lyase activity; F:intramolecular transferase activity; F:potassium ion binding; C:cytoplasm	EC:2.7.1; EC:4.2.1; EC:1; EC:4.2; EC:2.7; EC:5.4; EC:2; EC:4; EC:2.7.1.40; EC:5	Transferring phosphorus-containing groups; Carbon-oxygen lyases; Oxidoreductases; Carbon-oxygen lyases; Transferring phosphorus-containing groups; Intramolecular transferases; Transferases; Lyases; Pyruvate kinase; Isomerases	IPR001697 (PRINTS); G3DSA:2.40.33.10:FF:000001 (FUNFAM); G3DSA:3.20.20.60:FF:000001 (FUNFAM); IPR015793 (PFAM); IPR040442 (G3DSA:3.20.20.GENE3D); IPR015806 (G3DSA:2.40.33.GENE3D); IPR001697 (NCBIFAM); IPR036918 (G3DSA:3.40.1380.GENE3D); IPR015795 (PFAM); IPR001697 (PANTHER); IPR018209 (PROSITE_PATTERNS); IPR015813 (SUPERFAMILY); IPR011037 (SUPERFAMILY); IPR036918 (SUPERFAMILY)	P:GO:0005975; P:GO:0006082; P:GO:0006091; P:GO:0006096; P:GO:0006139; P:GO:0006163; P:GO:0006165; P:GO:0006725; P:GO:0006753; P:GO:0006757; P:GO:0006793; P:GO:0006796; P:GO:0006807; P:GO:0008152; P:GO:0009056; P:GO:0009117; P:GO:0009132; P:GO:0009135; P:GO:0009150; P:GO:0009179; P:GO:0009185; P:GO:0009259; P:GO:0009987; P:GO:0016052; P:GO:0016310; P:GO:0019637; P:GO:0019693; P:GO:0019752; P:GO:00…	P:carbohydrate metabolic process; P:organic acid metabolic process; P:generation of precursor metabolites and energy; P:glycolytic process; P:nucleobase-containing compound metabolic process; P:purine nucleotide metabolic process; P:obsolete nucleoside diphosphate phosphorylation; P:cellular aromatic compound metabolic process; P:nucleoside phosphate metabolic process; P:obsolete ATP generation f…		EAH_00007100	pyruvate kinase, putative CDS	4.68333	1.25667	3.84667	14.66	24.285	28.765	32.41	Pyruvate metabolism;Glycolysis / Gluconeogenesis; From ToxoDB: Glycolysis / Gluconeogenesis; Pyruvate metabolism
EMWEY_00007240	Mov34/MPN/PAD-1 domain-containing protein, putative CDS	82.3933	47.2933	−1.06	2.80838e-09	124.33	43.47	-1.65068	5.58573e-18	425	100	0	48.29	ref|XP_013333887.1|Mov34/MPN/PAD-1 domain-containing protein, putative [Eimeria maxima]/emb|CDJ57237.1|Mov34/MPN/PAD-1 domain-containing protein, putative [Eimeria maxima];emb|CDJ52933.1|Mov34/MPN/PAD-1 domain-containing protein, putative [Eimeria brunetti];ref|XP_013352037.1|Mov34/MPN/PAD-1 domain-containing protein, putative [Eimeria mitis]/emb|CDJ29468.1|Mov34/MPN/PAD-1 domain-containing prote…	N/A	18	P:GO:0000338; P:GO:0000754; P:GO:0030448; P:GO:0031139; P:GO:0031328; P:GO:0044703; P:GO:0045116; P:GO:0070452; P:GO:0070791; P:GO:2000243; F:GO:0004222; F:GO:0005515; F:GO:0008234; F:GO:0019784; F:GO:0046872; C:GO:0005737; C:GO:0008180; C:GO:0016020	P:protein deneddylation; P:adaptation of signaling pathway by response to pheromone involved in conjugation with cellular fusion; P:hyphal growth; P:positive regulation of conjugation with cellular fusion; P:positive regulation of cellular biosynthetic process; P:multi-organism reproductive process; P:protein neddylation; P:positive regulation of ergosterol biosynthetic process; P:cleistothecium …	EC:3.4.24; EC:3.4; EC:3	Acting on peptide bonds (peptidases); Acting on peptide bonds (peptidases); Hydrolases	Coil (COILS); G3DSA:3.40.140.10:FF:000203 (FUNFAM); IPR000555 (PFAM); G3DSA:3.40.140.10 (GENE3D); mobidb-lite (MOBIDB_LITE); mobidb-lite (MOBIDB_LITE); PTHR10410 (PANTHER); IPR037518 (PROSITE_PROFILES); SSF102712 (SUPERFAMILY)	P:GO:0006508; P:GO:0006807; P:GO:0008152; P:GO:0009987; P:GO:0019538; P:GO:0019538; P:GO:0036211; P:GO:0036211; P:GO:0043170; P:GO:0043412; P:GO:0044237; P:GO:0044238; P:GO:0044260; P:GO:0070646; P:GO:0070647; P:GO:0071704; P:GO:1901564; F:GO:0003824; F:GO:0005515; F:GO:0008233; F:GO:0008234; F:GO:0008237; F:GO:0016787; F:GO:0019783; F:GO:0140096; C:GO:0005622; C:GO:0005634; C:GO:0005737; C:GO:00…	P:proteolysis; P:nitrogen compound metabolic process; P:metabolic process; P:cellular process; P:protein metabolic process; P:protein metabolic process; P:protein modification process; P:protein modification process; P:macromolecule metabolic process; P:macromolecule modification; P:cellular metabolic process; P:primary metabolic process; P:obsolete cellular macromolecule metabolic process; P:pro…		EAH_00007080	Mov34/MPN/PAD-1 domain-containing protein, putative CDS	3.53	0.893333	1.17	2.35	5.74	11.605	22.1433	none identified
EMWEY_00007390	protein kinase (incomplete catalytic triad), putative CDS	4.66333	3.33667	−0.73	0.00722991	12.49	3.98	-1.50401	0.0134277	398	48	0	57.64	ref|XP_013333926.1|protein kinase (incomplete catalytic triad), putative [Eimeria maxima]/emb|CDJ57276.1|protein kinase (incomplete catalytic triad), putative [Eimeria maxima];ref|XP_026191013.1|uncharacterized protein LOC34619325 [Cyclospora cayetanensis];emb|CDJ52221.1|protein kinase (incomplete catalytic triad), putative [Eimeria brunetti];ref|XP_013232705.1|protein kinase (incomplete catalyti…	N/A	7	P:GO:0006468; P:GO:0044773; P:GO:0140014; F:GO:0004674; F:GO:0005524; C:GO:0005634; C:GO:0016020	P:protein phosphorylation; P:mitotic DNA damage checkpoint signaling; P:mitotic nuclear division; F:protein serine/threonine kinase activity; F:ATP binding; C:nucleus; C:membrane	EC:2.7.1; EC:2.7.11.1; EC:2.7; EC:2	Transferring phosphorus-containing groups; Non-specific serine/threonine protein kinase; Transferring phosphorus-containing groups; Transferases	Coil (COILS); G3DSA:1.10.510.10 (GENE3D); IPR000719 (PFAM); mobidb-lite (MOBIDB_LITE); PTHR44167 (PANTHER); IPR000719 (PROSITE_PROFILES); IPR011009 (SUPERFAMILY)	P:GO:0000075; P:GO:0000077; P:GO:0000278; P:GO:0000280; P:GO:0006468; P:GO:0006950; P:GO:0006974; P:GO:0006996; P:GO:0007049; P:GO:0007093; P:GO:0007154; P:GO:0007165; P:GO:0007346; P:GO:0009987; P:GO:0010564; P:GO:0010948; P:GO:0016043; P:GO:0022402; P:GO:0023052; P:GO:0031570; P:GO:0033554; P:GO:0035556; P:GO:0042770; P:GO:0044770; P:GO:0044773; P:GO:0044774; P:GO:0045786; P:GO:0045930; P:GO:00…	P:cell cycle checkpoint signaling; P:DNA damage checkpoint signaling; P:mitotic cell cycle; P:nuclear division; P:protein phosphorylation; P:response to stress; P:DNA damage response; P:organelle organization; P:cell cycle; P:mitotic cell cycle checkpoint signaling; P:cell communication; P:signal transduction; P:regulation of mitotic cell cycle; P:cellular process; P:regulation of cell cycle proc…		EAH_00046290	protein kinase (incomplete catalytic triad), putative CDS	3.78667	1.83667	3.48	2.51333	1.755	0.785	0.59	none identified
EMWEY_00007400	hypothetical protein CDS	7.03333	7.35667	−0.21	0.502859	21.21	6.62	-1.59421	0.00520238	249	1	1.37372e-60	100	ref|XP_013333927.1|hypothetical protein EMWEY_00007400 [Eimeria maxima]/emb|CDJ57277.1|hypothetical protein EMWEY_00007400 [Eimeria maxima]	none identified						mobidb-lite (MOBIDB_LITE); mobidb-lite (MOBIDB_LITE)	no GO terms	no GO terms		none identified
EMWEY_00007470	hypothetical protein CDS	0.97	1.26	0.0853086	0.81318	5.79333	1.35667	-1.69446	0.0213688	2320	1	7.77727e-32	100	ref|XP_013337325.1|hypothetical protein EMWEY_00007470 [Eimeria maxima]/emb|CDJ60675.1|hypothetical protein EMWEY_00007470 [Eimeria maxima]	none identified	2	C:GO:0016020; C:GO:0016592	C:membrane; C:mediator complex			Coil (COILS); Coil (COILS); Coil (COILS); Coil (COILS); Coil (COILS); Coil (COILS); Coil (COILS); Coil (COILS); Coil (COILS); Coil (COILS); Coil (COILS); Coil (COILS); Coil (COILS); Coil (COILS); Coil (COILS); Coil (COILS); Coil (COILS); Coil (COILS); mobidb-lite (MOBIDB_LITE); mobidb-lite (MOBIDB_LITE); mobidb-lite (MOBIDB_LITE); mobidb-lite (MOBIDB_LITE); mobidb-lite (MOBIDB_LITE); mobidb-lite …	no GO terms	no GO terms		EAH_00058950	hypothetical protein, conserved CDS	0.376667	0.276667	0.636667	0.363333	0.29	0.3	0.226667	none identified
EMWEY_00007530	hypothetical protein CDS	0	0.28	0.959641	0.0888055	0	0.653333	2.81147	0.00222388	246	2	7.013e-137	75	ref|XP_013337331.1|hypothetical protein EMWEY_00007530 [Eimeria maxima]/emb|CDJ60681.1|hypothetical protein EMWEY_00007530 [Eimeria maxima];ref|XP_013337332.1|hypothetical protein, conserved [Eimeria maxima]/emb|CDJ60682.1|hypothetical protein, conserved [Eimeria maxima]	none identified	1	C:GO:0016020	C:membrane			no IPS match	no IPS match	no IPS match		none identified
EMWEY_00007770	hypothetical protein, conserved CDS	4.09667	2.51	−0.96	7.67389e-06	9.86667	3.18333	-1.63327	4.19413e-05	1257	91	0	52.85	ref|XP_013333979.1|hypothetical protein, conserved [Eimeria maxima]/emb|CDJ57329.1|hypothetical protein, conserved [Eimeria maxima];ref|XP_013246653.1|hypothetical protein, conserved [Eimeria acervulina]/emb|CDI84350.1|hypothetical protein, conserved [Eimeria acervulina];gb|OEH78571.1|hypothetical protein cyc_00145 [Cyclospora cayetanensis];ref|XP_026194123.1|uncharacterized protein LOC34617363 […	XRN 5'-3' exonuclease amine-terminal protein [Toxoplasma gondii VAND] gb|KFH03872.1|	8	P:GO:0000956; P:GO:0090305; F:GO:0003723; F:GO:0004540; F:GO:0008409; F:GO:0016796; C:GO:0005634; C:GO:0016020	P:nuclear-transcribed mRNA catabolic process; P:nucleic acid phosphodiester bond hydrolysis; F:RNA binding; F:RNA nuclease activity; F:5'-3' exonuclease activity; F:exonuclease activity, active with either ribo- or deoxyribonucleic acids and producing 5'-phosphomonoesters; C:nucleus; C:membrane	EC:3.1; EC:3; EC:3.1.15	Acting on ester bonds; Hydrolases; Acting on ester bonds	IPR004859 (PFAM); G3DSA:3.40.50.12390 (GENE3D); mobidb-lite (MOBIDB_LITE); mobidb-lite (MOBIDB_LITE); mobidb-lite (MOBIDB_LITE); mobidb-lite (MOBIDB_LITE); mobidb-lite (MOBIDB_LITE); mobidb-lite (MOBIDB_LITE); mobidb-lite (MOBIDB_LITE); mobidb-lite (MOBIDB_LITE); mobidb-lite (MOBIDB_LITE); mobidb-lite (MOBIDB_LITE); IPR027073 (PANTHER)	P:GO:0000956; P:GO:0006139; P:GO:0006401; P:GO:0006402; P:GO:0006725; P:GO:0006807; P:GO:0008152; P:GO:0009056; P:GO:0009057; P:GO:0009892; P:GO:0009987; P:GO:0010467; P:GO:0010468; P:GO:0010605; P:GO:0010629; P:GO:0016070; P:GO:0016071; P:GO:0019222; P:GO:0019439; P:GO:0034641; P:GO:0034655; P:GO:0043170; P:GO:0044237; P:GO:0044238; P:GO:0044248; P:GO:0044260; P:GO:0044265; P:GO:0044270; P:GO:00…	P:nuclear-transcribed mRNA catabolic process; P:nucleobase-containing compound metabolic process; P:RNA catabolic process; P:mRNA catabolic process; P:cellular aromatic compound metabolic process; P:nitrogen compound metabolic process; P:metabolic process; P:catabolic process; P:macromolecule catabolic process; P:negative regulation of metabolic process; P:cellular process; P:gene expression; P:r…		EAH_00015200	hypothetical protein, conserved CDS	10.2267	6.91	4.06667	5	7.19	7.735	12.0767	none identified
EMWEY_00007880	hypothetical protein, conserved CDS	127.87	148.937	−0.09	0.825375	28.1567	105.917	1.54361	0.00413042	1124	100	0	51.06	ref|XP_013337434.1|hypothetical protein, conserved [Eimeria maxima]/emb|CDJ60784.1|hypothetical protein, conserved [Eimeria maxima];ref|XP_013253310.1|hypothetical protein, conserved [Eimeria acervulina]/emb|CDI76073.1|hypothetical protein, conserved [Eimeria acervulina];ref|XP_037878191.1|uncharacterized protein EMH_0041770 [Eimeria mitis]/emb|CDJ35902.1|hypothetical protein, conserved [Eimeria …	Rhoptry neck protein 2-like protein 2 (Precursor), related [Eimeria brunetti] emb|CDJ49450.1|	1	C:GO:0016020	C:membrane			no IPS match	no IPS match	no IPS match		EAH_00016100	hypothetical protein, conserved CDS	43.8667	160.657	705.18	412.533	259.185	121.385	94.1767	none identified
EMWEY_00007930	phosphoglucan, water dikinase protein, putative CDS	2.33333	2.62333	−0.07	0.922288	10.43	3.69	-1.58831	0.000148513	198	17	2.39116e-35	78.09	ref|XP_013337439.1|phosphoglucan, water dikinase protein, putative [Eimeria maxima]/emb|CDJ60789.1|phosphoglucan, water dikinase protein, putative [Eimeria maxima];emb|CDJ47310.1|Carbohydrate-binding module family 20 protein, related [Eimeria brunetti];ref|XP_013253315.1|Carbohydrate-binding module family 20 protein, related [Eimeria acervulina]/emb|CDI76079.1|Carbohydrate-binding module family 2…	N/A	5	P:GO:0016310; F:GO:0005524; F:GO:0051752; F:GO:2001070; C:GO:0016020	P:phosphorylation; F:ATP binding; F:phosphoglucan, water dikinase activity; F:starch binding; C:membrane	EC:2.7; EC:2; EC:2.7.9; EC:2.7.9.5	Transferring phosphorus-containing groups; Transferases; Transferring phosphorus-containing groups; Phosphoglucan, water dikinase	Coil (COILS); Coil (COILS); IPR013783 (G3DSA:2.60.40.GENE3D); IPR002044 (PFAM); mobidb-lite (MOBIDB_LITE); mobidb-lite (MOBIDB_LITE); mobidb-lite (MOBIDB_LITE); PTHR46543 (PANTHER); IPR002044 (PROSITE_PROFILES); IPR013784 (SUPERFAMILY)	F:GO:0030246; F:GO:2001070	F:carbohydrate binding; F:starch binding		EAH_00016150	Carbohydrate-binding module family 20 protein, related CDS	4.97667	3.84667	6.13667	10.2633	10.145	6.13	6.09	none identified
EMWEY_00008020	hypothetical protein CDS	148.847	378.323	0.953911	0.00288276	182.667	966.463	1.96326	0.000582022	532	56	0	59.97	ref|XP_013337463.1|hypothetical protein EMWEY_00008020 [Eimeria maxima]/emb|CDJ60813.1|hypothetical protein EMWEY_00008020 [Eimeria maxima];emb|CDJ48346.1|non-transmembrane antigen, putative [Eimeria brunetti];emb|CDI81786.1|non-transmembrane antigen, putative [Eimeria praecox];ref|XP_013357598.1|LOW QUALITY PROTEIN: non-transmembrane antigen, putative [Eimeria mitis]/emb|CDJ35036.1|non-transmemb…	non-transmembrane antigen, putative [Eimeria brunetti] emb|CDJ48346.1|	9	P:GO:0005975; P:GO:0006282; P:GO:0009225; P:GO:0031056; P:GO:0046034; F:GO:0004649; C:GO:0005634; C:GO:0005737; C:GO:0016020	P:carbohydrate metabolic process; P:regulation of DNA repair; P:nucleotide-sugar metabolic process; P:regulation of histone modification; P:ATP metabolic process; F:poly(ADP-ribose) glycohydrolase activity; C:nucleus; C:cytoplasm; C:membrane	EC:3.2; EC:3.2.1.143; EC:3; EC:3.2.1	Glycosylases; Poly(ADP-ribose) glycohydrolase; Hydrolases; Glycosylases	IPR046372 (PFAM); PIRSR607724-1 (PIRSR); IPR007724 (PANTHER)	P:GO:0005975; P:GO:0006139; P:GO:0006259; P:GO:0006281; P:GO:0006282; P:GO:0006725; P:GO:0006807; P:GO:0006950; P:GO:0006974; P:GO:0008152; P:GO:0009225; P:GO:0009987; P:GO:0016570; P:GO:0019219; P:GO:0019222; P:GO:0019538; P:GO:0019538; P:GO:0031056; P:GO:0031323; P:GO:0031399; P:GO:0033554; P:GO:0034641; P:GO:0036211; P:GO:0036211; P:GO:0043170; P:GO:0043412; P:GO:0044237; P:GO:0044238; P:GO:00…	P:carbohydrate metabolic process; P:nucleobase-containing compound metabolic process; P:DNA metabolic process; P:DNA repair; P:regulation of DNA repair; P:cellular aromatic compound metabolic process; P:nitrogen compound metabolic process; P:response to stress; P:DNA damage response; P:metabolic process; P:nucleotide-sugar metabolic process; P:cellular process; P:histone modification; P:regulatio…		EAH_00003780	non-transmembrane antigen, putative CDS	5.93333	6.5	33.3933	176.557	333.435	283.445	568.93	none identified
EMWEY_00008070	hypothetical protein, conserved CDS	76.3967	119.183	0.290083	0.487879	24.3833	99.0533	1.7069	0.000292237	501	39	0	61.41	ref|XP_013337468.1|hypothetical protein, conserved [Eimeria maxima]/emb|CDJ60818.1|hypothetical protein, conserved [Eimeria maxima];ref|XP_037879191.1|uncharacterized protein EMH_0075680 [Eimeria mitis]/emb|CDJ36903.1|hypothetical protein, conserved [Eimeria mitis];emb|CDI81780.1|hypothetical protein, conserved [Eimeria praecox];emb|CDJ49250.1|hypothetical protein, conserved [Eimeria brunetti];re…	none identified						no IPS match	no IPS match	no IPS match		EAH_00003660	hypothetical protein, conserved CDS	6.23	41.8733	225.89	534.313	422.815	187.17	147.637	none identified
EMWEY_00008100	GTP-binding protein lepA, putative CDS	41.0067	78.7867	0.592829	0.0504842	34.3133	134.377	1.63373	0.000894717	467	100	0	51.53	ref|XP_013337501.1|GTP-binding protein lepA, putative [Eimeria maxima]/emb|CDJ60851.1|GTP-binding protein lepA, putative [Eimeria maxima];gb|OEH79741.1|GTP-binding protein [Cyclospora cayetanensis];ref|XP_026190352.1|uncharacterized protein LOC34619235 [Cyclospora cayetanensis];emb|CDI87288.1|GTP-binding protein lepA, putative [Eimeria praecox];emb|CDJ47119.1|GTP-binding protein lepA, putative [E…	N/A	11	P:GO:0006414; P:GO:0045727; F:GO:0000287; F:GO:0003723; F:GO:0003746; F:GO:0003924; F:GO:0005525; F:GO:0019003; F:GO:0032550; F:GO:0043022; C:GO:0031966	P:translational elongation; P:positive regulation of translation; F:magnesium ion binding; F:RNA binding; F:translation elongation factor activity; F:GTPase activity; F:GTP binding; F:GDP binding; F:purine ribonucleoside binding; F:ribosome binding; C:mitochondrial membrane	EC:3.6.1; EC:3.6; EC:3; EC:3.6.1.15	Acting on acid anhydrides; Acting on acid anhydrides; Hydrolases; Nucleoside-triphosphate phosphatase	G3DSA:3.30.70.870:FF:000004 (FUNFAM); G3DSA:3.30.70.870 (GENE3D); IPR038363 (G3DSA:3.30.70.GENE3D); IPR013842 (PFAM); IPR027417 (G3DSA:3.40.50.GENE3D); IPR000640 (PFAM); G3DSA:3.30.70.240 (GENE3D); IPR006297 (PANTHER); IPR009000 (SUPERFAMILY); IPR035647 (SUPERFAMILY); IPR035647 (SUPERFAMILY)	P:GO:0006412; P:GO:0006414; P:GO:0006417; P:GO:0006518; P:GO:0006807; P:GO:0008152; P:GO:0009058; P:GO:0009059; P:GO:0009889; P:GO:0009891; P:GO:0009893; P:GO:0009987; P:GO:0010467; P:GO:0010468; P:GO:0010556; P:GO:0010557; P:GO:0010604; P:GO:0010608; P:GO:0010628; P:GO:0019222; P:GO:0019538; P:GO:0019538; P:GO:0031323; P:GO:0031325; P:GO:0031326; P:GO:0031328; P:GO:0034248; P:GO:0034250; P:GO:00…	P:translation; P:translational elongation; P:regulation of translation; P:peptide metabolic process; P:nitrogen compound metabolic process; P:metabolic process; P:biosynthetic process; P:macromolecule biosynthetic process; P:regulation of biosynthetic process; P:positive regulation of biosynthetic process; P:positive regulation of metabolic process; P:cellular process; P:gene expression; P:regula…		EAH_00001810	GTP-binding protein lepA, putative CDS	0.38	0.183333	0.28	1.55	2.465	2.34	3.53667	Thiamine metabolism;Purine metabolism
EMWEY_00008190	hypothetical protein CDS	1.22333	2.12	0.447969	0.29256	0.496667	2.20667	1.78346	0.00113787	353	28	0	62.29	ref|XP_013337510.1|hypothetical protein EMWEY_00008190 [Eimeria maxima]/emb|CDJ60860.1|hypothetical protein EMWEY_00008190 [Eimeria maxima];emb|CDI85439.1|Hydrocephalus-inducing protein like protein, related [Eimeria praecox];emb|CDJ53112.1|hypothetical protein, conserved [Eimeria brunetti];ref|XP_013440889.1|LOW QUALITY PROTEIN: hypothetical protein ENH_00045210 [Eimeria necatrix]/emb|CDJ63527.1…	Hydrocephalus-inducing protein like protein, related [Eimeria praecox] emb|CDI85439.1|	10	P:GO:0003341; P:GO:0035082; P:GO:0035735; P:GO:0061512; P:GO:0097712; P:GO:1905349; C:GO:0005874; C:GO:0005930; C:GO:0030990; C:GO:0098590	P:cilium movement; P:axoneme assembly; P:intraciliary transport involved in cilium assembly; P:protein localization to cilium; P:vesicle targeting, trans-Golgi to periciliary membrane compartment; P:ciliary transition zone assembly; C:microtubule; C:axoneme; C:intraciliary transport particle; C:plasma membrane region			IPR013783 (G3DSA:2.60.40.GENE3D); IPR033305 (PANTHER)	P:GO:0000226; P:GO:0001578; P:GO:0003341; P:GO:0006810; P:GO:0006903; P:GO:0006928; P:GO:0006996; P:GO:0007010; P:GO:0007017; P:GO:0007018; P:GO:0008104; P:GO:0008104; P:GO:0009987; P:GO:0010970; P:GO:0016043; P:GO:0016192; P:GO:0022607; P:GO:0030030; P:GO:0030031; P:GO:0030705; P:GO:0031503; P:GO:0033036; P:GO:0033365; P:GO:0035082; P:GO:0035735; P:GO:0042073; P:GO:0044085; P:GO:0044782; P:GO:00…	P:microtubule cytoskeleton organization; P:microtubule bundle formation; P:cilium movement; P:transport; P:vesicle targeting; P:obsolete movement of cell or subcellular component; P:organelle organization; P:cytoskeleton organization; P:microtubule-based process; P:microtubule-based movement; P:protein localization; P:protein localization; P:cellular process; P:transport along microtubule; P:cell…		EAH_00001900	hypothetical protein, conserved CDS	0.0966667	0.09	0.206667	0.606667	0.91	0.785	0.913333	none identified
EMWEY_00008220	hypothetical protein, conserved CDS	17.2767	21.1433	−0.01	0.972207	9.85333	49.8767	2.00798	6.02413e-06	626	100	0	47.19	ref|XP_013334047.1|hypothetical protein, conserved [Eimeria maxima]/emb|CDJ57399.1|hypothetical protein, conserved [Eimeria maxima];ref|XP_013249499.1|hypothetical protein, conserved [Eimeria acervulina]/emb|CDI80563.1|hypothetical protein, conserved [Eimeria acervulina];emb|CDI75208.1|hypothetical protein, conserved [Eimeria praecox];ref|XP_013352413.1|LOW QUALITY PROTEIN: uncharacterized protei…	none identified	1	C:GO:0016020	C:membrane			mobidb-lite (MOBIDB_LITE); mobidb-lite (MOBIDB_LITE); mobidb-lite (MOBIDB_LITE); mobidb-lite (MOBIDB_LITE); mobidb-lite (MOBIDB_LITE); mobidb-lite (MOBIDB_LITE)	no GO terms	no GO terms		EAH_00015780	hypothetical protein, conserved CDS	24.42	21.3133	46.5033	149.943	176.89	140.705	214.93	none identified
EMWEY_00008290	hypothetical protein, conserved CDS	51.2033	106.757	0.722206	0.0064809	47.4233	202.223	1.58648	0.0146993	309	5	0	61.72	ref|XP_013334054.1|hypothetical protein, conserved [Eimeria maxima]/emb|CDJ57406.1|hypothetical protein, conserved [Eimeria maxima];ref|XP_013252810.1|hypothetical protein, conserved [Eimeria acervulina]/emb|CDI76692.1|hypothetical protein, conserved [Eimeria acervulina];ref|XP_013353727.1|uncharacterized protein EMH_0035020 [Eimeria mitis]/emb|CDJ31162.1|hypothetical protein, conserved [Eimeria …	none identified						mobidb-lite (MOBIDB_LITE); mobidb-lite (MOBIDB_LITE); mobidb-lite (MOBIDB_LITE); mobidb-lite (MOBIDB_LITE)	no GO terms	no GO terms		EAH_00019280	hypothetical protein, conserved CDS	5.31333	4.41	13.22	56.4667	97.96	71.16	93.0333	none identified
EMWEY_00008320	hypothetical protein, conserved CDS	210.66	109.897	−1.19	1.58712e-12	314.96	119.563	-1.51205	0.000667501	551	9	6.20627e-64	81.86	ref|XP_013334062.1|hypothetical protein, conserved [Eimeria maxima]/emb|CDJ57414.1|hypothetical protein, conserved [Eimeria maxima];ref|XP_013236094.1|hypothetical protein, conserved [Eimeria tenella]/emb|CDJ45348.1|hypothetical protein, conserved [Eimeria tenella];emb|CDI82504.1|hypothetical protein, conserved [Eimeria praecox];ref|XP_013435933.1|hypothetical protein, conserved [Eimeria necatrix…	splicing factor, arginine/serine-rich 19 [Cyclospora cayetanensis] ref|XP_026194220.1	7	P:GO:0006406; P:GO:0045893; F:GO:0003713; C:GO:0000124; C:GO:0005643; C:GO:0005654; C:GO:0016020	P:mRNA export from nucleus; P:positive regulation of DNA-templated transcription; F:transcription coactivator activity; C:SAGA complex; C:nuclear pore; C:nucleoplasm; C:membrane			Coil (COILS); IPR018783 (PFAM); IPR038212 (G3DSA:1.10.246.GENE3D); mobidb-lite (MOBIDB_LITE); mobidb-lite (MOBIDB_LITE); mobidb-lite (MOBIDB_LITE); mobidb-lite (MOBIDB_LITE); mobidb-lite (MOBIDB_LITE); mobidb-lite (MOBIDB_LITE); mobidb-lite (MOBIDB_LITE); mobidb-lite (MOBIDB_LITE)	P:GO:0006406; P:GO:0045893; F:GO:0003713; C:GO:0000124; C:GO:0005643	P:mRNA export from nucleus; P:positive regulation of DNA-templated transcription; F:transcription coactivator activity; C:SAGA complex; C:nuclear pore		EAH_00059960	hypothetical protein, conserved CDS	1.67667	1.40333	2.53333	3.35333	5.725	6.825	9.43333	none identified
EMWEY_00008330	threonyl-tRNA synthetase, putative CDS	7.29333	16.07	0.712613	0.0938522	5.45667	34.0533	2.24183	5.13611e-06	800	100	0	73.75	ref|XP_013334063.1|threonyl-tRNA synthetase, putative [Eimeria maxima]/emb|CDJ57415.1|threonyl-tRNA synthetase, putative [Eimeria maxima];ref|XP_013236095.1|threonyl-tRNA synthetase, putative [Eimeria tenella]/emb|CDJ45349.1|threonyl-tRNA synthetase, putative [Eimeria tenella];ref|XP_013435932.1|threonyl-tRNA synthetase, putative [Eimeria necatrix]/emb|CDJ67465.1|threonyl-tRNA synthetase, putativ…	N/A	14	P:GO:0006414; P:GO:0006435; P:GO:0045947; P:GO:0106074; F:GO:0000900; F:GO:0002161; F:GO:0004829; F:GO:0005524; F:GO:0008270; F:GO:0048027; C:GO:0005739; C:GO:0005829; C:GO:0016020; C:GO:0020011	P:translational elongation; P:threonyl-tRNA aminoacylation; P:negative regulation of translational initiation; P:aminoacyl-tRNA metabolism involved in translational fidelity; F:mRNA regulatory element binding translation repressor activity; F:aminoacyl-tRNA editing activity; F:threonine-tRNA ligase activity; F:ATP binding; F:zinc ion binding; F:mRNA 5'-UTR binding; C:mitochondrion; C:cytosol; C:m…	EC:3.1.1; EC:3.1; EC:6.1; EC:6.1.1.3; EC:3; EC:6.1.1; EC:6	Acting on ester bonds; Acting on ester bonds; Forming carbon-oxygen bonds; Threonine--tRNA ligase; Hydrolases; Forming carbon-oxygen bonds; Ligases	IPR002320 (PRINTS); G3DSA:3.30.980.10:FF:000005 (FUNFAM); IPR002320 (NCBIFAM); IPR045864 (G3DSA:3.30.930.GENE3D); IPR004154 (PFAM); IPR036621 (G3DSA:3.40.50.GENE3D); IPR012947 (PFAM); IPR002314 (PFAM); G3DSA:3.30.980.10 (GENE3D); mobidb-lite (MOBIDB_LITE); mobidb-lite (MOBIDB_LITE); PTHR11451 (PANTHER); IPR002320 (HAMAP); IPR006195 (PROSITE_PROFILES); IPR033728 (CDD); IPR047246 (CDD); IPR045864 (…	P:GO:0006082; P:GO:0006139; P:GO:0006399; P:GO:0006412; P:GO:0006414; P:GO:0006418; P:GO:0006435; P:GO:0006518; P:GO:0006520; P:GO:0006725; P:GO:0006807; P:GO:0008152; P:GO:0009058; P:GO:0009059; P:GO:0009987; P:GO:0010467; P:GO:0016070; P:GO:0019538; P:GO:0019538; P:GO:0019752; P:GO:0034641; P:GO:0034645; P:GO:0034660; P:GO:0043039; P:GO:0043043; P:GO:0043170; P:GO:0043436; P:GO:0043603; P:GO:00…	P:organic acid metabolic process; P:nucleobase-containing compound metabolic process; P:tRNA metabolic process; P:translation; P:translational elongation; P:tRNA aminoacylation for protein translation; P:threonyl-tRNA aminoacylation; P:peptide metabolic process; P:amino acid metabolic process; P:cellular aromatic compound metabolic process; P:nitrogen compound metabolic process; P:metabolic proce…		EAH_00054710	threonyl-tRNA synthetase, putative CDS	0.35	0.11	0.253333	1.90667	6.495	6.1	9.54	Aminoacyl-tRNA biosynthesis; From ToxoDB: Arginine biosynthesis; Arginine and proline metabolism; Aminoacyl-tRNA biosynthesis
EMWEY_00008360	hypothetical protein, conserved CDS	12.3067	19.0833	0.293083	0.435692	5.13667	20.2033	1.6104	0.00152472	2170	26	0	61.78	ref|XP_013334066.1|hypothetical protein, conserved [Eimeria maxima]/emb|CDJ57418.1|hypothetical protein, conserved [Eimeria maxima];ref|XP_013249737.1|hypothetical protein, conserved [Eimeria acervulina]/emb|CDI80280.1|hypothetical protein, conserved [Eimeria acervulina];ref|XP_013236098.1|hypothetical protein, conserved [Eimeria tenella]/emb|CDJ45352.1|hypothetical protein, conserved [Eimeria te…	ap2 domain transcription factor ap2xii-4, partial [Cystoisospora suis] gb|PHJ16017.1|	6	P:GO:0006355; F:GO:0003677; F:GO:0003700; C:GO:0005634; C:GO:0016020; C:GO:0016020	P:regulation of DNA-templated transcription; F:DNA binding; F:DNA-binding transcription factor activity; C:nucleus; C:membrane; C:membrane			Coil (COILS); Coil (COILS); Coil (COILS); Coil (COILS); mobidb-lite (MOBIDB_LITE); mobidb-lite (MOBIDB_LITE); mobidb-lite (MOBIDB_LITE); mobidb-lite (MOBIDB_LITE); mobidb-lite (MOBIDB_LITE); mobidb-lite (MOBIDB_LITE); mobidb-lite (MOBIDB_LITE); mobidb-lite (MOBIDB_LITE); mobidb-lite (MOBIDB_LITE); mobidb-lite (MOBIDB_LITE); mobidb-lite (MOBIDB_LITE); mobidb-lite (MOBIDB_LITE); mobidb-lite (MOBIDB…	no GO terms	no GO terms		EAH_00014350	hypothetical protein, conserved CDS	2.07667	1.30667	1.04667	1.68	2.22	1.245	1.34	none identified
EMWEY_00008410	aldo/keto reductase family oxidoreductase, putative CDS	289.543	779.63	1.01473	0.00337469	490.427	2247.06	1.53339	0.043602	298	57	0	59.58	ref|XP_013334071.1|aldo/keto reductase family oxidoreductase, putative [Eimeria maxima]/emb|CDJ57423.1|aldo/keto reductase family oxidoreductase, putative [Eimeria maxima];emb|CDJ49000.1|aldo/keto reductase family oxidoreductase, putative [Eimeria brunetti];ref|XP_013236101.1|aldo/keto reductase family oxidoreductase, putative [Eimeria tenella]/emb|CDJ45355.1|aldo/keto reductase family oxidoreduc…	N/A	1	F:GO:0016491	F:oxidoreductase activity	EC:1.1.1.21; EC:1	Aldose reductase; Oxidoreductases	IPR020471 (PRINTS); IPR023210 (PFAM); IPR020471 (PIRSF); IPR036812 (G3DSA:3.20.20.GENE3D); PIRSR000097-3 (PIRSR); PIRSR000097-2 (PIRSR); PIRSR000097-1 (PIRSR); IPR020471 (PANTHER); IPR018170 (PROSITE_PATTERNS); IPR036812 (SUPERFAMILY)	F:GO:0016491	F:oxidoreductase activity		EAH_00014410	aldo/keto reductase family oxidoreductase, putative CDS	0.76	0.44	1.08	6.86	18.625	35.775	87.05	Glycerolipid metabolism;Pentose and glucuronate interconversions;Folate biosynthesis;Galactose metabolism;Fructose and mannose metabolism; From ToxoDB: Glycolysis / Gluconeogenesis; Pentose and glucuronate interconversions; Fructose and mannose metabolism; Galactose metabolism; Ascorbate and aldarate metabolism; Fatty acid degradation; Primary bile acid biosynthesis; Steroid hormone biosynthesis;…
EMWEY_00008420	hypothetical protein, conserved CDS	4.80667	13.6567	1.14177	1.09136e-05	6.18333	26.0733	1.71186	0.000652299	1498	8	0	65.56	ref|XP_013334072.1|hypothetical protein, conserved [Eimeria maxima]/emb|CDJ57424.1|hypothetical protein, conserved [Eimeria maxima];emb|CDJ49001.1|hypothetical protein, conserved [Eimeria brunetti];ref|XP_013249744.1|hypothetical protein, conserved [Eimeria acervulina]/emb|CDI80287.1|hypothetical protein, conserved [Eimeria acervulina];ref|XP_013435925.1|hypothetical protein, conserved [Eimeria n…	nuclear pore complex protein NUP62 [Cyclospora cayetanensis] ref|XP_026190229.1						Coil (COILS); Coil (COILS); Coil (COILS); mobidb-lite (MOBIDB_LITE); mobidb-lite (MOBIDB_LITE); mobidb-lite (MOBIDB_LITE); mobidb-lite (MOBIDB_LITE); mobidb-lite (MOBIDB_LITE); mobidb-lite (MOBIDB_LITE); mobidb-lite (MOBIDB_LITE); mobidb-lite (MOBIDB_LITE); mobidb-lite (MOBIDB_LITE); mobidb-lite (MOBIDB_LITE); mobidb-lite (MOBIDB_LITE); mobidb-lite (MOBIDB_LITE)	no GO terms	no GO terms		EAH_00014420	hypothetical protein, conserved CDS	0.22	0.0766667	0.173333	0.856667	1.225	0.615	2.42667	none identified
EMWEY_00008470	Long chain acyl-coA synthetase, related CDS	2.33333	5.64333	0.8606	0.0311951	2.02	10.2633	1.91206	0.00225564	529	95	0	48.09	ref|XP_013337603.1|Long chain acyl-coA synthetase, related [Eimeria maxima]/emb|CDJ60953.1|Long chain acyl-coA synthetase, related [Eimeria maxima];emb|CDJ47276.1|hypothetical protein, conserved [Eimeria brunetti];emb|CDI85905.1|hypothetical protein, conserved [Eimeria praecox];ref|XP_013438373.1|Long-chain acyl-CoA synthetase 7, related [Eimeria necatrix]/emb|CDJ69907.1|Long-chain acyl-CoA synth…	N/A	4	P:GO:0006631; F:GO:0004467; F:GO:0016887; C:GO:0016020	P:fatty acid metabolic process; F:long-chain fatty acid-CoA ligase activity; F:ATP hydrolysis activity; C:membrane	EC:3.6.1.15; EC:3.6.1; EC:3.6; EC:6.2; EC:3; EC:6.2.1.3; EC:6; EC:6.2.1	Nucleoside-triphosphate phosphatase; Acting on acid anhydrides; Acting on acid anhydrides; Forming carbon-sulfur bonds; Hydrolases; Long-chain-fatty-acid--CoA ligase; Ligases; Forming carbon-sulfur bonds	IPR042099 (G3DSA:3.40.50.GENE3D); PTHR43272 (PANTHER); SSF56801 (SUPERFAMILY)	F:GO:0003824; F:GO:0004467; F:GO:0016462; F:GO:0016787; F:GO:0016817; F:GO:0016818; F:GO:0016874; F:GO:0016877; F:GO:0016887; F:GO:0017111; F:GO:0140657; C:GO:0016020; C:GO:0110165	F:catalytic activity; F:long-chain fatty acid-CoA ligase activity; F:pyrophosphatase activity; F:hydrolase activity; F:hydrolase activity, acting on acid anhydrides; F:hydrolase activity, acting on acid anhydrides, in phosphorus-containing anhydrides; F:ligase activity; F:ligase activity, forming carbon-sulfur bonds; F:ATP hydrolysis activity; F:ribonucleoside triphosphate phosphatase activity; F…		EAH_00009130	AMP-binding enzyme family protein, related CDS	0.223333	1.49667	7.42667	22.4233	20.325	12.56	21.6467	Fatty acid biosynthesis;Butanoate metabolism;Fatty acid degradation; From ToxoDB: Fatty acid biosynthesis; Fatty acid degradation;
EMWEY_00008540	hypothetical protein, conserved CDS	5.08667	15.82	1.27387	3.34025e-07	5.67667	31.17	2.12245	5.42409e-06	361	3	2.356e-35	71.96	ref|XP_013337610.1|hypothetical protein, conserved [Eimeria maxima]/emb|CDJ60960.1|hypothetical protein, conserved [Eimeria maxima];emb|CDI85911.1|hypothetical protein EPH_0065120 [Eimeria praecox];emb|CDJ46798.1|hypothetical protein, conserved [Eimeria brunetti]	none identified	1	C:GO:0016020	C:membrane			mobidb-lite (MOBIDB_LITE); mobidb-lite (MOBIDB_LITE); mobidb-lite (MOBIDB_LITE); mobidb-lite (MOBIDB_LITE); mobidb-lite (MOBIDB_LITE); mobidb-lite (MOBIDB_LITE)	no GO terms	no GO terms		none identified
EMWEY_00008560	NAD binding domain of 6-phosphogluconate dehydrogenase, putative CDS	19.7333	72.12	1.48578	7.38787e-09	60.1367	233.897	1.55303	0.00770375	276	27	1.00686e-151	66.86	ref|XP_013337612.1|NAD binding domain of 6-phosphogluconate dehydrogenase, putative [Eimeria maxima]/emb|CDJ60962.1|NAD binding domain of 6-phosphogluconate dehydrogenase, putative [Eimeria maxima];emb|CDJ46796.1|NAD binding domain of 6-phosphogluconate dehydrogenase, putative [Eimeria brunetti];ref|XP_013228245.1|NAD binding domain of 6-phosphogluconate dehydrogenase, putative [Eimeria tenella]/…	N/A	4	F:GO:0008679; F:GO:0050661; F:GO:0051287; C:GO:0005829	F:2-hydroxy-3-oxopropionate reductase activity; F:NADP binding; F:NAD binding; C:cytosol	EC:1.1; EC:1; EC:1.1.1; EC:1.1.1.60	Acting on the CH-OH group of donors; Oxidoreductases; Acting on the CH-OH group of donors; 2-hydroxy-3-oxopropionate reductase	IPR029154 (PFAM); IPR013328 (G3DSA:1.10.1040.GENE3D); IPR015815 (PIRSF); G3DSA:3.40.50.720 (GENE3D); G3DSA:3.40.50.720 (GENE3D); IPR006115 (PFAM); PIRSR000103-1 (PIRSR); PIRSR000445-3 (PIRSR); PTHR43060 (PANTHER); IPR008927 (SUPERFAMILY); IPR036291 (SUPERFAMILY)	F:GO:0016491; F:GO:0050661; F:GO:0051287	F:oxidoreductase activity; F:NADP binding; F:NAD binding		EAH_00009190	NAD binding domain of 6-phosphogluconate dehydrogenase, putative CDS	0.253333	1.31667	8.95667	25.8367	46.22	53.465	91.15	Glyoxylate and dicarboxylate metabolism
EMWEY_00008580	hypothetical protein CDS	14.6933	23.6233	0.331222	0.430644	6.06667	29.4467	1.95507	1.33448e-05	899	9	0	68.86	ref|XP_013337659.1|hypothetical protein EMWEY_00008580, partial [Eimeria maxima]/emb|CDJ61009.1|hypothetical protein EMWEY_00008580, partial [Eimeria maxima];ref|XP_013356702.1|uncharacterized protein EMH_0018920 [Eimeria mitis]/emb|CDJ34139.1|hypothetical protein, conserved [Eimeria mitis];emb|CDI75415.1|hypothetical protein, conserved [Eimeria praecox];emb|CDJ49467.1|hypothetical protein, conse…	none identified	4	P:GO:0006355; F:GO:0003677; F:GO:0003700; C:GO:0005634	P:regulation of DNA-templated transcription; F:DNA binding; F:DNA-binding transcription factor activity; C:nucleus			Coil (COILS); mobidb-lite (MOBIDB_LITE)	no GO terms	no GO terms		EAH_00021020	hypothetical protein, conserved CDS	0.986667	5.84	30.1967	88.56	95.855	48.75	56.1967	none identified
EMWEY_00008850	hypothetical protein, conserved CDS	34.75	47.0033	0.109393	0.802213	13.36	52.62	1.54265	0.00887343	1146	8	0	61.7	ref|XP_013334112.1|hypothetical protein, conserved [Eimeria maxima]/emb|CDJ57464.1|hypothetical protein, conserved [Eimeria maxima];ref|XP_013252330.1|hypothetical protein, conserved [Eimeria acervulina]/emb|CDI77289.1|hypothetical protein, conserved [Eimeria acervulina];ref|XP_013232671.1|hypothetical protein, conserved [Eimeria tenella]/emb|CDJ41921.1|hypothetical protein, conserved [Eimeria te…	none identified	3	P:GO:0006355; P:GO:0009873; F:GO:0003700	P:regulation of DNA-templated transcription; P:ethylene-activated signaling pathway; F:DNA-binding transcription factor activity			Coil (COILS); mobidb-lite (MOBIDB_LITE); mobidb-lite (MOBIDB_LITE); mobidb-lite (MOBIDB_LITE); mobidb-lite (MOBIDB_LITE); mobidb-lite (MOBIDB_LITE); mobidb-lite (MOBIDB_LITE); mobidb-lite (MOBIDB_LITE); mobidb-lite (MOBIDB_LITE); mobidb-lite (MOBIDB_LITE); mobidb-lite (MOBIDB_LITE); PTHR24330 (PANTHER)	no GO terms	no GO terms		EAH_00023030	hypothetical protein, conserved CDS	0.06	0.98	7.20333	28.5133	36.68	12.685	15.2033	none identified
EMWEY_00008880	hypothetical protein CDS	1.39333	5.09333	1.3597	0.00119605	1.35333	8.01333	2.30929	6.30334e-07	333	1	4.19763e-142	100	ref|XP_013334115.1|hypothetical protein EMWEY_00008880 [Eimeria maxima]/emb|CDJ57467.1|hypothetical protein EMWEY_00008880 [Eimeria maxima]	none identified						Coil (COILS); Coil (COILS); mobidb-lite (MOBIDB_LITE)	no GO terms	no GO terms		none identified
EMWEY_00008960	hypothetical protein CDS	0.733333	0.946667	0.0677242	0.916687	6.31667	1.54667	-1.62046	0.0312007	442	1	3.41078e-53	100	ref|XP_013337747.1|hypothetical protein EMWEY_00008960 [Eimeria maxima]/emb|CDJ61097.1|hypothetical protein EMWEY_00008960 [Eimeria maxima]	none identified						Coil (COILS); Coil (COILS); Coil (COILS); Coil (COILS); mobidb-lite (MOBIDB_LITE); mobidb-lite (MOBIDB_LITE); mobidb-lite (MOBIDB_LITE); mobidb-lite (MOBIDB_LITE); mobidb-lite (MOBIDB_LITE); mobidb-lite (MOBIDB_LITE); mobidb-lite (MOBIDB_LITE); mobidb-lite (MOBIDB_LITE); mobidb-lite (MOBIDB_LITE)	no GO terms	no GO terms		none identified
EMWEY_00009010	phosphatidylethanolamine-binding protein, putative CDS	5.83667	20.3967	1.38105	1.46613e-05	6.07333	51.9333	2.63643	1.04451e-07	346	55	9.1035e-112	53.13	ref|XP_013337752.1|phosphatidylethanolamine-binding protein, putative [Eimeria maxima]/emb|CDJ61102.1|phosphatidylethanolamine-binding protein, putative [Eimeria maxima];emb|CDI76985.1|phosphatidylethanolamine-binding protein, putative [Eimeria praecox];emb|CDJ49563.1|phosphatidylethanolamine-binding protein, putative [Eimeria brunetti];ref|XP_013248972.1|phosphatidylethanolamine-binding protein,…	N/A	6	P:GO:0016310; F:GO:0005048; F:GO:0008289; F:GO:0016301; F:GO:0019887; C:GO:0016020	P:phosphorylation; F:signal sequence binding; F:lipid binding; F:kinase activity; F:protein kinase regulator activity; C:membrane			Coil (COILS); Coil (COILS); IPR036610 (G3DSA:3.90.280.GENE3D); IPR008914 (PFAM); mobidb-lite (MOBIDB_LITE); mobidb-lite (MOBIDB_LITE); IPR035810 (PANTHER); IPR035810 (CDD); IPR036610 (SUPERFAMILY)	no GO terms	no GO terms		EAH_00020990	phosphatidylethanolamine-binding protein, putative CDS	5.07	4.12667	2.26667	3.44667	3.915	2.29	1.81	none identified
EMWEY_00009050	hypothetical protein, conserved CDS	2.00333	4.7	0.88671	0.00101228	2.07667	7.31333	1.54367	0.000244267	633	26	0	53.17	ref|XP_013337756.1|hypothetical protein, conserved [Eimeria maxima]/emb|CDJ61106.1|hypothetical protein, conserved [Eimeria maxima];ref|XP_013248968.1|hypothetical protein, conserved [Eimeria acervulina]/emb|CDI81256.1|hypothetical protein, conserved [Eimeria acervulina];emb|CDJ46431.1|hypothetical protein, conserved [Eimeria brunetti];ref|XP_013233447.1|hypothetical protein, conserved [Eimeria t…	dihydrouridine synthase (dus) protein [Toxoplasma gondii ME49] ref|XP_002365890.2| gb|EPT28598.1|	2	P:GO:0002943; F:GO:0017150	P:tRNA dihydrouridine synthesis; F:tRNA dihydrouridine synthase activity	EC:1.3; EC:1; EC:1.3.1.88; EC:1.3.1	Acting on the CH-CH group of donors; Oxidoreductases; tRNA-dihydrouridine(16/17) synthase (NAD(P)(+)); Acting on the CH-CH group of donors	Coil (COILS); Coil (COILS); Coil (COILS); IPR013785 (G3DSA:3.20.20.GENE3D); IPR035587 (PFAM); PIRSR006621-1 (PIRSR); mobidb-lite (MOBIDB_LITE); mobidb-lite (MOBIDB_LITE); IPR004653 (PANTHER); SSF51395 (SUPERFAMILY)	P:GO:0002943; F:GO:0017150	P:tRNA dihydrouridine synthesis; F:tRNA dihydrouridine synthase activity		EAH_00020950	hypothetical protein, conserved CDS	0.0433333	0.0266667	0.0566667	0.0433333	0.16	0.09	0.163333	none identified
EMWEY_00009060	glucose transporter, putative CDS	56.33	119.193	0.750172	0.00102565	47.1133	178.737	1.51274	0.00850066	493	49	0	62.7	ref|XP_013337757.1|glucose transporter, putative [Eimeria maxima]/emb|CDJ61107.1|glucose transporter, putative [Eimeria maxima];ref|XP_013248967.1|glucose transporter, putative, partial [Eimeria acervulina]/emb|CDI81255.1|glucose transporter, putative, partial [Eimeria acervulina];ref|XP_026191063.1|uncharacterized protein LOC34621863 [Cyclospora cayetanensis];ref|XP_013440661.1|glucose transport…	N/A	4	P:GO:0008643; P:GO:0055085; F:GO:0022857; C:GO:0016020	P:carbohydrate transport; P:transmembrane transport; F:transmembrane transporter activity; C:membrane			Coil (COILS); IPR036259 (G3DSA:1.20.1250.GENE3D); IPR036259 (G3DSA:1.20.1250.GENE3D); IPR005828 (PFAM); PIRSR037393-3 (PIRSR); mobidb-lite (MOBIDB_LITE); PTHR48023 (PANTHER); IPR020846 (PROSITE_PROFILES); IPR036259 (SUPERFAMILY)	P:GO:0055085; F:GO:0022857; C:GO:0016020	P:transmembrane transport; F:transmembrane transporter activity; C:membrane		EAH_00020940	glucose transporter, putative CDS	0.64	0.206667	0.253333	0.526667	1.25	1.73	4.04333	none identified
EMWEY_00009080	hypothetical protein, conserved CDS	12.8733	26.6467	0.746893	2.71268e-05	23.4133	80.7867	1.56795	3.33862e-06	726	3	7.33146e-73	85.28	ref|XP_013337759.1|hypothetical protein, conserved [Eimeria maxima]/emb|CDJ61109.1|hypothetical protein, conserved [Eimeria maxima];emb|CDJ51706.1|hypothetical protein, conserved [Eimeria brunetti];ref|XP_013350102.1|uncharacterized protein EMH_0032560 [Eimeria mitis]/emb|CDJ27524.1|hypothetical protein, conserved [Eimeria mitis]	none identified	1	C:GO:0016020	C:membrane			Coil (COILS); Coil (COILS); Coil (COILS); Coil (COILS); Coil (COILS); mobidb-lite (MOBIDB_LITE); mobidb-lite (MOBIDB_LITE); mobidb-lite (MOBIDB_LITE); mobidb-lite (MOBIDB_LITE); mobidb-lite (MOBIDB_LITE); mobidb-lite (MOBIDB_LITE); mobidb-lite (MOBIDB_LITE); mobidb-lite (MOBIDB_LITE); mobidb-lite (MOBIDB_LITE); mobidb-lite (MOBIDB_LITE); mobidb-lite (MOBIDB_LITE)	no GO terms	no GO terms		EAH_00049860	hypothetical protein, conserved CDS	0.12	0.0266667	0.0233333	0.0333333	0.06	0.105	0.19	none identified
EMWEY_00009150	hypothetical protein, conserved CDS	15365	18147.4	−0.07	0.922738	3819.69	27919.5	2.41591	4.85722e-06	755	100	0	57	ref|XP_013334138.1|hypothetical protein, conserved [Eimeria maxima]/emb|CDJ57490.1|hypothetical protein, conserved [Eimeria maxima];emb|CDJ53429.1|hypothetical protein, conserved [Eimeria brunetti];ref|XP_013228092.1|hypothetical protein, conserved [Eimeria tenella]/emb|CDJ37254.1|hypothetical protein, conserved [Eimeria tenella];ref|XP_013439765.1|hypothetical protein, conserved [Eimeria necatri…	Toxoplasma gondii family D protein [Toxoplasma gondii ME49] ref|XP_002370229.1|	1	C:GO:0016020	C:membrane			mobidb-lite (MOBIDB_LITE); mobidb-lite (MOBIDB_LITE); mobidb-lite (MOBIDB_LITE)	no GO terms	no GO terms		EAH_00034710	GPI transamidase subunit PIG-U, putative CDS	214.473	56.4867	53.9033	49.7533	55.17	78.745	61.9533	none identified
EMWEY_00009210	hypothetical protein CDS	111.013	47.6733	−1.47	4.0742e-16	244.587	51.3533	-2.06967	0.000128874	292	22	0	69.5	ref|XP_013337835.1|hypothetical protein EMWEY_00009210 [Eimeria maxima]/emb|CDJ61185.1|hypothetical protein EMWEY_00009210 [Eimeria maxima];ref|XP_037878961.1|RNA recognition motif domain-containing protein, putative [Eimeria mitis]/emb|CDJ36673.1|RNA recognition motif domain-containing protein, putative [Eimeria mitis];ref|XP_013248618.1|RNA recognition motif domain-containing protein, putative …	RNA recognition motif domain-containing protein, putative [Eimeria mitis] ref|XP_037878961.1| emb|CDJ36673.1|	1	F:GO:0003723	F:RNA binding			IPR012677 (G3DSA:3.30.70.GENE3D); IPR035979 (SUPERFAMILY)	F:GO:0003676	F:nucleic acid binding		EAH_00004740	RNA recognition motif domain-containing protein,putative CDS	429.787	71.8867	87.9433	129.627	152.83	180.23	134.86	none identified
EMWEY_00009430	hypothetical protein, conserved CDS	115.843	370.36	1.33245	7.15419e-10	225.247	833.637	1.50261	0.00554867	837	1	0	100	ref|XP_013337888.1|hypothetical protein, conserved [Eimeria maxima]/emb|CDJ61238.1|hypothetical protein, conserved [Eimeria maxima]	none identified	1	C:GO:0016020	C:membrane			Coil (COILS); Coil (COILS); Coil (COILS); Coil (COILS); mobidb-lite (MOBIDB_LITE); mobidb-lite (MOBIDB_LITE); mobidb-lite (MOBIDB_LITE); mobidb-lite (MOBIDB_LITE); mobidb-lite (MOBIDB_LITE); mobidb-lite (MOBIDB_LITE); mobidb-lite (MOBIDB_LITE); mobidb-lite (MOBIDB_LITE); PTHR46007 (PANTHER)	no GO terms	no GO terms		none identified
EMWEY_00009470	calcium/calmodulin-dependent 3', 5'-cyclic nucleotide phosphodiesterase, putative CDS	18.8533	37.33	0.61875	0.0651651	13.3067	58.3633	1.88541	3.05778e-08	1383	100	0	58.14	ref|XP_013337892.1|calcium/calmodulin-dependent 3', 5'-cyclic nucleotide phosphodiesterase, putative [Eimeria maxima]/emb|CDJ61242.1|calcium/calmodulin-dependent 3', 5'-cyclic nucleotide phosphodiesterase, putative [Eimeria maxima];ref|XP_013354947.1|calcium/calmodulin-dependent 3', 5'-cyclic nucleotide phosphodiesterase, putative [Eimeria mitis]/emb|CDJ32382.1|calcium/calmodulin-dependent 3', 5'…	N/A	4	P:GO:0007165; F:GO:0004114; F:GO:0046872; C:GO:0016020	P:signal transduction; F:3',5'-cyclic-nucleotide phosphodiesterase activity; F:metal ion binding; C:membrane	EC:3.1.4; EC:3.1.4.17; EC:3.1; EC:3	Acting on ester bonds; 3',5'-cyclic-nucleotide phosphodiesterase; Acting on ester bonds; Hydrolases	Coil (COILS); IPR023088 (PRINTS); IPR002073 (PFAM); IPR036971 (G3DSA:1.10.1300.GENE3D); PIRSR623088-2 (PIRSR); PIRSR623088-1 (PIRSR); PIRSR623088-3 (PIRSR); mobidb-lite (MOBIDB_LITE); PTHR11347 (PANTHER); IPR023174 (PROSITE_PATTERNS); IPR002073 (PROSITE_PROFILES); IPR003607 (CDD); SSF109604 (SUPERFAMILY)	P:GO:0007165; F:GO:0004114; F:GO:0008081	P:signal transduction; F:3',5'-cyclic-nucleotide phosphodiesterase activity; F:phosphoric diester hydrolase activity		EAH_00066120	cAMP-specific 3',5'-cyclic phosphodiesterase, putative CDS	0.556667	0.433333	0.11	0.35	0.68	1.14	1.04667	Purine metabolism
EMWEY_00009620	armadillo/beta-catenin-like repeat-containing protein, putative CDS	341.39	454.35	0.0955289	0.798339	158.623	626.14	1.61157	0.00283798	334	90	0	72.45	ref|XP_013337914.1|armadillo/beta-catenin-like repeat-containing protein, putative [Eimeria maxima]/emb|CDJ61264.1|armadillo/beta-catenin-like repeat-containing protein, putative [Eimeria maxima];ref|XP_013228846.1|armadillo/beta-catenin-like repeat-containing protein, putative [Eimeria tenella]/ref|XP_013438313.1|armadillo/beta-catenin-like repeat-containing protein, putative [Eimeria necatrix]/…	N/A	3	F:GO:0005515; C:GO:0016020; C:GO:0020008	F:protein binding; C:membrane; C:rhoptry			IPR011989 (G3DSA:1.25.10.GENE3D); PTHR23315 (PANTHER); IPR000225 (PROSITE_PROFILES); IPR016024 (SUPERFAMILY)	F:GO:0005515	F:protein binding		EAH_00013490	armadillo/beta-catenin-like repeat-containing protein, putative CDS	16.3233	75.8167	403.423	638.837	630.54	399.465	589.137	none identified
EMWEY_00009860	hypothetical protein, conserved CDS	6.18667	12.9567	0.67228	0.101222	4.56667	19.8367	1.91899	1.37053e-11	157	7	3.18614e-99	73.91	ref|XP_013337974.1|hypothetical protein, conserved [Eimeria maxima]/emb|CDJ61324.1|hypothetical protein, conserved [Eimeria maxima];ref|XP_013247372.1|hypothetical protein, conserved [Eimeria acervulina]/emb|CDI83512.1|hypothetical protein, conserved [Eimeria acervulina];emb|CDJ49160.1|hypothetical protein, conserved [Eimeria brunetti];emb|CDI73822.1|hypothetical protein, conserved [Eimeria praec…	none identified						mobidb-lite (MOBIDB_LITE); mobidb-lite (MOBIDB_LITE)	no GO terms	no GO terms		EAH_00009440	hypothetical protein, conserved CDS	72.7133	12.0167	8.38	9.77	12.4	19.095	14.66	none identified
EMWEY_00009960	hypothetical protein, conserved CDS	1.42667	3.45	0.897308	0.00946959	1.99667	7.21	1.57104	0.000191263	547	9	0	76.74	ref|XP_013334217.1|hypothetical protein, conserved [Eimeria maxima]/emb|CDJ57569.1|hypothetical protein, conserved [Eimeria maxima];ref|XP_013249018.1|hypothetical protein, conserved [Eimeria acervulina]/emb|CDI81187.1|hypothetical protein, conserved [Eimeria acervulina];ref|XP_013250153.1|hypothetical protein, conserved, partial [Eimeria acervulina]/emb|CDI79790.1|hypothetical protein, conserved…	none identified	1	C:GO:0016020	C:membrane			mobidb-lite (MOBIDB_LITE); mobidb-lite (MOBIDB_LITE)	no GO terms	no GO terms		EAH_00059460	hypothetical protein, conserved CDS	0.433333	0.506667	1.1	2.12333	4.375	2.245	2.48667	none identified
EMWEY_00010270	hypothetical protein, conserved CDS	2.94	2.34667	−0.59	0.00794833	12.5667	1.92333	-2.40272	7.71946e-05	3103	10	0	79.89	ref|XP_013334255.1|hypothetical protein, conserved [Eimeria maxima]/emb|CDJ57607.1|hypothetical protein, conserved [Eimeria maxima];ref|XP_013350252.1|uncharacterized protein EMH_0033860 [Eimeria mitis]/emb|CDJ27674.1|hypothetical protein EMH_0033860 [Eimeria mitis];ref|XP_013252095.1|hypothetical protein, conserved [Eimeria acervulina]/emb|CDI77574.1|hypothetical protein, conserved [Eimeria acer…	none identified	3	P:GO:0002224; F:GO:0004888; C:GO:0016020	P:toll-like receptor signaling pathway; F:transmembrane signaling receptor activity; C:membrane			Coil (COILS); Coil (COILS); Coil (COILS); Coil (COILS); Coil (COILS); Coil (COILS); Coil (COILS); Coil (COILS); Coil (COILS); Coil (COILS); Coil (COILS); Coil (COILS); Coil (COILS); Coil (COILS); Coil (COILS); mobidb-lite (MOBIDB_LITE); mobidb-lite (MOBIDB_LITE); mobidb-lite (MOBIDB_LITE); mobidb-lite (MOBIDB_LITE); mobidb-lite (MOBIDB_LITE); mobidb-lite (MOBIDB_LITE); mobidb-lite (MOBIDB_LITE); …	no GO terms	no GO terms		EAH_00025390	hypothetical protein, conserved CDS	3.34333	2.32667	0.936667	1.25667	1.425	0.915	0.536667	none identified
EMWEY_00010340	hypothetical protein, conserved CDS	1.40667	3.54333	0.927717	0.00916796	1.96667	7.07	1.65102	4.55741e-11	1510											Coil (COILS); Coil (COILS); Coil (COILS); Coil (COILS); Coil (COILS); Coil (COILS); Coil (COILS); Coil (COILS); mobidb-lite (MOBIDB_LITE); mobidb-lite (MOBIDB_LITE); mobidb-lite (MOBIDB_LITE); mobidb-lite (MOBIDB_LITE); mobidb-lite (MOBIDB_LITE); mobidb-lite (MOBIDB_LITE); mobidb-lite (MOBIDB_LITE); mobidb-lite (MOBIDB_LITE); mobidb-lite (MOBIDB_LITE); mobidb-lite (MOBIDB_LITE); mobidb-lite (MOBI…	no GO terms	no GO terms		EAH_00034580	hypothetical protein, conserved CDS	0.156667	0.156667	0.136667	0.163333	0.32	0.225	0.346667	none identified
EMWEY_00010360	hypothetical protein, conserved CDS	0.646667	0.543333	−0.50	0.138252	8.38667	0.483333	-3.08753	8.853e-05	1141	7	0	72.23	ref|XP_013334264.1|hypothetical protein, conserved [Eimeria maxima]/emb|CDJ57616.1|hypothetical protein, conserved [Eimeria maxima];ref|XP_013251253.1|hypothetical protein, conserved [Eimeria acervulina]/emb|CDI78520.1|hypothetical protein, conserved [Eimeria acervulina];ref|XP_013357419.1|uncharacterized protein EMH_0022480 [Eimeria mitis]/emb|CDJ34857.1|hypothetical protein, conserved [Eimeria …	none identified						Coil (COILS); Coil (COILS); Coil (COILS); Coil (COILS); mobidb-lite (MOBIDB_LITE); mobidb-lite (MOBIDB_LITE); mobidb-lite (MOBIDB_LITE); mobidb-lite (MOBIDB_LITE); mobidb-lite (MOBIDB_LITE); mobidb-lite (MOBIDB_LITE); mobidb-lite (MOBIDB_LITE); mobidb-lite (MOBIDB_LITE); mobidb-lite (MOBIDB_LITE); mobidb-lite (MOBIDB_LITE); mobidb-lite (MOBIDB_LITE); mobidb-lite (MOBIDB_LITE); mobidb-lite (MOBIDB…	no GO terms	no GO terms		EAH_00034570	hypothetical protein, conserved CDS	6.06	0.663333	0.42	0.566667	0.595	0.68	0.413333	none identified
EMWEY_00010370	hypothetical protein CDS	0.553333	0.42	−0.49	0.433488	5.37	0.426667	-2.72859	0.000672951	448	58	1.40049e-108	82.31	ref|XP_013334265.1|hypothetical protein EMWEY_00010370 [Eimeria maxima]/emb|CDJ57617.1|hypothetical protein EMWEY_00010370 [Eimeria maxima];ref|XP_013251253.1|hypothetical protein, conserved [Eimeria acervulina]/emb|CDI78520.1|hypothetical protein, conserved [Eimeria acervulina];emb|CDJ46991.1|hypothetical protein, conserved, partial [Eimeria brunetti];ref|XP_013357419.1|uncharacterized protein E…	Holliday junction resolvase MOC1, chloroplastic [Cyclospora cayetanensis] ref|XP_026191208.1|						mobidb-lite (MOBIDB_LITE); mobidb-lite (MOBIDB_LITE); mobidb-lite (MOBIDB_LITE); mobidb-lite (MOBIDB_LITE); mobidb-lite (MOBIDB_LITE); mobidb-lite (MOBIDB_LITE); mobidb-lite (MOBIDB_LITE); mobidb-lite (MOBIDB_LITE)	no GO terms	no GO terms		EAH_00034570	hypothetical protein, conserved CDS	6.06	0.663333	0.42	0.566667	0.595	0.68	0.413333	none identified
EMWEY_00010380	hypothetical protein, conserved CDS	1.86667	1.13	−0.93	0.00566259	13.4567	1.31333	-2.61035	0.000672951	627	74	0	62.22	ref|XP_013334281.1|hypothetical protein, conserved [Eimeria maxima]/emb|CDJ57633.1|hypothetical protein, conserved [Eimeria maxima];ref|XP_013252244.1|hypothetical protein, conserved [Eimeria acervulina]/emb|CDI77390.1|hypothetical protein, conserved [Eimeria acervulina];ref|XP_026190542.1|uncharacterized protein LOC34621818 [Cyclospora cayetanensis];ref|XP_013234155.1|hypothetical protein, conse…	origin recognition complex subunit [Cyclospora cayetanensis] gb|OEH80675.1|	5	P:GO:0006270; P:GO:0071897; F:GO:0003688; C:GO:0005664; C:GO:0016020	P:DNA replication initiation; P:DNA biosynthetic process; F:DNA replication origin binding; C:nuclear origin of replication recognition complex; C:membrane			Coil (COILS); Coil (COILS); IPR027417 (G3DSA:3.40.50.GENE3D); mobidb-lite (MOBIDB_LITE); IPR016527 (PANTHER)	P:GO:0006139; P:GO:0006259; P:GO:0006260; P:GO:0006261; P:GO:0006270; P:GO:0006725; P:GO:0006807; P:GO:0008152; P:GO:0009058; P:GO:0009059; P:GO:0009987; P:GO:0018130; P:GO:0019438; P:GO:0034641; P:GO:0034645; P:GO:0034654; P:GO:0043170; P:GO:0044237; P:GO:0044238; P:GO:0044249; P:GO:0044260; P:GO:0044271; P:GO:0046483; P:GO:0071704; P:GO:0071897; P:GO:0090304; P:GO:1901360; P:GO:1901362; P:GO:19…	P:nucleobase-containing compound metabolic process; P:DNA metabolic process; P:DNA replication; P:DNA-templated DNA replication; P:DNA replication initiation; P:cellular aromatic compound metabolic process; P:nitrogen compound metabolic process; P:metabolic process; P:biosynthetic process; P:macromolecule biosynthetic process; P:cellular process; P:heterocycle biosynthetic process; P:aromatic com…		EAH_00023990	hypothetical protein, conserved CDS	3.60333	0.49	0.27	0.466667	0.525	0.425	0.24	none identified
EMWEY_00010540	vacuolar ATP synthase subunit h, putative CDS	14.8267	31.4533	0.752865	0.00695595	10.8733	35.6533	1.52006	5.88876e-08	233	94	9.88171e-173	63.8	ref|XP_013334301.1|vacuolar ATP synthase subunit h, putative [Eimeria maxima]/emb|CDJ57653.1|vacuolar ATP synthase subunit h, putative [Eimeria maxima];ref|XP_013357244.1|LOW QUALITY PROTEIN: vacuolar ATP synthase subunit h, putative [Eimeria mitis]/emb|CDJ34681.1|vacuolar ATP synthase subunit h, putative [Eimeria mitis];ref|XP_026189668.1|V-type proton ATPase subunit H [Cyclospora cayetanensis];…	N/A	3	P:GO:1902600; F:GO:0046961; C:GO:0000221	P:proton transmembrane transport; F:proton-transporting ATPase activity, rotational mechanism; C:vacuolar proton-transporting V-type ATPase, V1 domain	EC:7.2.2; EC:7	Catalysing the translocation of inorganic cations; Translocases	IPR011989 (G3DSA:1.25.10.GENE3D); IPR004908 (PFAM); IPR004908 (PANTHER); IPR016024 (SUPERFAMILY)	P:GO:1902600; F:GO:0046961; C:GO:0000221	P:proton transmembrane transport; F:proton-transporting ATPase activity, rotational mechanism; C:vacuolar proton-transporting V-type ATPase, V1 domain		EAH_00067450	vacuolar ATP synthase subunit h, putative CDS	10.3867	11.9767	58.5967	95.5633	72.43	40.935	43.18	none identified
EMWEY_00010600	hypothetical protein, conserved CDS	2.00333	3.20667	0.367425	0.219551	3.53333	14.7833	1.7608	2.20014e-05	662	5	5.4267e-119	94.02	ref|XP_013338160.1|hypothetical protein, conserved [Eimeria maxima]/emb|CDJ61510.1|hypothetical protein, conserved [Eimeria maxima];emb|CDJ51530.1|hypothetical protein, conserved [Eimeria brunetti];ref|XP_013247174.1|hypothetical protein, conserved [Eimeria acervulina]/emb|CDI83739.1|hypothetical protein, conserved [Eimeria acervulina];ref|XP_013351553.1|uncharacterized protein EMH_0045810 [Eimer…	none identified						Coil (COILS); Coil (COILS); mobidb-lite (MOBIDB_LITE)	no GO terms	no GO terms		EAH_00043320	hypothetical protein, conserved CDS	1.80667	1.44	0.893333	0.773333	0.845	0.51	0.296667	none identified
EMWEY_00010640	hypothetical protein, conserved CDS	2.66	6.14	0.867423	0.00171408	3.29	11.5933	1.51726	0.000862146	600	28	0	60.62	ref|XP_013338164.1|hypothetical protein, conserved [Eimeria maxima]/emb|CDJ61514.1|hypothetical protein, conserved [Eimeria maxima];ref|XP_013434183.1|hypothetical protein, conserved [Eimeria necatrix]/emb|CDJ65716.1|hypothetical protein, conserved [Eimeria necatrix];ref|XP_013233625.1|hypothetical protein, conserved [Eimeria tenella]/emb|CDJ42875.1|hypothetical protein, conserved [Eimeria tenell…	elongation factor [Cyclospora cayetanensis] gb|OEH79410.1|	5	P:GO:0034641; P:GO:0044238; P:GO:0071704; F:GO:0016740; C:GO:0016020	P:cellular nitrogen compound metabolic process; P:primary metabolic process; P:organic substance metabolic process; F:transferase activity; C:membrane	EC:2	Transferases	Coil (COILS); Coil (COILS); mobidb-lite (MOBIDB_LITE); mobidb-lite (MOBIDB_LITE); mobidb-lite (MOBIDB_LITE); mobidb-lite (MOBIDB_LITE); mobidb-lite (MOBIDB_LITE); mobidb-lite (MOBIDB_LITE); mobidb-lite (MOBIDB_LITE)	no GO terms	no GO terms		EAH_00024220	hypothetical protein, conserved CDS	3.15	9.45333	36.46	27.7167	26.11	12.45	14.71	none identified
EMWEY_00010760	hypothetical protein, conserved CDS	36.6967	39.95	−0.15	0.557951	220.023	40.7267	-2.11972	0.000877003	1246	10	0	68.38	ref|XP_013334320.1|hypothetical protein, conserved [Eimeria maxima]/emb|CDJ57672.1|hypothetical protein, conserved [Eimeria maxima];ref|XP_013350334.1|uncharacterized protein EMH_0092900 [Eimeria mitis]/emb|CDJ27756.1|hypothetical protein, conserved [Eimeria mitis];ref|XP_013247989.1|hypothetical protein, conserved [Eimeria acervulina]/emb|CDI82717.1|hypothetical protein, conserved [Eimeria acerv…	none identified	1	C:GO:0016020	C:membrane			Coil (COILS); Coil (COILS); mobidb-lite (MOBIDB_LITE); mobidb-lite (MOBIDB_LITE); mobidb-lite (MOBIDB_LITE); mobidb-lite (MOBIDB_LITE); mobidb-lite (MOBIDB_LITE); mobidb-lite (MOBIDB_LITE); mobidb-lite (MOBIDB_LITE); mobidb-lite (MOBIDB_LITE); mobidb-lite (MOBIDB_LITE); mobidb-lite (MOBIDB_LITE); mobidb-lite (MOBIDB_LITE); mobidb-lite (MOBIDB_LITE); mobidb-lite (MOBIDB_LITE); mobidb-lite (MOBIDB_…	no GO terms	no GO terms		EAH_00030080	hypothetical protein, conserved CDS	51.8267	7.85	5.06	7.11	9.88	9.27	4.77667	none identified
EMWEY_00010870	hypothetical protein CDS	39.63	60.1	0.279948	0.379367	23.5	92.3233	1.60112	0.00268097	271	65	6.13671e-175	53.88	ref|XP_013334331.1|hypothetical protein EMWEY_00010870 [Eimeria maxima]/emb|CDJ57683.1|hypothetical protein EMWEY_00010870 [Eimeria maxima];ref|XP_013228885.1|hypothetical protein, conserved [Eimeria tenella]/emb|CDJ38047.1|hypothetical protein, conserved [Eimeria tenella];gb|OEH79974.1|hypothetical protein cyc_00956 [Cyclospora cayetanensis];emb|CDI84713.1|hypothetical protein, conserved [Eimeri…	none identified	7	P:GO:0006351; F:GO:0003677; F:GO:0003899; F:GO:0046983; C:GO:0000428; C:GO:0016020; C:GO:0016020	P:DNA-templated transcription; F:DNA binding; F:DNA-directed 5'-3' RNA polymerase activity; F:protein dimerization activity; C:DNA-directed RNA polymerase complex; C:membrane; C:membrane			no IPS match	no IPS match	no IPS match		EAH_00015970	hypothetical protein, conserved CDS	1.74	6.06667	35.5167	141.107	177.1	90.975	134.867	none identified
EMWEY_00010880	hypothetical protein, conserved CDS	0.443333	1.62667	1.47901	2.57546e-07	0.993333	4.5	1.82615	0.000157872	1324	7	4.71311e-173	64.14	ref|XP_013334334.1|hypothetical protein, conserved [Eimeria maxima]/emb|CDJ57686.1|hypothetical protein, conserved [Eimeria maxima];ref|XP_013247585.1|hypothetical protein, conserved, partial [Eimeria acervulina]/emb|CDI83271.1|hypothetical protein, conserved, partial [Eimeria acervulina];ref|XP_013433908.1|hypothetical protein ENH_00004970 [Eimeria necatrix]/emb|CDJ65441.1|hypothetical protein E…	none identified	4	P:GO:0006357; F:GO:0003712; C:GO:0016020; C:GO:0016514	P:regulation of transcription by RNA polymerase II; F:transcription coregulator activity; C:membrane; C:SWI/SNF complex			Coil (COILS); Coil (COILS); Coil (COILS); Coil (COILS); Coil (COILS); Coil (COILS); Coil (COILS); mobidb-lite (MOBIDB_LITE); mobidb-lite (MOBIDB_LITE); mobidb-lite (MOBIDB_LITE); mobidb-lite (MOBIDB_LITE); mobidb-lite (MOBIDB_LITE); mobidb-lite (MOBIDB_LITE); PTHR10019 (PANTHER)	P:GO:0006139; P:GO:0006351; P:GO:0006355; P:GO:0006357; P:GO:0006366; P:GO:0006725; P:GO:0006807; P:GO:0008152; P:GO:0009058; P:GO:0009059; P:GO:0009889; P:GO:0009987; P:GO:0010467; P:GO:0010468; P:GO:0010556; P:GO:0016070; P:GO:0018130; P:GO:0019219; P:GO:0019222; P:GO:0019438; P:GO:0031323; P:GO:0031326; P:GO:0032774; P:GO:0034641; P:GO:0034645; P:GO:0034654; P:GO:0043170; P:GO:0044237; P:GO:00…	P:nucleobase-containing compound metabolic process; P:DNA-templated transcription; P:regulation of DNA-templated transcription; P:regulation of transcription by RNA polymerase II; P:transcription by RNA polymerase II; P:cellular aromatic compound metabolic process; P:nitrogen compound metabolic process; P:metabolic process; P:biosynthetic process; P:macromolecule biosynthetic process; P:regulatio…		EAH_00034910	hypothetical protein, conserved CDS	0.0333333	0.0766667	0.0633333	0.0733333	0.1	0.05	0.0666667	none identified
EMWEY_00010920	apical membrane antigen 1, putative CDS	327.903	714.22	0.731419	0.0439147	243.007	1068.13	1.61348	0.0142747	544	100	0	58.83	ref|XP_013334338.1|apical membrane antigen 1, putative [Eimeria maxima]/emb|CDJ57690.1|apical membrane antigen 1, putative [Eimeria maxima];emb|CBL80632.1|putative apical membrane antigen-1 [Eimeria maxima]/emb|CBL80640.1|putative apical membrane antigen-1 [Eimeria maxima]/emb|SNT95433.1|Apical membrane antigen 1 [Eimeria maxima]/emb|SNT95434.1|Apical membrane antigen 1 [Eimeria maxima]/emb|SNT95…	N/A	1	C:GO:0016020	C:membrane			IPR003298 (PRINTS); IPR003298 (PFAM); G3DSA:3.50.4.10 (GENE3D); G3DSA:3.50.4.10 (GENE3D); mobidb-lite (MOBIDB_LITE); mobidb-lite (MOBIDB_LITE)	C:GO:0016020	C:membrane		EAH_00027160	apical membrane antigen 1, putative CDS	1.13333	7.16	75.0467	396.513	779.85	499.885	682.197	none identified
EMWEY_00011230	hypothetical protein, conserved CDS	0.4	1.21333	1.1181	0.00752326	0.426667	1.71	1.70524	0.00024979	1205	26	0	66.7	ref|XP_013334394.1|hypothetical protein, conserved [Eimeria maxima]/emb|CDJ57746.1|hypothetical protein, conserved [Eimeria maxima];ref|XP_013247040.1|hypothetical protein, conserved, partial [Eimeria acervulina]/emb|CDI83897.1|hypothetical protein, conserved, partial [Eimeria acervulina];ref|XP_026191654.1|uncharacterized protein LOC113146961 [Cyclospora cayetanensis];ref|XP_013230369.1|hypothet…	AP2 domain-containing protein [Cyclospora cayetanensis] gb|OEH74328.1|	2	P:GO:0007018; F:GO:0003777	P:microtubule-based movement; F:microtubule motor activity			Coil (COILS); Coil (COILS); Coil (COILS); mobidb-lite (MOBIDB_LITE); mobidb-lite (MOBIDB_LITE); mobidb-lite (MOBIDB_LITE); mobidb-lite (MOBIDB_LITE); mobidb-lite (MOBIDB_LITE); mobidb-lite (MOBIDB_LITE); mobidb-lite (MOBIDB_LITE); mobidb-lite (MOBIDB_LITE); mobidb-lite (MOBIDB_LITE); PTHR44305 (PANTHER)	no GO terms	no GO terms		EAH_00045580	hypothetical protein, conserved CDS	0.0166667	0.03	0.1	0.156667	0.23	0.21	0.513333	none identified
EMWEY_00011250	hypothetical protein, conserved CDS	8.93	20.5033	0.859802	0.000513786	18.0233	102.99	2.12091	3.42515e-05	508	5	0	70.72	ref|XP_013334396.1|hypothetical protein, conserved [Eimeria maxima]/emb|CDJ57748.1|hypothetical protein, conserved [Eimeria maxima];emb|CDI73849.1|hypothetical protein, conserved [Eimeria praecox];ref|XP_013250937.1|P-type Ca(2+)-ATPase, putative [Eimeria acervulina]/emb|CDI78892.1|P-type Ca(2+)-ATPase, putative [Eimeria acervulina];ref|XP_001350083.1|reticulocyte binding protein 2 homologue a [P…	P-type Ca(2+)-ATPase, putative [Eimeria acervulina] ref|XP_013250937.1| emb|CDI78892.1|	5	F:GO:0005524; F:GO:0016887; C:GO:0016020; C:GO:0045177; C:GO:0070161	F:ATP binding; F:ATP hydrolysis activity; C:membrane; C:apical part of cell; C:anchoring junction	EC:3.6.1.15	Nucleoside-triphosphate phosphatase	Coil (COILS); mobidb-lite (MOBIDB_LITE); mobidb-lite (MOBIDB_LITE)	no GO terms	no GO terms		EAH_00008950	P-type Ca(2+)-ATPase, putative CDS	0.713333	0.186667	0.27	0.39	0.8	0.64	0.92	Thiamine metabolism;Purine metabolism; From ToxoDB: Pentose phosphate pathway; Glutathione metabolism; Butanoate metabolism; C5-Branched dibasic acid metabolism; Riboflavin metabolism
EMWEY_00011260	hypothetical protein, conserved CDS	60.7133	155.027	0.939303	0.00794036	35.8267	256.43	2.43997	1.03183e-06	455	6	0	61.64	ref|XP_013334397.1|hypothetical protein, conserved [Eimeria maxima]/emb|CDJ57749.1|hypothetical protein, conserved [Eimeria maxima];emb|CDI73848.1|hypothetical protein, conserved [Eimeria praecox];ref|XP_037878472.1|uncharacterized protein EMH_0009510 [Eimeria mitis]/emb|CDJ36183.1|hypothetical protein, conserved [Eimeria mitis];ref|XP_013250936.1|hypothetical protein, conserved [Eimeria acervuli…	none identified						mobidb-lite (MOBIDB_LITE); mobidb-lite (MOBIDB_LITE); mobidb-lite (MOBIDB_LITE); mobidb-lite (MOBIDB_LITE); mobidb-lite (MOBIDB_LITE); mobidb-lite (MOBIDB_LITE); mobidb-lite (MOBIDB_LITE)	no GO terms	no GO terms		EAH_00008940	hypothetical protein, conserved CDS	4.12	2.17	2.38667	4.32667	6.365	7.43	10.3333	none identified
EMWEY_00011340	hypothetical protein, conserved CDS	811.78	918.743	−0.13	0.768133	222.137	817.877	1.54474	0.00251184	287	10	0	79.41	ref|XP_013338273.1|hypothetical protein, conserved [Eimeria maxima]/emb|CDJ61623.1|hypothetical protein, conserved [Eimeria maxima];gb|AGZ15730.1|hypothetical protein [Eimeria maxima];ref|XP_013252755.1|hypothetical protein, conserved [Eimeria acervulina]/emb|CDI76758.1|hypothetical protein, conserved [Eimeria acervulina];emb|CDI75371.1|hypothetical protein, conserved [Eimeria praecox];ref|XP_037…	none identified						mobidb-lite (MOBIDB_LITE); mobidb-lite (MOBIDB_LITE)	no GO terms	no GO terms		EAH_00019470	hypothetical protein, conserved CDS	11.6767	78.8533	531.677	1584.76	1557.18	810.155	750.693	none identified
EMWEY_00011840	hypothetical protein CDS	2.95667	5.3	0.509325	0.112273	2.00667	8.08333	1.66553	0.00071126	445	100	0	50.01	ref|XP_013338367.1|hypothetical protein EMWEY_00011840 [Eimeria maxima]/emb|CDJ61717.1|hypothetical protein EMWEY_00011840 [Eimeria maxima];ref|XP_013338366.1|hypothetical protein EMWEY_00011830 [Eimeria maxima]/emb|CDJ61716.1|hypothetical protein EMWEY_00011830 [Eimeria maxima];ref|XP_013338368.1|hypothetical protein EMWEY_00011850 [Eimeria maxima]/emb|CDJ61718.1|hypothetical protein EMWEY_00011…	none identified	1	C:GO:0016020	C:membrane			no IPS match	no IPS match	no IPS match		EAH_00037270	hypothetical protein CDS	2.94333	4.78667	16.0367	48.4633	80.315	57.835	72.0367	none identified
EMWEY_00011890	iron-sulfur cluster assembly accessory domain containing protein, putative CDS	91.1667	62.04	−0.81	0.000568411	166.667	56.1067	-1.68498	3.79918e-26	357	6	2.92473e-70	71.07	ref|XP_013338372.1|iron-sulfur cluster assembly accessory domain containing protein, putative [Eimeria maxima]/emb|CDJ61722.1|iron-sulfur cluster assembly accessory domain containing protein, putative [Eimeria maxima];ref|XP_013247485.1|iron-sulfur cluster assembly accessory domain containing protein, putative [Eimeria acervulina]/emb|CDI83389.1|iron-sulfur cluster assembly accessory domain conta…	N/A						IPR035903 (G3DSA:2.60.300.GENE3D); mobidb-lite (MOBIDB_LITE); mobidb-lite (MOBIDB_LITE); IPR035903 (SUPERFAMILY)	no GO terms	no GO terms		EAH_00037310	iron-sulfur cluster assembly accessory domain containing protein, putative CDS	85.69	82.1233	36.2533	30.68	37.07	25.405	22.6633	none identified
EMWEY_00011920	EH protein, putative CDS	6.22	22.49	1.44808	1.72806e-06	11.7567	42.5633	1.64104	1.38018e-07	141	53	3.54731e-102	82.42	ref|XP_013338375.1|EH protein, putative [Eimeria maxima]/emb|CDJ61725.1|EH protein, putative [Eimeria maxima];ref|XP_013248669.1|EH protein, putative, partial [Eimeria acervulina]/emb|CDI81692.1|EH protein, putative, partial [Eimeria acervulina];emb|CDJ45733.1|EH protein, putative [Eimeria brunetti];ref|XP_013435725.1|EH protein, putative [Eimeria necatrix]/emb|CDJ67258.1|EH protein, putative [Ei…	N/A	8	P:GO:0006897; P:GO:0030036; P:GO:0032456; F:GO:0005509; F:GO:0005524; F:GO:0005525; C:GO:0005886; C:GO:0010008	P:endocytosis; P:actin cytoskeleton organization; P:endocytic recycling; F:calcium ion binding; F:ATP binding; F:GTP binding; C:plasma membrane; C:endosome membrane			G3DSA:1.10.268.20 (GENE3D); IPR031692 (PFAM); IPR027417 (G3DSA:3.40.50.GENE3D); IPR027417 (SUPERFAMILY)	no GO terms	no GO terms		EAH_00062810	EH protein, putative CDS	0.573333	1.18	3.45333	1.49667	1.145	1.21	1.25667	none identified
EMWEY_00011950	hypothetical protein, conserved CDS	2.37667	2.58333	−0.15	0.735339	14.4633	2.72333	-2.10557	0.000868305	299	3	2.725e-45	69.19	ref|XP_013334492.1|hypothetical protein, conserved [Eimeria maxima]/emb|CDJ57844.1|hypothetical protein, conserved [Eimeria maxima];emb|CDI85748.1|hypothetical protein, conserved [Eimeria praecox];gb|OEH75489.1|hypothetical protein cyc_05732 [Cyclospora cayetanensis]	none identified						Coil (COILS); Coil (COILS); mobidb-lite (MOBIDB_LITE); mobidb-lite (MOBIDB_LITE); mobidb-lite (MOBIDB_LITE); mobidb-lite (MOBIDB_LITE)	no GO terms	no GO terms		none identified
EMWEY_00012080	hypothetical protein, conserved CDS	2.70333	2.08667	−0.63	0.00502453	11.79	2.11667	-2.29901	1.17561e-05	1497	18	6.4925e-129	63.86	ref|XP_013334523.1|hypothetical protein, conserved [Eimeria maxima]/emb|CDJ57875.1|hypothetical protein, conserved [Eimeria maxima];ref|XP_013251591.1|hypothetical protein, conserved [Eimeria acervulina]/emb|CDI78160.1|hypothetical protein, conserved [Eimeria acervulina];ref|XP_013435700.1|hypothetical protein, conserved [Eimeria necatrix]/emb|CDJ67233.1|hypothetical protein, conserved [Eimeria n…	none identified	4	P:GO:0006357; F:GO:0003712; C:GO:0016020; C:GO:0016514	P:regulation of transcription by RNA polymerase II; F:transcription coregulator activity; C:membrane; C:SWI/SNF complex			Coil (COILS); Coil (COILS); Coil (COILS); Coil (COILS); Coil (COILS); Coil (COILS); mobidb-lite (MOBIDB_LITE); mobidb-lite (MOBIDB_LITE); mobidb-lite (MOBIDB_LITE); mobidb-lite (MOBIDB_LITE); mobidb-lite (MOBIDB_LITE); mobidb-lite (MOBIDB_LITE); mobidb-lite (MOBIDB_LITE); mobidb-lite (MOBIDB_LITE); mobidb-lite (MOBIDB_LITE); mobidb-lite (MOBIDB_LITE); PTHR10019 (PANTHER); SSF81995 (SUPERFAMILY)	P:GO:0006139; P:GO:0006351; P:GO:0006355; P:GO:0006357; P:GO:0006366; P:GO:0006725; P:GO:0006807; P:GO:0008152; P:GO:0009058; P:GO:0009059; P:GO:0009889; P:GO:0009987; P:GO:0010467; P:GO:0010468; P:GO:0010556; P:GO:0016070; P:GO:0018130; P:GO:0019219; P:GO:0019222; P:GO:0019438; P:GO:0031323; P:GO:0031326; P:GO:0032774; P:GO:0034641; P:GO:0034645; P:GO:0034654; P:GO:0043170; P:GO:0044237; P:GO:00…	P:nucleobase-containing compound metabolic process; P:DNA-templated transcription; P:regulation of DNA-templated transcription; P:regulation of transcription by RNA polymerase II; P:transcription by RNA polymerase II; P:cellular aromatic compound metabolic process; P:nitrogen compound metabolic process; P:metabolic process; P:biosynthetic process; P:macromolecule biosynthetic process; P:regulatio…		EAH_00030680	hypothetical protein, conserved CDS	14.9567	5.59	2	2.57	3.48	2.935	1.87667	none identified
EMWEY_00012090	hypothetical protein, conserved CDS	15.81	39.3667	0.962171	0.00201239	14.5567	56.6533	1.59296	0.00520103	910	100	0	65.49	ref|XP_013334524.1|hypothetical protein, conserved [Eimeria maxima]/emb|CDJ57876.1|hypothetical protein, conserved [Eimeria maxima];emb|CDJ46562.1|Phosphatidylinositol 4-phosphate 5-kinase type-1 beta, related [Eimeria brunetti];emb|CAK51418.1|phosphatidylinositol-4-phosphate 5-kinase. phosphatidylinositol-4-phosphate 5-kinase [Eimeria tenella];ref|XP_013233187.1|Phosphatidylinositol-4-phosphate …	Phosphatidylinositol 4-phosphate 5-kinase type-1 beta, related [Eimeria brunetti] emb|CDJ46562.1|	15	P:GO:0007166; P:GO:0046834; P:GO:0046854; P:GO:1902531; P:GO:2000786; F:GO:0005509; F:GO:0005524; F:GO:0016308; F:GO:0016309; F:GO:0042803; F:GO:0052811; C:GO:0005654; C:GO:0005776; C:GO:0005829; C:GO:0016020	P:cell surface receptor signaling pathway; P:lipid phosphorylation; P:phosphatidylinositol phosphate biosynthetic process; P:regulation of intracellular signal transduction; P:positive regulation of autophagosome assembly; F:calcium ion binding; F:ATP binding; F:1-phosphatidylinositol-4-phosphate 5-kinase activity; F:1-phosphatidylinositol-5-phosphate 4-kinase activity; F:protein homodimerization…	EC:2.7.1; EC:2.7; EC:2; EC:2.7.1.149; EC:2.7.1.68	Transferring phosphorus-containing groups; Transferring phosphorus-containing groups; Transferases; 1-phosphatidylinositol-5-phosphate 4-kinase; 1-phosphatidylinositol-4-phosphate 5-kinase	Coil (COILS); Coil (COILS); Coil (COILS); Coil (COILS); Coil (COILS); Coil (COILS); G3DSA:1.10.238.10 (GENE3D); IPR027484 (G3DSA:3.30.800.GENE3D); IPR002498 (PFAM); G3DSA:3.30.810.10 (GENE3D); mobidb-lite (MOBIDB_LITE); mobidb-lite (MOBIDB_LITE); mobidb-lite (MOBIDB_LITE); mobidb-lite (MOBIDB_LITE); mobidb-lite (MOBIDB_LITE); mobidb-lite (MOBIDB_LITE); IPR023610 (PANTHER); IPR002048 (PROSITE_PROF…	P:GO:0046488; F:GO:0005509; F:GO:0016307	P:phosphatidylinositol metabolic process; F:calcium ion binding; F:obsolete phosphatidylinositol phosphate kinase activity		EAH_00030650	Phosphatidylinositol-4-phosphate 5-kinase 9, related CDS	5.82	24.0067	104.603	99.33	92.76	35.505	32.8867	Inositol phosphate metabolism; From ToxoDB: Inositol phosphate metabolism
EMWEY_00012120	ATPase, AAA family domain-containing protein, putative CDS	1.24333	2.94	0.910464	0.00019773	2.45	8.20667	1.55934	1.9607e-06	1014	100	0	80.55	ref|XP_013334527.1|ATPase, AAA family domain-containing protein, putative [Eimeria maxima]/emb|CDJ57879.1|ATPase, AAA family domain-containing protein, putative [Eimeria maxima];ref|XP_013248852.1|ATPase, AAA family domain-containing protein, putative [Eimeria acervulina]/emb|CDI81425.1|ATPase, AAA family domain-containing protein, putative [Eimeria acervulina];emb|CDI74350.1|ATPase, AAA family d…	N/A	64	P:GO:0006302; P:GO:0006734; P:GO:0006805; P:GO:0006888; P:GO:0006919; P:GO:0009167; P:GO:0010564; P:GO:0010918; P:GO:0015833; P:GO:0016567; P:GO:0018193; P:GO:0018279; P:GO:0019079; P:GO:0019985; P:GO:0030433; P:GO:0030970; P:GO:0031331; P:GO:0031334; P:GO:0032436; P:GO:0032510; P:GO:0034214; P:GO:0034404; P:GO:0042327; P:GO:0043065; P:GO:0044403; P:GO:0051228; P:GO:0051260; P:GO:0051301; P:GO:00…	P:double-strand break repair; P:NADH metabolic process; P:xenobiotic metabolic process; P:endoplasmic reticulum to Golgi vesicle-mediated transport; P:activation of cysteine-type endopeptidase activity involved in apoptotic process; P:purine ribonucleoside monophosphate metabolic process; P:regulation of cell cycle process; P:positive regulation of mitochondrial membrane potential; P:peptide tran…	EC:3.6.1; EC:3.6; EC:3; EC:3.6.1.15	Acting on acid anhydrides; Acting on acid anhydrides; Hydrolases; Nucleoside-triphosphate phosphatase	Coil (COILS); Coil (COILS); Coil (COILS); Coil (COILS); Coil (COILS); IPR027417 (G3DSA:3.40.50.GENE3D); IPR027417 (G3DSA:3.40.50.GENE3D); IPR003959 (PFAM); IPR041569 (PFAM); IPR027417 (G3DSA:3.40.50.GENE3D); G3DSA:1.10.8.60 (GENE3D); PIRSR001174-2 (PIRSR); mobidb-lite (MOBIDB_LITE); mobidb-lite (MOBIDB_LITE); mobidb-lite (MOBIDB_LITE); mobidb-lite (MOBIDB_LITE); mobidb-lite (MOBIDB_LITE); mobidb-…	F:GO:0003824; F:GO:0005524; F:GO:0016462; F:GO:0016787; F:GO:0016817; F:GO:0016818; F:GO:0016887; F:GO:0017111; F:GO:0140657	F:catalytic activity; F:ATP binding; F:pyrophosphatase activity; F:hydrolase activity; F:hydrolase activity, acting on acid anhydrides; F:hydrolase activity, acting on acid anhydrides, in phosphorus-containing anhydrides; F:ATP hydrolysis activity; F:ribonucleoside triphosphate phosphatase activity; F:ATP-dependent activity		EAH_00021660	ATPase, AAA family domain-containing protein, putative CDS	0.03	0.0166667	0.00666667	0.00333333	0.02	0.03	0.0133333	Thiamine metabolism;Purine metabolism
EMWEY_00012240	CMGC kinase, putative CDS	45.9667	35.33	−0.63	0.00866769	94.1467	29.5967	-1.75947	6.8282e-12	893	28	9.67257e-144	47.91	ref|XP_013334545.1|CMGC kinase, putative [Eimeria maxima]/emb|CDJ57897.1|CMGC kinase, putative [Eimeria maxima];ref|XP_013439638.1|CMGC kinase, putative [Eimeria necatrix]/emb|CDJ62276.1|CMGC kinase, putative [Eimeria necatrix];gb|OEH74558.1|thrombospondin type 1 domain-containing protein [Cyclospora cayetanensis];emb|CAJ20606.1|hypothetical protein TgIb.1330 [Toxoplasma gondii RH];gb|KAF4645928.…	N/A	6	P:GO:0006357; P:GO:0016310; F:GO:0000976; F:GO:0016301; C:GO:0005634; C:GO:0005886	P:regulation of transcription by RNA polymerase II; P:phosphorylation; F:transcription cis-regulatory region binding; F:kinase activity; C:nucleus; C:plasma membrane	EC:2.7; EC:2	Transferring phosphorus-containing groups; Transferases	Coil (COILS); Coil (COILS); Coil (COILS); Coil (COILS); Coil (COILS); Coil (COILS); Coil (COILS); IPR036383 (G3DSA:2.20.100.GENE3D); mobidb-lite (MOBIDB_LITE); mobidb-lite (MOBIDB_LITE); mobidb-lite (MOBIDB_LITE); mobidb-lite (MOBIDB_LITE); mobidb-lite (MOBIDB_LITE); mobidb-lite (MOBIDB_LITE); mobidb-lite (MOBIDB_LITE); PTHR14312 (PANTHER); IPR000884 (PROSITE_PROFILES); IPR036383 (SUPERFAMILY)	P:GO:0006139; P:GO:0006351; P:GO:0006355; P:GO:0006357; P:GO:0006366; P:GO:0006725; P:GO:0006807; P:GO:0008152; P:GO:0009058; P:GO:0009059; P:GO:0009889; P:GO:0009987; P:GO:0010467; P:GO:0010468; P:GO:0010556; P:GO:0016070; P:GO:0018130; P:GO:0019219; P:GO:0019222; P:GO:0019438; P:GO:0031323; P:GO:0031326; P:GO:0032774; P:GO:0034641; P:GO:0034645; P:GO:0034654; P:GO:0043170; P:GO:0044237; P:GO:00…	P:nucleobase-containing compound metabolic process; P:DNA-templated transcription; P:regulation of DNA-templated transcription; P:regulation of transcription by RNA polymerase II; P:transcription by RNA polymerase II; P:cellular aromatic compound metabolic process; P:nitrogen compound metabolic process; P:metabolic process; P:biosynthetic process; P:macromolecule biosynthetic process; P:regulatio…		none identified
EMWEY_00012250	hypothetical protein CDS	35.9667	29.6633	−0.54	0.00525996	90.7367	26.4733	-1.70121	0.000590752	971	100	0	73.65	ref|XP_013334552.1|hypothetical protein EMWEY_00012250, partial [Eimeria maxima]/emb|CDJ57904.1|hypothetical protein EMWEY_00012250, partial [Eimeria maxima];ref|XP_013251645.1|ATPase, AAA family domain-containing protein, putative [Eimeria acervulina]/emb|CDI78092.1|ATPase, AAA family domain-containing protein, putative [Eimeria acervulina];ref|XP_026191879.1|uncharacterized protein LOC34621764 …	ATPase, AAA family domain-containing protein, putative [Eimeria acervulina] ref|XP_013251645.1| emb|CDI78092.1|	62	P:GO:0006302; P:GO:0006734; P:GO:0006805; P:GO:0006888; P:GO:0006919; P:GO:0009167; P:GO:0010564; P:GO:0010918; P:GO:0015833; P:GO:0016567; P:GO:0018193; P:GO:0018279; P:GO:0019079; P:GO:0019985; P:GO:0030433; P:GO:0030970; P:GO:0031331; P:GO:0031334; P:GO:0032436; P:GO:0032510; P:GO:0034214; P:GO:0034404; P:GO:0042327; P:GO:0043065; P:GO:0044403; P:GO:0051228; P:GO:0051260; P:GO:0061857; P:GO:00…	P:double-strand break repair; P:NADH metabolic process; P:xenobiotic metabolic process; P:endoplasmic reticulum to Golgi vesicle-mediated transport; P:activation of cysteine-type endopeptidase activity involved in apoptotic process; P:purine ribonucleoside monophosphate metabolic process; P:regulation of cell cycle process; P:positive regulation of mitochondrial membrane potential; P:peptide tran…	EC:3.6.1; EC:3.6; EC:3; EC:3.6.1.15	Acting on acid anhydrides; Acting on acid anhydrides; Hydrolases; Nucleoside-triphosphate phosphatase	Coil (COILS); Coil (COILS); Coil (COILS); Coil (COILS); Coil (COILS); IPR027417 (G3DSA:3.40.50.GENE3D); IPR027417 (G3DSA:3.40.50.GENE3D); G3DSA:1.10.8.60 (GENE3D); IPR003959 (PFAM); PIRSR001174-2 (PIRSR); mobidb-lite (MOBIDB_LITE); mobidb-lite (MOBIDB_LITE); mobidb-lite (MOBIDB_LITE); mobidb-lite (MOBIDB_LITE); mobidb-lite (MOBIDB_LITE); mobidb-lite (MOBIDB_LITE); PTHR23077 (PANTHER); IPR003960 (…	F:GO:0003824; F:GO:0005524; F:GO:0016462; F:GO:0016787; F:GO:0016817; F:GO:0016818; F:GO:0016887; F:GO:0017111; F:GO:0140657; C:GO:0005622; C:GO:0005737; C:GO:0110165	F:catalytic activity; F:ATP binding; F:pyrophosphatase activity; F:hydrolase activity; F:hydrolase activity, acting on acid anhydrides; F:hydrolase activity, acting on acid anhydrides, in phosphorus-containing anhydrides; F:ATP hydrolysis activity; F:ribonucleoside triphosphate phosphatase activity; F:ATP-dependent activity; C:intracellular anatomical structure; C:cytoplasm; C:cellular anatomical…		EAH_00029870	ATPase, AAA family domain-containing protein, putative CDS	125.13	117.1	80.02	81.9633	92.11	61.515	53.7667	Thiamine metabolism;Purine metabolism
EMWEY_00012400	hypothetical protein CDS	1.27	0.65	−1.11	0.00447247	3.03333	0.84	-1.93701	2.47178e-09	475	1	2.42346e-70	100	ref|XP_013334570.1|hypothetical protein EMWEY_00012400 [Eimeria maxima]/emb|CDJ57922.1|hypothetical protein EMWEY_00012400 [Eimeria maxima]	none identified	4	P:GO:0006357; F:GO:0000976; C:GO:0005634; C:GO:0016020	P:regulation of transcription by RNA polymerase II; F:transcription cis-regulatory region binding; C:nucleus; C:membrane			Coil (COILS); Coil (COILS); mobidb-lite (MOBIDB_LITE); PTHR14312 (PANTHER)	P:GO:0006139; P:GO:0006351; P:GO:0006355; P:GO:0006357; P:GO:0006366; P:GO:0006725; P:GO:0006807; P:GO:0008152; P:GO:0009058; P:GO:0009059; P:GO:0009889; P:GO:0009987; P:GO:0010467; P:GO:0010468; P:GO:0010556; P:GO:0016070; P:GO:0018130; P:GO:0019219; P:GO:0019222; P:GO:0019438; P:GO:0031323; P:GO:0031326; P:GO:0032774; P:GO:0034641; P:GO:0034645; P:GO:0034654; P:GO:0043170; P:GO:0044237; P:GO:00…	P:nucleobase-containing compound metabolic process; P:DNA-templated transcription; P:regulation of DNA-templated transcription; P:regulation of transcription by RNA polymerase II; P:transcription by RNA polymerase II; P:cellular aromatic compound metabolic process; P:nitrogen compound metabolic process; P:metabolic process; P:biosynthetic process; P:macromolecule biosynthetic process; P:regulatio…		EAH_00034540	hypothetical protein CDS	0.07	0.07	0.196667	0.126667	0.24	0.065	0.163333	none identified
EMWEY_00012460	hypothetical protein, conserved CDS	30.6	84.2467	1.10845	3.05489e-06	49.8267	212.967	1.72074	0.00078393	305	6	3.3983e-172	74.26	ref|XP_013338488.1|hypothetical protein, conserved [Eimeria maxima]/emb|CDJ61838.1|hypothetical protein, conserved [Eimeria maxima];emb|CDJ47989.1|hypothetical protein, conserved [Eimeria brunetti];ref|XP_013355593.1|uncharacterized protein EMH_0079520 [Eimeria mitis]/emb|CDJ33029.1|hypothetical protein, conserved [Eimeria mitis];ref|XP_013438988.1|hypothetical protein, conserved [Eimeria necatri…	activating signal cointegrator 1 complex subunit 3, putative [Eimeria acervulina] ref|XP_013250880.1| emb|CDI78959.1|	4	P:GO:0034470; F:GO:0097159; F:GO:1901363; C:GO:0016020	P:ncRNA processing; F:organic cyclic compound binding; F:heterocyclic compound binding; C:membrane			mobidb-lite (MOBIDB_LITE)	no GO terms	no GO terms		EAH_00038820	activating signal cointegrator 1 complex subunit3, putative CDS	6.41	1.29	1.24667	3.12333	4.665	3.57	4.38667	none identified
EMWEY_00012470	activating signal cointegrator 1 complex subunit3, putative CDS	8.36333	5.66333	−0.83	5.77752e-07	18.7067	5.32333	-1.66431	0.00325754	854	100	0	56.85	ref|XP_013338489.1|activating signal cointegrator 1 complex subunit 3, putative [Eimeria maxima]/emb|CDJ61839.1|activating signal cointegrator 1 complex subunit 3, putative [Eimeria maxima];ref|XP_013250880.1|activating signal cointegrator 1 complex subunit 3, putative [Eimeria acervulina]/emb|CDI78959.1|activating signal cointegrator 1 complex subunit 3, putative [Eimeria acervulina];ref|XP_0261…	N/A	7	P:GO:0001682; F:GO:0003723; F:GO:0003824; F:GO:0005524; C:GO:0005634; C:GO:0016020; C:GO:0030677	P:tRNA 5'-leader removal; F:RNA binding; F:catalytic activity; F:ATP binding; C:nucleus; C:membrane; C:ribonuclease P complex	EC:3.6.4.12	DNA helicase	G3DSA:1.10.3380.10:FF:000002 (FUNFAM); G3DSA:1.10.10.10:FF:000012 (FUNFAM); G3DSA:1.10.3380.10 (GENE3D); IPR035892 (G3DSA:2.60.40.GENE3D); IPR004179 (PFAM); IPR036388 (G3DSA:1.10.10.GENE3D); IPR001650 (PFAM); IPR027417 (G3DSA:3.40.50.GENE3D); PTHR47961 (PANTHER); IPR001650 (PROSITE_PROFILES); cd18795 (CDD); SSF158702 (SUPERFAMILY); IPR027417 (SUPERFAMILY)	C:GO:0005622; C:GO:0005634; C:GO:0016020; C:GO:0043226; C:GO:0043227; C:GO:0043229; C:GO:0043231; C:GO:0110165	C:intracellular anatomical structure; C:nucleus; C:membrane; C:organelle; C:membrane-bounded organelle; C:intracellular organelle; C:intracellular membrane-bounded organelle; C:cellular anatomical entity		EAH_00038820	activating signal cointegrator 1 complex subunit3, putative CDS	6.41	1.29	1.24667	3.12333	4.665	3.57	4.38667	none identified
EMWEY_00012480	hypothetical protein, conserved CDS	1.26333	1.25333	−0.28	0.34299	4.09333	0.813333	-2.00362	0.00470579	1079	100	0	53.8	ref|XP_013338490.1|hypothetical protein, conserved [Eimeria maxima]/emb|CDJ61840.1|hypothetical protein, conserved [Eimeria maxima];ref|XP_026190460.1|activating signal cointegrator 1 complex subunit 3 [Cyclospora cayetanensis];gb|OEH75857.1|u5 small nuclear ribonucleoprotein helicase isoform 1 [Cyclospora cayetanensis];ref|XP_013250880.1|activating signal cointegrator 1 complex subunit 3, putati…	activating signal cointegrator 1 complex subunit 3 [Cyclospora cayetanensis] ref|XP_026190460.1|	6	P:GO:0008033; F:GO:0003676; F:GO:0003824; F:GO:0005524; C:GO:0016020; C:GO:1990904	P:tRNA processing; F:nucleic acid binding; F:catalytic activity; F:ATP binding; C:membrane; C:ribonucleoprotein complex	EC:3.6.4.12	DNA helicase	Coil (COILS); Coil (COILS); Coil (COILS); IPR027417 (G3DSA:3.40.50.GENE3D); IPR011545 (PFAM); mobidb-lite (MOBIDB_LITE); mobidb-lite (MOBIDB_LITE); mobidb-lite (MOBIDB_LITE); mobidb-lite (MOBIDB_LITE); mobidb-lite (MOBIDB_LITE); mobidb-lite (MOBIDB_LITE); mobidb-lite (MOBIDB_LITE); mobidb-lite (MOBIDB_LITE); mobidb-lite (MOBIDB_LITE); PTHR47961 (PANTHER); IPR014001 (PROSITE_PROFILES); IPR027417 (…	F:GO:0003676; F:GO:0005524	F:nucleic acid binding; F:ATP binding		EAH_00038820	activating signal cointegrator 1 complex subunit3, putative CDS	6.41	1.29	1.24667	3.12333	4.665	3.57	4.38667	none identified
EMWEY_00012500	hypothetical protein, conserved CDS	3.69667	8.65333	0.876035	0.0015833	3.52333	12.8167	1.58668	0.000245134	1526	12	0	75.17	ref|XP_013338492.1|hypothetical protein, conserved [Eimeria maxima]/emb|CDJ61842.1|hypothetical protein, conserved [Eimeria maxima];emb|CDI80898.1|hypothetical protein, conserved [Eimeria praecox];ref|XP_013436439.1|LOW QUALITY PROTEIN: hypothetical protein, conserved [Eimeria necatrix]/emb|CDJ67972.1|hypothetical protein, conserved [Eimeria necatrix];ref|XP_013228466.1|hypothetical protein, cons…	none identified	4	P:GO:0060962; F:GO:0043565; C:GO:0005634; C:GO:0016020	P:regulation of ribosomal protein gene transcription by RNA polymerase II; F:sequence-specific DNA binding; C:nucleus; C:membrane			Coil (COILS); Coil (COILS); Coil (COILS); Coil (COILS); Coil (COILS); Coil (COILS); Coil (COILS); Coil (COILS); Coil (COILS); Coil (COILS); Coil (COILS); Coil (COILS); mobidb-lite (MOBIDB_LITE); mobidb-lite (MOBIDB_LITE); mobidb-lite (MOBIDB_LITE); mobidb-lite (MOBIDB_LITE); mobidb-lite (MOBIDB_LITE); mobidb-lite (MOBIDB_LITE); mobidb-lite (MOBIDB_LITE); mobidb-lite (MOBIDB_LITE); mobidb-lite (MO…	P:GO:0006139; P:GO:0006351; P:GO:0006355; P:GO:0006725; P:GO:0006807; P:GO:0008152; P:GO:0009058; P:GO:0009059; P:GO:0009889; P:GO:0009987; P:GO:0010467; P:GO:0010468; P:GO:0010556; P:GO:0016070; P:GO:0018130; P:GO:0019219; P:GO:0019222; P:GO:0019438; P:GO:0031323; P:GO:0031326; P:GO:0032774; P:GO:0034641; P:GO:0034645; P:GO:0034654; P:GO:0043170; P:GO:0044237; P:GO:0044238; P:GO:0044249; P:GO:00…	P:nucleobase-containing compound metabolic process; P:DNA-templated transcription; P:regulation of DNA-templated transcription; P:cellular aromatic compound metabolic process; P:nitrogen compound metabolic process; P:metabolic process; P:biosynthetic process; P:macromolecule biosynthetic process; P:regulation of biosynthetic process; P:cellular process; P:gene expression; P:regulation of gene exp…		EAH_00058380	hypothetical protein, conserved CDS	21.92	12.45	6.36333	13.0133	19.36	10.385	11.4333	none identified
EMWEY_00012590	poly(A)+ RNA export protein, putative CDS	3.65667	7.42333	0.656867	0.070858	4.03667	16.1233	1.80193	1.77231e-11	283	90	0	48.26	ref|XP_013338509.1|poly(A)+ RNA export protein, putative [Eimeria maxima]/emb|CDJ61859.1|poly(A)+ RNA export protein, putative [Eimeria maxima];ref|XP_013354431.1|poly(A)+ RNA export protein, putative [Eimeria mitis]/emb|CDJ31866.1|poly(A)+ RNA export protein, putative [Eimeria mitis];ref|XP_026189620.1|protein RAE1 [Cyclospora cayetanensis];emb|CDJ50365.1|poly(A)+ RNA export protein, putative [E…	N/A	10	P:GO:0006406; P:GO:0007094; P:GO:0044774; F:GO:0016787; F:GO:0043130; F:GO:0140098; C:GO:0000776; C:GO:0000794; C:GO:0033597; C:GO:1990298	P:mRNA export from nucleus; P:mitotic spindle assembly checkpoint signaling; P:mitotic DNA integrity checkpoint signaling; F:hydrolase activity; F:ubiquitin binding; F:catalytic activity, acting on RNA; C:kinetochore; C:condensed nuclear chromosome; C:mitotic checkpoint complex; C:bub1-bub3 complex	EC:3	Hydrolases	IPR015943 (G3DSA:2.130.10.GENE3D); IPR001680 (PFAM); PTHR10971 (PANTHER); IPR001680 (PROSITE_PROFILES); PS50294 (PROSITE_PROFILES); IPR036322 (SUPERFAMILY)	F:GO:0005488; F:GO:0005515; F:GO:0043130	F:binding; F:protein binding; F:ubiquitin binding		EAH_00008690	poly(A)+ RNA export protein, putative CDS	19.6033	6.00333	5.01333	6.59333	8.985	16.805	13.8533	none identified
EMWEY_00012610	hypothetical protein, conserved CDS	135.933	249.75	0.516878	0.144406	63.1267	383.66	2.12212	0.000218022	236	9	1.7075e-174	67.24	ref|XP_013338511.1|hypothetical protein, conserved [Eimeria maxima]/emb|CDJ61861.1|hypothetical protein, conserved [Eimeria maxima];ref|XP_013251007.1|hypothetical protein, conserved [Eimeria acervulina]/emb|CDI78818.1|hypothetical protein, conserved [Eimeria acervulina];ref|XP_013228821.1|hypothetical protein, conserved [Eimeria tenella]/emb|CDJ37983.1|hypothetical protein, conserved [Eimeria te…	LOW QUALITY PROTEIN: aquaporin, putative [Eimeria mitis] ref|XP_013357279.1| 2. aquaporin, putative [Eimeria mitis] emb|CDJ34716.1|	3	P:GO:0055085; F:GO:0015267; C:GO:0016020	P:transmembrane transport; F:channel activity; C:membrane			mobidb-lite (MOBIDB_LITE); mobidb-lite (MOBIDB_LITE); mobidb-lite (MOBIDB_LITE); mobidb-lite (MOBIDB_LITE)	no GO terms	no GO terms		EAH_00008670	hypothetical protein, conserved CDS	931.057	450.253	425.567	747.01	895.59	1027.24	1335.84	none identified
EMWEY_00012710	hypothetical protein CDS	3.02	6.30667	0.720052	0.016689	2.71	9.09667	1.52831	3.72206e-06	385	100	0	67.37	ref|XP_013338521.1|hypothetical protein EMWEY_00012710, partial [Eimeria maxima]/emb|CDJ61871.1|hypothetical protein EMWEY_00012710, partial [Eimeria maxima];emb|CDI84911.1|DnaJ domain-containing protein, putative [Eimeria praecox];ref|XP_013250996.1|DnaJ domain-containing protein, putative [Eimeria acervulina]/emb|CDI78807.1|DnaJ domain-containing protein, putative [Eimeria acervulina];ref|XP_01…	DnaJ domain-containing protein, putative [Eimeria acervulina] ref|XP_013250996.1| emb|CDI78807.1|	7	P:GO:0009408; P:GO:0061077; F:GO:0030544; C:GO:0005634; C:GO:0005737; C:GO:0016020; C:GO:0044164	P:response to heat; P:chaperone-mediated protein folding; F:Hsp70 protein binding; C:nucleus; C:cytoplasm; C:membrane; C:host cell cytosol			Coil (COILS); IPR001623 (PRINTS); IPR036869 (G3DSA:1.10.287.GENE3D); IPR001623 (PFAM); mobidb-lite (MOBIDB_LITE); mobidb-lite (MOBIDB_LITE); mobidb-lite (MOBIDB_LITE); mobidb-lite (MOBIDB_LITE); mobidb-lite (MOBIDB_LITE); mobidb-lite (MOBIDB_LITE); PTHR24074 (PANTHER); IPR001623 (PROSITE_PROFILES); IPR001623 (CDD); IPR036869 (SUPERFAMILY)	no GO terms	no GO terms		EAH_00008560	DnaJ domain-containing protein, putative CDS	4.81667	4.87	3.93	3.28667	3.365	4.53	3.78667	none identified
EMWEY_00012770	SAG family member CDS	140.987	292.327	0.676412	0.0475556	110.04	550.74	1.82377	0.0029676	314	100	0	52.75	ref|XP_013334597.1|SAG family member [Eimeria maxima]/emb|CDJ57949.1|SAG family member [Eimeria maxima];ref|XP_013250256.1|SAG family member [Eimeria acervulina]/emb|CDI79668.1|SAG family member [Eimeria acervulina];ref|XP_013353031.1|SAG family member [Eimeria mitis]/emb|CDJ30464.1|SAG family member [Eimeria mitis];emb|CDJ45658.1|SAG family member [Eimeria brunetti];ref|XP_013235342.1|SAG family…	N/A	1	C:GO:0016020	C:membrane			Coil (COILS); IPR021288 (PFAM)	no GO terms	no GO terms		EAH_00011640	SAG family member CDS	78.8633	33.5767	41.1933	134.387	185.125	158.695	214.617	none identified
EMWEY_00012780	SAG family member CDS	3.46333	10.39	1.23835	2.20165e-07	1.75333	9.54333	2.04244	0.000271939	248	100	1.5402e-153	57.16	ref|XP_013334598.1|SAG family member [Eimeria maxima]/emb|CDJ57950.1|SAG family member [Eimeria maxima];ref|XP_013351164.1|SAG family member [Eimeria mitis]/emb|CDJ28590.1|SAG family member [Eimeria mitis];ref|XP_013250257.1|SAG family member [Eimeria acervulina]/emb|CDI79669.1|SAG family member [Eimeria acervulina];emb|CDJ45667.1|SAG family member [Eimeria brunetti];ref|XP_013354106.1|SAG family…	N/A	1	C:GO:0016020	C:membrane			IPR021288 (PFAM)	no GO terms	no GO terms		EAH_00011650	SAG family member CDS	0.0866667	0.05	0.126667	0.46	1.08	1.29	1.44667	none identified
EMWEY_00012890	hypothetical protein, conserved CDS	177.457	291.813	0.393292	0.135673	66.0133	288.4	1.70676	0.00291058	345	100	0	54.83	ref|XP_013334614.1|hypothetical protein, conserved [Eimeria maxima]/emb|CDJ57966.1|hypothetical protein, conserved [Eimeria maxima];ref|XP_013249006.1|hypothetical protein, conserved [Eimeria acervulina]/emb|CDI81197.1|hypothetical protein, conserved [Eimeria acervulina];ref|XP_013228699.1|hypothetical protein ETH_00030445 [Eimeria tenella]/emb|CDJ37861.1|hypothetical protein ETH_00030445 [Eimeri…	membrane protein, putative [Toxoplasma gondii ME49] ref|XP_002367515.2|	1	C:GO:0016020	C:membrane			no IPS match	no IPS match	no IPS match		EAH_00020540	hypothetical protein, conserved CDS	53	69.11	214.217	352.703	412.41	462.975	873.967	none identified
EMWEY_00013030	hypothetical protein, conserved CDS	1.01333	1.29	0.0562747	0.907543	6.22333	1.34	-1.97368	0.00105746	625	10	0	73.7	ref|XP_013334635.1|hypothetical protein, conserved [Eimeria maxima]/emb|CDJ57987.1|hypothetical protein, conserved [Eimeria maxima];ref|XP_013247358.1|hypothetical protein, conserved [Eimeria acervulina]/emb|CDI83548.1|hypothetical protein, conserved [Eimeria acervulina];emb|CDJ47932.1|hypothetical protein, conserved [Eimeria brunetti];ref|XP_026193246.1|uncharacterized protein LOC34621672 [Cyclo…	none identified	1	C:GO:0016020	C:membrane			Coil (COILS); Coil (COILS); mobidb-lite (MOBIDB_LITE); mobidb-lite (MOBIDB_LITE); mobidb-lite (MOBIDB_LITE)	no GO terms	no GO terms		EAH_00009680	hypothetical protein, conserved CDS	4.11333	0.936667	1.23333	1.38	1.99	1.49	2.07	none identified
EMWEY_00013070	hypothetical protein, conserved CDS	1.36	3.58	0.901726	0.0569322	1.40333	17.4833	3.28235	1.68393e-16	372	8	0	57.31	ref|XP_013334643.1|hypothetical protein, conserved [Eimeria maxima]/emb|CDJ57995.1|hypothetical protein, conserved [Eimeria maxima];ref|XP_013351882.1|uncharacterized protein EMH_0020800 [Eimeria mitis]/emb|CDJ29313.1|hypothetical protein, conserved [Eimeria mitis];emb|CDJ51600.1|hypothetical protein, conserved [Eimeria brunetti];ref|XP_013252648.1|hypothetical protein, conserved [Eimeria acervul…	none identified	1	C:GO:0016020	C:membrane			Coil (COILS); mobidb-lite (MOBIDB_LITE); mobidb-lite (MOBIDB_LITE); mobidb-lite (MOBIDB_LITE); mobidb-lite (MOBIDB_LITE)	no GO terms	no GO terms		EAH_00059160	hypothetical protein, conserved CDS	0.366667	0.123333	0.06	0.0633333	0.08	0.245	0.33	none identified
EMWEY_00013150	hypothetical protein CDS	0.283333	0.83	0.645214	0.335513	0.146667	1.48	1.88257	0.0434883	111	1	7.25214e-80	100	ref|XP_013334651.1|hypothetical protein EMWEY_00013150 [Eimeria maxima]/emb|CDJ58003.1|hypothetical protein EMWEY_00013150 [Eimeria maxima]	none identified						no IPS match	no IPS match	no IPS match		none identified
EMWEY_00013280	hypothetical protein, conserved CDS	10.1567	16.2567	0.33695	0.356091	4.98333	26.6033	1.98914	0.000292237	727	40	0	56.4	ref|XP_013334665.1|hypothetical protein, conserved [Eimeria maxima]/emb|CDJ58017.1|hypothetical protein, conserved [Eimeria maxima];emb|CDI74138.1|hypothetical protein, conserved [Eimeria praecox];ref|XP_013250074.1|hypothetical protein, conserved [Eimeria acervulina]/emb|CDI79875.1|hypothetical protein, conserved [Eimeria acervulina];ref|XP_013350707.1|uncharacterized protein EMH_0038220 [Eimeri…	none identified	1	C:GO:0016020	C:membrane			Coil (COILS); mobidb-lite (MOBIDB_LITE); mobidb-lite (MOBIDB_LITE)	no GO terms	no GO terms		EAH_00012560	hypothetical protein, conserved CDS	1.72	8.99	40.5367	70.32	46.94	18.645	12.0833	none identified
EMWEY_00013290	hypothetical protein, conserved CDS	0.25	0.706667	0.961817	0.0578843	0.26	1.01333	1.5872	0.00888855	745	36	0	51.57	ref|XP_013334666.1|hypothetical protein, conserved [Eimeria maxima]/emb|CDJ58018.1|hypothetical protein, conserved [Eimeria maxima];ref|XP_013250073.1|hypothetical protein, conserved [Eimeria acervulina]/emb|CDI79874.1|hypothetical protein, conserved [Eimeria acervulina];emb|CDJ46838.1|hypothetical protein, conserved [Eimeria brunetti];emb|CDI74137.1|hypothetical protein, conserved [Eimeria praec…	none identified	1	C:GO:0016020	C:membrane			Coil (COILS); mobidb-lite (MOBIDB_LITE); mobidb-lite (MOBIDB_LITE)	no GO terms	no GO terms		EAH_00012550	hypothetical protein, conserved CDS	0.0133333	0.00666667	0.0233333	0.226667	0.58	0.375	0.573333	none identified
EMWEY_00013310	mRNA polyadenylation-related protein, related CDS	7.32333	18.38	1.00347	2.34034e-07	16.3233	64.1	1.74505	2.26773e-09	661	100	0	60.62	ref|XP_013334668.1|mRNA polyadenylation-related protein, related [Eimeria maxima]/emb|CDJ58020.1|mRNA polyadenylation-related protein, related [Eimeria maxima];ref|XP_013246833.1|hypothetical protein, conserved [Eimeria acervulina]/emb|CDI84127.1|hypothetical protein, conserved [Eimeria acervulina];ref|XP_026193793.1|uncharacterized RING finger protein P8B7.15c [Cyclospora cayetanensis];ref|XP_01…	N/A	24	P:GO:0000122; P:GO:0000278; P:GO:0001702; P:GO:0006301; P:GO:0006325; P:GO:0006397; P:GO:0007281; P:GO:0009948; P:GO:0010629; P:GO:0036353; P:GO:0043433; P:GO:0044703; P:GO:0051276; F:GO:0003682; F:GO:0003697; F:GO:0008270; F:GO:0061630; F:GO:0071535; C:GO:0000228; C:GO:0000791; C:GO:0001739; C:GO:0016604; C:GO:0035102; C:GO:0071339	P:negative regulation of transcription by RNA polymerase II; P:mitotic cell cycle; P:gastrulation with mouth forming second; P:postreplication repair; P:chromatin organization; P:mRNA processing; P:germ cell development; P:anterior/posterior axis specification; P:negative regulation of gene expression; P:histone H2A-K119 monoubiquitination; P:negative regulation of DNA-binding transcription facto…	EC:2.3; EC:2; EC:2.3.2	Acyltransferases; Transferases; Acyltransferases	Coil (COILS); Coil (COILS); IPR013083 (G3DSA:3.30.40.GENE3D); IPR025829 (PFAM); G3DSA:4.10.60.10 (GENE3D); mobidb-lite (MOBIDB_LITE); mobidb-lite (MOBIDB_LITE); mobidb-lite (MOBIDB_LITE); mobidb-lite (MOBIDB_LITE); mobidb-lite (MOBIDB_LITE); mobidb-lite (MOBIDB_LITE); mobidb-lite (MOBIDB_LITE); mobidb-lite (MOBIDB_LITE); IPR039577 (PANTHER); IPR001878 (PROSITE_PROFILES); SSF57850 (SUPERFAMILY); I…	P:GO:0006301; P:GO:0006513; F:GO:0003676; F:GO:0003697; F:GO:0008270; F:GO:0061630	P:postreplication repair; P:protein monoubiquitination; F:nucleic acid binding; F:single-stranded DNA binding; F:zinc ion binding; F:ubiquitin protein ligase activity		EAH_00048840	hypothetical protein, conserved CDS	3.49333	0.9	0.72	2.96667	7.035	4.365	7.67	none identified
EMWEY_00013340	DnaJ domain-containing protein, related, related CDS	40.64	65.21	0.345924	0.301447	23.7967	98.4933	1.82463	1.87181e-10	571	39	0	51.29	ref|XP_013334675.1|DnaJ domain-containing protein, related, related [Eimeria maxima]/emb|CDJ58027.1|DnaJ domain-containing protein, related, related [Eimeria maxima];emb|CDI86190.1|Acid sphingomyelinase-like phosphodiesterase 3b, related [Eimeria praecox];ref|XP_013349433.1|uncharacterized protein EMH_0007460 [Eimeria mitis]/emb|CDJ26855.1|hypothetical protein EMH_0007460 [Eimeria mitis];emb|CDJ5…	N/A	1	F:GO:0016787	F:hydrolase activity	EC:3	Hydrolases	IPR004843 (PFAM); IPR029052 (G3DSA:3.60.21.GENE3D); PIRSR000948-1 (PIRSR); mobidb-lite (MOBIDB_LITE); PTHR10340 (PANTHER); IPR029052 (SUPERFAMILY)	F:GO:0016787	F:hydrolase activity		EAH_00057060	hypothetical protein, conserved CDS	0.566667	3.89667	17.6967	29.5	29.895	12.875	16.0667	none identified
EMWEY_00013490	Cytidine and deoxycytidylate deaminase zinc-binding domain-containing protein, putative CDS	0.27	0.96	1.2091	0.0146381	0.356667	2.13333	2.28029	2.40659e-07	506	15	2.99173e-138	64.96	ref|XP_013334693.1|Cytidine and deoxycytidylate deaminase zinc-binding domain-containing protein, putative [Eimeria maxima]/emb|CDJ58045.1|Cytidine and deoxycytidylate deaminase zinc-binding domain-containing protein, putative [Eimeria maxima];ref|XP_013251544.1|Cytidine and deoxycytidylate deaminase zinc-binding domain-containing protein, putative [Eimeria acervulina]/emb|CDI78207.1|Cytidine and…	N/A	2	F:GO:0003824; C:GO:0016020	F:catalytic activity; C:membrane			Coil (COILS); Coil (COILS); mobidb-lite (MOBIDB_LITE); mobidb-lite (MOBIDB_LITE); mobidb-lite (MOBIDB_LITE); mobidb-lite (MOBIDB_LITE); mobidb-lite (MOBIDB_LITE); mobidb-lite (MOBIDB_LITE); PTHR46543 (PANTHER)	no GO terms	no GO terms		EAH_00031480	Cytidine and deoxycytidylate deaminase zinc-binding domain-containing protein, putative CDS	0.36	0.243333	0.21	0.213333	0.325	0.25	0.42	none identified
EMWEY_00013500	helicase, putative CDS	1.18333	2.17333	0.540587	0.140561	0.873333	4.37667	1.91566	0.000707077	622	100	0	48.08	ref|XP_013334694.1|helicase, putative [Eimeria maxima]/emb|CDJ58046.1|helicase, putative [Eimeria maxima];ref|XP_013251543.1|helicase, putative [Eimeria acervulina]/emb|CDI78206.1|helicase, putative [Eimeria acervulina];ref|XP_026193883.1|ATP-dependent RNA helicase DDX51 [Cyclospora cayetanensis];gb|OEH77795.1|putative helicase [Cyclospora cayetanensis];ref|XP_013437857.1|helicase, putative [Eime…	N/A	6	F:GO:0003676; F:GO:0004386; F:GO:0005524; F:GO:0016787; C:GO:0005634; C:GO:0016020	F:nucleic acid binding; F:helicase activity; F:ATP binding; F:hydrolase activity; C:nucleus; C:membrane	EC:3.6.4.13; EC:3	RNA helicase; Hydrolases	Coil (COILS); Coil (COILS); Coil (COILS); IPR027417 (G3DSA:3.40.50.GENE3D); IPR027417 (G3DSA:3.40.50.GENE3D); IPR011545 (PFAM); mobidb-lite (MOBIDB_LITE); mobidb-lite (MOBIDB_LITE); mobidb-lite (MOBIDB_LITE); mobidb-lite (MOBIDB_LITE); mobidb-lite (MOBIDB_LITE); mobidb-lite (MOBIDB_LITE); mobidb-lite (MOBIDB_LITE); PTHR24031 (PANTHER); IPR000629 (PROSITE_PATTERNS); IPR014001 (PROSITE_PROFILES); I…	F:GO:0003676; F:GO:0005524; C:GO:0005622; C:GO:0005634; C:GO:0016020; C:GO:0043226; C:GO:0043227; C:GO:0043229; C:GO:0043231; C:GO:0110165	F:nucleic acid binding; F:ATP binding; C:intracellular anatomical structure; C:nucleus; C:membrane; C:organelle; C:membrane-bounded organelle; C:intracellular organelle; C:intracellular membrane-bounded organelle; C:cellular anatomical entity		EAH_00031470	helicase, putative CDS	0.0266667	0.0433333	0.0233333	0.08	0.175	0.17	0.713333	none identified
EMWEY_00013770	hypothetical protein CDS	3.06	3.33	−0.10	0.877147	13.9567	3.09667	-1.89496	0.00279102	261											no IPS match	no IPS match	no IPS match		none identified
EMWEY_00013810	hypothetical protein, conserved CDS	28.9433	24.31	−0.53	0.00114621	67.9733	23.7667	-1.55107	6.45286e-05	724	22	4.32756e-53	78.85	ref|XP_013332657.1|hypothetical protein, conserved [Eimeria maxima]/emb|CDJ56007.1|hypothetical protein, conserved [Eimeria maxima];ref|XP_013248600.1|hypothetical protein, conserved [Eimeria acervulina]/emb|CDI81813.1|hypothetical protein, conserved [Eimeria acervulina];ref|XP_013351562.1|uncharacterized protein EMH_0002680 [Eimeria mitis]/emb|CDJ28988.1|hypothetical protein, conserved [Eimeria …	none identified	4	P:GO:0022900; F:GO:0005506; F:GO:0009055; F:GO:0020037	P:electron transport chain; F:iron ion binding; F:electron transfer activity; F:heme binding	EC:1	Oxidoreductases	Coil (COILS); Coil (COILS); mobidb-lite (MOBIDB_LITE); mobidb-lite (MOBIDB_LITE); mobidb-lite (MOBIDB_LITE); mobidb-lite (MOBIDB_LITE); mobidb-lite (MOBIDB_LITE); mobidb-lite (MOBIDB_LITE); PTHR33590 (PANTHER)	no GO terms	no GO terms		EAH_00023490	hypothetical protein, conserved CDS	15.0167	15.6833	12.0833	20.95	24.375	10.655	12.8033	none identified
EMWEY_00014040	hypothetical protein, conserved CDS	42.3533	27.4233	−0.90	8.30799e-10	70.31	23.4033	-1.51552	0.00251872	1356	24	0	73.56	ref|XP_013334767.1|hypothetical protein, conserved [Eimeria maxima]/emb|CDJ58119.1|hypothetical protein, conserved [Eimeria maxima];emb|CDI75563.1|hypothetical protein, conserved [Eimeria praecox];ref|XP_013247956.1|hypothetical protein, conserved [Eimeria acervulina]/emb|CDI82757.1|hypothetical protein, conserved [Eimeria acervulina];emb|CDJ47433.1|hypothetical protein, conserved [Eimeria brunet…	TPA: cAMP-binding domain containing protein [Toxoplasma gondii VEG] tpe|CEL73799.1|	5	P:GO:0006406; F:GO:0017056; C:GO:0005643; C:GO:0005773; C:GO:0005886	P:mRNA export from nucleus; F:structural constituent of nuclear pore; C:nuclear pore; C:vacuole; C:plasma membrane			Coil (COILS); IPR006916 (PFAM); IPR014710 (G3DSA:2.60.120.GENE3D); mobidb-lite (MOBIDB_LITE); mobidb-lite (MOBIDB_LITE); mobidb-lite (MOBIDB_LITE); mobidb-lite (MOBIDB_LITE); mobidb-lite (MOBIDB_LITE); mobidb-lite (MOBIDB_LITE); mobidb-lite (MOBIDB_LITE); mobidb-lite (MOBIDB_LITE); mobidb-lite (MOBIDB_LITE); mobidb-lite (MOBIDB_LITE); mobidb-lite (MOBIDB_LITE); mobidb-lite (MOBIDB_LITE); mobidb-l…	P:GO:0006403; P:GO:0006405; P:GO:0006406; P:GO:0006810; P:GO:0006913; P:GO:0008152; P:GO:0009987; P:GO:0010467; P:GO:0015931; P:GO:0033036; P:GO:0043170; P:GO:0046907; P:GO:0050657; P:GO:0050658; P:GO:0051028; P:GO:0051168; P:GO:0051169; P:GO:0051179; P:GO:0051234; P:GO:0051236; P:GO:0051641; P:GO:0051649; P:GO:0071702; P:GO:0071704; P:GO:0071705; F:GO:0005198; F:GO:0017056; C:GO:0005622; C:GO:00…	P:RNA localization; P:RNA export from nucleus; P:mRNA export from nucleus; P:transport; P:nucleocytoplasmic transport; P:metabolic process; P:cellular process; P:gene expression; P:nucleobase-containing compound transport; P:macromolecule localization; P:macromolecule metabolic process; P:intracellular transport; P:nucleic acid transport; P:RNA transport; P:mRNA transport; P:nuclear export; P:nuc…		EAH_00006420	hypothetical protein, conserved CDS	121.193	24.1967	35.28	50.0167	50.97	42.05	34.0267	none identified
EMWEY_00014170	zinc finger (C3HC4 RING finger) protein, putative CDS	224.513	158.457	−0.76	0.00075283	451.333	152.31	-1.64626	5.17146e-09	453	44	1.40232e-78	66.21	ref|XP_013332707.1|zinc finger (C3HC4 RING finger) protein, putative [Eimeria maxima]/emb|CDJ56057.1|zinc finger (C3HC4 RING finger) protein, putative [Eimeria maxima];ref|XP_013246511.1|zinc finger (C3HC4 RING finger) protein, putative [Eimeria acervulina]/emb|CDI84536.1|zinc finger (C3HC4 RING finger) protein, putative [Eimeria acervulina];ref|XP_013349513.1|LOW QUALITY PROTEIN: zinc finger (C3…	N/A	2	F:GO:0008270; C:GO:0016020	F:zinc ion binding; C:membrane			Coil (COILS); IPR013083 (G3DSA:3.30.40.GENE3D); IPR001841 (PFAM); mobidb-lite (MOBIDB_LITE); mobidb-lite (MOBIDB_LITE); mobidb-lite (MOBIDB_LITE); mobidb-lite (MOBIDB_LITE); PTHR45977 (PANTHER); IPR001841 (PROSITE_PROFILES); SSF81995 (SUPERFAMILY); SSF57850 (SUPERFAMILY)	no GO terms	no GO terms		EAH_00053380	zinc finger (C3HC4 RING finger) protein, putative CDS	195.623	38.7833	25.1267	32.0533	58.56	44.095	63.9733	none identified
EMWEY_00014410	hypothetical protein, conserved CDS	21.7633	9.43667	−1.46	3.926e-17	27.1533	8.88333	-1.7256	2.38478e-05	3164	32	0	55.84	ref|XP_013334860.1|hypothetical protein, conserved [Eimeria maxima]/emb|CDJ58214.1|hypothetical protein, conserved [Eimeria maxima];emb|CDI80147.1|hypothetical protein, conserved [Eimeria praecox];ref|XP_013251758.1|hypothetical protein, conserved [Eimeria acervulina]/emb|CDI77952.1|hypothetical protein, conserved [Eimeria acervulina];ref|XP_013439490.1|hypothetical protein, conserved [Eimeria ne…	LOW QUALITY PROTEIN: WD domain, G-beta repeat-containing protein, putative [Eimeria necatrix]	1	C:GO:0016020	C:membrane			Coil (COILS); Coil (COILS); Coil (COILS); mobidb-lite (MOBIDB_LITE); mobidb-lite (MOBIDB_LITE); mobidb-lite (MOBIDB_LITE); mobidb-lite (MOBIDB_LITE); mobidb-lite (MOBIDB_LITE); mobidb-lite (MOBIDB_LITE); mobidb-lite (MOBIDB_LITE); mobidb-lite (MOBIDB_LITE); mobidb-lite (MOBIDB_LITE); mobidb-lite (MOBIDB_LITE); mobidb-lite (MOBIDB_LITE); mobidb-lite (MOBIDB_LITE); mobidb-lite (MOBIDB_LITE); mobidb…	no GO terms	no GO terms		EAH_00028500	hypothetical protein, conserved CDS	2.16667	2.42333	1.15667	1.06667	1.19	1.115	0.953333	none identified
EMWEY_00014710	hypothetical protein, conserved CDS	15.5733	43.7567	1.10981	9.55033e-05	19.1367	111.047	2.17475	6.00235e-06	334	8	0	81.01	ref|XP_013332768.1|hypothetical protein, conserved [Eimeria maxima]/emb|CDJ56118.1|hypothetical protein, conserved [Eimeria maxima];ref|XP_013353855.1|uncharacterized protein EMH_0036470 [Eimeria mitis]/emb|CDJ31290.1|hypothetical protein, conserved [Eimeria mitis];emb|CDI87119.1|hypothetical protein, conserved [Eimeria praecox];emb|CDJ46479.1|hypothetical protein, conserved [Eimeria brunetti];re…	none identified	1	C:GO:0016020	C:membrane			Coil (COILS); mobidb-lite (MOBIDB_LITE)	no GO terms	no GO terms		EAH_00030880	hypothetical protein, conserved CDS	1.92667	1.11	2.66667	15.2533	33.245	34.735	56.7233	none identified
EMWEY_00014840	hypothetical protein, conserved CDS	0.156667	0.38	0.73797	0.179117	0.266667	1.92	2.55005	1.99642e-09	1492	100	0	63.45	ref|XP_013334923.1|hypothetical protein, conserved [Eimeria maxima]/emb|CDJ58277.1|hypothetical protein, conserved [Eimeria maxima];ref|XP_013435567.1|hypothetical protein, conserved [Eimeria necatrix]/emb|CDJ67100.1|hypothetical protein, conserved [Eimeria necatrix];ref|XP_013233645.1|hypothetical protein, conserved [Eimeria tenella]/emb|CDJ42895.1|hypothetical protein, conserved [Eimeria tenell…	kynurenine 3-monooxygenase and-related flavoprotein monooxygenase family protein, partial [Cystoisospora suis] gb|PHJ24579.1|	8	P:GO:0000963; P:GO:0044528; F:GO:0003723; F:GO:0004497; C:GO:0005759; C:GO:0005854; C:GO:0016020; C:GO:0035770	P:mitochondrial RNA processing; P:regulation of mitochondrial mRNA stability; F:RNA binding; F:monooxygenase activity; C:mitochondrial matrix; C:nascent polypeptide-associated complex; C:membrane; C:ribonucleoprotein granule	EC:1	Oxidoreductases	mobidb-lite (MOBIDB_LITE); mobidb-lite (MOBIDB_LITE); mobidb-lite (MOBIDB_LITE); mobidb-lite (MOBIDB_LITE); mobidb-lite (MOBIDB_LITE); mobidb-lite (MOBIDB_LITE); mobidb-lite (MOBIDB_LITE); mobidb-lite (MOBIDB_LITE); PTHR21228 (PANTHER)	P:GO:0000959; P:GO:0000963; P:GO:0006139; P:GO:0006396; P:GO:0006401; P:GO:0006402; P:GO:0006725; P:GO:0006807; P:GO:0008152; P:GO:0009056; P:GO:0009057; P:GO:0009892; P:GO:0009894; P:GO:0009987; P:GO:0010467; P:GO:0010468; P:GO:0010605; P:GO:0010608; P:GO:0010629; P:GO:0016070; P:GO:0016071; P:GO:0019219; P:GO:0019222; P:GO:0019439; P:GO:0031323; P:GO:0031329; P:GO:0034641; P:GO:0034655; P:GO:00…	P:mitochondrial RNA metabolic process; P:mitochondrial RNA processing; P:nucleobase-containing compound metabolic process; P:RNA processing; P:RNA catabolic process; P:mRNA catabolic process; P:cellular aromatic compound metabolic process; P:nitrogen compound metabolic process; P:metabolic process; P:catabolic process; P:macromolecule catabolic process; P:negative regulation of metabolic process;…		EAH_00039990	hypothetical protein, conserved CDS	0.01	0.00666667	0.01	0.02	0.045	0.045	0.05	none identified
EMWEY_00014950	hypothetical protein CDS	266.057	515.46	0.587105	0.0919856	214.543	903.09	1.85254	7.16367e-12	447	100	0	91.31	ref|XP_013334946.1|hypothetical protein EMWEY_00014950 [Eimeria maxima]/emb|CDJ58300.1|hypothetical protein EMWEY_00014950 [Eimeria maxima];emb|CBX88549.1|heat shock protein 90 [Eimeria maxima];emb|CDI87740.1|heat shock protein 90, putative [Eimeria praecox];gb|AAS18319.1|heat shock protein 90 [Eimeria acervulina];ref|XP_013249160.1|heat shock protein 90, putative [Eimeria acervulina]/gb|AAS17969…	heat shock protein 90 [Eimeria maxima] emb|CBX88549.1|	11	P:GO:0006457; P:GO:0034605; P:GO:0050821; F:GO:0005524; F:GO:0016887; F:GO:0051082; F:GO:0140662; C:GO:0005829; C:GO:0005886; C:GO:0032991; C:GO:0048471	P:protein folding; P:cellular response to heat; P:protein stabilization; F:ATP binding; F:ATP hydrolysis activity; F:unfolded protein binding; F:ATP-dependent protein folding chaperone; C:cytosol; C:plasma membrane; C:protein-containing complex; C:perinuclear region of cytoplasm	EC:3.6.1; EC:3.6; EC:3; EC:3.6.1.15	Acting on acid anhydrides; Acting on acid anhydrides; Hydrolases; Nucleoside-triphosphate phosphatase	Coil (COILS); IPR020575 (PRINTS); G3DSA:3.30.230.80:FF:000001 (FUNFAM); G3DSA:3.30.565.10:FF:000001 (FUNFAM); IPR001404 (PFAM); IPR036890 (G3DSA:3.30.565.GENE3D); IPR001404 (PIRSF); IPR003594 (PFAM); G3DSA:3.30.230.80 (GENE3D); mobidb-lite (MOBIDB_LITE); IPR001404 (PANTHER); IPR019805 (PROSITE_PATTERNS); IPR020575 (CDD); IPR036890 (SUPERFAMILY); IPR020568 (SUPERFAMILY)	P:GO:0006457; P:GO:0006950; P:GO:0009266; P:GO:0009408; P:GO:0009628; P:GO:0009987; P:GO:0031647; P:GO:0033554; P:GO:0034605; P:GO:0050821; P:GO:0050896; P:GO:0051716; P:GO:0065007; P:GO:0065008; F:GO:0005488; F:GO:0005515; F:GO:0005524; F:GO:0016887; F:GO:0051082; F:GO:0140662; C:GO:0005622; C:GO:0005737; C:GO:0005829; C:GO:0005886; C:GO:0016020; C:GO:0048471; C:GO:0071944; C:GO:0110165	P:protein folding; P:response to stress; P:response to temperature stimulus; P:response to heat; P:response to abiotic stimulus; P:cellular process; P:regulation of protein stability; P:cellular response to stress; P:cellular response to heat; P:protein stabilization; P:response to stimulus; P:cellular response to stimulus; P:biological regulation; P:regulation of biological quality; F:binding; F…		EAH_00019130	heat shock protein 90, putative CDS	156.65	42.25	64.77	267.54	590.47	518.745	767.293	Thiamine metabolism;Purine metabolism
EMWEY_00015010	hypothetical protein CDS	2.5	5.42333	0.778977	0.00336156	1.90667	9.50333	1.95697	5.88544e-05	664	100	0	53.67	ref|XP_013334957.1|hypothetical protein EMWEY_00015010 [Eimeria maxima]/emb|CDJ58311.1|hypothetical protein EMWEY_00015010 [Eimeria maxima];ref|XP_013246570.1|hypothetical protein, conserved [Eimeria acervulina]/emb|CDI84464.1|hypothetical protein, conserved [Eimeria acervulina];ref|XP_013250944.1|hypothetical protein EAH_00038180 [Eimeria acervulina]/emb|CDI78882.1|hypothetical protein EAH_00038…	none identified	1	C:GO:0016020	C:membrane			mobidb-lite (MOBIDB_LITE); mobidb-lite (MOBIDB_LITE); mobidb-lite (MOBIDB_LITE); mobidb-lite (MOBIDB_LITE); mobidb-lite (MOBIDB_LITE); mobidb-lite (MOBIDB_LITE); mobidb-lite (MOBIDB_LITE); mobidb-lite (MOBIDB_LITE)	no GO terms	no GO terms		EAH_00052730	hypothetical protein, conserved CDS	10.1667	8.48333	11.1367	27.7633	23.295	15.32	13.22	none identified
EMWEY_00015320	ABC transporter, putative CDS	8.50333	6.55667	−0.62	0.0380007	37.35	6.29333	-2.31426	5.46446e-05	300	94	4.78645e-31	68.13	ref|XP_013332832.1|ABC transporter, putative [Eimeria maxima]/emb|CDJ56182.1|ABC transporter, putative [Eimeria maxima];ref|XP_013353681.1|ABC transporter, putative [Eimeria mitis]/emb|CDJ31116.1|ABC transporter, putative [Eimeria mitis];ref|XP_029222235.1|putative ATP-binding cassette G family transporter [Besnoitia besnoiti]/gb|PFH38226.1|putative ATP-binding cassette G family transporter [Besn…	N/A	8	P:GO:0006412; P:GO:0055085; F:GO:0003735; F:GO:0005524; F:GO:0016787; F:GO:0140359; C:GO:0005840; C:GO:0016020	P:translation; P:transmembrane transport; F:structural constituent of ribosome; F:ATP binding; F:hydrolase activity; F:ABC-type transporter activity; C:ribosome; C:membrane	EC:3; EC:7.2.2; EC:7	Hydrolases; Catalysing the translocation of inorganic cations; Translocases	Coil (COILS); IPR043926 (PFAM); mobidb-lite (MOBIDB_LITE); mobidb-lite (MOBIDB_LITE); mobidb-lite (MOBIDB_LITE); mobidb-lite (MOBIDB_LITE); mobidb-lite (MOBIDB_LITE); PTHR48041 (PANTHER)	F:GO:0140359	F:ABC-type transporter activity		EAH_00004850	ABC transporter, putative CDS	84.8967	12.5067	6.99	9.49333	13.63	12.235	8.81	none identified
EMWEY_00015950	hypothetical protein, conserved CDS	0.526667	0.43	−0.51	0.177513	2.88667	0.733333	-1.68497	0.0123955	1491	8	5.69778e-104	73.46	ref|XP_013332877.1|hypothetical protein, conserved [Eimeria maxima]/emb|CDJ56227.1|hypothetical protein, conserved [Eimeria maxima];ref|XP_013247186.1|hypothetical protein, conserved [Eimeria acervulina]/emb|CDI83730.1|hypothetical protein, conserved [Eimeria acervulina];emb|CDJ52412.1|hypothetical protein, conserved, partial [Eimeria brunetti];emb|CDI87005.1|hypothetical protein, conserved [Eime…	none identified	2	C:GO:0005654; C:GO:0016020	C:nucleoplasm; C:membrane			Coil (COILS); Coil (COILS); Coil (COILS); Coil (COILS); Coil (COILS); Coil (COILS); mobidb-lite (MOBIDB_LITE); mobidb-lite (MOBIDB_LITE); mobidb-lite (MOBIDB_LITE); mobidb-lite (MOBIDB_LITE); mobidb-lite (MOBIDB_LITE); mobidb-lite (MOBIDB_LITE); mobidb-lite (MOBIDB_LITE); mobidb-lite (MOBIDB_LITE); mobidb-lite (MOBIDB_LITE); mobidb-lite (MOBIDB_LITE); mobidb-lite (MOBIDB_LITE); mobidb-lite (MOBID…	no GO terms	no GO terms		EAH_00042880	hypothetical protein, conserved CDS	0.293333	0.186667	0.136667	0.146667	0.195	0.265	0.24	none identified
EMWEY_00016000	hypothetical protein, conserved CDS	5857.09	8669.74	0.204381	0.688462	1715.94	18181.7	2.85843	2.5788e-07	980	8	4.2241e-129	73.53	ref|XP_013335132.1|hypothetical protein, conserved [Eimeria maxima]/emb|CDJ58486.1|hypothetical protein, conserved [Eimeria maxima];emb|CDI75067.1|hypothetical protein, conserved [Eimeria praecox];emb|CDJ48102.1|hypothetical protein, conserved [Eimeria brunetti];ref|XP_013247336.1|hypothetical protein, conserved [Eimeria acervulina]/emb|CDI83562.1|hypothetical protein, conserved [Eimeria acervuli…	uncharacterized serine-rich protein C215.13-like [Cyclospora cayetanensis] ref|XP_026191624.1|						Coil (COILS); Coil (COILS); Coil (COILS); mobidb-lite (MOBIDB_LITE); mobidb-lite (MOBIDB_LITE); mobidb-lite (MOBIDB_LITE); mobidb-lite (MOBIDB_LITE); mobidb-lite (MOBIDB_LITE); mobidb-lite (MOBIDB_LITE); mobidb-lite (MOBIDB_LITE); mobidb-lite (MOBIDB_LITE); mobidb-lite (MOBIDB_LITE); mobidb-lite (MOBIDB_LITE); mobidb-lite (MOBIDB_LITE); mobidb-lite (MOBIDB_LITE); mobidb-lite (MOBIDB_LITE); mobidb…	no GO terms	no GO terms		EAH_00040110	hypothetical protein, conserved CDS	61.9667	521.693	3065.89	7430.2	7139.84	3612.57	3597.51	none identified
EMWEY_00016120	hypothetical protein, conserved CDS	376.207	1050.33	1.1018	0.000107846	463.79	2556.84	1.9735	0.00104496	498						3	P:GO:0006468; F:GO:0004672; F:GO:0005524	P:protein phosphorylation; F:protein kinase activity; F:ATP binding	EC:2.7.1; EC:2.7; EC:2	Transferring phosphorus-containing groups; Transferring phosphorus-containing groups; Transferases	Coil (COILS); IPR000719 (PFAM); G3DSA:1.10.510.10 (GENE3D); PIRSR000660-1 (PIRSR); PIRSR000550-1 (PIRSR); PIRSR000636-1 (PIRSR); PIRSR000605-50 (PIRSR); PIRSR000620-1 (PIRSR); PIRSR000661-50 (PIRSR); PIRSR630616-1 (PIRSR); PIRSR000620-2 (PIRSR); PIRSR628788-1 (PIRSR); PIRSR600239-51 (PIRSR); PIRSR000551-51 (PIRSR); PIRSR000554-1 (PIRSR); PIRSR000551-50 (PIRSR); PIRSR037393-1 (PIRSR); PIRSR000628-…	P:GO:0006468; F:GO:0004672; F:GO:0005524	P:protein phosphorylation; F:protein kinase activity; F:ATP binding		EAH_00016570	hypothetical protein, conserved CDS	1.23	2.93333	2	6.76333	18.255	36.67	76.3933	none identified
EMWEY_00016200	hypothetical protein, conserved CDS	30.3	71.0767	0.847175	0.00890673	22.4333	107.423	1.86577	0.000476132	425	7	8.00735e-176	82.91	ref|XP_013332923.1|hypothetical protein, conserved [Eimeria maxima]/emb|CDJ56273.1|hypothetical protein, conserved [Eimeria maxima];ref|XP_013249398.1|hypothetical protein, conserved [Eimeria acervulina]/emb|CDI80676.1|hypothetical protein, conserved [Eimeria acervulina];emb|CDI78677.1|hypothetical protein, conserved [Eimeria praecox];ref|XP_037878740.1|LOW QUALITY PROTEIN: uncharacterized protei…	none identified	1	C:GO:0016020	C:membrane			mobidb-lite (MOBIDB_LITE); mobidb-lite (MOBIDB_LITE); mobidb-lite (MOBIDB_LITE); mobidb-lite (MOBIDB_LITE); mobidb-lite (MOBIDB_LITE); mobidb-lite (MOBIDB_LITE)	no GO terms	no GO terms		EAH_00016640	hypothetical protein, conserved CDS	0.44	2.25667	20.2	90.9733	116.47	61.5	79.08	none identified
EMWEY_00016240	hypothetical protein, conserved CDS	46.0633	85.2133	0.539683	0.0856658	40.6	213.773	2.0909	1.76684e-07	526	18	0	62.92	ref|XP_013332930.1|hypothetical protein, conserved [Eimeria maxima]/emb|CDJ56280.1|hypothetical protein, conserved [Eimeria maxima];ref|XP_013247286.1|hypothetical protein, conserved [Eimeria acervulina]/emb|CDI83614.1|hypothetical protein, conserved [Eimeria acervulina];emb|CDI87162.1|hypothetical protein, conserved [Eimeria praecox];ref|XP_013332933.1|hypothetical protein, conserved [Eimeria ma…	none identified	1	C:GO:0016020	C:membrane			Coil (COILS); mobidb-lite (MOBIDB_LITE); mobidb-lite (MOBIDB_LITE)	no GO terms	no GO terms		EAH_00040970	hypothetical protein, conserved CDS	0.96	1.9	7.10333	36.2467	100.495	124.65	298.187	none identified
EMWEY_00016330	hypothetical protein, conserved CDS	34.3033	54.7933	0.322291	0.433573	12.9867	51.2667	1.63481	0.00127291	798	21	0	51.99	ref|XP_013335169.1|hypothetical protein, conserved [Eimeria maxima]/emb|CDJ58523.1|hypothetical protein, conserved [Eimeria maxima];emb|CDI73949.1|hypothetical protein, conserved [Eimeria praecox];emb|CDJ49415.1|hypothetical protein, conserved [Eimeria brunetti];ref|XP_013252365.1|hypothetical protein, conserved [Eimeria acervulina]/emb|CDI77239.1|hypothetical protein, conserved [Eimeria acervuli…	none identified	1	C:GO:0016020	C:membrane			mobidb-lite (MOBIDB_LITE); mobidb-lite (MOBIDB_LITE)	no GO terms	no GO terms		EAH_00022780	hypothetical protein, conserved CDS	49.3933	51.0333	59.7767	64.94	83.6	73.995	79.04	none identified
EMWEY_00016400	hypothetical protein, conserved CDS	9.46	17.8833	0.605422	0.0060326	10.7133	38.8567	1.61422	3.29517e-06	379	96	0	53.27	ref|XP_013335176.1|hypothetical protein, conserved [Eimeria maxima]/emb|CDJ58530.1|hypothetical protein, conserved [Eimeria maxima];emb|CDI73950.1|hypothetical protein, conserved [Eimeria praecox];emb|CDJ49416.1|hypothetical protein, conserved [Eimeria brunetti];ref|XP_026191573.1|uncharacterized protein LOC34617888 [Cyclospora cayetanensis];ref|XP_013250198.1|hypothetical protein, conserved [Eim…	malic enzyme [Besnoitia besnoiti] ref|XP_029218736.1| gb|PFH34727.1|	6	P:GO:0006357; P:GO:0045892; F:GO:0000978; F:GO:0000981; C:GO:0005634; C:GO:0016020	P:regulation of transcription by RNA polymerase II; P:negative regulation of DNA-templated transcription; F:RNA polymerase II cis-regulatory region sequence-specific DNA binding; F:DNA-binding transcription factor activity, RNA polymerase II-specific; C:nucleus; C:membrane			Coil (COILS); Coil (COILS); G3DSA:2.30.30.140 (GENE3D); mobidb-lite (MOBIDB_LITE); mobidb-lite (MOBIDB_LITE); IPR043560 (PANTHER); IPR002999 (PROSITE_PROFILES); IPR002999 (PROSITE_PROFILES); cd04508 (CDD); SSF63748 (SUPERFAMILY); SSF63748 (SUPERFAMILY)	P:GO:0006139; P:GO:0006351; P:GO:0006355; P:GO:0006357; P:GO:0006366; P:GO:0006725; P:GO:0006807; P:GO:0008152; P:GO:0009058; P:GO:0009059; P:GO:0009889; P:GO:0009987; P:GO:0010467; P:GO:0010468; P:GO:0010556; P:GO:0016070; P:GO:0018130; P:GO:0019219; P:GO:0019222; P:GO:0019438; P:GO:0031323; P:GO:0031326; P:GO:0032774; P:GO:0034641; P:GO:0034645; P:GO:0034654; P:GO:0043170; P:GO:0044237; P:GO:00…	P:nucleobase-containing compound metabolic process; P:DNA-templated transcription; P:regulation of DNA-templated transcription; P:regulation of transcription by RNA polymerase II; P:transcription by RNA polymerase II; P:cellular aromatic compound metabolic process; P:nitrogen compound metabolic process; P:metabolic process; P:biosynthetic process; P:macromolecule biosynthetic process; P:regulatio…		EAH_00012010	hypothetical protein, conserved CDS	19.61	9.83333	13.4533	10.32	15.36	23.94	32.5933	none identified
EMWEY_00016540	hypothetical protein, conserved CDS	475.12	812.013	0.40805	0.312573	354.893	2143.45	2.14043	0.000144601	259	8	6.03043e-162	60.57	ref|XP_013335211.1|hypothetical protein, conserved [Eimeria maxima]/emb|CDJ58563.1|hypothetical protein, conserved [Eimeria maxima];ref|XP_013351467.1|uncharacterized protein EMH_0044890 [Eimeria mitis]/emb|CDJ28893.1|hypothetical protein EMH_0044890 [Eimeria mitis];ref|XP_013246596.1|hypothetical protein, conserved [Eimeria acervulina]/emb|CDI84443.1|hypothetical protein, conserved [Eimeria acer…	none identified						mobidb-lite (MOBIDB_LITE); mobidb-lite (MOBIDB_LITE); mobidb-lite (MOBIDB_LITE); mobidb-lite (MOBIDB_LITE); mobidb-lite (MOBIDB_LITE)	no GO terms	no GO terms		EAH_00015590	hypothetical protein, conserved CDS	6.95	13.24	78.1967	477.507	1164.72	1535.37	4276.86	none identified
EMWEY_00016650	hypothetical protein, conserved CDS	0.906667	3.47	1.49193	1.26609e-05	2.96333	18.6533	2.18504	0.000131372	726	100	6.29076e-154	61.98	ref|XP_013332952.1|hypothetical protein, conserved [Eimeria maxima]/emb|CDJ56302.1|hypothetical protein, conserved [Eimeria maxima];ref|XP_013434367.1|hypothetical protein, conserved, partial [Eimeria necatrix]/emb|CDJ65900.1|hypothetical protein, conserved, partial [Eimeria necatrix];ref|XP_013233596.1|Zgc:136380, related [Eimeria tenella]/emb|CDJ42846.1|Zgc:136380, related [Eimeria tenella];emb…	putative U1 snRNP-associated protein Usp106 [Toxoplasma gondii COUG] gb|PIM05501.1|	10	P:GO:0006355; P:GO:0006376; F:GO:0003677; F:GO:0003729; F:GO:0003824; F:GO:0005515; C:GO:0005685; C:GO:0005686; C:GO:0016020; C:GO:0071004	P:regulation of DNA-templated transcription; P:mRNA splice site recognition; F:DNA binding; F:mRNA binding; F:catalytic activity; F:protein binding; C:U1 snRNP; C:U2 snRNP; C:membrane; C:U2-type prespliceosome			Coil (COILS); Coil (COILS); IPR004882 (PFAM); mobidb-lite (MOBIDB_LITE); mobidb-lite (MOBIDB_LITE); mobidb-lite (MOBIDB_LITE); mobidb-lite (MOBIDB_LITE); mobidb-lite (MOBIDB_LITE); mobidb-lite (MOBIDB_LITE); mobidb-lite (MOBIDB_LITE); mobidb-lite (MOBIDB_LITE); IPR004882 (PANTHER)	P:GO:0000245; P:GO:0000375; P:GO:0000377; P:GO:0000398; P:GO:0006139; P:GO:0006376; P:GO:0006396; P:GO:0006397; P:GO:0006725; P:GO:0006807; P:GO:0008152; P:GO:0008380; P:GO:0009987; P:GO:0010467; P:GO:0016043; P:GO:0016070; P:GO:0016071; P:GO:0022607; P:GO:0022613; P:GO:0022618; P:GO:0034641; P:GO:0043170; P:GO:0043933; P:GO:0044085; P:GO:0044237; P:GO:0044238; P:GO:0046483; P:GO:0065003; P:GO:00…	P:spliceosomal complex assembly; P:RNA splicing, via transesterification reactions; P:RNA splicing, via transesterification reactions with bulged adenosine as nucleophile; P:mRNA splicing, via spliceosome; P:nucleobase-containing compound metabolic process; P:mRNA splice site recognition; P:RNA processing; P:mRNA processing; P:cellular aromatic compound metabolic process; P:nitrogen compound meta…		EAH_00064550	hypothetical protein, conserved CDS	0.32	0.263333	0.263333	0.553333	1.47	1.635	2.96	none identified
EMWEY_00016830	3', 5'-cyclic nucleotide phosphodiesterase domain-containing protein, putative CDS	38.4667	58.5667	0.275533	0.434054	17.3667	62.8733	1.52942	0.00156086	1279	100	0	53.61	ref|XP_013335248.1|3', 5'-cyclic nucleotide phosphodiesterase domain-containing protein, putative [Eimeria maxima]/emb|CDJ58600.1|3', 5'-cyclic nucleotide phosphodiesterase domain-containing protein, putative [Eimeria maxima];ref|XP_013352426.1|3', 5'-cyclic nucleotide phosphodiesterase domain-containing protein, putative [Eimeria mitis]/emb|CDJ29857.1|3', 5'-cyclic nucleotide phosphodiesterase d…	N/A	3	P:GO:0007165; F:GO:0004114; F:GO:0046872	P:signal transduction; F:3',5'-cyclic-nucleotide phosphodiesterase activity; F:metal ion binding	EC:3.1.4; EC:3.1.4.17; EC:3.1; EC:3	Acting on ester bonds; 3',5'-cyclic-nucleotide phosphodiesterase; Acting on ester bonds; Hydrolases	Coil (COILS); IPR023088 (PRINTS); IPR002073 (PFAM); IPR036971 (G3DSA:1.10.1300.GENE3D); IPR029016 (G3DSA:3.30.450.GENE3D); PIRSR623088-1 (PIRSR); PIRSR623088-3 (PIRSR); mobidb-lite (MOBIDB_LITE); mobidb-lite (MOBIDB_LITE); PTHR11347 (PANTHER); IPR002073 (PROSITE_PROFILES); IPR003607 (CDD); SSF55781 (SUPERFAMILY); SSF109604 (SUPERFAMILY)	P:GO:0007165; F:GO:0004114; F:GO:0008081	P:signal transduction; F:3',5'-cyclic-nucleotide phosphodiesterase activity; F:phosphoric diester hydrolase activity		EAH_00004230	3', 5'-cyclic nucleotide phosphodiesterase domain-containing protein, putative CDS	2.66667	3.22	20.0033	102.713	147.275	80.895	87.76	Purine metabolism; From ToxoDB: Purine metabolism
EMWEY_00017020	Ras family domain-containing protein, putative CDS	2.89333	7.87333	1.06882	0.000449087	2.92	11.3667	1.62559	0.00053658	492	24	0	54.89	ref|XP_013335303.1|Ras family domain-containing protein, putative [Eimeria maxima]/emb|CDJ58655.1|Ras family domain-containing protein, putative [Eimeria maxima];ref|XP_013249539.1|Ras family domain-containing protein, putative [Eimeria acervulina]/emb|CDI80514.1|Ras family domain-containing protein, putative [Eimeria acervulina];gb|OEH77670.1|Ras family domain-containing protein [Cyclospora caye…	N/A	1	F:GO:0005515	F:protein binding			Coil (COILS); PF13854 (PFAM); IPR015915 (G3DSA:2.120.10.GENE3D); mobidb-lite (MOBIDB_LITE); mobidb-lite (MOBIDB_LITE); mobidb-lite (MOBIDB_LITE); mobidb-lite (MOBIDB_LITE); mobidb-lite (MOBIDB_LITE); mobidb-lite (MOBIDB_LITE); mobidb-lite (MOBIDB_LITE); mobidb-lite (MOBIDB_LITE); PTHR46093 (PANTHER); IPR011043 (SUPERFAMILY)	F:GO:0005515	F:protein binding		EAH_00015420	Ras family domain-containing protein, putative CDS	1.32667	0.163333	0.216667	0.346667	0.715	0.735	1.25333	Thiamine metabolism;Purine metabolism
EMWEY_00017200	small GTP-binding protein, putative CDS	0.786667	2.52333	1.15779	0.00988312	0.77	3.28333	1.63043	0.014204	265	54	0	52.82	ref|XP_013335327.1|small GTP-binding protein, putative [Eimeria maxima]/emb|CDJ58679.1|small GTP-binding protein, putative [Eimeria maxima];emb|CDJ48749.1|small GTP-binding protein, putative [Eimeria brunetti];ref|XP_013250699.1|small GTP-binding protein, putative [Eimeria acervulina]/emb|CDI79151.1|small GTP-binding protein, putative [Eimeria acervulina];ref|XP_013353340.1|small GTP-binding prot…	N/A	8	P:GO:0000027; F:GO:0003924; F:GO:0005525; F:GO:0032550; F:GO:0032794; F:GO:0043023; F:GO:0097216; C:GO:0005829	P:ribosomal large subunit assembly; F:GTPase activity; F:GTP binding; F:purine ribonucleoside binding; F:GTPase activating protein binding; F:ribosomal large subunit binding; F:guanosine tetraphosphate binding; C:cytosol	EC:3.6.1; EC:3.6; EC:3; EC:3.6.1.15	Acting on acid anhydrides; Acting on acid anhydrides; Hydrolases; Nucleoside-triphosphate phosphatase	IPR027417 (G3DSA:3.40.50.GENE3D); IPR006073 (PFAM); mobidb-lite (MOBIDB_LITE); PTHR43834 (PANTHER); IPR027417 (SUPERFAMILY)	F:GO:0005525	F:GTP binding		EAH_00001630	small GTP-binding protein, putative CDS	0.913333	0.71	1.63	7.62667	22.545	23.59	29.99	none identified
EMWEY_00017270	hypothetical protein CDS	0.106667	0.426667	1.42692	0.00125078	0.323333	1.68667	1.98112	0.00140496	1562	1	0	100	ref|XP_013332987.1|hypothetical protein EMWEY_00017270 [Eimeria maxima]/emb|CDJ56337.1|hypothetical protein EMWEY_00017270 [Eimeria maxima]	none identified	1	C:GO:0016020	C:membrane			Coil (COILS); Coil (COILS); Coil (COILS); Coil (COILS); Coil (COILS); Coil (COILS); mobidb-lite (MOBIDB_LITE); mobidb-lite (MOBIDB_LITE); mobidb-lite (MOBIDB_LITE); mobidb-lite (MOBIDB_LITE); mobidb-lite (MOBIDB_LITE); mobidb-lite (MOBIDB_LITE); mobidb-lite (MOBIDB_LITE); mobidb-lite (MOBIDB_LITE); mobidb-lite (MOBIDB_LITE); mobidb-lite (MOBIDB_LITE); mobidb-lite (MOBIDB_LITE); mobidb-lite (MOBID…	no GO terms	no GO terms		none identified
EMWEY_00017330	hypothetical protein CDS	0.25	0.51	0.585851	0.281834	0.63	2.76333	1.83026	0.000127647	645	1	2.09444e-100	100	ref|XP_013335350.1|hypothetical protein EMWEY_00017330 [Eimeria maxima]/emb|CDJ58702.1|hypothetical protein EMWEY_00017330 [Eimeria maxima]	none identified	2	P:GO:0016573; F:GO:0004402	P:histone acetylation; F:histone acetyltransferase activity	EC:2.3.1.48	Histone acetyltransferase	Coil (COILS); Coil (COILS); Coil (COILS); PTHR46007 (PANTHER)	no GO terms	no GO terms		none identified
EMWEY_00017520	GTP-binding protein, putative CDS	1.14	3.32333	1.12942	0.00144138	2.11667	7.88	1.5044	0.00600015	684	100	0	61.08	ref|XP_013333014.1|GTP-binding protein, putative [Eimeria maxima]/emb|CDJ56363.1|GTP-binding protein, putative [Eimeria maxima];ref|XP_013251769.1|GTP-binding protein, putative [Eimeria acervulina]/emb|CDI77930.1|GTP-binding protein, putative [Eimeria acervulina];ref|XP_013234402.1|GTP-binding protein, putative, partial [Eimeria tenella]/emb|CDJ43653.1|GTP-binding protein, putative, partial [Eime…	N/A	5	P:GO:0042254; F:GO:0003924; F:GO:0005525; C:GO:0005739; C:GO:0016020	P:ribosome biogenesis; F:GTPase activity; F:GTP binding; C:mitochondrion; C:membrane	EC:3.6.1; EC:3.6; EC:3; EC:3.6.1.15	Acting on acid anhydrides; Acting on acid anhydrides; Hydrolases; Nucleoside-triphosphate phosphatase	Coil (COILS); Coil (COILS); IPR006073 (PRINTS); IPR036726 (G3DSA:2.70.210.GENE3D); IPR006073 (PFAM); IPR006169 (PFAM); IPR027417 (G3DSA:3.40.50.GENE3D); mobidb-lite (MOBIDB_LITE); mobidb-lite (MOBIDB_LITE); mobidb-lite (MOBIDB_LITE); mobidb-lite (MOBIDB_LITE); mobidb-lite (MOBIDB_LITE); IPR045086 (PANTHER); IPR006169 (PROSITE_PROFILES); IPR027417 (SUPERFAMILY); IPR036726 (SUPERFAMILY)	F:GO:0000166; F:GO:0003824; F:GO:0003924; F:GO:0005488; F:GO:0005525; F:GO:0016462; F:GO:0016787; F:GO:0016817; F:GO:0016818; F:GO:0017076; F:GO:0017111; F:GO:0019001; F:GO:0032553; F:GO:0032555; F:GO:0032561; F:GO:0035639; F:GO:0036094; F:GO:0043167; F:GO:0043168; F:GO:0097159; F:GO:0097367; F:GO:1901265; F:GO:1901363; C:GO:0005622; C:GO:0005737; C:GO:0005739; C:GO:0016020; C:GO:0043226; C:GO:00…	F:nucleotide binding; F:catalytic activity; F:GTPase activity; F:binding; F:GTP binding; F:pyrophosphatase activity; F:hydrolase activity; F:hydrolase activity, acting on acid anhydrides; F:hydrolase activity, acting on acid anhydrides, in phosphorus-containing anhydrides; F:purine nucleotide binding; F:ribonucleoside triphosphate phosphatase activity; F:guanyl nucleotide binding; F:ribonucleotid…		EAH_00005970	GTP-binding protein, putative CDS	0.03	0.0233333	0.03	0.06	0.06	0.04	0.0866667	Thiamine metabolism;Purine metabolism
EMWEY_00017610	microneme protein, putative CDS	1002.4	1053.19	−0.22	0.684342	161.963	648.977	1.63946	0.0021758	2346	100	0	55.6	ref|XP_013335379.1|microneme protein, putative [Eimeria maxima]/emb|CDJ58731.1|microneme protein, putative [Eimeria maxima];gb|AAO52676.1|TFP250 [Eimeria maxima];emb|CDJ50655.1|microneme protein, putative [Eimeria brunetti];ref|XP_013247279.1|microneme protein, putative [Eimeria acervulina]/emb|CDI83624.1|microneme protein, putative [Eimeria acervulina];ref|XP_013231935.1|Microneme protein 4 [Eim…	N/A	2	F:GO:0005509; C:GO:0005576	F:calcium ion binding; C:extracellular region			G3DSA:2.10.25.10:FF:000038 (FUNFAM); G3DSA:2.10.25.10:FF:000038 (FUNFAM); G3DSA:2.10.25.10:FF:000202 (FUNFAM); G3DSA:2.10.25.10:FF:000038 (FUNFAM); G3DSA:2.10.25.10:FF:000005 (FUNFAM); G3DSA:2.10.25.10:FF:000038 (FUNFAM); G3DSA:2.10.25.10:FF:000005 (FUNFAM); G3DSA:2.10.25.10:FF:000005 (FUNFAM); G3DSA:2.10.25.10:FF:000038 (FUNFAM); G3DSA:2.10.25.10:FF:000014 (FUNFAM); G3DSA:2.10.25.10:FF:000945 (F…	F:GO:0005509	F:calcium ion binding		EAH_00041150	microneme protein, putative CDS	40.85	255.363	1254.38	3514.21	2550.07	828.57	586.827	none identified
EMWEY_00017720	hypothetical protein, conserved CDS	2.78667	5.42	0.604869	0.0888953	2.43667	10.2433	1.86319	8.9308e-10	339	61	1.72125e-108	48.91	ref|XP_013333029.1|hypothetical protein, conserved [Eimeria maxima]/emb|CDJ56378.1|hypothetical protein, conserved [Eimeria maxima];emb|CDJ45981.1|hypothetical protein, conserved [Eimeria brunetti];ref|XP_013252226.1|hypothetical protein, conserved [Eimeria acervulina]/emb|CDI77401.1|hypothetical protein, conserved [Eimeria acervulina];ref|XP_026189653.1|trinucleotide repeat-containing gene 18 pr…	trinucleotide repeat-containing gene 18 protein-like [Cyclospora cayetanensis] ref|XP_026189653.1|	3	P:GO:0033617; C:GO:0005758; C:GO:0016020	P:mitochondrial cytochrome c oxidase assembly; C:mitochondrial intermembrane space; C:membrane			Coil (COILS); mobidb-lite (MOBIDB_LITE); mobidb-lite (MOBIDB_LITE); mobidb-lite (MOBIDB_LITE); mobidb-lite (MOBIDB_LITE); PTHR21107 (PANTHER)	P:GO:0006996; P:GO:0007005; P:GO:0009987; P:GO:0016043; P:GO:0017004; P:GO:0022607; P:GO:0033108; P:GO:0033617; P:GO:0043933; P:GO:0044085; P:GO:0065003; P:GO:0065003; P:GO:0071840; C:GO:0005622; C:GO:0005737; C:GO:0005739; C:GO:0005740; C:GO:0005758; C:GO:0016020; C:GO:0031967; C:GO:0031974; C:GO:0031975; C:GO:0043226; C:GO:0043227; C:GO:0043229; C:GO:0043231; C:GO:0043233; C:GO:0070013; C:GO:01…	P:organelle organization; P:mitochondrion organization; P:cellular process; P:cellular component organization; P:cytochrome complex assembly; P:cellular component assembly; P:mitochondrial respiratory chain complex assembly; P:mitochondrial cytochrome c oxidase assembly; P:protein-containing complex organization; P:cellular component biogenesis; P:protein-containing complex assembly; P:protein-co…		EAH_00024250	hypothetical protein, conserved CDS	0.343333	0.11	0.263333	1.47333	2.99	1.855	2.27333	none identified
EMWEY_00017740	hypothetical protein, conserved CDS	1763.09	2927.36	0.37559	0.339302	1102.29	6030.44	1.93572	0.00160525	592	8	4.60292e-108	84.83	ref|XP_013333031.1|hypothetical protein, conserved [Eimeria maxima]/emb|CDJ56380.1|hypothetical protein, conserved [Eimeria maxima];ref|XP_013228985.1|hypothetical protein, conserved [Eimeria tenella]/emb|CDJ38147.1|hypothetical protein, conserved [Eimeria tenella];emb|CDJ45983.1|hypothetical protein, conserved [Eimeria brunetti];ref|XP_013434258.1|hypothetical protein, conserved [Eimeria necatri…	none identified	4	P:GO:0006357; F:GO:0000976; C:GO:0005634; C:GO:0016020	P:regulation of transcription by RNA polymerase II; F:transcription cis-regulatory region binding; C:nucleus; C:membrane			Coil (COILS); Coil (COILS); mobidb-lite (MOBIDB_LITE); mobidb-lite (MOBIDB_LITE); mobidb-lite (MOBIDB_LITE); mobidb-lite (MOBIDB_LITE); mobidb-lite (MOBIDB_LITE); mobidb-lite (MOBIDB_LITE); mobidb-lite (MOBIDB_LITE); mobidb-lite (MOBIDB_LITE); PTHR14312 (PANTHER)	P:GO:0006139; P:GO:0006351; P:GO:0006355; P:GO:0006357; P:GO:0006366; P:GO:0006725; P:GO:0006807; P:GO:0008152; P:GO:0009058; P:GO:0009059; P:GO:0009889; P:GO:0009987; P:GO:0010467; P:GO:0010468; P:GO:0010556; P:GO:0016070; P:GO:0018130; P:GO:0019219; P:GO:0019222; P:GO:0019438; P:GO:0031323; P:GO:0031326; P:GO:0032774; P:GO:0034641; P:GO:0034645; P:GO:0034654; P:GO:0043170; P:GO:0044237; P:GO:00…	P:nucleobase-containing compound metabolic process; P:DNA-templated transcription; P:regulation of DNA-templated transcription; P:regulation of transcription by RNA polymerase II; P:transcription by RNA polymerase II; P:cellular aromatic compound metabolic process; P:nitrogen compound metabolic process; P:metabolic process; P:biosynthetic process; P:macromolecule biosynthetic process; P:regulatio…		EAH_00058140	hypothetical protein, conserved CDS	43.3067	313.74	2011.21	5237.01	5602.34	3407.08	3850.81	none identified
EMWEY_00017850	hypothetical protein CDS	1067.32	1209.04	−0.13	0.805684	187.51	900.953	1.83569	0.00164177	324	100	0	51.23	ref|XP_013335430.1|hypothetical protein EMWEY_00017850, partial [Eimeria maxima]/emb|CDJ58782.1|hypothetical protein EMWEY_00017850, partial [Eimeria maxima];gb|AOY42085.1|microneme protein 3 [Eimeria maxima];gb|AMN15064.1|microneme 3 [Eimeria acervulina];emb|CDJ47617.1|microneme protein, putative [Eimeria brunetti];gb|AXC32915.1|microneme protein 3 [Eimeria mitis];ref|XP_013350003.1|microneme pr…	microneme protein 3 [Eimeria maxima] gb|AOY42085.1|	1	C:GO:0110165	C:cellular anatomical entity			G3DSA:3.90.640.70 (GENE3D); IPR019562 (PFAM); mobidb-lite (MOBIDB_LITE)	no GO terms	no GO terms		EAH_00068410	microneme protein, putative CDS	67.2667	347.033	1924.33	4646.04	3734.78	1331.74	957.043	none identified
[truncated: 482 more rows]
