# Supplementary material for: RNA-Seq of Phenotypically Distinct Eimeria maxima Strains Reveals Coordinated and Contrasting Maturation and Shared Sporogonic Biomarkers with Eimeria acervulina
Source: Pathogens. 2023 Dec 19;13(1):2. doi: 10.3390/pathogens13010002 (PMC10818985; doi:10.3390/pathogens13010002)
Supplement: Supplementary file 1 [file pathogens-13-00002-s001.zip › Table S13.xlsx]

## Sheet: Table S13
Table S13. Highly expressed and significantly differentially expressed genes (T0 vs. T36) not shared between E. maxima strains with E. acervulina homologs.
APU-1 DEGs*	Original description	APU-1.T0 Mean TPM***	APU-1.T36 Mean TPM***	APU-1 T0-T36 Log2 FC	APU-1 T0-T36 Adj. p-value	APU-2.T0 Mean TPM***	APU-2.T36 Mean TPM***	APU-2 T0-T36 Log2 FC	APU-2 Adj. p-value	E. acervulina homolog	E. acervulina Description	E. acervulina Mean T0 TPM	E. acervulina Mean T24 TPM	E. acervulina T0-T24 Log2 FC	Adj. p-value
EMWEY_00000500	zinc finger DHHC domain-containing protein, conserved, putative CDS	9498.47	19506	−1.61	9.17912e-61	15028.8	18121.8	−0.45	0.31023	EAH_00034270	zinc finger DHHC domain-containing protein, conserved, putative CDS	37011.4	22909.6	0.494056	0.183393
EMWEY_00003310	hypothetical protein CDS	6608.01	15229.7	−1.78	5.03901e-256	9137.45	13098.5	−0.72	0.0581542	EAH_00030800	hypothetical protein, conserved CDS	26498.3	17323.7	0.398148	0.375911
EMWEY_00003320	hypothetical protein, conserved CDS	8936.45	20655.9	−1.79	3.0039e-295	12649.6	16190.8	−0.55	0.174333	EAH_00030800	hypothetical protein, conserved CDS	26498.3	17323.7	0.398148	0.375911
EMWEY_00006020	hypothetical protein, conserved CDS	3168.17	6157.63	−1.54	2.38057e-113	3533.81	4491.69	−0.60	0.328275	EAH_00010090	hypothetical protein, conserved CDS	11675.1	7465.44	0.442473	0.232857
EMWEY_00006260	Cation-transporting ATPase, related CDS	12029.9	24773.1	−1.62	4.20485e-133	15637.6	19517.6	−0.54	0.221129	EAH_00004110	hypothetical protein, conserved CDS	42933.8	27905.9	0.413848	0.299212
EMWEY_00007340	hypothetical protein, conserved CDS	5622.97	14643.7	−1.96	3.00621e-222	10137.1	10043.9	−0.15	0.787333	EAH_00018150	hypothetical protein, conserved CDS	21365	19208.9	−0.02	0.948112
EMWEY_00010210	hypothetical protein, conserved CDS	6802.15	14674.8	−1.69	2.36785e-241	9485.12	9674.07	−0.23	0.601054	EAH_00016930	hypothetical protein, conserved CDS	21153.7	15270.5	0.279202	0.446288
EMWEY_00011310	transhydrogenase, putative CDS	7881.69	19136.5	−1.86	4.69502e-21	9749.36	14923.7	−0.84	0.034387	EAH_00019500	transhydrogenase, putative CDS	18145.4	7870.6	0.969539	0.0197447
EMWEY_00012560	Chromosome III, complete sequence, related CDS	6078.36	14155.3	−1.80	1.83725e-77	8209.39	10413	−0.55	0.0931348	EAH_00008710	Chromosome III, complete sequence, related CDS	17578.8	11230.1	0.422009	0.32466
EMWEY_00013380	insulysin, putative CDS	4373.06	10733	−1.88	5.92387e-28	4646.72	7903	−1.02	0.157289	EAH_00006480	insulysin, putative CDS	11478.5	5151.31	0.913523	0.0402894
EMWEY_00024850	hypothetical protein, conserved CDS	3007.94	10683.2	−2.40	0	3931.78	8488.12	−1.32	0.000339774	EAH_00002820	hypothetical protein, conserved CDS	15281.4	10862	0.272244	0.529684
EMWEY_00025300	hypothetical protein CDS	8083.89	876.567	2.63991	2.54364e-10	7177.87	6828.87	1.5683	0.066045	none identified
EMWEY_00027510	zinc finger DHHC domain-containing protein, putative CDS	5199.97	11917.2	−1.78	2.08589e-38	12128.1	12465.4	−0.16	0.721884	EAH_00037200	zinc finger DHHC domain-containing protein, putative CDS	13832.8	7782.55	0.603274	0.157788
EMWEY_00031830	hypothetical protein, conserved CDS	8145.07	18349.8	−1.75	6.93566e-224	14073.2	18074.1	−0.23	0.617519	EAH_00004780	hypothetical protein, conserved CDS	31696.7	24319.5	0.201809	0.602354
EMWEY_00033410	hypothetical protein, conserved CDS	10726.4	25751.4	−1.84	9.71832e-49	9478.12	12389.5	−0.57	0.0699819	EAH_00035850	hypothetical protein, conserved CDS	17422.1	9855.38	0.601962	0.146608
EMWEY_00038540	hypothetical protein, conserved CDS	8101.67	16442.7	−1.60	1.20368e-231	17234.1	21140.2	−0.64	0.311943	EAH_00022030	hypothetical protein, conserved CDS	21359.7	19459.7	−0.06	0.874472
EMWEY_00042090	hypothetical protein, conserved CDS	8744.56	23686	−2.01	4.29289e-149	3223.1	859.233	−0.42	0.521018	EAH_00037050	hypothetical protein, conserved CDS	38735.8	29698.5	0.191242	0.61636
EMWEY_00049420	CMGC kinase, GSK family TgPK3, putative CDS	2241.53	529.843	1.5165	4.83124e-09	1347.69	989.117	0.154621	0.871727	EAH_00050410	hypothetical protein	2584.24	970.853	1.20648	0.000118783
EMWEY_00052010	hypothetical protein CDS	2051.9	210.357	2.71599	1.71806e-44	1035.98	392.89	1.06493	0.255357	EAH_00047570	X-Pro dipeptidyl-peptidase domain-containing protein, putative CDS	1219.01	763.507	0.455727	0.176799
EMWEY_00052020	X-Pro dipeptidyl-peptidase domain-containing protein, putative CDS	1319.63	51.6233	4.09814	2.38977e-38	429.783	144.29	1.23877	0.169582	EAH_00047570	X-Pro dipeptidyl-peptidase domain-containing protein, putative CDS	1219.01	763.507	0.455727	0.176799
EMWEY_00053520	hypothetical protein CDS	5012.68	708.207	2.25585	3.74698e-24	3385.79	1506.88	0.836995	0.403761	EAH_00034940	hypothetical protein, conserved CDS	2853.13	600.533	1.94189	0.000145599
EMWEY_00054220	hypothetical protein, conserved CDS	2156.14	354.163	2.03993	5.48714e-16	1545.39	717.28	0.800743	0.321815	EAH_00003460	hypothetical protein, conserved CDS	1945.84	1379.54	0.278533	0.453391
EMWEY_00060110	CAM kinase, CDPK family TgCDPK1, putative CDS	1037.61	180.997	1.95646	1.571e-08	520.11	344.007	0.319896	0.655129	EAH_00014830	Calcium-dependent protein kinase, related	291.9	287.667	−2.44	0.564101
APU-2 DEGs**	Original description	APU-1.T0 Mean TPM***	APU-1.T36 Mean TPM***	APU-1 T0-T36 Log2 FC	APU-1 T0-T36 Adj. p-value	APU-2.T0 Mean TPM***	APU-2.T36 Mean TPM***	APU-2 T0-T36 Log2 FC	APU-2 Adj. p-value	E. acervulina homolog	E. acervulina Description	E. acervulina Mean T0 TPM	E. acervulina Mean T24 TPM	E. acervulina T0-T24 Log2 FC	Adj. p-value
EMWEY_00004170	ubiquitin protein, putative CDS	627.043	297.93	0.497362	1.11595e-14	1183.89	243.49	2.12876	0.00135745	EAH_00006620	ubiquitin protein, putative	289.603	60.0733	1.9987	6.39071e-07
EMWEY_00007140	40s ribosomal protein S20, putative CDS	818.207	534.84	0.0388895	0.666734	1436.88	345.933	1.90651	0.00793539	EAH_00007170	40s ribosomal protein S20, putative	462.05	451.983	−0.21	0.640655
EMWEY_00034320	profilin family protein, putative CDS	4029.87	5551.96	−1.03	1.66865e-06	3092.28	12918.9	−2.26	5.41798e-11	AAD39362.2; EAH_00057690	merozoite antigen 3-1E; profilin family protein, putative	1530.85	13911.2	-3.36124	2.96637e-36
EMWEY_00070020	ATP synthase beta chain, putative CDS	1078.7	617.667	0.233115	0.108542	1902.32	420.423	2.03211	0.00857768	EAH_00070000	hypothetical protein, conserved CDS	3.95667	19.7333	−2.44	2.24258e-08
*Differentially Expressed Genes (DEGs)- genes expressed significantly more in APU-1 in T0-T36 DESeq pairwise comparison, meeting thresholds of >1.5 or < −1.5 log2 fold change (FC) and adjusted p <0.05 with >1000 mean TPM at T0 in APU-1.
**Differentially Expressed Genes (DEGs)- genes expressed significantly more in APU-2 in T0-T36 DESeq pairwise comparison, meeting thresholds of >1.5 or < −1.5 log2 fold change (FC) and adjusted p <0.05 with >1000 mean TPM at T0 in APU-2.
***Mean TPM= Tanscripts Per Million, averaged among T0 or T36 replicates in each strain.
