# Supplementary material for: RNA-Seq of Phenotypically Distinct Eimeria maxima Strains Reveals Coordinated and Contrasting Maturation and Shared Sporogonic Biomarkers with Eimeria acervulina
Source: Pathogens. 2023 Dec 19;13(1):2. doi: 10.3390/pathogens13010002 (PMC10818985; doi:10.3390/pathogens13010002)
Supplement: Supplementary file 1 [file pathogens-13-00002-s001.zip › Table S14.xlsx]

## Sheet: Table S14
Table S14. Highly expressed and significantly differentially expressed genes (T36 vs.T0) not shared between E. maxima strains with E. acervulina homologs.
APU-1 DEGs*	Original description	APU-1.T0 Mean TPM***	APU-1.T36 Mean TPM***	APU-1 T36-T0 Log2 FC	APU-1 T36-T0 Adj. p-value	APU-2.T0 Mean TPM	APU-2.T36 Mean TPM***	APU-2 T36-T0 Log2 FC	APU-2 T36-T0 Adj. p-value	E. acervulina homolog	E. acervulina description	E. acervulina Mean T0 TPM	E. acervulina Mean T24 TPM	E. acervulina T24-T0 Log2 FC	Adj. p-value
EMWEY_00000500	zinc finger DHHC domain-containing protein, conserved, putative CDS	9498.47	19506	1.6096	9.17912e-61	15028.8	18121.8	0.454376	0.31023	EAH_00034270	zinc finger DHHC domain-containing protein, conserved, putative	37011.4	22909.6	−0.49	0.183393
EMWEY_00003310	hypothetical protein CDS	6608.01	15229.7	1.78117	5.03901e-256	9137.45	13098.5	0.716546	0.0581542	EAH_00030800	hypothetical protein, conserved	26498.3	17323.7	−0.40	0.375911
EMWEY_00003320	hypothetical protein, conserved CDS	8936.45	20655.9	1.78545	3.0039e-295	12649.6	16190.8	0.545062	0.174333	EAH_00030800	hypothetical protein, conserved, by blastp	26498.3	17323.7	−0.40	0.375911
EMWEY_00006020	hypothetical protein, conserved CDS	3168.17	6157.63	1.53664	2.38057e-113	3533.81	4491.69	0.600095	0.328275	EAH_00010090	hypothetical protein, conserved	11675.1	7465.44	−0.44	0.232857
EMWEY_00006260	Cation-transporting ATPase, related CDS	12029.9	24773.1	1.61658	4.20485e-133	15637.6	19517.6	0.539315	0.221129	EAH_00004110	hypothetical protein, conserved	42933.8	27905.9	−0.41	0.299212
EMWEY_00006520	Similar to DNA-damage-inducible protein P from E. coli, related CDS	163.647	1425.44	3.70047	0	211.54	524.72	1.48106	3.4214e-05	EAH_00010210	hypothetical protein, conserved	25.8433	13.8567	−0.66	0.0859342
EMWEY_00007340	hypothetical protein, conserved CDS	5622.97	14643.7	1.95539	3.00621e-222	10137.1	10043.9	0.150982	0.787333	EAH_00018150	hypothetical protein, conserved	21365	19208.9	0.0234557	0.948112
EMWEY_00010210	hypothetical protein, conserved CDS	6802.15	14674.8	1.68619	2.36785e-241	9485.12	9674.07	0.22586	0.601054	EAH_00016930	hypothetical protein, conserved	21153.7	15270.5	−0.28	0.446288
EMWEY_00011310	transhydrogenase, putative CDS	7881.69	19136.5	1.86393	4.69502e-21	9749.36	14923.7	0.843215	0.034387	EAH_00019500	transhydrogenase, putative	18145.4	7870.6	−0.97	0.0197447
EMWEY_00012560	Chromosome III, complete sequence, related CDS	6078.36	14155.3	1.79918	1.83725e-77	8209.39	10413	0.548488	0.0931348	EAH_00008710	Chromosome III, complete sequence, related, by blastp	17578.8	11230.1	−0.42	0.32466
EMWEY_00013380	insulysin, putative CDS	4373.06	10733	1.87841	5.92387e-28	4646.72	7903	1.0191	0.157289	EAH_00006480	insulysin, putative	11478.5	5151.31	−0.91	0.0402894
EMWEY_00024850	hypothetical protein, conserved CDS	3007.94	10683.2	2.40479	0	3931.78	8488.12	1.31885	0.000339774	EAH_00002820	hypothetical protein, conserved	15281.4	10862	−0.27	0.529684
EMWEY_00027510	zinc finger DHHC domain-containing protein, putative CDS	5199.97	11917.2	1.77734	2.08589e-38	7177.87	6828.87	0.160555	0.721884	EAH_00037200	zinc finger DHHC domain-containing protein, putative	13832.8	7782.55	−0.60	0.157788
EMWEY_00031830	hypothetical protein, conserved CDS	8145.07	18349.8	1.74733	6.93566e-224	12128.1	12465.4	0.226156	0.617519	EAH_00004780	hypothetical protein, conserved	31696.7	24319.5	−0.20	0.602354
EMWEY_00033410	hypothetical protein, conserved CDS	10726.4	25751.4	1.84464	9.71832e-49	14073.2	18074.1	0.568792	0.0699819	EAH_00035850	hypothetical protein, conserved	17422.1	9855.38	−0.60	0.146608
EMWEY_00036760	calmodulin, putative CDS	646.34	1322.59	1.60667	5.55628e-72	1233.27	1988.08	0.753924	0.35313	EAH_00022470	calmodulin, by blast p	64.95	827.253	3.72398	1.2415e-14
EMWEY_00038540	hypothetical protein, conserved CDS	8101.67	16442.7	1.59631	1.20368e-231	9478.12	12389.5	0.641201	0.311943	EAH_00022030	hypothetical protein, conserved	21359.7	19459.7	0.0616458	0.874472
EMWEY_00042090	hypothetical protein, conserved CDS	8744.56	23686	2.01132	4.29289e-149	17234.1	21140.2	0.423192	0.521018	EAH_00037050	hypothetical protein, conserved	38735.8	29698.5	−0.19	0.61636
APU-2 DEGs**	Original description	APU-1.T0 Mean TPM***	APU-1.T36 Mean TPM***	APU-1 T36-T0 Log2 FC	APU-1 T36-T0 Adj. p-value	APU-2.T0 Mean TPM	APU-2.T36 Mean TPM***	APU-2 T36-T0 Log2 FC	APU-2 T36-T0 Adj. p-value	E. acervulina homolog	E. acervulina description	E. acervulina Mean T0 TPM	E. acervulina Mean T24 TPM	E. acervulina T24-T0 Log2 FC	Adj. p-value
EMWEY_00026670	acid phosphatase, putative	641.843	1127.66	1.39378	1.61303e-37	451.193	1123.85	1.52976	7.56202e-07	EAH_00008160	acid phosphatase, putative CDS	2203.16	3389.59	0.808888	0.0140807
EMWEY_00034320	profilin family protein, putative CDS	4029.87	5551.96	1.02567	1.66865e-06	3092.28	12918.9	2.25713	5.41798e-11	AAD39362.2; EAH_00057690	merozoite antigen 3-1E; profilin family protein, putative	1530.85	13911.2	3.36124	2.96637e-36
*Differentially Expressed Genes (DEGs)- genes expressed significantly more in APU-1 in T36-T0 DESeq pairwise comparison, meeting thresholds of >1.5 or < −1.5 log2 fold change (FC) and adjusted p <0.05 with >1000 mean TPM at T36 in APU-1.
**Differentially Expressed Genes (DEGs)- genes expressed significantly more in APU-2 in T36-T0 DESeq pairwise comparison, meeting thresholds of >1.5 or < −1.5 log2 fold change (FC) and adjusted p <0.05 with >1000 mean TPM at T36 in APU-2.
***Mean TPM= Tanscripts Per Million, averaged among T0 or T36 replicates in each strain.
