# Supplementary material for: RNA-Seq of Phenotypically Distinct Eimeria maxima Strains Reveals Coordinated and Contrasting Maturation and Shared Sporogonic Biomarkers with Eimeria acervulina
Source: Pathogens. 2023 Dec 19;13(1):2. doi: 10.3390/pathogens13010002 (PMC10818985; doi:10.3390/pathogens13010002)
Supplement: Supplementary file 1 [file pathogens-13-00002-s001.zip › Table S15.xlsx]

## Sheet: Table S15
Table S15. Blast2GO results for highly expressed and significantly differentially expressed genes (T36 vs. T0) that are shared between E. maxima strains and associated KEGG pathways and E. acervulina homologs.
T0 DEGs*	Original Description	APU-1.T0 Mean TPM**	APU-1.T36 Mean TPM**	APU-1 T0-T36 Log2 FC	APU-1 Adj. p-value	APU-2.T0 Mean TPM**	APU-2.T36 Mean TPM**	APU-2 T0-T36 Log2 FC	APU-2 Adj. p-value	Length	#Hits	e-Value	sim mean	BLAST Hit Description (HSP)	Best other hit	#GO	GO IDs	GO Names	Enzyme Codes	Enzyme Names	InterPro IDs	InterPro GO IDs	InterPro GO Names	E. maxima KEGG pathways	E. acervulina homolog	E. acervulina description	E. acervulina Mean T0 TPM	E. acervulina Mean T24 TPM	E. acervulina T0-T24 Log2 FC	Adj. p-value	E.acervulina KEGG pathways
EMWEY_00000690	hypothetical protein, conserved CDS	5122.61	1001.9	1.77498	1.45078e-123	4301.6	903.567	2.05987	4.38717e-08	108	11	1.29411e-47	69.77	ref|XP_013333806.1|hypothetical protein, conserved [Eimeria maxima]/emb|CDJ57156.1|hypothetical protein, conserved [Eimeria maxima];ref|XP_013253272.1|hypothetical protein, conserved [Eimeria acervulina]/emb|CDI76131.1|hypothetical protein, conserved [Eimeria acervulina];gb|OEH80054.1|hypothetical protein cyc_01283 [Cyclospora cayetanensis];emb|CDJ48155.1|hypothetical protein, conserved [Eimeria …	none identified						no IPS match	no IPS match	no IPS match		EAH_00016380	hypothetical protein, conserved CDS	959.253	151.49	2.40661	4.80789e-12	none identified
EMWEY_00004950	hypothetical protein, conserved CDS	1414.69	90.29	3.38841	2.28516e-246	1190.73	65.2	3.98579	8.24448e-31	573	9	0	75.44	ref|XP_013336523.1|hypothetical protein, conserved [Eimeria maxima]/emb|CDJ59878.1|hypothetical protein, conserved [Eimeria maxima];ref|XP_013252190.1|hypothetical protein, conserved [Eimeria acervulina]/emb|CDI77443.1|hypothetical protein, conserved [Eimeria acervulina];emb|CDI73798.1|hypothetical protein, conserved [Eimeria praecox];emb|CDJ49661.1|hypothetical protein, conserved [Eimeria brunet…	none identified	1	F:GO:0016787	F:hydrolase activity	EC:3	Hydrolases	PTHR36492 (PANTHER); cd00838 (CDD); IPR029052 (SUPERFAMILY)	no GO terms	no GO terms		EAH_00024630	hypothetical protein, conserved CDS	476.8	73.0167	2.36503	2.48911e-05	none identified
EMWEY_00018810	hypothetical protein, conserved CDS	1632.01	165.387	2.7331	4.78516e-44	1172.6	147.223	2.674	5.4289e-06	1416	9	7.95959e-102	79.3	ref|XP_013333124.1|hypothetical protein, conserved [Eimeria maxima]/emb|CDJ56473.1|hypothetical protein, conserved [Eimeria maxima];ref|XP_037878544.1|uncharacterized protein EMH_0071920 [Eimeria mitis]/emb|CDJ36255.1|hypothetical protein, conserved [Eimeria mitis];ref|XP_013247447.1|hypothetical protein, conserved [Eimeria acervulina]/emb|CDI83427.1|hypothetical protein, conserved [Eimeria acerv…	none identified	5	P:GO:0006397; P:GO:0006508; F:GO:0003723; C:GO:0005576; C:GO:0035145	P:mRNA processing; P:proteolysis; F:RNA binding; C:extracellular region; C:exon-exon junction complex			Coil (COILS); Coil (COILS); Coil (COILS); Coil (COILS); Coil (COILS); Coil (COILS); Coil (COILS); Coil (COILS); Coil (COILS); G3DSA:3.50.4.10 (GENE3D); mobidb-lite (MOBIDB_LITE); mobidb-lite (MOBIDB_LITE); mobidb-lite (MOBIDB_LITE); mobidb-lite (MOBIDB_LITE); mobidb-lite (MOBIDB_LITE); mobidb-lite (MOBIDB_LITE); mobidb-lite (MOBIDB_LITE); mobidb-lite (MOBIDB_LITE); PTHR24330 (PANTHER)	no GO terms	no GO terms		EAH_00037740	hypothetical protein, conserved CDS	649.277	108.74	2.29382	1.56708e-08	none identified
EMWEY_00024360	N-acetylglucosaminylphosphatidylinositol deacetylase, putative CDS	1237.33	78.0233	3.41036	0	1572.32	73.2967	4.22343	2.80011e-19	460	100	0	54.44	ref|XP_013333464.1|N-acetylglucosaminylphosphatidylinositol deacetylase, putative [Eimeria maxima]/emb|CDJ56814.1|N-acetylglucosaminylphosphatidylinositol deacetylase, putative [Eimeria maxima];ref|XP_013252114.1|N-acetylglucosaminylphosphatidylinositol deacetylase, putative [Eimeria acervulina]/emb|CDI77536.1|N-acetylglucosaminylphosphatidylinositol deacetylase, putative [Eimeria acervulina];emb…	N/A	5	P:GO:0006506; F:GO:0000225; C:GO:0005773; C:GO:0005783; C:GO:0005886	P:GPI anchor biosynthetic process; F:N-acetylglucosaminylphosphatidylinositol deacetylase activity; C:vacuole; C:endoplasmic reticulum; C:plasma membrane	EC:3.5.1; EC:3.5.1.89; EC:3.5; EC:3	Acting on carbon-nitrogen bonds, other than peptide bonds; N-acetylglucosaminylphosphatidylinositol deacetylase; Acting on carbon-nitrogen bonds, other than peptide bonds; Hydrolases	Coil (COILS); IPR003737 (PFAM); IPR024078 (G3DSA:3.40.50.GENE3D); mobidb-lite (MOBIDB_LITE); mobidb-lite (MOBIDB_LITE); mobidb-lite (MOBIDB_LITE); IPR003737 (PANTHER); IPR024078 (SUPERFAMILY)	P:GO:0006497; P:GO:0006505; P:GO:0006506; P:GO:0006629; P:GO:0006643; P:GO:0006644; P:GO:0006650; P:GO:0006661; P:GO:0006664; P:GO:0006793; P:GO:0006796; P:GO:0006807; P:GO:0008152; P:GO:0008610; P:GO:0008654; P:GO:0009058; P:GO:0009059; P:GO:0009247; P:GO:0009987; P:GO:0019538; P:GO:0019538; P:GO:0019637; P:GO:0034645; P:GO:0036211; P:GO:0036211; P:GO:0042157; P:GO:0042158; P:GO:0043170; P:GO:00…	P:protein lipidation; P:GPI anchor metabolic process; P:GPI anchor biosynthetic process; P:lipid metabolic process; P:membrane lipid metabolic process; P:phospholipid metabolic process; P:glycerophospholipid metabolic process; P:phosphatidylinositol biosynthetic process; P:glycolipid metabolic process; P:phosphorus metabolic process; P:phosphate-containing compound metabolic process; P:nitrogen c…	Glycosylphosphatidylinositol (GPI)-anchor biosynthesis; From ToxoDB: Purine metabolism; Glycosylphosphatidylinositol (GPI)-anchor biosynthesis	EAH_00025080	N-acetylglucosaminylphosphatidylinositol deacetylase, putative CDS	149.31	30	2.05342	3.42748e-07	Glycosylphosphatidylinositol (GPI)-anchor biosynthesis; From ToxoDB: Purine metabolism; Glycosylphosphatidylinositol (GPI)-anchor biosynthesis
EMWEY_00025290	Isoleucyl-tRNA synthetase-related, related CDS	49929.4	5216.95	2.69373	2.94175e-15	19238.8	4363.92	1.7979	0.0276954	106	60	1.94303e-45	58.53	ref|XP_013336491.1|Isoleucyl-tRNA syntehtase-related, related, partial [Eimeria maxima]/emb|CDJ59846.1|Isoleucyl-tRNA syntehtase-related, related, partial [Eimeria maxima];emb|CDJ48619.1|hypothetical protein, conserved [Eimeria brunetti];ref|XP_013249142.1|hypothetical protein, conserved, partial [Eimeria acervulina]/emb|CDI81005.1|hypothetical protein, conserved, partial [Eimeria acervulina];emb…	N/A	13	P:GO:0006355; P:GO:0015936; P:GO:0034660; P:GO:0036211; F:GO:0003677; F:GO:0003700; F:GO:0004420; F:GO:0016779; F:GO:0016874; F:GO:0043167; F:GO:0140096; C:GO:0005634; C:GO:0016020	P:regulation of DNA-templated transcription; P:coenzyme A metabolic process; P:ncRNA metabolic process; P:protein modification process; F:DNA binding; F:DNA-binding transcription factor activity; F:hydroxymethylglutaryl-CoA reductase (NADPH) activity; F:nucleotidyltransferase activity; F:ligase activity; F:ion binding; F:catalytic activity, acting on a protein; C:nucleus; C:membrane	EC:1.1.1.34; EC:6; EC:2.7.7	Hydroxymethylglutaryl-CoA reductase (NADPH); Ligases; Transferring phosphorus-containing groups	G3DSA:2.160.20.80 (GENE3D); IPR001646 (PFAM); SSF141571 (SUPERFAMILY)	no GO terms	no GO terms	Terpenoid backbone biosynthesis	EAH_00057970	hypothetical protein, conserved CDS	4074.71	2392.65	0.482503	0.365367	Terpenoid backbone biosynthesis
EMWEY_00029600	oocyst wall protein COWP, putative CDS	4769.07	16820.6	−2.40	8.35231e-169	4277.51	15947.9	−2.13	0.000506858	466	100	0	43.51	ref|XP_013336991.1|oocyst wall protein COWP, putative [Eimeria maxima]/emb|CDJ60341.1|oocyst wall protein COWP, putative [Eimeria maxima];ref|XP_013247688.1|oocyst wall protein COWP, putative [Eimeria acervulina]/emb|CDI83142.1|oocyst wall protein COWP, putative [Eimeria acervulina];gb|ABQ41429.1|unknown [Eimeria tenella];ref|XP_013234213.1|oocyst wall protein COWP, putative [Eimeria tenella]/emb…	N/A	1	C:GO:0016020	C:membrane			no IPS match	no IPS match	no IPS match		EAH_00033530	oocyst wall protein COWP, putative CDS	22791.2	30802.1	−0.60	0.080206	none identified
EMWEY_00041160	hypothetical protein, conserved CDS	6440.57	149.427	4.85583	3.32218e-81	4380.28	448.79	2.88102	0.00074787	428	4	1.99137e-30	89.75	ref|XP_013334270.1|hypothetical protein, conserved [Eimeria maxima]/emb|CDJ57622.1|hypothetical protein, conserved [Eimeria maxima];ref|XP_013251945.1|hypothetical protein, conserved, partial [Eimeria acervulina]/emb|CDI77745.1|hypothetical protein, conserved, partial [Eimeria acervulina];emb|CDJ50372.1|hypothetical protein, conserved [Eimeria brunetti];ref|XP_013356852.1|uncharacterized protein …	none identified						Coil (COILS); Coil (COILS); Coil (COILS); Coil (COILS); mobidb-lite (MOBIDB_LITE); mobidb-lite (MOBIDB_LITE); mobidb-lite (MOBIDB_LITE); mobidb-lite (MOBIDB_LITE); mobidb-lite (MOBIDB_LITE); mobidb-lite (MOBIDB_LITE)	no GO terms	no GO terms		EAH_00065710	hypothetical protein, conserved CDS	4435.58	1498.6	1.25003	0.0280227	none identified
EMWEY_00043880	hypothetical protein, conserved CDS	1042.58	164.31	2.0913	4.88735e-128	1250.98	129.493	3.06303	1.28816e-15	326	9	1.52064e-72	73.27	ref|XP_013338341.1|hypothetical protein, conserved [Eimeria maxima]/emb|CDJ61691.1|hypothetical protein, conserved [Eimeria maxima];ref|XP_013356402.1|uncharacterized protein EMH_0085770 [Eimeria mitis]/emb|CDJ33839.1|hypothetical protein, conserved [Eimeria mitis];ref|XP_013251656.1|hypothetical protein, conserved [Eimeria acervulina]/emb|CDI78071.1|hypothetical protein, conserved [Eimeria acerv…	none identified						Coil (COILS); Coil (COILS); Coil (COILS); mobidb-lite (MOBIDB_LITE); mobidb-lite (MOBIDB_LITE); mobidb-lite (MOBIDB_LITE); mobidb-lite (MOBIDB_LITE); mobidb-lite (MOBIDB_LITE); mobidb-lite (MOBIDB_LITE); mobidb-lite (MOBIDB_LITE)	no GO terms	no GO terms		EAH_00006240	hypothetical protein, conserved CDS	496.76	114.917	1.86532	3.96913e-08	none identified
EMWEY_00045300	MAP3K epsilon protein kinase, related CDS	1220.26	3758.14	−2.20	2.5131e-220	1045.31	3707.81	−2.05	0.00756903	730	100	0	52.1	ref|XP_013338449.1|MAP3K epsilon protein kinase, related [Eimeria maxima]/emb|CDJ61799.1|MAP3K epsilon protein kinase, related [Eimeria maxima];ref|XP_013228472.1|hypothetical protein, conserved [Eimeria tenella]/emb|CDJ37634.1|hypothetical protein, conserved [Eimeria tenella];ref|XP_026191439.1|uncharacterized protein LOC34620003 [Cyclospora cayetanensis];ref|XP_013435755.1|hypothetical protein,…	N/A	51	P:GO:0002224; P:GO:0006691; P:GO:0006954; P:GO:0006974; P:GO:0008344; P:GO:0009410; P:GO:0009636; P:GO:0009651; P:GO:0010557; P:GO:0010770; P:GO:0018105; P:GO:0031328; P:GO:0032147; P:GO:0032496; P:GO:0032675; P:GO:0032760; P:GO:0032879; P:GO:0034097; P:GO:0035095; P:GO:0035924; P:GO:0038066; P:GO:0043406; P:GO:0044351; P:GO:0045666; P:GO:0045793; P:GO:0046328; P:GO:0046777; P:GO:0048010; P:GO:00…	P:toll-like receptor signaling pathway; P:leukotriene metabolic process; P:inflammatory response; P:DNA damage response; P:adult locomotory behavior; P:response to xenobiotic stimulus; P:response to toxic substance; P:response to salt stress; P:positive regulation of macromolecule biosynthetic process; P:positive regulation of cell morphogenesis involved in differentiation; P:peptidyl-serine phos…	EC:2.7.1; EC:2.7.12.1; EC:2.7.11.1; EC:2.7.12.2; EC:2.7; EC:2; EC:2.7.11.17	Transferring phosphorus-containing groups; Dual-specificity kinase; Non-specific serine/threonine protein kinase; Mitogen-activated protein kinase kinase; Transferring phosphorus-containing groups; Transferases; Calcium/calmodulin-dependent protein kinase	G3DSA:1.10.510.10 (GENE3D); IPR000719 (PFAM); mobidb-lite (MOBIDB_LITE); mobidb-lite (MOBIDB_LITE); IPR045269 (PANTHER); IPR008271 (PROSITE_PATTERNS); IPR017441 (PROSITE_PATTERNS); IPR000719 (PROSITE_PROFILES); IPR011009 (SUPERFAMILY)	P:GO:0006468; P:GO:0006793; P:GO:0006796; P:GO:0006807; P:GO:0006914; P:GO:0006996; P:GO:0007033; P:GO:0008152; P:GO:0009056; P:GO:0009987; P:GO:0016043; P:GO:0016236; P:GO:0016310; P:GO:0018105; P:GO:0018193; P:GO:0018209; P:GO:0019538; P:GO:0019538; P:GO:0036211; P:GO:0036211; P:GO:0043170; P:GO:0043412; P:GO:0044237; P:GO:0044238; P:GO:0044248; P:GO:0044260; P:GO:0046777; P:GO:0061919; P:GO:00…	P:protein phosphorylation; P:phosphorus metabolic process; P:phosphate-containing compound metabolic process; P:nitrogen compound metabolic process; P:autophagy; P:organelle organization; P:vacuole organization; P:metabolic process; P:catabolic process; P:cellular process; P:cellular component organization; P:macroautophagy; P:phosphorylation; P:peptidyl-serine phosphorylation; P:peptidyl-amino a…	Human immunodeficiency virus 1 infection	EAH_00052690	Protein kinase domain-containing protein, related CDS	1577.21	1711.28	−0.30	0.35776	Human immunodeficiency virus 1 infection
EMWEY_00051470	hypothetical protein, conserved CDS	1974.4	30.1767	5.44822	0	1432.98	48.6367	4.57222	3.58756e-23	890	21	0	56.76	ref|XP_013335161.1|hypothetical protein, conserved [Eimeria maxima]/emb|CDJ58515.1|hypothetical protein, conserved [Eimeria maxima];emb|CDI82786.1|hypothetical protein, conserved [Eimeria praecox];ref|XP_013250156.1|hypothetical protein, conserved [Eimeria acervulina]/emb|CDI79775.1|hypothetical protein, conserved [Eimeria acervulina];ref|XP_013232130.1|hypothetical protein, conserved [Eimeria te…	ws dgat mgat [Cystoisospora suis] gb|PHJ23343.1|	2	F:GO:0008374; C:GO:0016020	F:O-acyltransferase activity; C:membrane	EC:2.3; EC:2; EC:2.3.1	Acyltransferases; Transferases; Acyltransferases	Coil (COILS); mobidb-lite (MOBIDB_LITE); mobidb-lite (MOBIDB_LITE); mobidb-lite (MOBIDB_LITE); mobidb-lite (MOBIDB_LITE); mobidb-lite (MOBIDB_LITE); mobidb-lite (MOBIDB_LITE); mobidb-lite (MOBIDB_LITE); mobidb-lite (MOBIDB_LITE); mobidb-lite (MOBIDB_LITE); mobidb-lite (MOBIDB_LITE)	no GO terms	no GO terms		EAH_00012260	hypothetical protein, conserved CDS	702.713	190.183	1.6267	9.17378e-05	Glycerolipid metabolism;Cutin, suberine and wax biosynthesis
EMWEY_00056350	subtilase family serine protease, putative CDS	2983.2	413.977	2.28044	1.21098e-25	2087.03	413.847	2.03127	0.000532986	498	100	0	60.63	ref|XP_013335882.1|subtilase family serine protease, putative [Eimeria maxima]/emb|CDJ59234.1|subtilase family serine protease, putative [Eimeria maxima];ref|XP_013246870.1|subtilase family serine protease, putative [Eimeria acervulina]/emb|CDI84081.1|subtilase family serine protease, putative [Eimeria acervulina];ref|XP_026193368.1|uncharacterized protein LOC34621881 [Cyclospora cayetanensis];gb…	N/A	3	P:GO:0006508; F:GO:0004252; C:GO:0016020	P:proteolysis; F:serine-type endopeptidase activity; C:membrane	EC:3.4.21; EC:3.4; EC:3	Acting on peptide bonds (peptidases); Acting on peptide bonds (peptidases); Hydrolases	IPR015500 (PRINTS); IPR036852 (G3DSA:3.40.50.GENE3D); IPR000209 (PFAM); PTHR43806 (PANTHER); IPR023827 (PROSITE_PATTERNS); IPR022398 (PROSITE_PATTERNS); IPR023828 (PROSITE_PATTERNS); PS51892 (PROSITE_PROFILES); IPR034204 (CDD); IPR036852 (SUPERFAMILY)	P:GO:0006508; F:GO:0003824; F:GO:0004175; F:GO:0004252; F:GO:0008233; F:GO:0008236; F:GO:0016787; F:GO:0017171; F:GO:0140096	P:proteolysis; F:catalytic activity; F:endopeptidase activity; F:serine-type endopeptidase activity; F:peptidase activity; F:serine-type peptidase activity; F:hydrolase activity; F:serine hydrolase activity; F:catalytic activity, acting on a protein		EAH_00048170	subtilase family serine protease, putative CDS	3465.13	743.723	1.93566	3.53498e-06	none identified
EMWEY_00057080	hypothetical protein, conserved CDS	64395.2	6815.25	2.67546	1.52279e-13	26585.4	5727.77	1.87106	0.0203663	123	3	6.33193e-62	67.15	ref|XP_013336010.1|hypothetical protein, conserved [Eimeria maxima]/emb|CDJ59362.1|hypothetical protein, conserved [Eimeria maxima];emb|CDJ48619.1|hypothetical protein, conserved [Eimeria brunetti];ref|XP_008814588.1|hypothetical protein C922_00754 [Plasmodium inui San Antonio 1]/gb|EUD69062.1|hypothetical protein C922_00754 [Plasmodium inui San Antonio 1]	none identified	2	P:GO:0016571; F:GO:0046872	P:histone methylation; F:metal ion binding			no IPS match	no IPS match	no IPS match		none identified
EMWEY_00060390	phosphoserine aminotransferase, putative CDS	2008.89	10.06	7.02355	2.45833e-121	1252.51	18.4067	5.68847	1.22539e-19	49	21	4.45641e-31	65.15	ref|XP_013333707.1|phosphoserine aminotransferase, putative, partial [Eimeria maxima]/emb|CDJ57057.1|phosphoserine aminotransferase, putative, partial [Eimeria maxima];ref|XP_013251219.1|phosphoserine aminotransferase, putative [Eimeria acervulina]/emb|CDI78556.1|phosphoserine aminotransferase, putative [Eimeria acervulina];emb|CDJ51125.1|phosphoserine aminotransferase, putative [Eimeria brunetti…	N/A	7	P:GO:0006564; P:GO:0006805; P:GO:0033359; P:GO:0042823; F:GO:0004648; F:GO:0030170; C:GO:0005829	P:L-serine biosynthetic process; P:xenobiotic metabolic process; P:lysine biosynthetic process via diaminopimelate and N-succinyl-2-amino-6-ketopimelate; P:pyridoxal phosphate biosynthetic process; F:O-phospho-L-serine:2-oxoglutarate aminotransferase activity; F:pyridoxal phosphate binding; C:cytosol	EC:2.6.1; EC:2.6.1.52; EC:2; EC:2.6	Transferring nitrogenous groups; Phosphoserine transaminase; Transferases; Transferring nitrogenous groups	no IPS match	no IPS match	no IPS match	Vitamin B6 metabolism;Methane metabolism;Glycine, serine and threonine metabolism;Cysteine and methionine metabolism	EAH_00035160	phosphoserine aminotransferase, putative CDS	96.6133	21.8167	1.95338	2.11426e-07	Vitamin B6 metabolism;Methane metabolism;Glycine, serine and threonine metabolism;Cysteine and methionine metabolism; From ToxoDB: Glycine, serine and threonine metabolism; Cysteine and methionine metabolism; Glycosaminoglycan biosynthesis - chondroitin sulfate / dermatan sulfate; Methane metabolism; Vitamin B6 metabolism
																90
T36 DEGs*	Original Description	APU-1.T0 Mean TPM**	APU-1.T36 Mean TPM**	APU-1 T36-T0 Log2 FC	APU-1 Adj. p-value	APU-2.T0 Mean TPM**	APU-2.T36 Mean TPM**	APU-2 T36-T0 Log2 FC	APU-2 Adj. p-value	Length	#Hits	e-Value	sim mean	BLAST Hit Description (HSP)	Best other hit	#GO	GO IDs	GO Names	Enzyme Codes	Enzyme Names	InterPro IDs	InterPro GO IDs	InterPro GO Names	E. maxima KEGG pathways	E. acervulina homolog	E. acervulina description	E. acervulina Mean T0 TPM	E. acervulina Mean T24 TPM	E. acervulina T24-T0 Log2 FC	Adj. p-value	E.acervulina KEGG pathways
EMWEY_00000710	hypothetical protein, conserved CDS	394.06	1314.24	2.31619	2.11169e-190	412.183	1031.28	1.55901	0.00213187	599	3	0	95.12	ref|XP_013333808.1|hypothetical protein, conserved [Eimeria maxima]/emb|CDJ57158.1|hypothetical protein, conserved [Eimeria maxima];emb|CDI75859.1|hypothetical protein EPH_0044160 [Eimeria praecox];gb|OEH80056.1|hypothetical protein cyc_01285 [Cyclospora cayetanensis]	none identified						Coil (COILS); mobidb-lite (MOBIDB_LITE); mobidb-lite (MOBIDB_LITE); mobidb-lite (MOBIDB_LITE)	no GO terms	no GO terms		none identified
EMWEY_00001470	hypothetical protein CDS	1.19	16790.5	14.2485	1.66803e-302	6.93	26833.1	11.8224	7.37076e-63	249	1	1.61087e-113	100	ref|XP_013338108.1|hypothetical protein EMWEY_00001470 [Eimeria maxima]/emb|CDJ61458.1|hypothetical protein EMWEY_00001470 [Eimeria maxima]	none identified						mobidb-lite (MOBIDB_LITE); mobidb-lite (MOBIDB_LITE)	no GO terms	no GO terms		none identified
EMWEY_00005500	SAG family member CDS	8.06667	1834.05	8.38924	8.60299e-261	12.1433	1451.27	7.05464	1.71167e-53	241	100	1.34824e-134	54.26	ref|XP_013333621.1|SAG family member [Eimeria maxima]/emb|CDJ56971.1|SAG family member [Eimeria maxima];ref|XP_013333619.1|SAG family member [Eimeria maxima]/emb|CDJ56969.1|SAG family member [Eimeria maxima];ref|XP_013333620.1|SAG family member [Eimeria maxima]/emb|CDJ56970.1|SAG family member [Eimeria maxima];ref|XP_013333618.1|SAG family member [Eimeria maxima]/emb|CDJ56968.1|SAG family member …	N/A	1	C:GO:0016020	C:membrane			IPR021288 (PFAM); mobidb-lite (MOBIDB_LITE); mobidb-lite (MOBIDB_LITE)	no GO terms	no GO terms		EAH_00006800	SAG family member CDS	0.666667	1.59667	1.39079	0.0115936	none identified
EMWEY_00006190	hypothetical protein, conserved CDS	21.1033	1855.51	7.03346	0	17.3733	2929.9	7.54674	1.63673e-116	153	62	1.36813e-98	62.63	ref|XP_013336985.1|hypothetical protein, conserved [Eimeria maxima]/emb|CDJ60335.1|hypothetical protein, conserved [Eimeria maxima];ref|XP_013248530.1|hypothetical protein, conserved [Eimeria acervulina]/emb|CDI81900.1|hypothetical protein, conserved [Eimeria acervulina];ref|XP_013356671.1|uncharacterized protein EMH_0018760 [Eimeria mitis]/emb|CDJ34108.1|hypothetical protein, conserved [Eimeria …	putative transmembrane protein [Toxoplasma gondii VEG] gb|ESS35557.1|	1	C:GO:0016020	C:membrane			no IPS match	no IPS match	no IPS match		EAH_00024130	hypothetical protein, conserved CDS	65.6033	905.857	3.77428	2.67404e-11	none identified
EMWEY_00008040	SAG family member CDS	3.10667	13380.4	12.5715	3.80077e-220	8.14333	11293.9	10.5213	4.07729e-110	235	100	5.14138e-149	54.49	ref|XP_013337465.1|SAG family member [Eimeria maxima]/emb|CDJ60815.1|SAG family member [Eimeria maxima];ref|XP_013252785.1|SAG family member [Eimeria acervulina]/emb|CDI76720.1|SAG family member [Eimeria acervulina];ref|XP_037879194.1|SAG family member [Eimeria mitis]/emb|CDJ36906.1|SAG family member [Eimeria mitis];emb|CDI81791.1|SAG family member [Eimeria praecox];emb|CDJ49254.1|SAG family memb…	N/A	1	C:GO:0016020	C:membrane			IPR021288 (PFAM)	no GO terms	no GO terms		EAH_00003690	SAG family member CDS	32.88	255.213	2.99886	1.325e-08	none identified
EMWEY_00009150	hypothetical protein, conserved CDS	0.673333	15365	14.8768	4.29776e-216	6.09333	18147.4	11.4135	1.49702e-52	755	100	0	57	ref|XP_013334138.1|hypothetical protein, conserved [Eimeria maxima]/emb|CDJ57490.1|hypothetical protein, conserved [Eimeria maxima];emb|CDJ53429.1|hypothetical protein, conserved [Eimeria brunetti];ref|XP_013228092.1|hypothetical protein, conserved [Eimeria tenella]/emb|CDJ37254.1|hypothetical protein, conserved [Eimeria tenella];ref|XP_013439765.1|hypothetical protein, conserved [Eimeria necatri…	Toxoplasma gondii family D protein [Toxoplasma gondii ME49] ref|XP_002370229.1	1	C:GO:0016020	C:membrane			mobidb-lite (MOBIDB_LITE); mobidb-lite (MOBIDB_LITE); mobidb-lite (MOBIDB_LITE)	no GO terms	no GO terms		EAH_00034710	GPI transamidase subunit PIG-U, putative CDS	214.473	61.9533	−1.52	8.01264e-05	none identified
EMWEY_00010520	hypothetical protein, conserved CDS	0.426667	1305.02	12.1887	6.54592e-191	0.653333	2143.27	11.6249	2.38233e-113	223	8	3.44436e-115	75.02	ref|XP_013334299.1|hypothetical protein, conserved [Eimeria maxima]/emb|CDJ57651.1|hypothetical protein, conserved [Eimeria maxima];ref|XP_013250956.1|hypothetical protein, conserved [Eimeria acervulina]/emb|CDJ26791.1|hypothetical protein, conserved [Eimeria acervulina];emb|CDI84776.1|hypothetical protein, conserved [Eimeria praecox];emb|CDJ49996.1|hypothetical protein, conserved [Eimeria brunet…	none identified						Coil (COILS); mobidb-lite (MOBIDB_LITE); mobidb-lite (MOBIDB_LITE)	no GO terms	no GO terms		EAH_00037890	hypothetical protein, conserved CDS	27.78	1070.48	5.22393	5.87916e-19	none identified
EMWEY_00012830	SAG family member CDS	26.3267	2586.68	7.19372	0	7.27333	3772.88	9.15277	1.77595e-92	255	100	5.15384e-175	60.48	ref|XP_013334603.1|SAG family member [Eimeria maxima]/emb|CDJ57955.1|SAG family member [Eimeria maxima];emb|CDI86325.1|SAG family member [Eimeria praecox];ref|XP_013250260.1|SAG family member [Eimeria acervulina]/emb|CDI79672.1|SAG family member [Eimeria acervulina];ref|XP_013353512.1|SAG family member [Eimeria mitis]/emb|CDJ30947.1|SAG family member [Eimeria mitis];emb|CDJ45669.1|SAG family memb…	N/A	1	C:GO:0016020	C:membrane			IPR021288 (PFAM)	no GO terms	no GO terms		EAH_00011680	SAG family member CDS	96.5167	1903.39	4.30046	1.07104e-13	none identified
EMWEY_00014920	myosin light chain TgMLC1, putative CDS	3.38	1880.4	9.61992	1.36003e-299	4.20667	2251.67	9.06818	3.95835e-63	206	100	7.69256e-155	63.28	ref|XP_013334943.1|myosin light chain TgMLC1, putative [Eimeria maxima]/emb|CDJ58297.1|myosin light chain TgMLC1, putative [Eimeria maxima];emb|CDI86395.1|myosin light chain TgMLC1, putative [Eimeria praecox];emb|CDJ46901.1|myosin light chain TgMLC1, putative [Eimeria brunetti];ref|XP_013249157.1|myosin light chain TgMLC1, putative [Eimeria acervulina]/emb|CDI80991.1|myosin light chain TgMLC1, pu…	N/A	5	F:GO:0005509; F:GO:0005515; C:GO:0015629; C:GO:0032991; C:GO:0070258	F:calcium ion binding; F:protein binding; C:actin cytoskeleton; C:protein-containing complex; C:inner membrane pellicle complex			Coil (COILS); G3DSA:1.10.238.10 (GENE3D); G3DSA:1.10.238.10 (GENE3D); PTHR23048 (PANTHER); IPR002048 (PROSITE_PROFILES); IPR011992 (SUPERFAMILY)	F:GO:0005509; C:GO:0005622; C:GO:0005856; C:GO:0015629; C:GO:0032991; C:GO:0043226; C:GO:0043228; C:GO:0043229; C:GO:0043232; C:GO:0110165	F:calcium ion binding; C:intracellular anatomical structure; C:cytoskeleton; C:actin cytoskeleton; C:protein-containing complex; C:organelle; C:non-membrane-bounded organelle; C:intracellular organelle; C:intracellular non-membrane-bounded organelle; C:cellular anatomical entity		EAH_00019100	myosin light chain TgMLC1, putative CDS	70.9167	1699.11	4.59691	1.34768e-17	none identified
EMWEY_00016000	hypothetical protein, conserved CDS	0.733333	5857.09	13.399	9.73801e-194	3.60667	8669.74	11.0469	2.3377e-40	980	8	4.23164e-129	73.53	ref|XP_013335132.1|hypothetical protein, conserved [Eimeria maxima]/emb|CDJ58486.1|hypothetical protein, conserved [Eimeria maxima];emb|CDI75067.1|hypothetical protein, conserved [Eimeria praecox];emb|CDJ48102.1|hypothetical protein, conserved [Eimeria brunetti];ref|XP_013247336.1|hypothetical protein, conserved [Eimeria acervulina]/emb|CDI83562.1|hypothetical protein, conserved [Eimeria acervuli…	uncharacterized serine-rich protein C215.13-like [Cyclospora cayetanensis] ref|XP_026191624.1						Coil (COILS); Coil (COILS); Coil (COILS); mobidb-lite (MOBIDB_LITE); mobidb-lite (MOBIDB_LITE); mobidb-lite (MOBIDB_LITE); mobidb-lite (MOBIDB_LITE); mobidb-lite (MOBIDB_LITE); mobidb-lite (MOBIDB_LITE); mobidb-lite (MOBIDB_LITE); mobidb-lite (MOBIDB_LITE); mobidb-lite (MOBIDB_LITE); mobidb-lite (MOBIDB_LITE); mobidb-lite (MOBIDB_LITE); mobidb-lite (MOBIDB_LITE); mobidb-lite (MOBIDB_LITE); mobidb…	no GO terms	no GO terms		EAH_00037890	hypothetical protein, conserved CDS	27.78	1070.48	5.22393	5.87916e-19	none identified
EMWEY_00017610	microneme protein, putative CDS	0.883333	1002.4	10.6717	6.43532e-174	1.53	1053.19	9.39947	3.31893e-57	2346	100	0	55.6	ref|XP_013335379.1|microneme protein, putative [Eimeria maxima]/emb|CDJ58731.1|microneme protein, putative [Eimeria maxima];gb|AAO52676.1|TFP250 [Eimeria maxima];emb|CDJ50655.1|microneme protein, putative [Eimeria brunetti];ref|XP_013247279.1|microneme protein, putative [Eimeria acervulina]/emb|CDI83624.1|microneme protein, putative [Eimeria acervulina];ref|XP_013231935.1|Microneme protein 4 [Eim…	N/A	2	F:GO:0005509; C:GO:0005576	F:calcium ion binding; C:extracellular region			Coil (COILS); G3DSA:2.10.25.10 (GENE3D); PIRSF036312 (PIRSF); IPR001881 (PFAM); G3DSA:2.10.25.10 (GENE3D); G3DSA:2.10.25.10 (GENE3D); G3DSA:2.10.25.10 (GENE3D); G3DSA:2.10.25.10 (GENE3D); G3DSA:2.10.25.10 (GENE3D); G3DSA:2.10.25.10 (GENE3D); G3DSA:2.10.25.10 (GENE3D); G3DSA:2.10.25.10 (GENE3D); IPR024731 (PFAM); G3DSA:2.10.25.10 (GENE3D); G3DSA:2.10.25.10 (GENE3D); mobidb-lite (MOBIDB_LITE); mobi…	F:GO:0005509	F:calcium ion binding		EAH_00041150	microneme protein, putative CDS	40.85	586.827	3.9492	3.38411e-19	none identified
EMWEY_00017740	hypothetical protein, conserved CDS	1.04667	1763.09	11.2114	1.52335e-229	1.73667	2927.36	10.6845	5.73379e-62	592	8	4.61078e-108	84.83	ref|XP_013333031.1|hypothetical protein, conserved [Eimeria maxima]/emb|CDJ56380.1|hypothetical protein, conserved [Eimeria maxima];ref|XP_013228985.1|hypothetical protein, conserved [Eimeria tenella]/emb|CDJ38147.1|hypothetical protein, conserved [Eimeria tenella];emb|CDJ45983.1|hypothetical protein, conserved [Eimeria brunetti];ref|XP_013434258.1|hypothetical protein, conserved [Eimeria necatri…	none identified	4	P:GO:0006357; F:GO:0000976; C:GO:0005634; C:GO:0016020	P:regulation of transcription by RNA polymerase II; F:transcription cis-regulatory region binding; C:nucleus; C:membrane			Coil (COILS); Coil (COILS); mobidb-lite (MOBIDB_LITE); mobidb-lite (MOBIDB_LITE); mobidb-lite (MOBIDB_LITE); mobidb-lite (MOBIDB_LITE); mobidb-lite (MOBIDB_LITE); mobidb-lite (MOBIDB_LITE); mobidb-lite (MOBIDB_LITE); mobidb-lite (MOBIDB_LITE); PTHR14312 (PANTHER)	P:GO:0006139; P:GO:0006351; P:GO:0006355; P:GO:0006357; P:GO:0006366; P:GO:0006725; P:GO:0006807; P:GO:0008152; P:GO:0009058; P:GO:0009059; P:GO:0009889; P:GO:0009987; P:GO:0010467; P:GO:0010468; P:GO:0010556; P:GO:0016070; P:GO:0018130; P:GO:0019219; P:GO:0019222; P:GO:0019438; P:GO:0031323; P:GO:0031326; P:GO:0032774; P:GO:0034641; P:GO:0034645; P:GO:0034654; P:GO:0043170; P:GO:0044237; P:GO:00…	P:nucleobase-containing compound metabolic process; P:DNA-templated transcription; P:regulation of DNA-templated transcription; P:regulation of transcription by RNA polymerase II; P:transcription by RNA polymerase II; P:cellular aromatic compound metabolic process; P:nitrogen compound metabolic process; P:metabolic process; P:biosynthetic process; P:macromolecule biosynthetic process; P:regulatio…		EAH_00058140	hypothetical protein, conserved CDS	43.3067	3850.81	6.42511	1.56551e-31	none identified
EMWEY_00017850	hypothetical protein CDS	1.63	1067.32	9.89176	2.276e-144	3.09667	1209.04	8.67124	3.59615e-45	324	100	0	51	ref|XP_013335430.1|hypothetical protein EMWEY_00017850, partial [Eimeria maxima]/emb|CDJ58782.1|hypothetical protein EMWEY_00017850, partial [Eimeria maxima];gb|AOY42085.1|microneme protein 3 [Eimeria maxima];gb|AMN15064.1|microneme 3 [Eimeria acervulina];emb|CDJ47617.1|microneme protein, putative [Eimeria brunetti];gb|AXC32915.1|microneme protein 3 [Eimeria mitis];ref|XP_013350003.1|microneme pr…	microneme protein 3 [Eimeria maxima] gb|AOY42085.1|	1	C:GO:0110165	C:cellular anatomical entity			IPR019562 (PFAM); G3DSA:3.90.640.70 (GENE3D); mobidb-lite (MOBIDB_LITE)	no GO terms	no GO terms		EAH_00068410	microneme protein, putative CDS	67.2667	957.043	3.94369	1.83054e-20	none identified
EMWEY_00023210	hypothetical protein CDS	0.966667	11037.3	13.9309	1.08445e-284	6.06667	12452.7	10.8222	1.57234e-38	192	1	7.01566e-20	100	ref|XP_013333404.1|hypothetical protein EMWEY_00023210 [Eimeria maxima]/emb|CDJ56753.1|hypothetical protein EMWEY_00023210 [Eimeria maxima]	none identified						Coil (COILS); Coil (COILS); mobidb-lite (MOBIDB_LITE); mobidb-lite (MOBIDB_LITE); mobidb-lite (MOBIDB_LITE); mobidb-lite (MOBIDB_LITE); PS51257 (PROSITE_PROFILES)	no GO terms	no GO terms		none identified
EMWEY_00024670	hypothetical protein, conserved CDS	411.583	2419.94	3.12555	2.29e-200	346.083	3561.17	3.50188	7.41387e-18	96	9	1.86063e-48	78.96	ref|XP_013336394.1|hypothetical protein, conserved [Eimeria maxima]/emb|CDJ59749.1|hypothetical protein, conserved [Eimeria maxima];ref|XP_013249968.1|hypothetical protein, conserved [Eimeria acervulina]/emb|CDI80005.1|hypothetical protein, conserved [Eimeria acervulina];ref|XP_013353722.1|uncharacterized protein EMH_0064560 [Eimeria mitis]/ref|XP_013355435.1|uncharacterized protein EMH_0078320 […	none identified						mobidb-lite (MOBIDB_LITE); mobidb-lite (MOBIDB_LITE); mobidb-lite (MOBIDB_LITE)	no GO terms	no GO terms		EAH_00013230	hypothetical protein, conserved CDS	671.52	5155.86	3.08171	1.11294e-22	none identified
EMWEY_00025290	Isoleucyl-tRNA synthetase-related, related CDS	49929.4	5216.95	−2.69	2.94175e-15	19238.8	4363.92	−1.80	0.0276954	106	60	1.94303e-45	58.53	ref|XP_013336491.1|Isoleucyl-tRNA syntehtase-related, related, partial [Eimeria maxima]/emb|CDJ59846.1|Isoleucyl-tRNA syntehtase-related, related, partial [Eimeria maxima];emb|CDJ48619.1|hypothetical protein, conserved [Eimeria brunetti];ref|XP_013249142.1|hypothetical protein, conserved, partial [Eimeria acervulina]/emb|CDI81005.1|hypothetical protein, conserved, partial [Eimeria acervulina];emb…	N/A	13	P:GO:0006355; P:GO:0015936; P:GO:0034660; P:GO:0036211; F:GO:0003677; F:GO:0003700; F:GO:0004420; F:GO:0016779; F:GO:0016874; F:GO:0043167; F:GO:0140096; C:GO:0005634; C:GO:0016020	P:regulation of DNA-templated transcription; P:coenzyme A metabolic process; P:ncRNA metabolic process; P:protein modification process; F:DNA binding; F:DNA-binding transcription factor activity; F:hydroxymethylglutaryl-CoA reductase (NADPH) activity; F:nucleotidyltransferase activity; F:ligase activity; F:ion binding; F:catalytic activity, acting on a protein; C:nucleus; C:membrane	EC:1.1.1.34; EC:6; EC:2.7.7	Hydroxymethylglutaryl-CoA reductase (NADPH); Ligases; Transferring phosphorus-containing groups	IPR001646 (PFAM); G3DSA:2.160.20.80 (GENE3D); SSF141571 (SUPERFAMILY)	no GO terms	no GO terms	Terpenoid backbone biosynthesis	EAH_00057970	hypothetical protein, conserved CDS	4074.71	2392.65	−0.48	0.365367	Terpenoid backbone biosynthesis
EMWEY_00025900	hypothetical protein, conserved CDS	2.45	1083.22	9.36847	0	1.73333	1212.66	9.45322	2.28644e-47	274	88	0	61.4	ref|XP_013336579.1|hypothetical protein, conserved [Eimeria maxima]/emb|CDJ59934.1|hypothetical protein, conserved [Eimeria maxima];ref|XP_013251499.1|hypothetical protein, conserved [Eimeria acervulina]/emb|CDI78230.1|hypothetical protein, conserved [Eimeria acervulina];ref|XP_037878479.1|uncharacterized protein EMH_0009980 [Eimeria mitis]/ref|XP_037878941.1|uncharacterized protein EMH_0093110 […	uveal autoantigen with coiled-coil domains and ankyrin repeats [Cyclospora cayetanensis] ref|XP_022588616.1|	1	C:GO:0016020	C:membrane			Coil (COILS); Coil (COILS); Coil (COILS)	no GO terms	no GO terms		EAH_00000850	hypothetical protein, conserved CDS	79.05	606.767	2.9837	2.63695e-07	none identified
EMWEY_00027480	Microneme protein etmic-2/7h, related CDS	196.863	1181.26	3.16751	6.03865e-35	170.74	1716.12	3.44024	4.27112e-12	295	40	2.30223e-178	64.56	ref|XP_013336744.1|Microneme protein etmic-2/7h, related [Eimeria maxima]/emb|CDJ60099.1|Microneme protein etmic-2/7h, related [Eimeria maxima];emb|CBX60033.1|Microneme protein 2 [Eimeria maxima];ref|XP_013253324.1|Microneme protein etmic-2/7h, related [Eimeria acervulina]/gb|ALB06108.1|microneme 2 [Eimeria acervulina]/emb|CDI76028.1|Microneme protein etmic-2/7h, related [Eimeria acervulina];emb|…	N/A						IPR009556 (PFAM); mobidb-lite (MOBIDB_LITE); mobidb-lite (MOBIDB_LITE); mobidb-lite (MOBIDB_LITE)	no GO terms	no GO terms		EAH_00000090	Microneme protein etmic-2/7h, related CDS	3.67333	2715.57	9.41851	1.99238e-66	none identified
EMWEY_00027550	hypothetical protein, conserved CDS	19.7933	1363.45	6.68311	0	37.1433	1659.92	5.61831	4.6181e-56	144	85	1.50972e-73	63.39	ref|XP_013333634.1|hypothetical protein, conserved [Eimeria maxima]/emb|CDJ56984.1|hypothetical protein, conserved [Eimeria maxima];ref|XP_013249609.1|hypothetical protein, conserved [Eimeria acervulina]/emb|CDI80440.1|hypothetical protein, conserved [Eimeria acervulina];ref|XP_026189744.1|uncharacterized protein LOC34618917 [Cyclospora cayetanensis];ref|XP_013352998.1|uncharacterized protein EMH…	RNA recognition motif (A.K.A RRM, RBD, or RNP domain) protein [Toxoplasma gondii VEG] gb|ESS32339.1|	1	F:GO:0003723	F:RNA binding			IPR012677 (G3DSA:3.30.70.GENE3D); IPR000504 (PFAM); mobidb-lite (MOBIDB_LITE); cd00590 (CDD); IPR035979 (SUPERFAMILY)	F:GO:0003676; F:GO:0003723	F:nucleic acid binding; F:RNA binding		EAH_00002760	hypothetical protein, conserved CDS	74.5033	1373.3	4.24017	2.51606e-17	none identified
EMWEY_00028320	hypothetical protein, conserved CDS	7.57333	1957.81	8.59058	0	7.43333	3833.36	9.10519	5.13818e-60	706	24	2.60914e-173	74.97	ref|XP_013336827.1|hypothetical protein, conserved [Eimeria maxima]/emb|CDJ60182.1|hypothetical protein, conserved [Eimeria maxima];emb|CDJ52979.1|hypothetical protein, conserved [Eimeria brunetti];ref|XP_013354671.1|uncharacterized protein EMH_0042460 [Eimeria mitis]/emb|CDJ32106.1|hypothetical protein, conserved [Eimeria mitis];ref|XP_013253051.1|hypothetical protein, conserved [Eimeria acervul…	putative autoantigen, coiled-coil vesicle tethering subfamily A protein 1 [Toxoplasma gondii VEG] gb|ESS33075.1|	1	C:GO:0016020	C:membrane			Coil (COILS); Coil (COILS); Coil (COILS); Coil (COILS); Coil (COILS); Coil (COILS); mobidb-lite (MOBIDB_LITE); mobidb-lite (MOBIDB_LITE); mobidb-lite (MOBIDB_LITE); mobidb-lite (MOBIDB_LITE); mobidb-lite (MOBIDB_LITE); mobidb-lite (MOBIDB_LITE); mobidb-lite (MOBIDB_LITE); PTHR34491 (PANTHER)	no GO terms	no GO terms		EAH_00017780	hypothetical protein, conserved CDS	0.106667	0.803333	3.02732	2.56065e-06	none identified
EMWEY_00029270	hypothetical protein, conserved CDS	5.45667	1292.68	8.46271	0	2.71333	1778.55	9.37064	2.65383e-42	923	100	0	44.07	ref|XP_013333713.1|hypothetical protein, conserved [Eimeria maxima]/emb|CDJ57063.1|hypothetical protein, conserved [Eimeria maxima];ref|XP_013333712.1|hypothetical protein EMWEY_00029260 [Eimeria maxima]/emb|CDJ57062.1|hypothetical protein EMWEY_00029260 [Eimeria maxima];ref|XP_013251239.1|hypothetical protein, conserved [Eimeria acervulina]/emb|CDI78535.1|hypothetical protein, conserved [Eimeria…	Microneme protein 5, partial [Eimeria maxima] emb|CBX60036.1|	3	P:GO:0006508; F:GO:0005515; C:GO:0005576	P:proteolysis; F:protein binding; C:extracellular region			G3DSA:3.50.4.10 (GENE3D); IPR003609 (PFAM); G3DSA:3.50.4.10 (GENE3D); IPR003609 (PFAM); G3DSA:3.50.4.10 (GENE3D); IPR003609 (PROSITE_PROFILES); IPR003609 (PROSITE_PROFILES); IPR003609 (PROSITE_PROFILES); IPR003609 (PROSITE_PROFILES); IPR003609 (PROSITE_PROFILES); IPR003609 (PROSITE_PROFILES); IPR003609 (PROSITE_PROFILES); IPR000177 (CDD); IPR000177 (CDD); IPR000177 (CDD); IPR000177 (CDD); SSF5741…	P:GO:0006508; F:GO:0005515; C:GO:0005576	P:proteolysis; F:protein binding; C:extracellular region		EAH_00034850	hypothetical protein, conserved CDS	107.103	2389.56	4.53078	1.03991e-19	none identified
EMWEY_00029320	hypothetical protein, conserved CDS	1.55333	1337.69	10.2602	1.01898e-235	1.36	1632.55	10.2775	4.20122e-97	157	18	3.50451e-94	79.47	ref|XP_013333718.1|hypothetical protein, conserved [Eimeria maxima]/emb|CDJ57068.1|hypothetical protein, conserved [Eimeria maxima];emb|CDI84973.1|hypothetical protein, conserved [Eimeria praecox];ref|XP_013249471.1|hypothetical protein, conserved [Eimeria acervulina]/emb|CDI80592.1|hypothetical protein, conserved [Eimeria acervulina];emb|CDJ46921.1|hypothetical protein, conserved [Eimeria brunet…	putative transmembrane protein [Toxoplasma gondii VEG] gb|ESS34768.1|	1	C:GO:0016020	C:membrane			no IPS match	no IPS match	no IPS match		EAH_00053490	hypothetical protein, conserved CDS	15.79	742.317	5.48553	4.19413e-18	none identified
EMWEY_00029600	oocyst wall protein COWP, putative CDS	4769.07	16820.6	2.39724	8.35231e-169	4277.51	15947.9	2.12813	0.000506858	466	100	0	43.51	ref|XP_013336991.1|oocyst wall protein COWP, putative [Eimeria maxima]/emb|CDJ60341.1|oocyst wall protein COWP, putative [Eimeria maxima];ref|XP_013247688.1|oocyst wall protein COWP, putative [Eimeria acervulina]/emb|CDI83142.1|oocyst wall protein COWP, putative [Eimeria acervulina];gb|ABQ41429.1|unknown [Eimeria tenella];ref|XP_013234213.1|oocyst wall protein COWP, putative [Eimeria tenella]/emb…	N/A	1	C:GO:0016020	C:membrane			no IPS match	no IPS match	no IPS match		EAH_00033530	oocyst wall protein COWP, putative CDS	22791.2	30802.1	0.604679	0.080206	none identified
EMWEY_00030150	hypothetical protein, conserved CDS	4.12	1047.65	8.53071	2.3583e-107	6.06333	1610.12	8.04961	7.37686e-27	866	6	0	77.13	ref|XP_013333742.1|hypothetical protein, conserved, partial [Eimeria maxima]/emb|CDJ57092.1|hypothetical protein, conserved, partial [Eimeria maxima];emb|CDJ46352.1|hypothetical protein, conserved [Eimeria brunetti];emb|CDI79746.1|hypothetical protein EPH_0008550 [Eimeria praecox];ref|XP_013253078.1|hypothetical protein, conserved [Eimeria acervulina]/emb|CDJ26774.1|hypothetical protein, conserve…	none identified						Coil (COILS); Coil (COILS); Coil (COILS); mobidb-lite (MOBIDB_LITE); mobidb-lite (MOBIDB_LITE); mobidb-lite (MOBIDB_LITE); mobidb-lite (MOBIDB_LITE); mobidb-lite (MOBIDB_LITE); mobidb-lite (MOBIDB_LITE); mobidb-lite (MOBIDB_LITE); mobidb-lite (MOBIDB_LITE); mobidb-lite (MOBIDB_LITE); mobidb-lite (MOBIDB_LITE); mobidb-lite (MOBIDB_LITE); mobidb-lite (MOBIDB_LITE); mobidb-lite (MOBIDB_LITE); mobidb…	no GO terms	no GO terms		EAH_00017540	hypothetical protein, conserved CDS	17.8733	4614.41	7.98479	9.87199e-56	none identified
EMWEY_00035290	hypothetical protein, conserved CDS	3.66	2682.86	10.0192	2.17349e-201	6.85667	5106.02	9.58356	6.5417e-92	101	14	1.64653e-58	67.7	ref|XP_013337485.1|hypothetical protein, conserved [Eimeria maxima]/emb|CDJ60835.1|hypothetical protein, conserved [Eimeria maxima];ref|XP_013433784.1|hypothetical protein, conserved [Eimeria necatrix]/emb|CDJ65317.1|hypothetical protein, conserved [Eimeria necatrix];ref|XP_013232234.1|hypothetical protein, conserved [Eimeria tenella]/emb|CDJ41484.1|hypothetical protein, conserved [Eimeria tenell…	none identified						no IPS match	no IPS match	no IPS match		none identified
EMWEY_00036540	microneme protein, putative CDS	3.49	1445.15	9.23354	2.40222e-132	4.58	1243.27	8.16869	2.36956e-49	415	100	0	49.95	gb|AOY42085.1|microneme protein 3 [Eimeria maxima];ref|XP_013337599.1|microneme protein, putative, partial [Eimeria maxima]/emb|CDJ60949.1|microneme protein, putative, partial [Eimeria maxima];emb|CDI84978.1|microneme protein, putative [Eimeria praecox];gb|AXC32915.1|microneme protein 3 [Eimeria mitis];ref|XP_013350003.1|microneme protein, putative [Eimeria mitis]/emb|CDJ27425.1|microneme protein…	N/A	6	P:GO:0007155; F:GO:0005515; F:GO:0016624; F:GO:0030246; C:GO:0020009; C:GO:0031410	P:cell adhesion; F:protein binding; F:oxidoreductase activity, acting on the aldehyde or oxo group of donors, disulfide as acceptor; F:carbohydrate binding; C:microneme; C:cytoplasmic vesicle			Coil (COILS); G3DSA:3.90.640.70 (GENE3D); IPR019562 (PFAM); mobidb-lite (MOBIDB_LITE); mobidb-lite (MOBIDB_LITE)	no GO terms	no GO terms		EAH_00017570	Microneme protein 13, related CDS	26.5833	188.223	2.98741	1.51121e-15	none identified
EMWEY_00040720	hypothetical protein, conserved CDS	722.877	2081.17	2.10092	4.50075e-166	743.487	2310.91	1.85661	0.0329194	466	10	0	67.35	ref|XP_013338047.1|hypothetical protein, conserved [Eimeria maxima]/emb|CDJ61397.1|hypothetical protein, conserved [Eimeria maxima];ref|XP_013436894.1|hypothetical protein, conserved [Eimeria necatrix]/emb|CDJ68427.1|hypothetical protein, conserved [Eimeria necatrix];ref|XP_013231012.1|hypothetical protein, conserved [Eimeria tenella]/emb|CDJ40259.1|hypothetical protein, conserved [Eimeria tenell…	none identified						mobidb-lite (MOBIDB_LITE); mobidb-lite (MOBIDB_LITE); mobidb-lite (MOBIDB_LITE)	no GO terms	no GO terms		EAH_00029120	hypothetical protein, conserved CDS	519.997	432.8	−0.07	0.868661	none identified
EMWEY_00044080	hypothetical protein, conserved CDS	141.85	1028.21	3.43776	7.79464e-42	144.99	1014.75	2.94254	5.71479e-11	246	9	3.47731e-153	82.7	ref|XP_013338359.1|hypothetical protein, conserved [Eimeria maxima]/emb|CDJ61709.1|hypothetical protein, conserved [Eimeria maxima];emb|CDI85201.1|hypothetical protein, conserved [Eimeria praecox];ref|XP_013246849.1|hypothetical protein, conserved [Eimeria acervulina]/emb|CDI84110.1|hypothetical protein, conserved [Eimeria acervulina];ref|XP_013234045.1|hypothetical protein, conserved [Eimeria te…	none identified	1	C:GO:0016020	C:membrane			mobidb-lite (MOBIDB_LITE); mobidb-lite (MOBIDB_LITE); mobidb-lite (MOBIDB_LITE)	no GO terms	no GO terms		EAH_00048610	hypothetical protein, conserved CDS	25.2367	305.093	3.65015	5.01051e-12	none identified
EMWEY_00045300	MAP3K epsilon protein kinase, related CDS	1220.26	3758.14	2.20075	2.5131e-220	1045.31	3707.81	2.04996	0.00756903	730	100	0	52.1	ref|XP_013338449.1|MAP3K epsilon protein kinase, related [Eimeria maxima]/emb|CDJ61799.1|MAP3K epsilon protein kinase, related [Eimeria maxima];ref|XP_013228472.1|hypothetical protein, conserved [Eimeria tenella]/emb|CDJ37634.1|hypothetical protein, conserved [Eimeria tenella];ref|XP_026191439.1|uncharacterized protein LOC34620003 [Cyclospora cayetanensis];ref|XP_013435755.1|hypothetical protein,…	N/A	51	P:GO:0002224; P:GO:0006691; P:GO:0006954; P:GO:0006974; P:GO:0008344; P:GO:0009410; P:GO:0009636; P:GO:0009651; P:GO:0010557; P:GO:0010770; P:GO:0018105; P:GO:0031328; P:GO:0032147; P:GO:0032496; P:GO:0032675; P:GO:0032760; P:GO:0032879; P:GO:0034097; P:GO:0035095; P:GO:0035924; P:GO:0038066; P:GO:0043406; P:GO:0044351; P:GO:0045666; P:GO:0045793; P:GO:0046328; P:GO:0046777; P:GO:0048010; P:GO:00…	P:toll-like receptor signaling pathway; P:leukotriene metabolic process; P:inflammatory response; P:DNA damage response; P:adult locomotory behavior; P:response to xenobiotic stimulus; P:response to toxic substance; P:response to salt stress; P:positive regulation of macromolecule biosynthetic process; P:positive regulation of cell morphogenesis involved in differentiation; P:peptidyl-serine phos…	EC:2.7.1; EC:2.7.12.1; EC:2.7.11.1; EC:2.7.12.2; EC:2.7; EC:2; EC:2.7.11.17	Transferring phosphorus-containing groups; Dual-specificity kinase; Non-specific serine/threonine protein kinase; Mitogen-activated protein kinase kinase; Transferring phosphorus-containing groups; Transferases; Calcium/calmodulin-dependent protein kinase	IPR000719 (PFAM); G3DSA:1.10.510.10 (GENE3D); mobidb-lite (MOBIDB_LITE); mobidb-lite (MOBIDB_LITE); IPR045269 (PANTHER); IPR017441 (PROSITE_PATTERNS); IPR008271 (PROSITE_PATTERNS); IPR000719 (PROSITE_PROFILES); IPR011009 (SUPERFAMILY)	P:GO:0006468; P:GO:0006793; P:GO:0006796; P:GO:0006807; P:GO:0006914; P:GO:0006996; P:GO:0007033; P:GO:0008152; P:GO:0009056; P:GO:0009987; P:GO:0016043; P:GO:0016236; P:GO:0016310; P:GO:0018105; P:GO:0018193; P:GO:0018209; P:GO:0019538; P:GO:0019538; P:GO:0036211; P:GO:0036211; P:GO:0043170; P:GO:0043412; P:GO:0044237; P:GO:0044238; P:GO:0044248; P:GO:0044260; P:GO:0046777; P:GO:0061919; P:GO:00…	P:protein phosphorylation; P:phosphorus metabolic process; P:phosphate-containing compound metabolic process; P:nitrogen compound metabolic process; P:autophagy; P:organelle organization; P:vacuole organization; P:metabolic process; P:catabolic process; P:cellular process; P:cellular component organization; P:macroautophagy; P:phosphorylation; P:peptidyl-serine phosphorylation; P:peptidyl-amino a…	Human immunodeficiency virus 1 infection	EAH_00052690	Protein kinase domain-containing protein, related CDS	1577.21	1711.28	0.304003	0.35776	Human immunodeficiency virus 1 infection
EMWEY_00048180	hypothetical protein, conserved CDS	2.93667	2666.05	10.3395	5.1072e-275	5.25333	3293.75	9.04502	7.88798e-32	172	10	8.62304e-123	71.87	ref|XP_013332709.1|hypothetical protein, conserved [Eimeria maxima]/emb|CBX60037.1|Microneme protein 7 [Eimeria maxima]/emb|CDJ56059.1|hypothetical protein, conserved [Eimeria maxima];emb|CDJ48549.1|hypothetical protein, conserved [Eimeria brunetti];emb|CDI83092.1|hypothetical protein, conserved [Eimeria praecox];ref|XP_013251524.1|hypothetical protein, conserved [Eimeria acervulina]/emb|CDI78255…	Microneme protein 7 [Eimeria maxima] emb|CBX60037.1|						no IPS match	no IPS match	no IPS match		EAH_00001100	hypothetical protein, conserved CDS	84.5933	2853.19	5.04734	1.47169e-17	none identified
EMWEY_00049350	hypothetical protein CDS	9.83	2651.77	8.62758	1.6641e-171	17.5667	4785.98	8.20868	1.35304e-56	212	1	1.53386e-16	100	ref|XP_013334932.1|hypothetical protein EMWEY_00049350, partial [Eimeria maxima]/emb|CDJ58286.1|hypothetical protein EMWEY_00049350, partial [Eimeria maxima]	none identified						Coil (COILS); mobidb-lite (MOBIDB_LITE); mobidb-lite (MOBIDB_LITE); mobidb-lite (MOBIDB_LITE); mobidb-lite (MOBIDB_LITE); mobidb-lite (MOBIDB_LITE); mobidb-lite (MOBIDB_LITE); mobidb-lite (MOBIDB_LITE)	no GO terms	no GO terms		none identified
EMWEY_00057080	hypothetical protein, conserved CDS	64395.2	6815.25	−2.68	1.52279e-13	26585.4	5727.77	−1.87	0.0203663	123	3	6.33193e-62	67.15	ref|XP_013336010.1|hypothetical protein, conserved [Eimeria maxima]/emb|CDJ59362.1|hypothetical protein, conserved [Eimeria maxima];emb|CDJ48619.1|hypothetical protein, conserved [Eimeria brunetti];ref|XP_008814588.1|hypothetical protein C922_00754 [Plasmodium inui San Antonio 1]/gb|EUD69062.1|hypothetical protein C922_00754 [Plasmodium inui San Antonio 1]	none identified	2	P:GO:0016571; F:GO:0046872	P:histone methylation; F:metal ion binding			no IPS match	no IPS match	no IPS match		none identified
Bolded genes (n=1, T0; n=11, T36) are those encoding hypothetical proteins for which Blast2GO identified more informative hits in other Apicomplexan species.
Italicized genes (n=4) are shared and significantly differentially expressed between strains with mean TPM >1000 in a strain at T0 or T36.
Genes in red (n=11) are homologous to genes previously reported as differentially expressed biomarkers in mature vs. immature E. acervulina oocysts [37].
*Differentially Expressed Genes (DEGs)- shared genes that were significantly differentially expressed more in either strain (T36 vs. T0) in DESeq pairwise comparison, meeting thresholds of >1.5 or < −1.5 log2 fold change (FC) and adjusted p <0.05 with >1000 overall mean TPM at T0 or T36 in each strain.
**Mean TPM= Tanscripts Per Million, averaged among T0 or T36 replicates in each strain.
