# Supplementary material for: RNA-Seq of Phenotypically Distinct Eimeria maxima Strains Reveals Coordinated and Contrasting Maturation and Shared Sporogonic Biomarkers with Eimeria acervulina
Source: Pathogens. 2023 Dec 19;13(1):2. doi: 10.3390/pathogens13010002 (PMC10818985; doi:10.3390/pathogens13010002)
Supplement: Supplementary file 1 [file pathogens-13-00002-s001.zip › Table S2.xlsx]

## Sheet: Table S2
Table S2. Summary and descriptive statistics of RNA-Seq data in E. maxima strains APU-1 and APU-2.
Time (Hour)	Replicate*	APU-1 Reads	APU-1 mapped reads (%)	APU-2 Reads	APU-2 mapped reads (%)
0	A	36614494	94	23002002	94.1
	B	25747554	94.1	34511988	94.1
	C	21945738	93.9	24464304	95.5
6	A	27280104	95.4	30800304	94.2
	B	32890246	95.2	24157208	94.3
	C	34594088	95.5	40573818	95
12	A	30478128	95.3	28496778	94.8
	B	19459868	95.3	23199640	95
	C	26180640	95.5	22356250	95.1
18	A	23366586	95.8	21420910	95.5
	B	35424414	96	24142870	95.8
	C	26951570	95.8	23109816	95.5
24	A	29567644	95.9	24154750	95.4
	B	38209034	95.6	23851804	95.5
	C	44080524	95.7	27239970	95.5
36	A	30771248	96.2	39716684	95.6
	B	37926504	95.6	30714390	95.5
	C	29224786	96.1	39162218	95.3
48	A	24698844	94.1	33345658	95.2
	B	26069862	95.2	69735510	95.4
	C	15969360	95.5	61735976	95.1
	Total	617451236	95.4	669892848	95.1
	Mean	29402440	95.4	31899659	95.1
	Median	29224786	95.5	27239970	95.3
	SD	6837261	0.7	12823456	0.5
*RNA-Seq was performed on 3 replicates (designated A, B, and C) initially (T0) and every 6-12 hours thereafter (T6-T48)
