# Supplementary material for: RNA-Seq of Phenotypically Distinct Eimeria maxima Strains Reveals Coordinated and Contrasting Maturation and Shared Sporogonic Biomarkers with Eimeria acervulina
Source: Pathogens. 2023 Dec 19;13(1):2. doi: 10.3390/pathogens13010002 (PMC10818985; doi:10.3390/pathogens13010002)
Supplement: Supplementary file 1 [file pathogens-13-00002-s001.zip › Table S3.xlsx]

## Sheet: Table S3
Table S3(A). Log2 mapped reads during for replicate samples during sporulation for strains APU-1 and APU-2.
Gene	Description	Nucleotide Sequence	Annotated translation	APU-1.T0-A	APU-1.T0-B	APU-1.T0-C	APU-1.T6-A	APU-1.T6-B	APU-1.T6-C	APU-1.T12-A	APU-1.T12-B	APU-1.T12-C	APU-1.T18-A	APU-1.T18-B	APU-1.T18-C	APU-1.T24-A	APU-1.T24-B	APU-1.T24-C	APU-1.T36-A	APU-1.T36-B	APU-1.T36-C	APU-1.T48-A	APU-1.T48-B	APU-1.T48-C	APU-2.T0-A	APU-2.T0-B	APU-2.T0-C	APU-2.T6-A	APU-2.T6-B	APU-2.T6-C	APU-2.T12-A	APU-2.T12-B	APU-2.T12-C	APU-2.T18-A	APU-2.T18-B	APU-2.T18-C	APU-2.T24-A	APU-2.T24-B	APU-2.T24-C	APU-2.T36-A	APU-2.T36-B	APU-2.T36-C	APU-2.T48-A	APU-2.T48-B	APU-2.T48-C
EMWEY_00000010	hypothetical protein, conserved CDS	ATGCAAGAGCTAAGGGAGAAAGCCCACGGGGAACTCCCTGGCTGCCTGTCGGTGCATTGGGGAGCTGGGCTACCAGGGAACAGCGGGCATTTAACCCAACAACTCTGCATGCTTGATAAAGAGGGCGTAATCCGATGTTCAGAGCTCGATGGGCCTGATGTGTCAAACACCGAAGTTATCCAAATTCCCCCTTTTCCCGCTGGCGATCACGTGCTTGTTATTGCACTTTACACTCCTCCTACAGAAGAAGGAACCACATGTATGGCGCTAGGGACCCTGAAGGGATCGGTGATCCTATTGGAGCTCCTCCCTGGCAGGGCAAGCTCTGCGTACACACCAGACAGCTGGTCGGTTTCTGCAAAGGCGCTCAACTCGCATGCAGCACCTCTTGATGCAGTG…	MQELREKAHGELPGCLSVHWGAGLPGNSGHLTQQLCMLDKEGVIRCSELDGPDVSNTEVIQIPPFPAGDHVLVIALYTPPTEEGTTCMALGTLKGSVILLELLPGRASSAYTPDSWSVSAKALNSHAAPLDAVTWSPDGRFLATAAADGSVITWERQRLFRRRQFQAQSQEGGGEGGFAIGGGGVTALWWGAEGENLLLAFGELVAVAKSAISGKREAGAGQGGEAHDEVEMNTWKAHEGGDNLTQTQQRIRTKDSIVDFALI	5.52356	4.85798	4.52356	5.04439	5.72792	5.42626	5.55459	5.52356	6.24793	4.08746	5.85798	5.16993	6.37504	6.65821	6.74147	6.42626	6.75489	6.24793	5.16993	6	4.58496	1.58496	1.58496	2.32193	2.32193	2.58496	2.58496	0	2.58496	2.32193	2.32193	1.58496	0	3.32193	2.80735	2.80735	2.32193	2.80735	3.45943	2.80735	3.16993	3.16993
EMWEY_00000020	hypothetical protein, conserved CDS	ATGGTAGTTCATCAGGCCAAACTGCCTGGTGCAGGGCCGCCCGCGAGTTACTCCTGCGGAGTTTGGAGCCCGTCACGTCCAGGGGTTCTGTTTCTTGGAAGAACAGATGGAAATTTGGAAGTTTGGGACCTCAGAGATCAGCTGCAGAAGCCTACTACCATTAGTGCAGTGTCTGCTGTACAGTTGACATCTCTGGCCTTCCCTCAGTTGCAACAGCAGCAAGTGCCGCCGACGCACCAGCATACTCCCAGCAACGTTCGCAAATCGAGAAAGCTCACACGACAGCCTCCGCTGGGAGAGGCAATGGCGACAAGCAACGAACGCAGTCCCTCACTTGCGTATCTCGCAGCAGGTGATGCAACGGGGGCTCTGAGGGTCCTCAAACTCTTTCCCAGCTTA…	MVVHQAKLPGAGPPASYSCGVWSPSRPGVLFLGRTDGNLEVWDLRDQLQKPTTISAVSAVQLTSLAFPQLQQQQVPPTHQHTPSNVRKSRKLTRQPPLGEAMATSNERSPSLAYLAAGDATGALRVLKLFPSLTNPNTDELSHISSMLLKDDGRVEYLNEREAVLKKAAEEKNKRQTAERGSEEVEAPPEGETESLELQAMEAEYRAMEAAFLKELQQRATQENTAANPA	3.45943	2	4.32193	4.52356	4.45943	5.45943	5.35755	4.39232	5.49185	4.16993	5.24793	4.58496	5.32193	5.64386	6.2854	5.49185	6.37504	4.90689	4.24793	4.75489	4	3.80735	3.45943	1.58496	4.32193	3.45943	4.39232	4.08746	3.45943	2.32193	4.45943	4.08746	2.58496	3.58496	4.16993	2.80735	4.16993	4.52356	4	3	5.20945	5
EMWEY_00000030	hypothtetical protein, conserved, putative CDS	ATGACCCCCGAGGAGGTGCCCCAGGGCTCCTCCCCCCACCGAGTTGTTCAGAGCTCCACTGAAGGCGGTGAGGAGTTACCTGATAAGGACTCATCTGGCTCGTTTCCCCAGCAAGGGGATGCTGCCGCTGTGGATAACCCCGAGCCACTGACAACATCACAGGACCTGGCAGAAGCCTCAGGGGATCCCCCCTCGGTCTATCTGAAAACAGCAGAAGCGAGCGGTGGAGAAGGGCAAGATGGTTTGGAAGAACAGCCTAAGGACGCAAACATGGGCAACGATGAAGAAGGTGATGCACGACTAGAGGGCAATGATCAGGAAAAGTACTCTTCTGGCGACATAAGGATCCACATCGCAAGCGGCCTCGACGGGATCATGGGCGTGTTGGTGCGGAAGCAG…	MTPEEVPQGSSPHRVVQSSTEGGEELPDKDSSGSFPQQGDAAAVDNPEPLTTSQDLAEASGDPPSVYLKTAEASGGEGQDGLEEQPKDANMGNDEEGDARLEGNDQEKYSSGDIRIHIASGLDGIMGVLVRKQNLKRMGLLEGEDSACVLSPFKSFSKRAILQEITKKGKDSDWAEHKAIIKAYPLEDVLLVRDEAGSYGANYLMPFTEIAFKAVHEAITTASAEASAARGEAESKKRQDLEMEAKKRLRDENADIPLTPRDWQSETADMTANEIEGMTIKAKRPLLKQTFLKRAEELGCIASYQPFADRVLSLKTLKDTLSVDIKQELDFGVQAVPSMRDAWSQAAGDAMNSVEIQHDSNSLTLFQLLADVPISSRIEEALQQNETVDILKDDLSQME…	2.32193	0	2.32193	3	2.32193	3.80735	4.08746	2.58496	3.45943	2.32193	2.32193	2	3.90689	3.90689	3.16993	4.45943	4.08746	2.80735	1	3.32193	0	3.16993	3.70044	2	4.52356	4	3.32193	2.32193	3.90689	2	2.80735	2.32193	3.58496	3	0	1	4.52356	3.16993	4.75489	2.58496	4.85798	4.52356
EMWEY_00000040	hypothetical protein, conserved CDS	ATGTCTGGCGAATCTCAGGAGGACTTACCGGGTGCTTTGGCTAGTACGGAATCCAGCATGCCGTGCAGTCGTAACCCCAGGGAAAAACCTGTGGATGCTAACTGCACCATGCGTGTATCTCCCCTTCTACATCCAATGGCAAAGGCGCACAACACGAACCGTGGGATGCCGTCTCCTGCCTCCGCTTCTGATGACACAACCAAAGCAGCATCAAAAGAGCAGCCTGCAACGTCATGCATGGGAGACAAGAGGTTGGCGTCAGCTCCTTCCACAGCATCTACCACAACAGCTGAAGCCACAACAAAGGTGGCAGATACGCCTTTTAGAGATCCGTCGAGTAGAAAAATCCGTGCTTCTGCCGCTATGTCGACGTTCGAGGAAACACAAAAACTCGCTGTG…	MSGESQEDLPGALASTESSMPCSRNPREKPVDANCTMRVSPLLHPMAKAHNTNRGMPSPASASDDTTKAASKEQPATSCMGDKRLASAPSTASTTTAEATTKVADTPFRDPSSRKIRASAAMSTFEETQKLAVQGDAGTTTGNSLQIASFASSLSGPCTLADLACASQRVTDRPCSPRQQQAYCNKEQVPQKGPLPLTRAIRRTAGESEEGTPCKGNPYDTSVAGLVAALGASSLRLAAAAEQGLDSSPSDAGGRIWQRSKRVPVPTSGTTATETFHSVSPSIATTKSQTFTQTRRSPITRRVLPAPKATEMNRNRRTLPPPSDTSRRSKLQESPVQTPSQPPATKELLRAGRRSDTIHRKQVANHHYDVDPIFLHTLANGSKNNQTPGIAAQESEMWP…	1.58496	0	0	1.58496	3.45943	0	2	2.80735	1.58496	2.80735	2.32193	2.32193	3.70044	3.90689	3.16993	5	5.42626	5.08746	3.90689	3.90689	3.80735	2.32193	2.80735	1.58496	3.70044	3.45943	4.08746	4.70044	3.90689	4.58496	2.32193	3.90689	4.52356	4.9542	4.90689	5.35755	7.04439	5.80735	6.45943	6.79442	7.57743	7.30378
EMWEY_00000050	hypothetical protein, conserved CDS	ATGACATTTGTTGTTCCTGTCATTGCCACAAAGGCAGCTAATGCCTACAAGACGATTTTCTTCCAGCGTCAGAAAGGACATAAGAAGTCCAAGCTTCCCATATTTTGCATACTGGCTGTGACAGCCTTCAGCATTTCATCAGCTCGCGATGTAAACGGTTTTACAATATTGGACGCCTCACTTACAGGCGCCGGGGGAGGAGCAGCAAACGATCCGCAACAGCCTTACCCGCTGCTGCAAGACAGGCTGAGGAAGGCCCTTACTGAAAAATATCATGAAAATGCAGAAAGTATCTTTGTGAGTGAAGGGGTGAACACTAGAGAAGAAGAAGAAAGTAATGACTCTGATGACATTGACGAGGCTATGCCCCCTCTTTCAACGACTGTGGACAAATTCGAC…	MTFVVPVIATKAANAYKTIFFQRQKGHKKSKLPIFCILAVTAFSISSARDVNGFTILDASLTGAGGGAANDPQQPYPLLQDRLRKALTEKYHENAESIFVSEGVNTREEEESNDSDDIDEAMPPLSTTVDKFDEAMNRACSPSIKNSLFDNLGQPVTEAVNLMDRWMNSVLGAMTTLESDSTPLYEYLSGTGSLTAVIKGSCLFGLSILAVLMYQKKGVQGAKQAYCQAYAFTDELLRGSPSLGTNVTQVDEPQSDEFEGLLPLIESVESLALLVDGDNPNNIVELSKKAATNALDVVPMAGEMTRATKYLSDACASLSAKTSLSGSFHKSVWCDIRKRESGSSGLISTEEKMSTSAQKIIQINPKKYVETIFSKVTLPALNIEATLPTENVKELFFTV…	2.32193	0	2.32193	2.58496	1.58496	2.80735	2.32193	0	0	2.80735	2.32193	0	2.32193	0	0	3.80735	3.70044	2.80735	2.32193	2.32193	3.32193	1	1.58496	0	2.80735	2.80735	1.58496	2.80735	2.32193	2	2.58496	3.16993	2	3.70044	3	2	4	2.58496	3	4.39232	4.64386	4.39232
EMWEY_00000060	hypothetical protein, conserved CDS	ATGCGGGAGAACGATAGTTCCTCATGTCAGCAAAGCAAGGCGTCTGCAGCTTCGAGAACACATTCTGACACATCTGGCGACAAAAACAGTTCAGGTTCGATAACGCATTCTGACACACCTGGTGACACGAATAATTCCTTGCTGCTGTCCAAGTCCACTTCCCCGGTGGGCTCCCCAGTTGACCCGCTGGAGGGCACAGACTCAGCAGAATGCTTGGTATCAGCAAGCAAATGCAATCTAAAGACGACGGCGATCAACTGCGAGTCGCAAGTCATTCGTGTCAGCAACGGCCCCTGTGAGGCAGAAGACGAATCCCATACTCCGTTTGACAAGAGACGGTCTTACCTTCAAATATCCCGTCGTCTTCAGAAAATTCGTGTCTTGCCCGCCTTGATCGCC…	MRENDSSSCQQSKASAASRTHSDTSGDKNSSGSITHSDTPGDTNNSLLLSKSTSPVGSPVDPLEGTDSAECLVSASKCNLKTTAINCESQVIRVSNGPCEAEDESHTPFDKRRSYLQISRRLQKIRVLPALIACFSSLVVTSAVCGAEIAIRAVDISSSVALLCSSVLACLLASFAAHRRSHALLVGLVMLEILFTLYSIAFASVGIVNVGLLRKRREKLQEDDVMQAEQRENALRITRNMLIEQAVFTCLYFLIAAAHCCAAASANHLRAAVRPFDSRLRRKRQRARAMKKLNVLPPREQEEIEETGDQRTPAGGSSKGLGLLHCNSVTQAEAASKDSSESGEFGEGNDRHSVEDSGSNNLTTSSSSYTPTGSNSSQMAEEESAKTVEAGDVS	2.58496	0	2.32193	1.58496	2.32193	1.58496	1.58496	0	1.58496	0	1.58496	0	0	1.58496	2.32193	1.58496	0	0	0	0	0	0	3.45943	0	3.45943	3.70044	4.16993	2.32193	1.58496	0	0	0	0	1	0	0	2.32193	2.58496	2.58496	2.32193	3.80735	2.32193
EMWEY_00000070	hypothetical protein, conserved CDS	ATGGTTCCTTCTTCTCCCCTAGAGGCTCGCAGACGGCTCGAATCCCTTGAAACGCAGATGAGGCAACAAATCCGGGAGTTACAAGAGCATAGAGTGCTGGTGGCGCTGGCCAAGCTGTATAATGCAGAAGGGATGGTTGCCAAAGCTGAGCTGCTGCTCGGTTCTTATGGTAGCTTGTGCAGCGACAACACCTACTGGAAGATTAACATGGGGCACATTCTTTTCATGCAGAAAAAGTATGACAAGTGCCTCTCGTTGTACGAGGATTCCGTACGTAAGGACGTACCAGGACACACGCTGGAACGGTGGGAGGTTGTTGCTTTGTCGAATGCATTGGTTGCCAACATCCTCCTGGGACACCTCGACCGGGCTCAGCAACTCCTCAATCTCTTGAACGCG…	MVPSSPLEARRRLESLETQMRQQIRELQEHRVLVALAKLYNAEGMVAKAELLLGSYGSLCSDNTYWKINMGHILFMQKKYDKCLSLYEDSVRKDVPGHTLERWEVVALSNALVANILLGHLDRAQQLLNLLNASEQPDSRSAPFTSGCSTSIPHCSVVKLIVGTLYCAEKAYEYGLRTVLESLDPIEKVLNAETWGYCKACIGSLLTDVALGNFVLDYQLKRTISAVLLRIENKAINLPVRRGSTHLQARRVPLGDG	0	0	0	0	0	0	0	0	1.58496	1	0	0	2.58496	0	3.45943	0	0	0	2.58496	0	0	0	0	1.58496	0	0	0	1	1.58496	0	0	0	2	0	0	0	0	3.16993	1	1.58496	1.58496	1.58496
EMWEY_00000080	hypothetical protein, conserved CDS	ATGCAATTTCCGACGACTTCCGAAGTTTCGCAGAGCCCGCAGGCGTCATTTTTAACGCCCACAAGCGGATCAGGCCTGAAGCACCGCATTCGAGAGCTTGAATGCATAATTGACTCCGAACTCAAAACGCTTCAGCGCCAGGTACAACAGCTGAAGTCGCAGAAAATTGTCCAAACTGGCCGAACAGAAGAAGTTGTGCAAGAAGCGAAGGAGGAAATTTTGGCCGCCCTGCAACACTCAAAAAGCGAGCTGAAGCAGTTTTTCCTCCAGCAAAGAACCGAAAACCAGCGACTTCATGAGATGATACGGGCTCTGCGAAACGAAAATTTCGCCTTGCAACAGAGCCACCTAGCTCTCCAACGCAGACTCCAAACGGCTGAAGTGGATTTGGGCCAGTAA	MQFPTTSEVSQSPQASFLTPTSGSGLKHRIRELECIIDSELKTLQRQVQQLKSQKIVQTGRTEEVVQEAKEEILAALQHSKSELKQFFLQQRTENQRLHEMIRALRNENFALQQSHLALQRRLQTAEVDLGQ	0	1.58496	0	0	0	1.58496	0	0	1.58496	2.80735	1.58496	2.58496	2.80735	3.45943	4.39232	2.80735	3.70044	1.58496	1.58496	2.80735	1	0	2	0	1	1.58496	2.58496	2.80735	0	2.80735	2.32193	2.80735	2	3	3	2.32193	3.70044	3	3.70044	3.58496	4.70044	4.16993
EMWEY_00000090	hypothetical protein, conserved CDS	ATGGGATACACCAACAAGTCATCCACCAGGAACGACCATGCCGCCGACGGTGAGCGGAAGTTTACGTCGTTTTTTCACAACTTCTTTCTCGTAGGAAGGAGTTGGTGTAAGCGCCTCTTTTTATTCAATGGCAATACAAGGCGCTACGATAGCTGGAGCAGCAGCGGAAGTGGAAGCACTCTCGAAATAGGCGAAACAGAAATCAAGGAAAAGTACTACGCTTTAGAGCCGTTTGAGGCACCATGGCCAACACGGCATCAACATGCGCGTTTTTGGATTCGGGTTGCCCCCAGGCTTGTGGAGCAGCTAGTTACATCCAGCCTTCTTGTTAAGCGTTACGCTGCAGCCGAAAAGCAACTGTTACCGGTACACCTGGCCAACGCTGCCTTCAGGGACTTA…	MGYTNKSSTRNDHAADGERKFTSFFHNFFLVGRSWCKRLFLFNGNTRRYDSWSSSGSGSTLEIGETEIKEKYYALEPFEAPWPTRHQHARFWIRVAPRLVEQLVTSSLLVKRYAAAEKQLLPVHLANAAFRDLETLVVRHIGAIEDRDTRRRSRGQTNRKASKENKQTLEEWLKELKSSPVPAVDAKVSNPLNRVDEDTQKGFEETGDEENFVFEQQASQDSLWSVDSVAAAGDDAAAIAPQTLAFRKLERAAHLSKQFSQANVEDLQHLKTITRALEWTVVEVFEKMSAIRSAAAEESIWQESAAPASDNQKLLHDFAVHLNKRKRQMALLQPVRQKLLLKLLALRFLTDTPQQREKREKEKKKQVAELFGEESSILFFAADA	1	0	0	1.58496	0	1.58496	1.58496	2.32193	2.32193	2.80735	3	2.80735	2.58496	3.32193	4.32193	3.16993	4.16993	3.16993	0	4	2.32193	0	0	0	0	0	0	0	2	0	0	0	1.58496	0	0	2.32193	2.32193	2.58496	2.32193	2.80735	2.80735	3.32193
EMWEY_00000100	hypothetical protein, conserved CDS	ATGGAACAACGTAGTTCTTGTTCTGTCAAGGCTCATGATAGTCAAGTTGTGCCCAGCCCACATGACTCAGAATCCGAAGAATGCAAACGTCCGGATACTGAGGAGCAGTGCGAATTTGTTAGATGTCATCGAATGGTGGCTGAAGACGAAGAGCCACTATTTGGACCGCTGCGCCTTAAGGACGGTCTCTTCTGTTCCTTGCGTTCGATCGCCGTCGGGAAGGAATTCCTAAAAACTCATAAAATTTCCCACATTGTAGCTATTGATGACGGCCCTCAACAGCCGTATAACGACTTGCAAGGGGTTGTGGAGACGGATGAGTCAACGCCGACGGTCCCACCCCGCCGTCTCAAATTTCAGTGGGAACAGAAGGGCAGGTCGATTGACCCGGCCAGTGTG…	MEQRSSCSVKAHDSQVVPSPHDSESEECKRPDTEEQCEFVRCHRMVAEDEEPLFGPLRLKDGLFCSLRSIAVGKEFLKTHKISHIVAIDDGPQQPYNDLQGVVETDESTPTVPPRRLKFQWEQKGRSIDPASVKQKLKDLATAVAFIDEAIEQGGSCLLHSSKELGTAAAAATVYFVVK	0	0	0	0	2.32193	0	2	0	0	0	2.32193	1.58496	4.32193	3.80735	4.39232	0	2.80735	3.90689	0	0	0	0	0	0	0	0	0	1.58496	0	0	2	1	0	3.16993	3.58496	2.80735	0	1.58496	2.32193	0	2.80735	3.16993
EMWEY_00000110	hypothetical protein, conserved CDS	ATGCAACCTCATACTCAGCACCTACGCGCCTCCTTAGGGCGTCCTAGTCATCTAGGTCGCCATGCGAAAAGCGCAGGAGCATCATCGGCGGTGGCAACGAGGTCCCACATAGTAGCCTCCGCAGAAAGGCCTCGCGAGCCCACGCCTGAAGTCTCGTTTGTTGTGACAGACACCTTCGTACACGAGGACTTTTCCGTACTCAGCAGACATTTGCGCTCTCGTGAAGAAACGCCAAACGAGATTACCGCAGTTGTGCGTTCTCCTGAGTTAAGTCTGACGTTCACAGGTTTGTCATCGGGAGACATCTTATACTTTCAGCACGACGTATTCGGCCCTCCACCAACAGCTGCAGCTGCTGAGAGGCTTCGTGGACACAGTGGGGCAGTGCAGTGCTTGCAC…	MQPHTQHLRASLGRPSHLGRHAKSAGASSAVATRSHIVASAERPREPTPEVSFVVTDTFVHEDFSVLSRHLRSREETPNEITAVVRSPELSLTFTGLSSGDILYFQHDVFGPPPTAAAAERLRGHSGAVQCLHFALNTQPEAFPGLSAAGTAAEDRDVGGQWLLSGSADRTIRIWSISGKHVECIRTIGGHGGTIVSLALCMPYLISSSTDGSLSFFVVDVSSRKEPTFSLVQKLQSGSAHTSTVKGMAVLAYSWFESVTAKWAGDKVRVCASSTDGWLFLLEGGGSGAVQEFAEFNAKGTRPPRWCREVFTIYRKMQVHSLCTRIVYALPLESVVVTAGSDTGIAVVDPYLGEVWWKQANPQGVSFSALAWDAKQSLLLAGDDSGTLSYFNIYSKEIV…	0	0	0	0	0	0	0	0	0	0	0	0	0	0	0	0	1.58496	0	0	0	0	0	0	0	0	0	0	0	0	0	0	0	0	0	0	0	2.32193	0	0	1.58496	0	0
EMWEY_00000120	hypothetical protein, conserved CDS	ATGGAGGCGAGAGAAAGCGAGGAAGCAAATGATAGCGCTAATCATGAACTAGGCTCTGAAGGGTCTGGGCAAAATTCCGCCGGAGTAGGAGCCAAGCCACCTGGGACGACCATCACCGATCTGGAACAAGCGAAACTAGCTGCGAAAACGAGCAGCGGATCTGTAGAGCGGCACAGGGAAAGTGGGCAAGGCAGTGTTTCCGAAGACCCCACCAAGCATTCCGTTAGTAGTCAACAAGTGAATGGGCAAGAACGAAGTGTAGCTGCAGTAGGCACAACAGATCCACATAAGGAGATGCTGAACAACACCACACAACGGTTAGACGCACAGGCAGCAATTGACTCAGTGGAGACCGCAGAGAAACACACAGTGGAGGCTGAAGTTCTAGCGAAGCGAACA…	MEARESEEANDSANHELGSEGSGQNSAGVGAKPPGTTITDLEQAKLAAKTSSGSVERHRESGQGSVSEDPTKHSVSSQQVNGQERSVAAVGTTDPHKEMLNNTTQRLDAQAAIDSVETAEKHTVEAEVLAKRTQTISNEFSSTPTLEPTWKRMPDCEETAVGPISSATGTMATNGGSTPVALPSGRAATLLSTAVETEAPAMETRKSLPEKDFNGGSRHSDPSSKTSPTAEQRNPPTVKSKGVHTPNDVLNASPPYEEEEDDLPTFADEESIALYGEIRDKQRLLSRQGTELGQKAERVVLMRQHLQQLKAEADHLENLVAAKEAHIKSDKHMEEVAVRQSSKLKTEVQQQQQQQHHLQSRLTALQVGVAKGQEQMDCFKLRMKWNEEELSQWRSAAHQ…	5.83289	5.35755	5.20945	5.12928	5.35755	5.32193	5.64386	4.75489	5.24793	6.39232	6.02237	6.70044	6	6.2854	6.39232	6.22882	6.47573	6.18982	5.88264	5.97728	5.72792	4.32193	4.24793	3.16993	5.32193	3.70044	5.80735	4.58496	4.70044	5.04439	5.16993	3.90689	4.58496	4.75489	4.24793	5.12928	6.44294	6.20945	6.40939	6.14975	7.26679	7.39232
EMWEY_00000130	hypothetical protein, conserved CDS	ATGGGGGATAGATATTTTCGGGTGAAGCAAGAGGCTGAAGTACGCAGTGGACGGAGCAGCCCTCAAGAGGTCGACAAATCCTTGGCGACCGATGATTCTGATGGCGACGACAGAAATGAACTGAGCTGGGCTCCTGCTGTCTGCGGTGGCTTTTTTGGTGGACTCGTCGGTATGACGCTTGCGTGTGACGCCTGCGACTCCCGCCATCTACGTTTGCGCTTGACGGCAGCACGTGCGGCAGGAACAGTCACTAAACATAAGCCCGAAGAGAGCTCGGAGCACTGGCTCATCCTGGGTTTTCCTGATGGCGCAGTTGCATGCGTAGAACACGGCATTGTCCGCCAAACATGCCGGGTGTCGAGGGGCCCAATCAAGAGCCTGGTGGGGACAAGGATTCTA…	MGDRYFRVKQEAEVRSGRSSPQEVDKSLATDDSDGDDRNELSWAPAVCGGFFGGLVGMTLACDACDSRHLRLRLTAARAAGTVTKHKPEESSEHWLILGFPDGAVACVEHGIVRQTCRVSRGPIKSLVGTRILGVPSAVPRMDQRCFPGAAGRAGEVAWAAICSSGEVAFLLLPADIATEDFAMTVVKRFFLASWLAGNTPTVMQITKPMSMPAQGCTSSTRLRLPEGNGCWVEEGPQIWRTLQPHDDKQTGHSEAPFGVFALGFGTTVFDTPLSGIAFFAPRVDGDGASCHPQVNLAEGKNL	0	0	0	0	0	0	0	2.32193	0	1.58496	0	0	1	0	0	0	2.80735	2.80735	0	0	0	1.58496	0	0	1.58496	1.58496	3.58496	0	3.32193	0	1.58496	2.58496	1.58496	2.32193	4	2.58496	3.70044	1.58496	2.80735	3.16993	3.45943	2.32193
EMWEY_00000140	hypothetical protein, conserved CDS	ATGCAGCAGCAAGCTACGAAAGCAAGGGAATGCGCATCTCAGCTGAACGAGGCCATAGATGCTTCAGCTCCAGAGATGTCCGTACCATCCAGTGCCGACGCTGTAAAAGACTTGGAAAGTGCACTGAAGAAGACGAGTACATCAGGCGTCCCTGGAGGCGATCATGGCGCAGCACCCTCAGCAGGAGGAACCAATCCTACGGACTCAGGGGCCAAAAGAGCCCTTGATAAAATGATGGGGGGGAAACTGCACACCGAAAACGCCTTCACCTCACTTGAATTTAAAGCCGACAAGTGGGAGGCGTGGATGGAAACTGTTGCTCCAGAGGCGATGACAGACGCACAGGCAACGAAGTTTGCCGCATATCAAGAGCAGCTAAGGGCCATTAAAGAGAAGCAG…	MQQQATKARECASQLNEAIDASAPEMSVPSSADAVKDLESALKKTSTSGVPGGDHGAAPSAGGTNPTDSGAKRALDKMMGGKLHTENAFTSLEFKADKWEAWMETVAPEAMTDAQATKFAAYQEQLRAIKEKQETVRAKLQGELKKMRNELTATAAQLRADLQNLTDWKLVYEEELLLNELASARLTETITQETTWRKTGAELRARLEESRSDVQKATREVQKQQCACWLLEDERTAAQREQKDKAAALTAALGAGHVPSEVLAVVSKRLDDASAPQEVQEQGISTETGEEPEKALRRECAALSCRLDMVIDSLRAELGTGSEGPVCKLLEASRDNVYAQRRLVLASEAAEAEQQKLACIKARLELSQKEEVALRLQLEASSEACEEAQRDVDLLLRVK…	3.70044	2.58496	2.80735	3.32193	3.16993	3.70044	2.32193	0	2.32193	2.80735	1.58496	0	4.08746	3.70044	4.08746	4.64386	4.90689	4.45943	3.32193	3.70044	1.58496	4	4.70044	4.64386	4.85798	4.24793	5.58496	4.80735	4	3.80735	3.90689	3.70044	4.32193	4.85798	5.12928	4.45943	5.72792	5.24793	5.32193	4.70044	5.78136	5.93074
EMWEY_00000150	hypothetical protein CDS	ATGTCTTCAGCTTCCAAAAATGGAGTGCACTTACTTATGGCCGTTAAGACTCACGCATGCGCAGTTGTACACTTGGCTGTTGACCCTACAGGGCAGCGGTTGGCAGTGCTGGGTGACGACGGCATTTTGTTACTTCTGAAACTTTTCCAATGCCATTCGCGAGATATTAAAACAACAGCAGAGGGATATATAAAGGATACAGAGGGTCCCCAGTGTGTGGAAGGCAAATGGCAGGCAGAACCCATAGGGTTCACTACTACTCCCGAACCTTTAACGCGGCTCGTCTGGGAGCATCCGCTACTTCTGCTCGGTCAAGTTGGGGATGCAGCAATATTGGCATTAACTGGATTGGAACAATTAAGCACTCAACCTGGTAAAAACGGTGCTGTCGAAAGCGGC…	MSSASKNGVHLLMAVKTHACAVVHLAVDPTGQRLAVLGDDGILLLLKLFQCHSRDIKTTAEGYIKDTEGPQCVEGKWQAEPIGFTTTPEPLTRLVWEHPLLLLGQVGDAAILALTGLEQLSTQPGKNGAVESGNLGLMGGTKALGVGQKASVSGIDGNGPGSDDMSSDYTGDEAAQEDDSDSAEREARTCVRPPESESAVSVAEDPLDLTQVLIFRRIDVKVPTSVLRSLIPQGRDPHEHEEINGSDSEGDAASDHDTSSVASREAQPRTASSNGSLVEQSAAADETRRALAAAMKQQQRRRAAAAAAAAAASRLTAMTIAGLEWLEALSTAGTSGPSVFTPAASITARPLVSLFTVLQQLNNEKSENESTSGPHVAQLVVVPQRHLLLVGTSDGRVIM…	11.9726	11.5127	11.2143	12.9878	13.2278	13.1402	12.9337	12.3848	12.7041	11.7969	12.0539	12.1889	11.0895	11.6649	11.8742	10.5187	11.128	10.6101	10.8384	10.0701	9.48784	11.233	11.9181	10.9151	12.8842	12.4299	13.5315	12.4006	12.1312	12.0563	10.8903	10.7185	10.5488	10.1007	10.1923	10.2408	10.4263	10.3354	10.5718	9.80413	10.9527	10.6777
EMWEY_00000160	WD domain-containing protein, putative CDS	ATGAACAAGCCAAATTCGGTGCGCTGCCCCTTGGTAACAACGCATATTGGAGGTCAGGATATTGCAAGGCAGCAGGTACTGATTGTGGATAGCGAGACGCTGGCATGTGTCACGAACACACAAGTACTCTTGTACAATGTCCACAATTTTCCACCGGTTTGTGAGGGAAATATCAGTCCTCCGCCAGAAGGAAGTTGTCTGGGAAACCCTTACGTGTTGCATTCTTCAAACGACTTTGAGGATGATGGCGGAGTGTCTGCAGTCGCAGTAGACAACGATTACGGGCTCATCGCCGTCTGCGGCAGGAGCATCGGCAAACCTGCAAGCATTTATGTGTACTCCATAAGGACGTTGGAACGAATGCGGCAATGCAAGGCCTTTAGCGAGCGTGGCTTCTCC…	MNKPNSVRCPLVTTHIGGQDIARQQVLIVDSETLACVTNTQVLLYNVHNFPPVCEGNISPPPEGSCLGNPYVLHSSNDFEDDGGVSAVAVDNDYGLIAVCGRSIGKPASIYVYSIRTLERMRQCKAFSERGFSVATFRGKFSLADTEARSFAQNSTTAKCHGDEALPEESDSTQQSIREHDMDNDISGAESPSEELAAGGYPRDNTVEEELYDPKQVPLLAAVGWEGDGGESASLSCCYLTLWNISTGRPFLRLKTPALQVISLEGSSVVNSEASHGQQQETQSESTQLNRDTVTCHQGAINSMFRDPKNTDHVVSAGDDGQMKWWAVHDVLEAANYITEEPIISISVVKVFTMPSRMSIKRVLPHRAFTELSDMKSSVRSQPLNRDSASPFWVIVSGC…	2.58496	0	1.58496	2.80735	2.80735	3	4.58496	3.45943	4.85798	3.16993	5.08746	4.64386	4.52356	5.58496	5.24793	4.52356	5.12928	4.90689	2.80735	4.85798	4	2.80735	2.80735	2.80735	4.16993	2.80735	4.64386	5.49185	4.90689	3.80735	4.32193	4.64386	4.39232	3.90689	4	4.08746	4.52356	5.35755	5.49185	5.24793	6.02237	6.10852
EMWEY_00000170	Dynein heavy chain 3, axonemal, related CDS	ATGGCAGCTGTCATGACCGTCATGGAGAAACCGCCTTCGTGGTCTCAGGCAAAAGTAGAGCTCAATGATCCCAGCTTCCTGACAAGAGTTAAAAACTTCGACAAAGATTCAATAACGAATGCAACTTTGAAAAAGATCGAGAAATTCACAAAAGACCCTTCCTTTGCACCCCCAAACGTGCAGAAGGTGTCTCGTGCTGCTGGGGCCTTGTGCTTGTGGGTTCATGCAATGCAAATGTACGCGGAGGTTTACCGGGAAGTGGAACCAAAACGTCTAAAGCTACGCCTTGCTGAAGAGGAGCTCGAAAAGAAGCAGAGTGACCTACGCCTCGCTCGCAAAAGCCTAGAGGACATACAAAGTAGGCTTGAGGAACTGAATAATCAATACGACGAGAGCCTT…	MAAVMTVMEKPPSWSQAKVELNDPSFLTRVKNFDKDSITNATLKKIEKFTKDPSFAPPNVQKVSRAAGALCLWVHAMQMYAEVYREVEPKRLKLRLAEEELEKKQSDLRLARKSLEDIQSRLEELNNQYDESLRNKSELNSSAEELRVKLERAESLITGLADERDRWELSLESYKDKLGNIPGDALLGSAFMSYAGPFTSTYRSHLVKDLWMSKLQDSSIPCSADFDFTDFFVTPVDVRQWQLDGLPTDPFSAENGVLITKASKWPLIIDPQNQANRWIRKLKSSQITVVDPESKSLLRILHLSVQTGRCVLLERLQTQIDPSLEPIITKNVVDVNGKRFISIGEQLVPLDDSFSLWMTTKIGNPLFPPEIEAEVTLINFVIMQDGLTEQLLGIVVMKE…	7.50779	7.40939	6.83289	6.74147	7.53916	7.67948	6.94251	6.22882	6.64386	5.49185	6.45943	5.72792	6.91886	7.08746	7.40088	6.94251	7.50779	7.14975	6.88264	6.08746	5.75489	7.15987	7.7879	5.75489	7.5157	7.19967	7.7211	6.84549	6.70044	6.33985	6.14975	6.78136	6.12928	6.79442	7.08746	7.08746	7.56224	7.65105	7.77808	7.45121	8.33092	8
EMWEY_00000180	hypothetical protein CDS	ATGCGCGATATGTCAAAAGTTGTCCAAGGTTTATACCAAGCTGACCATCGGAGCATTGAGGACAGGGATATCTTGCTGAAGCTATGGTATCATGAGTGCCAACGCGTGTATCAAGATCGCTTGGCATCTGCCTTGGATGTAGACCAATTTATAGAGATATTGGACGGAATTCTTGAGAAAAACTTCCAGATGAGGACAAAGGATTTGACGAAGGAACGTGGCATTCTATTTAGCCACTTGCGAGGTCACATGCTGCTAGTGGGTATAGGAGGTAGTGGAAGAAAATCGCTGGCCACATTTGCTACGAAACTACTCAAGCTAAACCTCTGGCGAATCCGAGTGACGAAGAATTTTACAGTTCGGGACTTTCAGGAGGAATTAAAACAACACATTGTGAAA…	MRDMSKVVQGLYQADHRSIEDRDILLKLWYHECQRVYQDRLASALDVDQFIEILDGILEKNFQMRTKDLTKERGILFSHLRGHMLLVGIGGSGRKSLATFATKLLKLNLWRIRVTKNFTVRDFQEELKQHIVKAGRDGVRSSLLLTDKDLKTDAFSDCLNSLLGSGQIPGMLDADSLGMLLKDLQPAAEAAKVSQQPDAMYEFFLARVRENLRVLLCVSPIGSTMRDYCRMFPAFINETTIDWFFTWPREALEEVAATFLESADMEANARESVARASSYVHMDAIEEAEIFRKEAKRTSFITPTKFLRLVRAKKDGVHEKIDKLSSGLGKLVEAREQVEAMNEELEAKKEDVARKQRECDELMVVIVEKRTLADEQMKQVEADSARIQTEEMETKILSD…	5.97728	4.85798	5.16993	5.35755	5.67243	5.2854	5.45943	4.75489	5	4.90689	5.20945	5.04439	5.58496	5.67243	5.78136	5.32193	5.90689	5.49185	4.52356	4.16993	4.39232	5	5.75489	2.32193	6.20945	5.78136	6.50779	6.08746	5.80735	5.52356	4	5.72792	5.52356	5.70044	5.67243	5.58496	6.08746	5.85798	6.03342	5.67243	7.02237	6.37504
EMWEY_00000190	hypothetical protein CDS	ATGGAGCAAACGCCGATAGACACATTGGGGCCAACGATTGAAGTGTTGGCCCACTTTCGTTTGCAGGGTATTAAGGAGTTTTTCGTGCGGGACGTCTGGAAGGACTGTCAAGCAGTTTCAGAATACGTGAACCGGTTTCAGTCTGCAAAAAGAGCGATTGCTGGTATCATGGAGGCCGCAACCCGCGTGCGCCTCATTTGTGTCGACAAAAAGAATACCAGGGAACTTGACGGTTTCCTCTGTCAACAAGCTGAGGTCCAGAAGGATGCGCTAAACTCTCTACAGGACCATTACAACGAAATAGTTGGCAATATTCTTAACATCCAAGAGGTATGCCAAAGGGGAAATTCTCTTTGCGCTGAGACGACGCAGTTGAGATCACTGCAGGTACCAATTCTG…	MEQTPIDTLGPTIEVLAHFRLQGIKEFFVRDVWKDCQAVSEYVNRFQSAKRAIAGIMEAATRVRLICVDKKNTRELDGFLCQQAEVQKDALNSLQDHYNEIVGNILNIQEVCQRGNSLCAETTQLRSLQVPILSLPSLSPDSRTVDVLLYGQTKQLAAHSRLQLFKEQNKDVQREWTAFVDKMDLEWREALRKIARISLQVNRNSQTKRKDEEELATALYPKESKRNAVDAYPLLRIFAVLCLEEDGNGSRMTFDPSPDKLKSALEGICSDAILTLSHLPKLCQSLEIRDAQPSSSEEEFSTEANSWYTSLATDDECEKLASQTIICFLETDFTQLKQSLLEQCQMKRTCFTAYLHESARKEQHAVFDFIDFKVSEEETANLEKLTPAIDGFAAALEAA…	5.2854	5.61471	5.24793	5	6.35755	5.97728	4.64386	4.9542	4.45943	4.16993	5.78136	5.16993	5.64386	5.39232	6.53916	5.90689	7	6.35755	4.80735	5.52356	5.2854	5.2854	5.58496	3.45943	4.80735	4.39232	5.9542	5.08746	4.39232	4.32193	5.16993	4.70044	3.45943	5.55459	4.90689	5.24793	6.83289	6.33985	6.94251	6.32193	6.89482	6.55459
EMWEY_00000200	Dynein heavy chain 2, axonemal, related CDS	ATGTCTGATGACACTCTTGAAACGCGGGAGGTAACACCCGACGAGAACGTGGGGGATGGCACGACTGTCCCATCTAGCAGACTGGCAGAATGCAACAGAACGCCAGAGCCAGGTTCCCACACTTCGGCGGAGGATACGTGCTCCTCCCAGGCAGCTGAAGGGCTAGCACGGTGGCTTGTCGCTCAGATTCAGTTGCCTGGGTTCGTGGCAGACGAGGATTGGACACCCAAGCACACGTCGGAATTCGCAAGGTTTTGCACTGACGAAAACCGCACGCAGTGGTTTCTGTGGATGAGCAAACCTCCCTTCGGCGGGACAACACATATCAGGGAAGAAGCTGAGTCTGTGATGGAAAAGGGGGGATCTGCAAGGCTATCGTTTAGCGATGATCTTCCTGCA…	MSDDTLETREVTPDENVGDGTTVPSSRLAECNRTPEPGSHTSAEDTCSSQAAEGLARWLVAQIQLPGFVADEDWTPKHTSEFARFCTDENRTQWFLWMSKPPFGGTTHIREEAESVMEKGGSARLSFSDDLPAHCIGPMLQQTSLEERIGRGLVFIVKRNSLVTLRNAEEQLLCLSFHGDVLTRLAAIIRGVHIPVLGDNNAWPQSFKRELLRRLTNYVGRMTDIVHRAQGCAKLALPLEDLGDTAGCLRDRDRVQRLEALVVCWTRQVKEILALQDGPEGAVDSGHLGEIQRWTEHAQNLASLLDQFREESLNSVLKILNAAKSPYVKPFQVAQREVAAAAHLADENLKFLEVLREPCQALREAESTQIPQVATRLLMAVRIVATHSKYYTTPERIGG…	2.80735	2	1	0	1.58496	0	0	1	0	2	0	1.58496	2.32193	2.32193	1	2.80735	1.58496	2.32193	0	2	2.32193	2.32193	2.80735	2.80735	3.70044	3	3.80735	1.58496	0	2.32193	2.32193	3.16993	2.80735	2.80735	4.08746	2.58496	4.85798	3.16993	3.16993	3.58496	4.24793	2.58496
EMWEY_00000210	hypothetical protein CDS	ATGCCACAAGGAGCTCATGGGTGGGGAGGAGGCAGTACTTCAGTCGTTGGCAGGTACGGCAAGAAAAACGCCACGTACGCGTTGACTACTTTGTATTTAGTGCTGCTAGTATGCTTCCTACGCTTACCGTGTAAAGCCGTAGCGGAACTCCGTTCAAGCAGTGATGTTGGCAAAGACTTTCCCGCGAGTCCACAGCAGCAGGCGTTGTACTCTACACTGCCAGCGGTGGGGAGTAGATGGCAAGAGCCGGTTTCAACCGAACATAAGGCCCCGAAATCGACCCCGTTGCATCTCCAACCCGGGCCAGAGCGGAAACCCGGTGAAGCAGAACGCAATATTTCTAATGACGAAGGCAAAACAAATGACGACAAACAGAAGGCTGAACTATTCGTAAGAGCA…	MPQGAHGWGGGSTSVVGRYGKKNATYALTTLYLVLLVCFLRLPCKAVAELRSSSDVGKDFPASPQQQALYSTLPAVGSRWQEPVSTEHKAPKSTPLHLQPGPERKPGEAERNISNDEGKTNDDKQKAELFVRARQIQFYPEGTKWVELKIEVLGSDGKINKQYNGGIAASLILANSDKTPTKSQKEPLTNRKGITSDRAVSIASSVATDGVAILRFSPPTDGTYRFSITCGGCNHKLNTGKHYFSAGTNAVLKVVSQPSGASSGALLEYQPAVQLEDRYGRPLHVKNTVVASILPIDPHQSERVPLASWTLETDEHGYAKATEIRVTKAGQHVIQFVTTLWNDTRLEVSSDSFEVVPGPATAAVFSLNPPSRVLLREPFSVVAFLVDSYGNETTTPPEL…	8.17991	7.7879	7.24793	7.53916	8.07682	8.23362	7.66534	7.35755	7.86419	7.35755	8.04439	7.27612	7.99435	8.17991	8.37069	7.56986	8.09276	7.90087	7.54689	7.7879	6.61471	7.29462	8.2384	6.82018	7.89482	7.69349	7.94837	7.84549	7.82655	7.60733	7.29462	7.43463	7.44294	7.48382	7.02237	7.59246	8.23362	8.00562	8.22882	7.75489	8.90989	8.53916
EMWEY_00000220	hypothetical protein, conserved CDS	ATGCCATCCCGTGAGTTTTGGGGACAGCTGAGGATATCACTGAAGGCTGAGGACTGGGGCTTTGGAGCTCCTCAGAAACCCGTCTCGGTGGAAGTTAGGAAGATCACCCTACTTGATCCTTTGCGAGGACTGGCTCGAGAAGACGGTGCGAAGTACCTGAGAGTTGAGCCGACCCGCCTACTATTTTCTGTAGAAAATGCGGCAACCCCCCAAATCTTTTATGTCCTGCCGTGGAGTCCTGGTGTGATTGTTGGGAGTGAAGGCTTGTCTCAGCCTCAGTCTTCAGTACACCTTGGTGCTTTTTCTATCGAGCTTGAAGCGATTTCTGAGGACCCGGCTTGGTCGTCGAGCGCTGTAGTGTTTGATCTCCCTTCTCCCGCACTTGCACCGGGAATAAGC…	MPSREFWGQLRISLKAEDWGFGAPQKPVSVEVRKITLLDPLRGLAREDGAKYLRVEPTRLLFSVENAATPQIFYVLPWSPGVIVGSEGLSQPQSSVHLGAFSIELEAISEDPAWSSSAVVFDLPSPALAPGISLGTLPGLNDLTVYVKDGDTNEILTGFPQQQLVREGEAIAYTLRLSACPLENEEIAVRIHGDRSGGYSVQPELLQFTASNWQEEQTVSLTIDQDDIAPSGDELSLEGSTVGNVIRTLVLRHEVSSSEDSVWRMRGGKDVAFSVWDDDIAGVEWAANASNLIQSENFTLAFRLRSQPVAEVALQLQCEGTQIVAQLDRNETLLVDTPQLGKVTVQPAKWQTEHEFLLRLKAIEETPEGVVTQNGENGAIFHTSCSLKAVSDDPNYDTA…	8.70736	7.96578	7.99435	8.17493	8.36632	8.45533	8.52748	7.54689	8.23362	8.19476	8.7879	8.70044	8.86728	9.19722	9.53333	8.84862	9.39017	8.8392	8.0607	8.58496	7.78136	7.59991	7.92481	6.9542	8.37938	7.96578	8.72792	8.12928	8.04439	7.71425	7.3837	7.61471	7.87036	7.74147	7.70044	7.78136	8.66534	8.31741	8.67948	8.18982	9.33092	8.88264
EMWEY_00000230	hypothetical protein CDS	ATGATGAATGCCAGGGGATTGTTGAAACACCACAAAAGACGTTTCTCCTCAGATGCGGGAGCTTTAGCAGGGTTGATGAGGAAAAGTTCAGCTTCTTTCACCCGAAGGTATGCACTTTCGGAGGGACGTGCAAACCAGGAACCTATTGTCCAAGGGGAGCGACGACGCCGGTGCAATGCCCAGAAGGGTCGTACTGCGCACATCATGGCCTCACAAATGTCTCTGGACAGTGCACAGCAGGATACAACTGCCCAGCGGGCTCTTCAAGCCCTCATGATGTCTCGGCACTGTGCCAACCAGGGCATTACTGCCCAGGAAATGGAGCTACTGCCACACCCTGTAGTGCGGGAAAAGTGCTGGGCGGCTTGGGTGGCACGGAGGAAGCGGAGTGCTCTCCAT…	MMNARGLLKHHKRRFSSDAGALAGLMRKSSASFTRRYALSEGRANQEPIVQGERRRRCNAQKGRTAHIMASQMSLDSAQQDTTAQRALQALMMSRHCANQGITAQEMELLPHPVVREKCWAAWVARRKRSALHVQLDIIATREALHLHLVPVQQAFFMTKYVTHSHLCNKRVSERVLPSILKFILFSFKLALPSRVTFLVAGKYCPAGTESLSRATECDAGHMCPEGSAAPVPCPRGTKQPETGKASCISCSAGEICSEGSTAGQTCQVGFTCPEGTSVNTSFPCPPGTFSDQPGSCTSCPKGFYCDEPARTAASGQCKAGYYCPAGTKWKEPTTICKHGEMCPPGSSTPQDCPPNHFCNTPKLGEPSGPCSGGFVCTSRSTSPRPTGEQNGSSCDENM…	6.32193	5.83289	5.64386	5.52356	5.55459	5.85798	4.9542	4.24793	3.90689	3.80735	4	4.90689	5.12928	5.08746	4.9542	4.80735	4.32193	5.61471	5.42626	4.52356	4.64386	3.80735	5.80735	3.70044	4.32193	4	5.32193	4	4.16993	3	4	4.32193	2	2.58496	2.32193	4	4.75489	4.52356	4.08746	3.58496	5.08746	4.90689
EMWEY_00000240	hypothetical protein, conserved CDS	ATGGCAGACAGGTCCTGCGTTTGCCTTTCGGGATTCCACTACCTTGAGGGAAAGGAAGATCTCAGTGACCAGGATGGCGTGGAACCTTGTCAACAAACTCTTTACGACGAATGTACGGACGATGCGGTGCGGGACTCTACAGGCGCCTGCACATCTCCGAGGGAGATTTGCGATAACCAATGTGGGCCTGCAGGTGGTACATTCAGCACAATTTCGGGTCTCTGCTCCTGTATCGGAGAAAAATCCTTGGATGAAGTCTGCGACGAAACGTGTAGGGCTGCACGCCCCCAAATGATTCTCAAGGGCTTTAAGTTGCTCATAGAGGACCCAGAAACAACGTTGGGAGACAAAGCATTTGCACTCCAAGATCTCACTACGCAGACTGGGCTTGCCACGGGC…	MADRSCVCLSGFHYLEGKEDLSDQDGVEPCQQTLYDECTDDAVRDSTGACTSPREICDNQCGPAGGTFSTISGLCSCIGEKSLDEVCDETCRAARPQMILKGFKLLIEDPETTLGDKAFALQDLTTQTGLATGSYECEDEEGCTVRMFDTTLAKMTGLVGVPQSFVDEVTERLQKYGILPELPSTGEDEGTGDTENNETTPARRLALSVDFGYFGVELDTDMKGGEQRILFIFTFKEPGVYVFGLNSDQNKIMVLRVMEPKRLCREDALLPQLRTAETLAAIAARLPTTIQTSGWLLFISVVLGILLMAVLFFFAAWTIKHQRLEKLEADPKSKYNQPDPQQTNTKTAIKEVEDLILPNQTPVWMKEPDEEREEILSTLLSLLRLRRRDLVNRMAREEK…	9.31061	8.81698	8.49985	7.45121	7.8009	7.7879	7.79442	6.61471	7.33985	5.39232	6.26679	5.88264	7.18982	7.5157	7.74819	6.18982	7.07682	6.96578	8.16993	6.72792	5.85798	7.42626	8.16993	4.52356	7.59991	7.20945	7.64386	6.44294	6.93074	6.14975	5.20945	5.49185	6.58496	7.59246	7.71425	7.08746	8.40939	7	7.84549	7.74147	8.53528	8.41785
EMWEY_00000250	CMGC kinase, putative CDS	ATGGCGCTACAGGAGTTCACAGTTGATCTTCTCCAACAAGTCATTCCCTTCCGTTCCCCTAACCCTTTAGAGGATCCTCGCGAGCATCGCCTTCGTCTGGTCGAGAGGCTAGGGGGAGGCACATACGGAGATGTATACCGTGCGGTCGAGGAGCCAGAAGATGGAGTAGGAGGAGGAGAAACATTTGCCGTTAAATATTATGTTGATGAAACACGAACAGTCACAGAAGATGGATTGGGCTGCACAACTGTTCGCGAGCTCACATCGATTTCCTCGTTCGGAGGTCACCCGAATGTGGTTCGAATGCGTTATCTTTTCGTTGACCACCTTCCTCGTCTAGTGGAGGCAATTAACCAGCAGAGGATACAATGGGCGCGGCAGCAGCACGCTGCAGCAGAT…	MALQEFTVDLLQQVIPFRSPNPLEDPREHRLRLVERLGGGTYGDVYRAVEEPEDGVGGGETFAVKYYVDETRTVTEDGLGCTTVRELTSISSFGGHPNVVRMRYLFVDHLPRLVEAINQQRIQWARQQHAAADPENQEQLRRELQAQLSQEELKPTQVFVFAAYELCEGGDLKKLLAKKREAKPASTVSPEWGLSLRHAKLLAFQLLNGLAFLHNEKLCHRDLKPDNLMLTSEGEDAVLKIGDLGLCRNFRANAGEITPTVCTIYYRPLEVLLGRMKMNGDGAQEQGTHYGLGADIWGAGCIIAEMFRGIPLFKGTQEFEVLIRVTKILGTPTEAEWTNCTA	12.9377	12.3985	12.2252	12.0515	12.7524	12.5672	12.7446	11.92	12.375	11.3315	12.5969	11.7237	12.444	12.8733	13.0234	11.9989	12.7172	12.174	12.1312	12.2213	11.6325	12.1929	12.8752	10.7499	12.9409	12.4429	12.986	12.9516	12.5784	12.5512	11.6138	12.5179	12.6271	12.2533	12.1994	12.5694	12.9436	12.8773	13.1941	12.5152	13.808	13.4034
EMWEY_00000260	CDP-alcohol phosphatidyltransferase domain-containing protein, putative CDS	ATGGCAGGGGCCCCAGCAGCAGGGCCGCGGGCTCGTGTAAAGAGCAGCAGCAACTACAGCCGCAGCGACAGCAGCAGCAGCAGCAGCAACTACAGCAGCAGCAGCAGCAGCAGCAGCCTGAACTACAGAAGCAGGAGCAGCAAAGACATAAGCCGAAGCAACAGCAGCAGCAGCAGCAGCAGCAGGCTTGACACCACCAACGAGCCCAAAAAATGCAGCACCACCACGAGCATCGTTAGGAGCAGCAGCAAGACCAGCAGCAGCAGCAAGAGCAGCAGCAGCAGCAGCAGCAGCAGCAGCAGCTCTCCATCAGGCTCGTCGTTTAGAGCAGCAGCAGCAGCAGCAGCAGCAACAGGTCCTACAGCAGCAGCAGCAGCAGTAGCAGCAGCAGCAGGAGAG…	MAGAPAAGPRARVKSSSNYSRSDSSSSSSNYSSSSSSSSLNYRSRSSKDISRSNSSSSSSSRLDTTNEPKKCSTTTSIVRSSSKTSSSSKSSSSSSSSSSSSPSGSSFRAAAAAAAATGPTAAAAAVAAAAGEGQKEACVSLAFLRHIPLLRVFLPDGGLGFRVDELNFLVIPGLLVLRAFCPQVFIMSIFDGLQQLPIIGGWLSAAAAAAAYNCSTFFVPQQQQQQVMLLLHQQLTIGFCVLIVSVAFCIYQSSRLLIKLMSREHLPRFIPGLCFFAATFYFSPPLGIQIICFSLLCLELIAARLRLHVHFPDLLPLSVLLLPRRRLLLALLELQRPQQPLQQHTVFAAPLWQACVPFEPSRASQQQQLQHSSRVYSNQQFTGATQQQQQQQQPQQQD…	10.0954	9.43879	9.33316	9.60733	9.82177	9.67772	9.87652	9.24317	9.61102	8.71768	9.9542	8.93074	9.50581	9.98442	10.1997	9.47573	9.93811	9.57365	9.50383	9.41996	9.14211	9.44915	10.2009	8.48382	9.73302	9.59059	10.1331	9.84235	9.50383	9.34873	8.65105	9.57554	9.57554	9.22159	9.63481	9.36632	9.76321	9.82655	10.128	9.89026	10.9901	11.0654
EMWEY_00000270	guanylate binding protein, putative CDS	ATGCCTCAATTGGGGGCAACACACAGAAGCCAAGCGGCAGCAGCCGCCCCTAAGCTGCTGCTGCTGCGCTTCTTATGCCTGCTGCTGCTGCTGCTGCTCCCTGCTGCTGATACAGCAGCAGCAACAGCAGCAAACGCCAAATCGCAACAGAAACAGCAGCAGCAGAAACAGCAGAAACACCAGCAGAAACAACAACAGCAGCAGACACAGCAGCAGCAGCAGCAGCAGCAGCAAACAAAGACAGAAACCCCCGTCGTCAGGAGAGGGGGAAAACCCCTGCAGATTGTTCTGCCCAATGAATTACACACAGGGTTTCGTGTTAATGAGGAGGCCCTTGCGGAGCTGGAGAAGATCCCCGCCCCTATAGCTGTTATTTCTGCTCTTGGTCCAATTCATTCG…	MPQLGATHRSQAAAAAPKLLLLRFLCLLLLLLLPAADTAAATAANAKSQQKQQQQKQQKHQQKQQQQQTQQQQQQQQQTKTETPVVRRGGKPLQIVLPNELHTGFRVNEEALAELEKIPAPIAVISALGPIHSGKSFLLNSLLRGVGGATAAQQPSAAAAAGAGGAGGEEGSGFSVGYTVAPGSFGLSIYSLPIYVERKTGKQLPDAAAAAAAASAAAASAAAAAATAAAAAAASEPKSAASGSKTAAESSPSSSPPAAAATAASTAAATAAAAAAAAAESSVVNVLLLDSEGFGGPNVTRSYDQLLYSIAFFLSSHLIFTTMKMIDAQDLQLLEDLTRDANLFSLRAHASSVRELPEQQQQQQQQQQQPRTETSSALLSLLSPCCLSWVVQDFVQDLE…	14.1596	13.7008	13.5846	12.7703	13.5333	13.3078	13.6255	12.745	13.2719	11.6711	12.8216	11.9337	12.9241	13.5534	13.6183	12.1827	13.3779	12.3315	13.3038	12.8459	12.0088	13.149	13.8197	10.3421	13.6231	13.2353	13.2037	13.255	12.8779	12.6517	11.3608	11.8142	12.3696	12.6022	12.3619	12.6981	12.9674	12.9172	13.3207	12.5964	13.7132	13.1738
EMWEY_00000280	hypothetical protein, conserved CDS	ATGACGAACTCAGGGAGATGTTGGGGGGAGGAGGATCAGGAGAGATGTTACAGGAATCTAGCAGAGAAGCAAAGCCGAGGGAAGACGGGCCTCGGCTTTGGCGGCGGAGGGAGTAGCAGCAGCAGCAGCAGCAGCAGCAGCAGCAGCAGCAGGAACTCGTTGTCTTCTATGTTTCAACAACAGGAAAAGGCTGAAGTCACGACGGGAACTTCGCGGCGACCGCAGACGGCTGAGGAAGGGCGTCTGCGTAAGATAAAGACAGTTATAGATGAGGAAGCAGCAGAAGCAGCAAAAGGGAAAGCAACATGGAGAGACGACTTTGCTGCTGCGGCAGCTGGCAGCATGCGAGCAGCAGCAATCGCGTTAGTAGAAGAAGATGATGAATTCTCTTTTGCTGAT…	MTNSGRCWGEEDQERCYRNLAEKQSRGKTGLGFGGGGSSSSSSSSSSSSSRNSLSSMFQQQEKAEVTTGTSRRPQTAEEGRLRKIKTVIDEEAAEAAKGKATWRDDFAAAAAGSMRAAAIALVEEDDEFSFADFIDKHRQAKKTAVAAGEEASHLDAIFGSGPVEHKTVLEERPPSPPRVRLSSRSRSRSRSRRRSSSRSSRNSRSRSSSNNRQMSSKQQQQQQQHSHNGKSSSNSNEKQQQSPSGRREAKNPRAAAAAAAAAGGGGGLQVMLLSAEAMLSESQLQEQQPAAAAAVPKWKLKLLQRQQQQRQQQQQQQ	8.29462	6.93074	6.97728	6.02237	6.44294	6.06609	6.32193	4.9542	5.58496	4.70044	5.45943	3.80735	5.58496	5.42626	5.80735	5.2854	5.61471	5.93074	7.08746	5.9542	5.24793	8.03342	8.60363	8.43045	7.64386	7.52356	8.32193	7.44294	6.70044	7.14975	7.2854	6.53916	6.50779	6.83289	6.78136	6.49185	7.8392	7.75489	7.9542	8.59991	9.35315	9.27146
EMWEY_00000290	hypothetical protein, conserved CDS	ATGCAGCAAAGGAGGCAGCAACGAAGCGCCCCTTACGGCAGCCCACAGCAGCAGCAGCAGCAGCAATATATGCAGCAGCAGCAGCAGCAGTGGCAGCAGCAACACCAACACCACCGGTGGGAGCAGCAGCAGCAGCACGGTTGGCAGCAGCCGCAGCGACAAGATCGGCAGCAGCAGCAACAGCAGCACGGTTGGCAGCAGCATCAGCAGCAGGGTTGGCAGCAGCAACACCAACAGGGTTGGCAGTCGCAGCAGCAGCAGCAGCGTTGGCCAGTACAGCAGCAGCAGCAGCAACCGCAACAGCAGCAGCAGCACCATAGAAATCAGGCAGATCTTCGTCCTCCTCTTCCGAAGGGAAGAACATTCAGCAGCAGCAACAGCAGCAGCAGCAGCAGCAGC…	MQQRRQQRSAPYGSPQQQQQQQYMQQQQQQWQQQHQHHRWEQQQQHGWQQPQRQDRQQQQQQHGWQQHQQQGWQQQHQQGWQSQQQQQRWPVQQQQQQPQQQQQHHRNQADLRPPLPKGRTFSSSNSSSSSSSSNSSNRKHFQRHPDRQLTEQQQQQRQQQLLLTKGGEGYGRFAAAVPLQQRSKALKDSWHPQTPDSAQPLSVAQWREVLGKWRRQIHLWTNLPAEVYAELLNLSVAKQIDLLQSLPPSKLDVRQSAAAAAAEGTAAAAAAAGTAAAGGGGNPVATAAAATAAAAAEAKQAPLNQQQQQQHQQQQQQQQQQQQQQDVEGLMSALLGSSSKCWFGKPSAAFVRAQQRIAAIYGPAAAALSCLDKQQQQQQDDDQEQQQDPEQQELQQQQ…	6.37504	6	5.58496	6.65821	6.96578	7.11894	7.08746	6.02237	6.98868	5.39232	7.30378	6.04439	6.14975	7.09803	7.53138	6.2854	6.82018	6.65821	6.26679	6.32193	5.45943	6.14975	7.35755	3.80735	6.76818	7.15987	6.75489	6.84549	6.06609	6.02237	4.32193	5.90689	6.12928	6.20945	6.37504	6.14975	6.90689	6.55459	6.72792	7.32193	8.16993	8.57743
EMWEY_00000300	plasmodium falciparum CPW-WPC domain-containing protein, putative CDS	ATGCTCAAGTCGGCAGCGCCGCTCACCCCTCCCACCCCATCACCGCCTGCAGCATCAGACATAAATAAACTCTTGAGTTTTGATGAAAAAAGACAGAAGGATTGCAATGACCTAAAAAGAAAACTCCAAGTGGAGAAGTCGACCGTCAGGAAACTCACGCAGGAAGAAAAAGTGGCACAATGCCAACGGGAAATCGACCCAGAGGCGGAAAAGATGGAAGCCTTGACGGAATCTAACAAAGAAATGGAAGAGAAGAAGAGGGAGCGGGAGTTGCCATTAAGAGGTTACGACCTCTCTGTGTTGCAGCGGGAGCTCGAGGAGCAGCAGCAGCAACAGCAGCAGCCGCAGCAGCAGGAACCAGTGATTGAGTTGCTCACTGAGCAGCGGTTCTGTCCTCAC…	MLKSAAPLTPPTPSPPAASDINKLLSFDEKRQKDCNDLKRKLQVEKSTVRKLTQEEKVAQCQREIDPEAEKMEALTESNKEMEEKKRERELPLRGYDLSVLQRELEEQQQQQQQPQQQEPVIELLTEQRFCPHDFSVLCPFAWIPIGDESSCKAPEAYIGSCERQMNFAVSQSEKEQLEDQCLISWPWEDNGICEAPFSYSGEQGV	9.16742	8.61471	8.36632	9.44708	9.84235	9.62936	9.99718	9.24793	9.80735	8.49586	9.44708	8.66888	9.89785	10.1485	10.3783	9.56033	10.2432	9.62936	8.88264	9.44501	8.5812	8.98584	9.62936	6.49185	10.1573	9.8392	10.0808	9.73809	9.27612	9.19722	8.63662	9.3015	9.18239	9.44915	9.46352	9.65821	10.1007	9.97871	10.2082	9.85175	10.9694	10.7814
EMWEY_00000310	hypothetical protein, conserved CDS	ATGAGTTGCTTCTCATGGATGCGTCGTGTAGGGCGGCGGCGCCCGCAGCAGCAGCAGCAGCAAGAAGAAGATGACGAAATAGATAAACAAATAAAAGACAAAGAAGAAAAAGAAAAAAAAGAAGAAGAAGAAGAAGAAGGAATACAAATGTATTATCCTTTATATGATCCTCGTGAGGTAAAACCAGATAAAGAGGAGCCTCCTTTGCTGCTGCAGCGTGACCGTAGTAAATCTGCTGCTGCTGCTGCTGCTGCTGCTGCAGCATTTGCTTCCAGCTTCAGCAAACAGCTAACAGATATACCTATAGAGAGGGGCAGCAGGGAGATCATCTCTGTTCCTCATAGCGAGGACAGCAGCAGCGACGAATTAGAGAAAGAAGAAGCAGCAGCAGCAGCAGCA…	MSCFSWMRRVGRRRPQQQQQQEEDDEIDKQIKDKEEKEKKEEEEEEGIQMYYPLYDPREVKPDKEEPPLLLQRDRSKSAAAAAAAAAAFASSFSKQLTDIPIERGSREIISVPHSEDSSSDELEKEEAAAAAAAKEPEEEEEEDGPLQQLEGDCSPLPVDEFSTPAAAAAAATAAPAKTTGETAAAAASVATAARAAAAAAPSPPDTYSKPLSRAPTQPPPPLQQQQQPPPLQQQQQQQQETIRPPSPPPPAQSPKSPVSSSSSRRSSHRKSSSSGSDSSMHRSSKLSSMRSSRRSSRKSRSSSSSSSSNSSSSREEEDIDLMSIPTAPTTPRGAYTLQRSKQPRLLLLQPYTLPHPATTRMQREARRLVLRCSQLQQAIDLYAAAGGIHTFMVNPHDT…	4.90689	4.24793	4.24793	4.64386	5.97728	4.85798	7.32193	6.30378	7.12928	7.78136	8.50383	7.97728	10.6384	11.207	10.8025	10.5765	11.0947	11.0498	8.59991	9.70736	9.74483	4.52356	5.20945	4.24793	5.49185	6.24793	6.44294	8.13955	7.40088	7.67948	9.6865	9.8009	9.85175	11.7603	11.6262	11.7805	11.6843	11.1085	11.6808	10.6475	11.4914	11.5727
EMWEY_00000320	hypothetical protein, conserved CDS	ATGTTTCCTCGGACACCGCGTTTTCCTGAAAGCAGCAGTCGCAGCAGCAGCCCGAGCAGCAGGAGCAGCAGCAGCAGAAGCAGCAGCAGCAGCGAGGGTAGCGGCAGCAGAAGTGGCAGTAGGAGCAGCAGCGGTAACAGAAGCAAGTCTGGCAGTGCTCGCAGCAGCATTGATAGCAGCAGCAGCAACAGCAGGAGCAGCAGCAATAGCAGCAGCAATAGCAGCAGCAGCAGCAATAGCAGCAGCAGCAGCAACAGCAACAGCAGCAGCAGCAGCAGCTTAAAACCCTTCCGATCCCCCAGTGAGGTATTTAGACTACTAGATGATAAGGTGGTAGCAGAAGCAGCAGCAGCAACAGCAGCAGCAGCAGCAGCAGCAGCAACAGCAGCAAAGACACCA…	MFPRTPRFPESSSRSSSPSSRSSSSRSSSSSEGSGSRSGSRSSSGNRSKSGSARSSIDSSSSNSRSSSNSSSNSSSSSNSSSSSNSNSSSSSSLKPFRSPSEVFRLLDDKVVAEAAAATAAAAAAAATAAKTPIHPGWVPRASSSAPAAPSLDTSAAAAARTRGRLPAVIQAMQEEAAQQQEQKLQQLRQFVLLLKELRATAEAEARLSAERTAAFAADRSFFLLQQLNQFSSNLQQLQQKQQQQQQNLQTLLQQKEQQDKEIKNLRLLLQRQSRVLQQVNVLIKEHAAAAAAAAAAAEEDGAEGPAIAAAAAAAAAAAKLQTDAAELQQPDSQQSEGDSSNNSIPGQQLPAAAGGGAAAGAAAAAPAAADEESEVLAVRERQLERLAKELDQQHLLCI…	10.1561	9.64566	9.24555	7.96	8.75822	8.40514	7.52356	7.20945	7.44294	6.52356	7.92481	7.50779	8.19476	8.79442	8.8392	9.5216	10.2058	9.67772	9.58871	9.72281	9.42206	9.42417	10.2348	8.76155	7.67948	7.65821	7.92481	7.33092	7.5157	6.78136	7.40939	7.63662	7.89482	9.30378	9.10329	9.28771	10.9366	10.1898	10.8918	11.3853	11.9263	11.7985
EMWEY_00000330	hypothetical protein CDS	ATGCAACGCCAAACTGTGGACAATAAGTTGGTGGGTGTCATCGATCAGAGTGGTGACGCCAACCACTTTGGGCAACCGACCATTTTCGAGCACGAGGGGGCCTACAATCACGCGTTGGGAGTCTGCTTATATTCGTTGGTGGAGGAGCCTTCCGCGAAGCATGGCTGGAGTTGCTCAGCCGCGGTTATGGCCGTAGAGCTGCTCGGTGACTTCATGCCAGACACTTAA	MQRQTVDNKLVGVIDQSGDANHFGQPTIFEHEGAYNHALGVCLYSLVEEPSAKHGWSCSAAVMAVELLGDFMPDT	0	0	0	0	0	0	0	0	0	0	0	0	0	0	0	1.58496	1.58496	0	0	0	0	0	0	0	0	0	0	0	0	0	0	0	0	0	0	0	0	0	0	0	0	0
EMWEY_00000340	ABC transporter, putative CDS	ATGCCAGCTGTAGACCCGCAGGAGACAGCAGCAGCCGAAACAAGAAGTCCTGCTCCTTCTCTTAGCAAGCTTGACGGTGGCAGCTTGAGTCCAGATCGAGCTATCTTCTTGCCATCAGATCGAACCTCTGGCAAGGTATCACCGGACATTCTGGCGAACCATGCAGGTAGCTGCAGCAACGCACTTTCACCACCGTTGCCAAATGATGGGATGTGTGGTTTGGCTATCTCCAATGAAGAGGCATCTTGCAATGAACAAGACCGAGATTTTGGAGGTGTGCAGCCTGTAGTGCTGCGGTGTAAAGACATTACGTACTCCGTTGCACTTCCTGTTGACGGATCGTGCATATCCAGATCTTGCCAGAAGCTGTGCACCTGCCGCAGAGGAGTTGGTGACGAG…	MPAVDPQETAAAETRSPAPSLSKLDGGSLSPDRAIFLPSDRTSGKVSPDILANHAGSCSNALSPPLPNDGMCGLAISNEEASCNEQDRDFGGVQPVVLRCKDITYSVALPVDGSCISRSCQKLCTCRRGVGDEVNLETDERRKLRKDILCLDGLELVFNPGDCVALMGSSGAGKSTLLNCLSGRVSTGLRGEVEMNGMSCTPQLCKELSCFIQQEDIIFGYLTVEEHLLFQACLRLPKGTTMNEARRTTACLLECFGLAHIAKSFIGGPHEGARGSISGGEKKRLCIASELLSNPSVIFADEPTSGLDSFMAKAVCDQLATLAAAGCTVVCTIHQPSSSCFSLFNKVLLLGEGRVLYYGDRLAAVSWLEHLGCKPCGVDANIAEFILKATALHHLDPQS…	13.059	12.5833	12.3529	12.9176	13.1958	13.03	13.0291	12.407	12.7932	12.4836	12.8252	13.0324	12.9672	13.203	13.4214	12.92	13.3142	12.9663	12.3737	12.4409	11.638	12.4676	13.0783	13.111	13.0126	12.5302	13.5383	13.0758	12.8198	12.749	12.4049	12.692	12.6268	12.5375	12.4359	12.5753	13.2662	13.0851	13.2863	12.8307	14.012	13.5747
EMWEY_00000350	RRM domain-containing protein, putative CDS	ATGGCTACGGAAGAGCCCCATGCGGTTCCCGCCGCGGGGCCTCAAGACTGCGTTCCGGATCTTCAAAGCAGTGACTCTGCGACCACAGCAGAAGCAGTTGCTGCTGCAGCTGCCGCTGCAGCTGCTGCAGCTCAGCTAGCTGTGGCAACGAGCTCAGCAGATGGTGGATATCAAGCTCACCCTTTCACGACCCTTTTTTTTATCGACTTCTCCTTCCTAAGGGCTGGCAACATCACGGAGGTCGTGGAGATTGCGTGGGTGGTTTTTGATGTGGCGACCCGACAGTCCCTAGAGGAAGTTTCTGTTCTTGTCCGCCCGGAGCAGCTCTTGGCGCCGGCTGCGGTTCTCACCAAGCTTGGAGTCACGCAGGAGCAGCTCTTTGCCGCCTCGACTTTGGGC…	MATEEPHAVPAAGPQDCVPDLQSSDSATTAEAVAAAAAAAAAAAQLAVATSSADGGYQAHPFTTLFFIDFSFLRAGNITEVVEIAWVVFDVATRQSLEEVSVLVRPEQLLAPAAVLTKLGVTQEQLFAASTLGEVIQKLDTAIFQRSQDGVNSAMLCVYEPEKLKDFRACAAARQVTLYPHFAQAVVLKRVIQQFLNIKGDDLRSLSTAAGALHLAAPEGREDGLAACRCMCAILFLLLSKGLLLLKEHSINVEDPSSGETLKPVGAPAANGFAGVGTHIRLRGLPWDVNEDAIIRFLKPVVDVTELDVCVCVGLNKRVTGEAYVNVHTTDMRDVAVRTLHGRMMGPRWIEVFRSSAEDFERAMQRRVAVMNSGTRDGRDADVKGLNLTVLKLRGLPWT…	11.3437	10.7566	10.5594	11.1787	11.411	11.4471	11.1523	10.5058	10.9241	10.3955	11.1137	11.0348	11.0203	11.0934	11.4357	10.9114	11.233	11.0815	10.5584	10.8665	9.68124	10.3343	11.0921	11.0498	11.0272	10.6147	11.4893	11.0168	10.7698	10.744	10.2597	10.6156	10.5943	10.4939	10.4939	10.4584	12.0641	11.2294	11.7377	12.2969	13.1585	12.8646
EMWEY_00000360	hypothetical protein, conserved CDS	ATGGCGGGGCAGTCTCCTGCTGGAGGGCCCGAGTTGCCGCTCGTGACATCTCACACCAGCCTAGAACCGTGCGAGCGTCGTGATGGGCATAGAAACTCAGCAGATGTGCCCGACATAATTGGATCTGATCCACAAGTGACGACCACGCGGGAGGTGAAGTCAGCATCCCGATGGATGCGACCAAAGGCCGTTTCCCTCACTTTTTGGTTTGTTGCAGCTTGCGTTGTAGGAATGTCTGTGTTGTTTTCCCATTGCATCCTCTCTAAAAAGATTAATGAAGGGGCTGCGGGGAGGCGGCTTGCAGCTGGTAATGAAGGGCATGGGTCTCCATTAGGGAGAAACCCATTATTTGATGAAGAAGAGTGGATCAGTTTGGATGCTGATATGCTTGCATCGCTT…	MAGQSPAGGPELPLVTSHTSLEPCERRDGHRNSADVPDIIGSDPQVTTTREVKSASRWMRPKAVSLTFWFVAACVVGMSVLFSHCILSKKINEGAAGRRLAAGNEGHGSPLGRNPLFDEEEWISLDADMLASLCTQIGEWTHPQSSQDTAGSSQSVIGVVSSSEVQGRDNSLRDPGIVPVLQQSAQENTFGMSGDEGPQNAPAPAIPGSSWMVDAPAGTGSASDRSLGQNYPQVVQPGELPPNLFPPDIPFLPSLFNPLPGLTTQHVWGQTLQEMDAVPQSSQASQRQYYPLDVDQGLDNFGVSPQRVDEVSAQLPSSGLSTSSSETDGSSLGHSQVSDAGGENQGTWSERSQQTKLLLRQKLLMKSHARTDTVSNSNDKRGPKSARTATVSKSNENRD…	4.85798	4.24793	4.45943	3.90689	4.39232	4.24793	4.90689	4.39232	4.80735	3.16993	4.9542	4.85798	5.04439	5.35755	5.61471	5.72792	6.33985	5.58496	5.12928	5.55459	5.35755	5.49185	5.72792	5.49185	5.39232	5.49185	6.33985	5.88264	5.12928	5.2854	5.24793	4.80735	5	4.58496	4.75489	5.04439	6.33985	5.97728	6.49185	6.79442	7.79442	7.59246
EMWEY_00000370	hypothetical protein, conserved CDS	ATGGACTTGGCCCTCATTCCGTTGCACGAGTTGCCGTCCTTGGAGACTCGGGGTAGCGTTGAGCTCTGGAGATCCTTTCCGGGCAATACAGCAGCACCGGAACAGCTCAATATCGGCGCGTCCAGGCGATTCACTGGCAGAAGTGGTGATATACCAACGGGGCGGCATCTAAAGCGGGTCAAGTTCACCGTGGCTTCATCGTGGGTCATTTTAGCTGTGCTTGTGGGAGTGTCCCTGCTATTTGTTTCACTGTGTGGCAGTGCACGAAAGATCCATAGGGGTGCAGAGCAGCGGAGACTCGCAGGTAATAGTGGTTCTAAAGACTCCAGTTCGCCGACAAACCCGCATTTCTCTGAAGACGACTGGATTCCCCTCAATGCGGATGAGCTCGCGAATCTG…	MDLALIPLHELPSLETRGSVELWRSFPGNTAAPEQLNIGASRRFTGRSGDIPTGRHLKRVKFTVASSWVILAVLVGVSLLFVSLCGSARKIHRGAEQRRLAGNSGSKDSSSPTNPHFSEDDWIPLNADELANLCAQVGDWAPGFVPHSYLSPSVGMPEVPSTSKEPSEFSGVLRNEQQPHEAISKQHKGKRTRQGGYDILGESPNKVGRLSHHLSSETGALTEGRTLQGLTGGAQQTSGIRLTNSNVGLLSNVHTLIVHQEGLGTPLVDLRAVQQTRIVDQEGEHSSPTTRPDSSSAPKGTLYCFGDCKQASVSQSVLVPLLRSDPFGKQGHSSQTSGKSLASKALTKLLLPVVHKHPFVRQPVFMPNVKIEDIEVKVPQAWIADEPIAHVLRTIRRLC…	8.36194	7.8009	7.56986	8.02237	8.3443	8.27146	8.11894	7.62936	8.20457	7.03342	8.21917	7.70044	8.12928	8.44294	8.71768	8.16491	8.39232	8.24317	7.46761	7.48382	7.15987	6.94251	7.46761	6.70044	7.01123	7.19967	7.55459	7.45121	7	6.97728	6.20945	6.64386	7.06609	6.65821	6.79442	7.31288	8.30834	7.63662	8.21432	7.62205	8.71768	8.25267
EMWEY_00000380	GTPase domain containing protein, putative CDS	ATGGCAAAGGTCAAGAAACAGTCCAAGAGGCAAAAGCTGTCAAAGAAGTACAACATACAAAAGAAGGTTCGGGAACATCGGAGGAAAATGCGGAAGGAGGCGAAGACTAAGGGAGGGCCTGTTCAGCTGCGGATAGATCCCCCTATTCCAAACTCTTGTCCATTTAAGGCCGACATTATCTCTAATCTCCTGCGGCGCAAGCAGGAGAGGGAGGAGCGGTTGCTGCGGGAGCGAGAGGAAAGACTGCAGCAGCAGAAGAAGCAAGAAGAGGAGGCAGCAGCAGCAGATGTAGCACTGCAAGCTGATGGATTCTCAGATGCTAAGGCAATGAAAGACCTTGCCGACAAGGCAGAATCAGCTACGATGGCGTTTGAAGCAGCAGCTGCTGCAGGCCCCTCT…	MAKVKKQSKRQKLSKKYNIQKKVREHRRKMRKEAKTKGGPVQLRIDPPIPNSCPFKADIISNLLRRKQEREERLLREREERLQQQKKQEEEAAAADVALQADGFSDAKAMKDLADKAESATMAFEAAAAAGPSEADLALQSIESSLSLNSNSKQQHVAALHRQQQQQLRQLLAASDIIIHVLDARLPLAFRCAGLERWALREGKKVILLLNKVDLLPAPALAAWLHQLRRSSMFPVLAFKCSSSTSSTAGKRTGRWCAADPLRASDKLKRSSSQALGVQPLLRLLSSIAHAAARPSRTGNAAETATTATAAGDTMAVEGNNTNPTKSNQPSSGSSNGRSRHIKAFMTVGVVGYPNVGKSSVVNALTRSVSSAGVAALPGSTRQLKFVKLDSHTQLIDSP…	9.51373	9.19229	8.56986	9.77314	9.87344	9.55459	9.43463	8.80735	9.39874	8.56224	9.41363	9.30606	9	9.57743	9.84706	9.33539	9.79928	9.41363	9.04985	9.02791	8.01123	9.05528	9.94544	9.86419	9.49586	9.34651	10.0334	9.55075	9.2854	9.41151	8.76155	8.69	8.91289	8.76155	8.93074	8.92778	10.1523	9.45943	10.0403	9.99435	10.9929	10.7549
EMWEY_00000390	DegPtype protease, related CDS	ATGGCTCCATTTTTTTTTATGGGGGGGGCTTCAGCGGAAACAGCGGCATCAGCAGCGGCCGCAGCAGCTGCACCGTGGAAAGCAGCTTGTGTCATTGTTCGCCTCAGGTCGCCGATCAAGTTTCCTGCAAGGGTTCTTGCGGTGGCTCACGAGTGCGACCTGGCGGTTCTTACAGTTGATAATGACGACTTCTGGGCAGATACACAAGGTCTTCTCTTTGGGGAGGACGGGGTGATCGTGTTGGGTTATCCGCGTGGAGGAGACAATCTCTGCATCACTTCCGGGGTTGTCAGCAGAGTGGACGTTAATACCTATGCCCATTCCAATACTGCGCTACTGTGCGTGCAAATCGACGCGGCGATTAACCCCGGCAATAGCGGGGGACCAGCGCTGAAGGGC…	MAPFFFMGGASAETAASAAAAAAAPWKAACVIVRLRSPIKFPARVLAVAHECDLAVLTVDNDDFWADTQGLLFGEDGVIVLGYPRGGDNLCITSGVVSRVDVNTYAHSNTALLCVQIDAAINPGNSGGPALKGGRVVGVAFQGCDASAAQNVGYIVPWNVVRHLFVDLSRHRRYTGFPAAGVLFQQLENECMQQKLGVSKLKAEDLPKGNNALWTLPLTAPAAGNPGNRPYVEAVYFGIFRGSSKTLSLTLENAIIVAVGAAASAASAGVTASGILVTAADALRSRNFLARAKAAAEKLVEEEVAPEPAPADVNSAAPETGAPAKPAAVASAPVRPQEVCGGPETGTSCMEDALPDCGPLADPVVVAREALATVDRTATAAAAAGKPLPSAAERKALVH…	9.85487	9.51373	9.0607	9.75989	10.0098	9.85175	9.61471	8.84235	9.52943	10.0888	9.85643	10.6027	9.59991	9.93369	10.3095	9.45327	9.69174	9.67596	9.24079	9.38586	8.63662	9.29462	9.87036	11.0505	9.70908	9.48784	10.6707	9.73302	9.77972	9.72281	9.7879	9.72281	9.68475	9.10066	9.22159	9.37069	10.1202	10.0835	10.3026	9.84549	10.8994	10.6175
EMWEY_00000400	hypothetical protein CDS	ATGGCAAAATATAGTGTATATTCTGTTTGGACTTCGTGGGTAGCCATTTGTTGCTTGTCAAACTGCCGCTACGCTCAGGCTAGAGAAGCCTCCTACATACTCTCGTTTTCATTTTATTGTTCTACCGACAGCAGCAACAGCAACATTAGCGGCGGTACGGCTCTGCAGCTGGTTGCCGCCGCTCCTGCGCTGCGGTGCCTCACGGCTTTGGTGTGGATTCAGTCCTCCTCATCACCGGCACGGACAGCAACGGCAGAAGCCGAGGACAACACTCTGGCTGCTGCAGCGTCGTCGCTTCGTGCATTATTGCCTGTTGCAGTTGCTGCAACCGAGTTTGCACTTGCCTCGCCTTCTCTCGTTGTTCGAAGGGAGGCGGCGCGGAGTTTGTTGTCGATGTCG…	MAKYSVYSVWTSWVAICCLSNCRYAQAREASYILSFSFYCSTDSSNSNISGGTALQLVAAAPALRCLTALVWIQSSSSPARTATAEAEDNTLAAAASSLRALLPVAVAATEFALASPSLVVRREAARSLLSMSLPLGETFWGATIAAAASAAPSKVVAAATGPVVGDPQLSLFILECLNSECDALQRRQLLQLLLQQVRIWGPRNPRQWILLLTMLCCKCVPAPTPTTQPLSTLRSSSSINDARAAGLLQRAQQLLPQTSQVLLSPLATARPLPALTGFVWRPLPGVSAPERVQHQDESCTDVNDSSVNNWSGGEVHPIVCSAAAECLELLLTLPELQQQQQQHWIVPPTDGYQAKYAEVEAASLGGPLLVDCLPLLFRAACQLLWQGTQRHQRQKQQL…	11.2021	10.7202	10.5137	11.2456	11.3315	11.1668	10.6777	10.1874	10.6303	10.2131	10.1459	10.5157	10.4325	10.4878	10.7202	9.94251	10.4491	10.0795	10.5774	9.69784	8.82655	10.2726	11.0532	11.7069	10.6733	10.1408	11.2058	10.4553	10.1824	10.0553	9.22159	9.43463	9.57932	9.52356	9.33539	9.55842	10.3032	9.74987	9.85409	9.86728	10.8226	10.0728
EMWEY_00000410	trypsin, putative CDS	ATGGAATCTAGTTATGTGTCTCCACTAGCGGCAACTGTGCAGGCGCTGAGTCTTCTGGCTGTTGCTCCTGCTTCTTCTGACAGCCGGAAGGACCTGGCGAAGCAAGAGCTGCTGCGGCGGATAGAATTGTTGTTGCAGGAGCAACAGCTGCTGCGACGGGAGCAGCAGCTGAAGGAGCACCAGGAGCCTCACTGGCAAGCACAATGCGATCACCAGCATAGGCAGCCTATAGAAGAACACGTGCAGCACCAACAGGTGCAGCACCAGCAGCAGGATCAGCAGGACCAGGGCCGCCAACAGCAAGACCAGCAACAGCAGGAGCCGCAGCGATGGGTGTCGCAATGGGAAGGCGACGACACGACACAAACGGAGGTGCTGGAGCATCTGGAGGAAGCATTG…	MESSYVSPLAATVQALSLLAVAPASSDSRKDLAKQELLRRIELLLQEQQLLRREQQLKEHQEPHWQAQCDHQHRQPIEEHVQHQQVQHQQQDQQDQGRQQQDQQQQEPQRWVSQWEGDDTTQTEVLEHLEEALLLLCCQKPPPALQQQLLRVLLLLVHSTEDCGVWHRVAARLLAAAGEGLHFPPSVSAPLAAAATPPPTAAAAAAAAAGTKKVLSALPPLLLCGELFRACPQALSPLLPLLVAVGSKLLQSPAAPAAATATETAAAVAKALRTAVSATGACGEALAEKLFSLTRSCLRCSAGSHRRSSSRTSSSKTSTIIKSNNIHAASEAAREALLLLQQVVWAFPRGVSLPHGEAFPSAVLAAAAPEPATAASAAENEHLLAEAQENVPHAAAALA…	10.3531	10.0154	9.64205	9.81378	10.4062	10.1948	7.06609	9.10852	7.83289	9.31741	9.29232	9.29232	9.33092	9.5411	9.70217	8.95128	9.36851	9.04712	9.77972	8.37287	7.85175	9.49185	10.3923	11.0855	9.76155	9.22882	10.3934	9.44501	9.21917	9.03617	8.29002	8.59246	8.7879	8.87344	7.90689	8.87344	9.58965	8.92481	9.34983	9.01959	9.76653	8.38802
EMWEY_00000420	hypothetical protein, conserved CDS	ATGGGTAGACCTGGCTGCTGCAGTAGCAGCGGCAGGCACATGCTTGTGATTCAGCATTATCTAGTTATACTCTTGATGTGTGCTGCTGCTTCTAGGGCAGCTTCAGCTGAAGACTCTGCTGCAACAGCATCGACGCAGGAATTGCACGCCAGCGACCATTACGGAGGCAGCACGAACACGAATAGCAACTGGATGCTGCTGGAGCTGTCGGAGCAGGTTGATTTGGCCGCACAATCTCTCAAGCCGAACGCAGAGCCAACTGTCTTTCGGCCGCCTACCCCACAAGAAGAAATGCACTGGAACTCGAGGATGGATGTCGTCGTTTTGTGCCTTTCGCTGGTGGACAGCTACCTCAAGACACACATCTCTCTTCTTAGGCAAACGGTCCCCGAGGCATCA…	MGRPGCCSSSGRHMLVIQHYLVILLMCAAASRAASAEDSAATASTQELHASDHYGGSTNTNSNWMLLELSEQVDLAAQSLKPNAEPTVFRPPTPQEEMHWNSRMDVVVLCLSLVDSYLKTHISLLRQTVPEASSKLPVSGAYEQGMRDDDVLATLMHQMWAGCYSNALSLAAATSILSLSSQEAEALLKPHKSPMRFSEKMLVDIDKLIKELAEGRSPSDWVATDWRDTWWFCIFSVFCIFCLLFLAGRKAAKAYRRKHKGKVGARDKAPISSSPKYL	9.31515	8.78136	8.67948	9.31515	9.21432	9.43254	9.08215	8.36632	8.94837	9.42417	9.33985	10.0539	9.35315	9.71596	9.97154	9.51767	9.93517	9.48985	9.10591	9.41151	9.03342	8.37938	9.21917	9.74483	9.03617	9.13699	9.82655	9.07146	8.88874	8.93664	9.36194	9.17742	8.84862	9.60733	9.66888	9.89178	10.3554	10.1163	10.4767	9.90388	11.0423	10.8281
EMWEY_00000430	hypothetical protein, conserved CDS	ATGGTGTTACTGCATGTAAAAACGGCGGATGAACAGCATCAATTTTTGTTCAACACTAAAACAAGCGAAATAGTCAAAGATGTTATTTCAGAGGTCACCGCGCTGCACCTTAAGCGCATGAAGGCGCTGAAGGTGGCAGACGCCGCAGAGGCGCTGGCAACTTATGGGCCCTTGAGACCAGAAGAAACCAGGGGATTGACAGAGGAAGTGGCCAAGTTGTCCAACCTAAACGTGTATCCCGATGGTCCGCCAACAAATCCCGACCCACACTTTTATAGGACGGGATTGCCACCTCCAAAAGAGGTGGCCGACATCATCCTTCGCACGTGTGCGGAGGCCAAAGAAGCGCTTTCGCACAAGAAGGTTGAGCGGCGTGAAGCACTGCGACTGGAGGCAGTG…	MVLLHVKTADEQHQFLFNTKTSEIVKDVISEVTALHLKRMKALKVADAAEALATYGPLRPEETRGLTEEVAKLSNLNVYPDGPPTNPDPHFYRTGLPPPKEVADIILRTCAEAKEALSHKKVERREALRLEAVQETLNVLQGALQIAYPANHGLPSWEPVRLILEDKETTGSQEISENITLENACLWWTGKQLQQTEALSKYLGTNEKTKTVVRLQPKNAASIPREILAHFRLLFFSGIDGSVPAMACAAVASTDVGPPIREPRMDAETHKAVLAYCHKKRQEDKVRQYPQNMPFYPLAFPELILVIIWASP	5	4.39232	3.70044	4	5.35755	3.90689	4.90689	4.58496	3.90689	4.39232	4.58496	5.35755	5.20945	5.24793	5.35755	4.16993	5.24793	4.64386	4	4.9542	4.08746	4.45943	3.70044	3.45943	4.75489	4.64386	5.08746	4.70044	4.90689	4.70044	5	5.24793	4.32193	4.45943	5.42626	4.16993	5.08746	4.75489	5.49185	4.24793	6.47573	6.10852
EMWEY_00000440	hypothetical protein, conserved CDS	ATGGATGGTGTAAAGTCCCGAAACGAGCCAACCTTGCTCTGGGTGGAGGAAACCCGCCTCGACAAGGCAGTCTTCGGCCTCTACCCAGGAGGTGACCTTCCCGACCCTGAGAAAGAGACAGAAAGAACGCAGAAAGAGCTTGCTCTCTCCTCAACCAAGCGGGAAGTCGTCGCCTTCTACTGTCTCTCTCTTGCGCATGACTACATGCATGAGAAGCACCAAACCTACCAGCAGCTGGCTAGGGAGAAGTCTCCGCAGCATGGCATGAGGGAAGACGACGTGCTTGTGTCTGTGCTACACCAATTGTGGGCTGGCTGCTACAACAACGCCATGTCTCTGCCAGACCCTCTCTCTGTCCTACTTTTATCTTCAAAGGAGGCCGAGAACCTCCTCAAACCC…	MDGVKSRNEPTLLWVEETRLDKAVFGLYPGGDLPDPEKETERTQKELALSSTKREVVAFYCLSLAHDYMHEKHQTYQQLAREKSPQHGMREDDVLVSVLHQLWAGCYNNAMSLPDPLSVLLLSSKEAENLLKPGDTPERFSMQTVQIVDQAIRRLAEAEFPDGNGLPTYSDSITAVVGAACLVFIFELIIFFVRRLPNSSHKAPQGGSKTLDATESATQNMAPRKSSLQQEGPSEEKVKAVDVQEMRTCIQRSGGSRRTTTTGSPKGASRAAPQRTS	10.1497	9.74819	9.50581	9.21675	9.25267	9.30834	8.35755	7.45121	8.26679	7.97728	8.35315	8.43879	8.00562	8.47168	8.76487	8.33985	8.76818	8.5157	9.25739	8.08215	7.65105	10.6008	11.2095	11.6755	9.9629	9.7364	10.9737	9.00843	8.87958	8.65464	8.73471	8.77808	8.47573	8.46352	8.33985	8.42206	9.38154	9.65105	9.7211	9.21675	10.4481	10.043
EMWEY_00000450	hypothetical protein, conserved CDS	ATGGCAGCAGGGACGACGCCAGAAAATCCTGCAGTAGATGCAAACTCAGGAGCAGCAACACGACCAACCAGTATTGCTGGGCCTGCCGTTGACGCAACTGCCGAGTGGGGCGGCCCCGACCTACTTGATGCAACAGCATACAGAAAAGACTGGAACCGGCAACTGGGCTTACCGCAGCCGCAGAAGCAATCAGAGGAGCAACGGCAGCCAGCACTACAGGAGCAACACCGTTTAGCCCTGCGGGAACAACACCAGAGAGAGCACCTGCGAAGCACAGGAGGCCATTGCGTGACCGCTTCAGATTTAGGAACACCGTACCCTTCATGCCTGTCGTCAAGACCATCGCAAGCAACAGATGCTGCAGACGCGGCAGCTCCCCCCGTGGCAGCGATGGCAACA…	MAAGTTPENPAVDANSGAATRPTSIAGPAVDATAEWGGPDLLDATAYRKDWNRQLGLPQPQKQSEEQRQPALQEQHRLALREQHQREHLRSTGGHCVTASDLGTPYPSCLSSRPSQATDAADAAAPPVAAMATREAAPGATPPYLASKRLEPSAPWRPASSIGELHSDPQQHRTQLEDSEIPALPLLGGRSSPAPMGCSSSVLASAAVVNETDDKCRKHPGNTSPVLGGGQPRAAAAAAAVEASLVGGTVAPGSGDLTTVAAVAKEISIQRPVETRQKLLDRHQKRDEHGGHPERQRKVQSPPLQQDKQVQRDRLGHCSTPSVGKGPQISQLPPDCHADRYGRSTAGPSTSGSVSAGAAIELAAEVLDDSAATAKTTIGPSAEALVSTVTQKLSSLLAT…	14.7909	14.2093	13.8439	14.7305	14.8825	14.8204	14.4415	13.7819	14.3761	12.4668	14.0178	13.1729	14.0995	14.2782	14.5325	14.1818	14.3904	14.249	14.0482	13.533	12.6996	14.0658	14.7209	13.2288	14.4465	14.1166	14.6829	14.1331	13.8282	13.7587	12.2453	13.3211	13.4305	13.3602	13.3457	13.5734	14.3394	14.019	14.2211	14.029	15.062	14.6254
EMWEY_00000460	DNA-directed RNA polymerase II, putative CDS	ATGGATTCTCCAACGCAGGATTCCCTGGCGGGCGACTTGGGTCCAGAGTTCAAGAATGCCAAGTGCCTTAATTTATGCGAGCTTCAGCTCATTCTAGGGGATCAGCTCCGCCTTTCTGTCTCTCGTCCTGCAGAAGCGCACAACTTAATCAAAGCATCCTACGAGTATTCTTCGCGCTTTGGGAAGATGACTGTCAGGACAGCCGTTGTGGAGATTCGCAAGCACCTTGAGCGGGAAGGGGACTTGCAGCAGTTTGAGCTAGCGCTGCTGGTCAACCTGCTGCCCCGCACCCCGGATGAAGCCAAGGCACACATTCCATCCCTTATCCGCCTGTCCCCTGCTCGTCTCTCACGGATTATTGACACCTTGGAAGTATTCAGGGTTCATGCGTCCTAA	MDSPTQDSLAGDLGPEFKNAKCLNLCELQLILGDQLRLSVSRPAEAHNLIKASYEYSSRFGKMTVRTAVVEIRKHLEREGDLQQFELALLVNLLPRTPDEAKAHIPSLIRLSPARLSRIIDTLEVFRVHAS	9.633	9.40727	8.71768	9.68124	9.783	9.633	9.5812	8.82972	9.29002	9.26679	9.30378	9.53528	9.62571	10.032	9.93958	9.82177	9.87805	9.80735	9.33985	9.70908	9.22882	8.6865	9.57554	9.98157	9.49586	9.02791	10.0498	9.6987	9.16239	9.10852	9.22641	9.40514	9.26913	9.0634	9.16239	9.37721	10.6138	10.1749	10.3966	11.3032	12.1799	12.3401
EMWEY_00000470	hypothetical protein, conserved CDS	ATGCTACTGCAAGATTCTGAGTCTGCACGAACACCACAGCCTCCGAAGGGGGAAGAGGGCCTGCAGGGAGAGAAGAGCAGCCACATTACGCCAAAGGGCAGCCAGCCGCAGATCAAGCAAACCGGCTCCTCGCAAACTTCAACGGAAAAAAAGCCCTCATCTTCTGGCTTTTGTTTGTCAGCTGATGCACCCCCGTACACTCCCCAATCCTCAGCAGCAAAGCAAGAAACAAAGGCAACAAACAGTTTAGGCGCCGTAGCTGAGACGTTTGACTTGGGATTTATTCGTCCATTTAACTCCCCTCTTGGGCACCAACAGCAACACAATTTACAGCAAAAACACGGGTATGCGTCATTAACTGCACCCCTAACGACTTCTGGTGATGCAAGGGTGCCTCGC…	MLLQDSESARTPQPPKGEEGLQGEKSSHITPKGSQPQIKQTGSSQTSTEKKPSSSGFCLSADAPPYTPQSSAAKQETKATNSLGAVAETFDLGFIRPFNSPLGHQQQHNLQQKHGYASLTAPLTTSGDARVPRRAESVGLTQAEAQLQSDTTRKLSLKPSANAVTSTVPLKFCKFLVGEDVAGFLVGRKGVVYDLCGEISGIEEFQSRNGPGLKGCFKLVVPETALVYIFTPDPEGRVPVLEVAKKHGVEILSSAEGGYLHNKIHHLGLKETILQIIGTSDTVPPAVVDLSLLYQGDPSLPSSLHLNYSHAHFVATPPPPPTPPPSPALSSNCGTRFPPHFAHPSEALHLTSSHQSYGISSTWSQTPQPTPILDGHRVSVSSQASMLCMPSTVGSSDSM…	9.11634	8.55459	8.25267	8.04985	8.17991	8.13955	7.93074	7.12928	7.64386	6.22882	7.50779	7.03342	7.64386	8.00562	8.11894	7.43463	7.91289	7.53138	8.18982	7.40088	6.42626	8.02791	8.90689	6.59991	7.67243	7.27612	8.12412	7.72792	7.55459	7.43463	6.75489	7.67948	7.89482	7.78136	7.90087	8.10329	8.62571	8.14466	8.39232	8.34873	9.31288	8.39232
EMWEY_00000480	mitochondrial carrier domain-containing protein,putative CDS	ATGGACAGATCGGACCCTGAATCGGCCGACAGCTCCAAATCCTCTGCAGAGAACAAAAATGCGCGTGAAGACTCAACTTCTGCTCGCCTATTATTTGCGCTTTTTCCTGTGTGGATTCAGCAACAACAATGCCTCGCAGGGGTGCGACCTTCCATCAGAGCTGCTGCGTCATCGATATACAGAGAATATGGAGCCTTGGGCTTTTGGCGTGGCTCACTGGCCACTATCCTTCGGGTGGCCCCAGGGACCGGCATTTACTTTGCAGCTTTAGGGCCAATGATGAGCACATGGGGCGCGGTAGCACCTCTTCTGAAGACTTTACCGGTGGAGAGGATATCAGGCACGCCCGTTGAGTTTGACCCAAATGTCGTTCCTGCATGGTACCTCGGGGTCATTTCC…	MDRSDPESADSSKSSAENKNAREDSTSARLLFALFPVWIQQQQCLAGVRPSIRAAASSIYREYGALGFWRGSLATILRVAPGTGIYFAALGPMMSTWGAVAPLLKTLPVERISGTPVEFDPNVVPAWYLGVISGVARGAAVAIFNPISIVKTRMESSLGSGGMLQAFTQLLRNERPFDWFRGTLATICRDFPFSGLFFVVYVNLKSHMGVEADARERVSCYALRNFGCGAFAAATASAITHPFDVLRTRLQLDGVAVSAATTSSTAMRSVVRGSDRQGLAHRGLFRRVAQLAANEGPDVLWRGLGMRLLKRSLMAALTWTSFEEIKSAISGRT	2.32193	0	2	4.24793	2.80735	3.45943	1.58496	2.32193	2.32193	3.70044	2.80735	4.08746	3.45943	3.90689	4.16993	4.80735	4.64386	3.45943	2.80735	4.45943	3.16993	2.58496	4.08746	3.16993	2.80735	2.32193	3.45943	1.58496	1	1.58496	2.58496	3.45943	2.58496	3.45943	4.08746	3.32193	5.67243	3.80735	5.55459	4.52356	5.67243	5.35755
EMWEY_00000490	hypothetical protein, conserved CDS	ATGGGCTTTCAAAGCAGCTGCTGCCGCAGTCCTGTTCTCAGGCACGCGTCCAGTTACGTGAACCATCTAGTCACAACTGTGGTCATATTAGCTTGGGCATGGAAGGCTGTAACTGGGCTTGCAGCAAACGAAGATCAAGCTGATGAGGCCCTACGAGAGCGCCAATCTGAAAGTAATGCTCTGCTTTTTGCTGAGCCTCTTCATGGTGATGGCATAACCTTCGTTGCAGCACAACTAAAAGCTGCATTGTCGTCTGGTACCCCATCACTGGATATGGTAACAATCGCCGCTGAAGCGGCTTCTTTAATATCGTGGAGCGAATGCTCTCGCTTCTGCAGCGGAGGCACCCAAACGGCAGATACTGAACGAGCAATAAAGCTGGCTGTTGAGGGGTTGCGT…	MGFQSSCCRSPVLRHASSYVNHLVTTVVILAWAWKAVTGLAANEDQADEALRERQSESNALLFAEPLHGDGITFVAAQLKAALSSGTPSLDMVTIAAEAASLISWSECSRFCSGGTQTADTERAIKLAVEGLRRVFSDSGEWSDSHVDEVEKKVTQFTMDGDAETGQAKTRPCNTFSCPFEVPTDLKTANLQIAREPALVASFGVVPQVEFNESCRERLMLDRIDQEIWTARRADHLHYRKMQDREGNGQGWEATVLAPEQLNLYSCVTLCRLHHKCSALIYAEDIVPMQSEEGESANEDLEGDALNVLESIIGSAGSAVKSLDENLAELSTVDSNSLRLNSQNGNPVCTLYTGVRVSRIAECGTEPTKRAGRDTLTLLVTNLDIAFADVARVMLASMA…	6.04439	5.93074	5.67243	9.30834	9.55075	9.64024	10.6211	10.0941	10.421	10.9936	11.4858	11.4507	12.5184	12.5519	12.6998	12.513	12.5732	12.6237	9.99577	11.4507	10.6402	5.64386	5.80735	5.04439	8.62936	8.03892	8.83605	9.84862	9.55267	9.56224	10.6627	11.2562	11.3287	12.2467	12.1624	12.3769	12.9535	11.8065	12.3049	12.2627	13.1154	12.849
EMWEY_00000500	zinc finger DHHC domain-containing protein, conserved, putative CDS	ATGATGGAAAGAAGGGAAGACCAAGGAAAGCGGCTTGCCCGCTTTCTTCCTATGATTGTGATATGCAGCGTCATGGCCATTCTATATACAGTTTACTTGCTGTATCATTGCCTGCCAATGTTTCAATTTGAGGTGCCTCCCGAGTATCGCGACCGTGGAGCTATTGCAGTAGGAGCACTTCACTTCTTCGTTGCTCATGCTGGAATTGCTATGGTTTTATGGTCGTTCTACAAAACGTATTCAACTGATCCAGGGCGTATTCCAGACACTCACGAGTGGGAGAGGCAGCCAAATCCTAGTCTCATCACGGAGAGGAAGCGAGACGGCGGAGCTAGATACTGCCACAAATGCTCCAAGTATAAACCCGACCGCTGCCATCATAGCAGCAACAGTGGTCGT…	MMERREDQGKRLARFLPMIVICSVMAILYTVYLLYHCLPMFQFEVPPEYRDRGAIAVGALHFFVAHAGIAMVLWSFYKTYSTDPGRIPDTHEWERQPNPSLITERKRDGGARYCHKCSKYKPDRCHHSSNSGRCVLKMDHYCPWVANDVGFFNYKFFFLTLLYSGVTLIFVCYTMAATVRASIDDSNISFEQVFFTFLGTALSFFMLAIVLPFCIFHCMLITTNCTTIEFCEKRRTGRPNPYDVGLAGNLKQALGDQLLLWPIPVGGPSGDGISFPRNR	17.2958	16.7365	16.5966	18.4788	18.7152	18.6039	19.1557	18.5439	18.9055	20.2457	19.5863	20.7506	18.5154	19.3891	19.5455	18.061	18.799	18.1026	17.6829	18.3936	17.7717	17.1485	17.8696	17.4393	19.0791	18.844	20.0963	19.2827	19.0809	19.0371	20.2414	19.3381	18.9536	17.688	18.0186	18.0493	17.951	18.5209	18.6278	17.1577	18.5062	18.2439
EMWEY_00000510	hypothetical protein, conserved CDS	ATGCGAGGCTTGCAGACTGGTATCGGTCTGATCAAGCTTGTTGAAGACTGGATAATGTCTGTGAACGGCAGTGCAATTCAAGAAGCTCTCAGCAACCCTGTAAGCGAGTATCATATGAAGCCAAGTGTGCCGGTTGTGCATAATGCGCTTTCATCTGACATGTCTCTTAGGGAGCGCCACATAAGCCGTACTGCAGAGCAGCGCATTTTGCTCGGGCTTGCCTCCAGCCTGTACAAGTGTCTTGGCTCTCTGCATGCCCTGGTGTTGCAGTTGCGCGTAATGCGCCGGGACTGCCTGTTACCCATCCTTAAGAAGCCCATATCTCAGGCAGATTTCAATCGACTGCAGGAAGGGCCTGATTTCTGCACTCCGACAAAGTATGCGGCAATGATGCAAGGT…	MRGLQTGIGLIKLVEDWIMSVNGSAIQEALSNPVSEYHMKPSVPVVHNALSSDMSLRERHISRTAEQRILLGLASSLYKCLGSLHALVLQLRVMRRDCLLPILKKPISQADFNRLQEGPDFCTPTKYAAMMQGFCSLSLYVMIAPFLSVQAMCTWLLLYWIYKCALLRLAKRPNPEMTAVVNQAILVLRASVLLLAAGSFLLRPTTTGSAVQTLHICGFSAGVVALVSILLPRWLQLKFTYLCATGAKPTTWQTVHYYKLQHAFFVHYHTSNPVYASWGPERNPQILREPGVSACSPGATAKAFAARGAAKRARRRMAAFKTRIPEAASACNIPKAGGVNSSAPGSDSGCSDASGSSSRDSSDSETTDDLVPNAAAMRRLRATLVEGRAAPEFQRLLIE…	11.6627	11.1357	10.9001	12.4517	12.6188	12.4727	13.3451	12.7398	13.2081	12.5041	13.0056	12.9166	12.2868	12.8582	13.0229	11.3778	12.0327	11.5328	10.8734	10.8098	10.4105	10.8001	11.6729	10.7649	12.9256	12.4359	13.4164	12.9491	12.6341	12.6048	11.6974	11.7842	11.6239	11.0875	11.0607	11.2544	11.178	11.1261	11.2568	10.4242	11.66	11.1267
EMWEY_00000520	DnaJ domain-containing protein, putative CDS	ATGCGGGATGCTGCCCACCAAGGAGAGAGTGAGGAGGATGCAGACTCAACACACGCGTCTGCTGATGCTGCCAGGCTTCATGCTGTTGCTCGGCGCATTCAGCTAAGAGAACATGCCAGTAGGCAGCAGCAACTTCAGCTCCACAAGCAGCTGCAACAGCAACAGCAGCTACTGCAACAGCAGCAGCAGCAACTGCACCAGCAGGATGCGTTGCTGCGGCATCAAGAACAATTGCTGAGGCAGCAAGAACAACAGCTTGCCAGCCGGGAGACTGAGGCGGGGTTACTGTTGCGTCAGGTGAGCTTGCTTCAGCAGCAGCTCGAAGAGAGGGCGGATCGCTTGGCAGCAGCAGAAGGCAACTACCTCGATGCCACTGCCTCCCTGCAGCAACTACAGCAC…	MRDAAHQGESEEDADSTHASADAARLHAVARRIQLREHASRQQQLQLHKQLQQQQQLLQQQQQQLHQQDALLRHQEQLLRQQEQQLASRETEAGLLLRQVSLLQQQLEERADRLAAAEGNYLDATASLQQLQHRVALGDEARLLVEEVRQQQHQDTQHLYAEVRRLRRQLSHRMQISVSCEEKERGGMSSREADVENDSVHRSVCSEPPTQQMATGGLQAQPPSGGLSLPPKRTDGRSLEAYNAAGIWCCVEAAEAASCTAWGCSASCCCSNDDQHEAVVGELKAALHSCRCAMEGRISREPAPSSTVATGAVALAVREALHRCPAAGADPEIVGMLLERLRAESMQIRVYSQQRRAASSSITASNTELQLQHHGGLASIDESMEREAYEVLGTALSDE…	13.7067	13.128	12.8471	13.28	13.4415	13.3742	12.6933	12.1978	12.64	12.0715	12.8114	12.6777	12.7762	13.2151	13.3526	12.6709	13.0838	12.7836	12.9977	12.508	11.741	12.9705	13.664	13.5432	12.7488	12.3151	13.3201	12.4504	12.2152	12.1418	11.5078	11.8281	11.8057	11.6101	11.5722	11.8353	12.4131	12.4612	12.6156	12.2612	13.3156	12.6046
EMWEY_00000530	60S ribosomal protein L9, putative CDS	ATGAAGACGGTGTACTCTGAACAGAGTGTCCGGGTGCCCGACGGAGTGACTGTCTCCGTTCGAAGCAGGGAGGTTACAGTAAAGGGGCCCCGCGGGGAGTTGAAGAGGACTTTTCGTCACCTGCCGTTGGTGCTGCACACCACGAAGGATGCAAAACACGTCAAGGTGGCAACATGGCAGGGTAGGAAGTCGGATATTGCCTGCCTGCGCACTGTCTGTTCTCACTTGAACAACATGTTCACGGGGGTGACGAAGCAGTTTGAGTACAAGATGCGTTTTGTATATTCTCACTTCCCCATTAACCTTAACATCATTGACGGAGGCAAGGTTGTCGAAATCCGGAATTTCTTGGGTGAGAAACGCGTGCGTATCGTGAAGCTCCTCCCCGGCGTCATTTGT…	MKTVYSEQSVRVPDGVTVSVRSREVTVKGPRGELKRTFRHLPLVLHTTKDAKHVKVATWQGRKSDIACLRTVCSHLNNMFTGVTKQFEYKMRFVYSHFPINLNIIDGGKVVEIRNFLGEKRVRIVKLLPGVICEKSTNVKDEIALKGTDLELVSRSAALIHQATLVRRKDIRKFLDGIYVSEKGTLEKTD	7.08746	6.50779	6.42626	6.40939	6.87036	5.72792	6.08746	5.39232	6.06609	6.16993	6.53916	7.67243	6.14975	6.64386	7.06609	6.2854	6.76818	5.42626	5.83289	6.12928	4.85798	6.70044	7.15987	8.75489	6.58496	6.08746	7.70736	6.59991	5.88264	5.9542	7.16993	6.52356	6.04439	6.04439	6.32193	6.02237	6.78136	7.01123	7.06609	6.59991	7.67948	7.29462
EMWEY_00000540	hypothetical protein, conserved CDS	ATGGCGGCTGAGGCAGTGACACTGGGGTCATATACGGAGTCAGCGTCTAAAAAGAGCCTCGCAGACGGCCGGCCTGTACGGTTCAATTTGGCTGAGAGCAACACAGCCCCTGCCAGTCCTGACGGCGAGCAGAAGCCAGTTCGTGAATCGATTCATTTTGACCTGTTGGGAGCCCCGCTGCCAGATCAGGAAACAAGAACGGATTCAAAAGCAGCGGCAAGGAAGCCAACTGTCCCCGTTGGGGCCAATGGCCGCCCTCTACCCATCCTGAAGGGCAACAGGACATTCGGTTACGGACAAGCGCGGCGCCTGGTGGAGCAACTGCGAGTCAAGTTTGCATTCGACAGGAACGAGACACACTTCTACTGCCCCGACTCGAACGAGCATACGGAGCCACCT…	MAAEAVTLGSYTESASKKSLADGRPVRFNLAESNTAPASPDGEQKPVRESIHFDLLGAPLPDQETRTDSKAAARKPTVPVGANGRPLPILKGNRTFGYGQARRLVEQLRVKFAFDRNETHFYCPDSNEHTEPPPAPAELRDAVRGFLKSSKKLTQESQELTQSAEQKLEETKQIEQELTAMTQKYVEKLENHKSTQKAKQTVVVTSTRPPRRFLCWGPSPVVLP	1.58496	1.58496	2.32193	0	2.80735	2.58496	2.32193	0	0	1.58496	1	2.32193	1.58496	2.32193	3.70044	3	3.45943	3.16993	3.90689	1.58496	3.45943	1.58496	1.58496	1	0	2.32193	1.58496	0	0	2.58496	2.32193	1	1.58496	0	2.58496	1.58496	4.16993	3.70044	3.58496	3.16993	4.75489	3.70044
EMWEY_00000550	hypothetical protein, conserved CDS	ATGGCTGCTTCTTCGTTCCATATGAAGGTACCGGCGCACTATCTGCCGGCCTACGTTGACATTCGGCGACTCAAGAAACAACTTGAGGAACTCGTGCACAATGCACAACGCCAACGCGCCACCGTCCGGCGCCGTCTAGATATTCTACAGAGGCCCCGAATACTGCCCTCAGGCATGACACAGAAGCCCACTTCGCCAGCAGCTGTAAGCGAGCATCAAGATGCGGAGCCCATTTCGCCCCCATCAGCGCCTGACCCGTCCCATAGTCAAAATATGTTCTCCGCAGCAGCAGCCGCTGCCCGGGCTGACGATGGAATGGCTGGATCAAGCCTGAGGGCTGAAGCAGAAACGCTCTCGCTGCTACCGGGTACGCTCACTGTTGAGCACAGAATTGAGGAC…	MAASSFHMKVPAHYLPAYVDIRRLKKQLEELVHNAQRQRATVRRRLDILQRPRILPSGMTQKPTSPAAVSEHQDAEPISPPSAPDPSHSQNMFSAAAAAARADDGMAGSSLRAEAETLSLLPGTLTVEHRIEDSYRSAACNGFAIDVEMYFSSLWYFVLIPGHGISVYLMATQEESLQGDEEQLIEEQSAGKVAAFGKVKVRAQCLIVRHLPFLVFGTSDKELEASLLGPDATAEGHNIGALNLAPTQMVASVYFDSSSAYSYERRIRRFEGAQLLRFRWYGTNNNGPDEDIFIERKTHHESWSGMSSTKERFVVPQRLVAPYMLLQRSARDLLLEASGFQLPSVDSGTASKPSSSREHSGHPFLVASDAEESAADAYIARNGKLRKAIELGEEIQQAI…	12.4735	11.988	11.7271	12.2164	12.4785	12.3772	12.1351	11.4737	11.944	11.5878	12.0765	12.1095	12.0668	12.4271	12.5746	11.8899	12.3611	11.9936	11.7674	11.577	10.8849	11.7846	12.4325	12.2706	12.2606	11.9148	12.7524	12.2282	11.9118	11.9683	11.6253	11.9586	11.8642	11.6452	11.5901	11.8777	12.5127	12.2653	12.4954	12.1539	13.2503	12.6926
EMWEY_00000560	hypothetical protein CDS	ATGACTGAGGAAACACCCAGCAGCGGAGGCCCTGCAGCTGGAGGTGCAGGCGGCGCCGCTCCTGCTGCAGCAGGCAACAAAAAAGCAGATGCCAATGCAGCAGCAAATCAGCCTCCGAAGAAGAAGAGGTCCCCCAACCGGCTTGTAGTAGAGGAGGCTATCAATGATGACAACTCTGTGGTCGCCTTGAACCCCTCCCGTATGGAAACCCTGCAAATATTTAGGGGCGACACGGTGCTGCTTAGAGGGAAGATGCGGCATGACACGGTGTGTGTCGTCCTGGCCGATCAGGATCTTGACGAAGGGAAGATCAGGCTTAACAAGGTCGTGAGGAAGAATCTCCGTGTTCGACTGGGAGATATTGTCCATGTGAGCGCCTGCGCGGACTGTCCGTATGGG…	MTEETPSSGGPAAGGAGGAAPAAAGNKKADANAAANQPPKKKRSPNRLVVEEAINDDNSVVALNPSRMETLQIFRGDTVLLRGKMRHDTVCVVLADQDLDEGKIRLNKVVRKNLRVRLGDIVHVSACADCPYGKRIHVLPLDDTIEGITGNLFEIYLKPYFMEAYRPVRKNDLFLVRGGFRPVEFKVVGVDPGEFCIVAPDTVIHCEGEPVKREEEERLDEIGYEDIGGCRKQMAQIREMIELPLRHPTLFKTLGVKPPRGVLLYGPPGSGKTLIAKAVANETGAFFFLINGPEVMSKMAGEAEANLRRAFEEAEKNAPAIIFIDEIDSIAPKREKTNGEVERRVVSQLLTLMDGLKGRGQVVVIGATNRQNSIDPALRRFGRFDREIDIGVPDDNGRL…	14.5114	13.9714	13.6298	13.0941	13.4748	13.3542	11.4105	10.8162	11.2125	10.66	11.1793	11.1567	11.5231	11.7686	11.9538	11.8086	11.9333	11.7503	13.0666	11.2929	10.255	13.6117	14.2281	13.899	12.6459	12.2152	13.2389	10.8154	10.7065	10.6457	11.1706	11.1592	11.3304	11.4533	11.3576	11.5177	12.9218	11.8094	12.3644	12.9065	13.6686	13.6398
EMWEY_00000570	hypothetical protein, conserved CDS	ATGGTCGTCAAGCCTCCAGCAGCAGCTATTCGAGCTTCTTCGGGTTTCAGCTCGCCTGCTGCTGCTGGGGTCAACTGCAGCAGCGACAGATGCAGAAGCAGGAAAGAAAATGGAGACAGGCCATCGTCTTCGATGTGTCCAGCGTTTCCCTTCACACGGGTGACTGACAATACCATTCACTGGCTGCCGAGTCTGGCGAGAGCGAAAATACGCCAGGGCACTTCATTTTCCCGGCTCTCCGCTGCTGCTAGGGGTGACTCCAGCTCCGCAGATGTACAGGCAGTAGAAGAGAAGGCCCTTGCTGCCATCAAACGAGAACAGTGGTCTGTCCCTCGGGCGGCGATAGTGCTCTTTTCTGCACAGTGGAATCAGGCTTCGCGGGAGCTGCAGCAGTTGCTG…	MVVKPPAAAIRASSGFSSPAAAGVNCSSDRCRSRKENGDRPSSSMCPAFPFTRVTDNTIHWLPSLARAKIRQGTSFSRLSAAARGDSSSADVQAVEEKALAAIKREQWSVPRAAIVLFSAQWNQASRELQQLLSIRLSATAPFISSKNETGKAVAAEFAVVSSEEAPLLLKVFGVSALPHCLLMVNGRVVYAVSSKSPAGSTVGDTACVWAVESAVRRRSPRDLNEIETLLHILKEDLMPPADANEHTRPSPSPRRAFGVRNMKEGPAFHFSLRPENSDRHQPASRAGYLLDSDERAAQLAALATVALFDVPEVHTLDLQALHELLSWTMQSKTGGEQERSGKGGAANKSQKEAPFVRAGLRTTLEKLIEREEPQWAPDDCPIIRRLPLYNQCLLNKSL…	9.33316	8.49985	8.46352	7.30378	7.56986	7.35755	6.74147	6.30378	6.33985	7.16993	7.44294	7.56986	7.06609	7.62936	7.55459	7.21917	7.93664	7.70736	8.07146	7.26679	6.78136	8.53916	9.04712	8.45121	7.13955	6.55459	7.17991	6.96578	6.96578	6.12928	6.24793	6.79442	6.35755	6.52356	6.78136	6.80735	8.27612	7.5157	7.55459	8.66534	9.2503	9.03342
EMWEY_00000580	HIT domain-containing protein, putative CDS	ATGACGCCTCAGCCTACCTCCTACGACCCCGACAATGTCTTCGCAAAGATCCTTGATGGACGTCTTCCGTCTTACAAGATTTTCGAAACAGAACACAGTTTGGCGATCTTGGACGCCTTTCCGACAGCGCCTGGCCATTCCCTGTTGATATCAAAGGCACCAGTGGCGACAGTGATGGAATTGAATGAACAGCAGGCGGCGGACGTTCTAAAAGAGTTGCCTCGACTTTGCCGGGCAGTACAACTGGCAACCAACTGCGACGGCGTGAACGTTCTCCACAACGGAGGAGCGGCGGCGGGCCAAATCGTGCACCATTTGCATTTTCACGTCTTACCTCGTTTTTCAGGAGACGGCCTTTTCTCCCAACCACAGAGTGCGAAGTCAATGATAACTGCAGAG…	MTPQPTSYDPDNVFAKILDGRLPSYKIFETEHSLAILDAFPTAPGHSLLISKAPVATVMELNEQQAADVLKELPRLCRAVQLATNCDGVNVLHNGGAAAGQIVHHLHFHVLPRFSGDGLFSQPQSAKSMITAEEATAVLGKIRSNL	9.39232	8.97441	8.50779	8.61102	9.00562	9.03067	8.27612	7.47573	8.20457	7.17991	8.18488	7.67243	7.99435	8.08746	8.44708	7.97728	8.18488	7.8392	8.25739	7.16993	6.20945	8.74483	9.53528	9.61471	8.96	8.5812	9.3837	8.14466	8.15987	7.79442	6.87036	7.6865	7.70044	7.22882	7.18982	7.32193	8.61839	8.08215	8.44294	9.27612	10.032	10.2432
EMWEY_00000590	CAM kinase, CDPK family, putative CDS	ATGGAGGAGAAGGGAACGCAGTCGGGCGACGGGCTGGAATGCCTCAAGAGGGTCCGCAGTGAAGGCTGCGTTCTCCGGAGACAACAGCTCGTGCGAAATTCGCCTCTCCCCATCACTTCCTGCTACACTCTGGACGAAGTGATAGGGTTAGGGTCGTTTGCCTGCCGGGTGTACCGCGCGACAGATATTTTATCGGGTGTGCGCCGAGTGGTGAAGCGGGTCAGCAGGGACCAGCCAGAAGGAGTTCGTATTTTGCGAAACGAAGTGACATTTCTAAGGAGAGCACACCATCCAAACATCGTCAGACTCTTCGAGGTCTTCGAGGACCCGGACGCCGTCTACCACGTGACTGAGACGTGTTATGGTGGTGACCTGCACCAGTGGCTGGACAGGCGCTTG…	MEEKGTQSGDGLECLKRVRSEGCVLRRQQLVRNSPLPITSCYTLDEVIGLGSFACRVYRATDILSGVRRVVKRVSRDQPEGVRILRNEVTFLRRAHHPNIVRLFEVFEDPDAVYHVTETCYGGDLHQWLDRRLRRRQRHSRRRTVSFCSINDNNPAELQQHLQEEQQQQGQQIGGSPVDPELAQPSSAPTAATATAATTPNSVEGYSSNSLSPVAASFNRRAGSSMRVACPVAAGAAAAAATVAAAAAGLAASSLSPSSSPTAAGPSGPAAAAPGSRPLVSEEMAAQIAGQLLCALRYLHSREIAHCDVKLENILLAAELDDSEATGDGASSEEEEAALMQQQELQLQQQQLLQQEQERNTYATNRARPGLRRPTGHSSSSINNSSSSSSSNALAVVPM…	7.33092	6.85798	6.45943	7.85798	8.35755	8.17493	8.92184	8.13955	8.61102	11.0641	11.1573	11.4717	11.8669	12.0345	12.1251	11.7275	11.6773	11.5661	10.0498	11.8661	11.0244	6.2854	7.43463	7.9542	8.21917	7.60733	8.57743	9.72622	9.37069	9.34207	11.4934	11.4853	11.5878	11.7545	11.6511	11.7495	13.3453	12.0891	12.6845	13.9556	14.5836	14.3525
EMWEY_00000600	lipase domain-containing protein, putative CDS	ATGGCCCATTGTTCACTTGCAAATATTTCCTTCTTTTTCTTCGCTGCTTTCTGTTCACTCCCTCGTGTATTTTGTGCTCCACATGAGGTGCTCGACCCAGAAGGAGTGTCCAGTGGACACCAGCCTACCTCACAACAAAACAGAGCAGCCGAACTGTTGAATGAATTCGCAGGTGAAAATGATGTTGCAGTGCTCATGGCAGAATATACAAATGCCCCAGTTCCTTATGTGCTCGTTGGAGAAGACCGCGATGACTGCCCGCGAGGAGACCGTGCCCAAGCTGCACGTGCTGTTCCCTCCCACGGTTTCCTGAATCATTCATTGGGAGTCGGCGCATCCCCTGTGGTTTCCATAGACGCAAACGGCCGTTCATCTGGCCCATGCCCGAAGGTATTTCTT…	MAHCSLANISFFFFAAFCSLPRVFCAPHEVLDPEGVSSGHQPTSQQNRAAELLNEFAGENDVAVLMAEYTNAPVPYVLVGEDRDDCPRGDRAQAARAVPSHGFLNHSLGVGASPVVSIDANGRSSGPCPKVFLQEAPYYGRREAVKALETTLQTTLGDLTQSVDMTRLGLDRDFNEKAYESLRVCNNFFFSGSGNTRSSSDPACVVSQLDDAAVNIKALDAESLSVLHPRLKTALVIASNLAFTRHKKEWIRKLITSSSLRLAWHVVEAFAGMNVNMLEANVGEALNSIVVKDLKLLLPLKDLIQFATTCTTYEEYPEKSWQDAVRNPSPDSPDYKDYPIYDYLRKVGAEVAFPVNIPSDWKPRVYDGNRMTHRGAGERKPFNSPADWKKRVYDSWHNL…	14.1573	13.6057	13.2822	14.2037	14.3369	14.277	14.1479	13.5241	13.9646	13.0434	13.9022	13.4679	14.1832	14.2691	14.5796	13.8373	14.1118	13.9857	13.3106	13.1381	12.3512	13.2084	13.8609	13.0895	13.8413	13.4582	14.1562	13.9608	13.6524	13.6835	12.818	13.7037	13.7612	13.3776	13.4046	13.5963	14.0845	13.7348	13.9258	13.628	14.7953	14.4517
EMWEY_00000610	WD-40 repeat protein, putative CDS	ATGGCACTGAGAGCCCGACAGGAGCAGCAGCTCCATCTGGCCATTGCCCTGTACTTAGAGTCAAAGTTCCCGGAGACGCACAAAGCATTCGAAAGAGAGGCCCATATTGATTTTTCAGCTGCCACCTCCAGTACCAGGGGGGAGGAGAAGTTCGACAGCGAAACTTTACCCAAGCGGTGGGCTGCAACGGCTCGCCTACAGGCCCGCGTGACAGTGCTGCAGCATCAGCTACAACAGCAAGGGCAGCAGCTGAATCTGTTCACAACTGCAGCGGCAGGGTCGGGAAGCAAGGAGGCTGCCGGGCTTCCAAGTCCTAAGCCGTCCAGTGTTATATCTGCACAAAGACAGCCTCTTATTTGCTGCGCATTTCACCCGCTTCTGCCGCAGCTTTTGGCTGGG…	MALRARQEQQLHLAIALYLESKFPETHKAFEREAHIDFSAATSSTRGEEKFDSETLPKRWAATARLQARVTVLQHQLQQQGQQLNLFTTAAAGSGSKEAAGLPSPKPSSVISAQRQPLICCAFHPLLPQLLAGADDGNVRVIVIEGSSTAAASRTFKAHNASVTGLAFDSSGRWLATCSTDMTIRLFDVQTSYTLKQTLRGHNDSVSAVAFLCLSQSSKIPVGSRPLHLRNGGSLAREAEGAAAAVSADASPCIVSCSRDGSVKLWDAESGLCLKTFTATDASGGWGAAGSGGGSWVRCLCVPEAKLKPAPFFASGGNDQRVVIWRPDFSSAVRELVGHEHVVESVIFATEAMLRYMHRHRKAPPPLPASMLDMKAMADAEREGNDTHVLRLAGLVLIS…	6.85798	6.44294	6.89482	6.55459	7.15987	6.84549	7.49185	7.02237	7.3837	10.2515	10.3129	10.6239	9.73471	10.2831	10.444	10.4988	10.4635	10.255	8.35315	9.92778	8.99718	6.10852	6.53916	7.24793	7.35755	6.59991	7.94251	8.74819	8.46352	7.9542	10.4727	9.96578	10.0993	9.3966	9.38586	9.52748	11.9414	10.8178	11.3021	11.883	12.5751	12.4833
EMWEY_00000620	hypothetical protein, conserved CDS	ATGCAGGGGGATCCAAAGCTCCCTGTTGCAGCAGCGAATGCTGCTGGGGCACCTACTGCTGCAGCACTACCTGTTGCAGCAGCAGCAACGCCTGGTGCAGCTCCTGCTGCACCTCCCGTCACACCAGCTGCTGTTGGTGCTGCTGCAACAACATCTGCTGCGGCATTACCAAATCCAGCAGCAACAGCAACGGCGCCCCTTGCAGCAGCAGGCGCCCCCCCGGTTGTAGCAGCAGCAGCACCCATGACAATTACAGCTGCAGCAGGAACACCTGCAGCAGCAGCAGCAGCAATGCAACCTGTATTTCCTCCGGTGGATGTTTGTGTTGCACCGCAAGATGGCACGGCTCAGGCACCAGCAGCAGCAGCAGGAACAGCAGCAGCACAAGTACCTGCTGCT…	MQGDPKLPVAAANAAGAPTAAALPVAAAATPGAAPAAPPVTPAAVGAAATTSAAALPNPAATATAPLAAAGAPPVVAAAAPMTITAAAGTPAAAAAAMQPVFPPVDVCVAPQDGTAQAPAAAAGTAAAQVPAAASRLAQLFPAAAATLQHFVMNIDRFCEGPGSSSSSSSSSSSGSSSSLNCMSISSSSSIGTEDASERLSAARSCCVALQQITAAEAAAGSAAAEAAGGTSYAAGAGAASIEAAALLLPAVLQLLQRLEIGRREGEPHALQQQLLLLLRALAVPAAAPLVLTPQQLAALTPQQQQQLLDNHATLLPSIGGGCEECAVRCLGTLIEISKQIKEPKGLAEELIAKTLPPIYEKLIAAIEGQVETYKRTGVLPKPGELPLGSVKRDTGQLT…	8.55075	8.17493	7.84549	7.21917	7.79442	7.79442	7.58496	7.15987	7.11894	6.62936	7.46761	6.56986	7.58496	8.09803	8.03892	7.40088	8.31741	7.50779	8.29921	8.58496	7.9542	8.29921	9.19476	7.2854	8.36194	7.96	8.91886	8.62205	8.20945	7.98868	6.82018	7.33985	7.91886	8.58496	7.96578	8.48382	9.99152	9.29462	9.47978	10.764	11.4252	10.7482
EMWEY_00000630	TPR domain-containing protein, putative CDS	ATGGTGCTGTTGCTATTGCTGCTGCTGCTCACTGCAGCAGCAGCAGTAGCAACGCATTTGCTGCTGCGGCGGCCAGCATCACTTGCGAGTTCTTCCAACCCGAATCCGCATCAACAGCAGCAGCAACGGCAGCAGCAGCAACGGCAAGGAAAACAGCAAGATAAGCAGCATGAATTCCAGCAGGAGAAGCAGCAGCCGGAGCTGCGACAAAAACAGCTTCGGCAACAGCAGGATTCGGAAACGGCTGTCAGCAGCAGCACCATGAACAGCAGCAAGCTTCGTCGCCGACGCACAGCAGCCGCCGAAGAAGCAGCAGAAGAGGCAGACAGCAGCAGCAGCGCAGAAGCAGATTGTTCTCAGTCAGAAGAAGATTGTCCCAGTCGCAGCAAGACAGCGTCA…	MVLLLLLLLLTAAAAVATHLLLRRPASLASSSNPNPHQQQQQRQQQQRQGKQQDKQHEFQQEKQQPELRQKQLRQQQDSETAVSSSTMNSSKLRRRRTAAAEEAAEEADSSSSAEADCSQSEEDCPSRSKTASVCNAAAAASAAAAAARAAAARDVALAAAAGTAAAAAATTHEVSDSDAQPDQQQQHRQEHGQRREPVEQHKQQQQQAEQQQQQPEQKKEQSAECSASAAARVVNGLAAEAVAAAATADAAAATAAAAAAAAVTSGEKGATLSGATPLESTDKELGATAAVPAAEEAGGVSKQPAAESESEAGAATASADSTAAATEAAKPATAADSPPVSLHVEDMAGATEAAAEAEAAAAEAAEAGSAEAAAAEAGDAAAAAKELASAAADAATEA…	11.242	10.8065	10.4788	10.4136	10.7474	10.6768	10.5058	9.84078	10.3309	9.50184	10.7707	9.70044	10.8416	11.2198	11.2538	10.6591	11.1402	10.8265	10.5565	10.6184	10.1033	10.6812	11.4579	10.9374	10.5915	10.1997	11.0444	10.3174	10.0238	9.95565	9.67243	10.0471	10.0993	10.8903	11.0355	11.0375	11.7731	10.8849	11.6239	11.7981	12.7326	12.4679
EMWEY_00000640	pyridoxal phosphate phosphatase, putative CDS	ATGCCATCCCTAGTGGTGTCTGCTGCAGCAGCAGCACCAGAAGCAGCAGCGGCCTGCTTCGCACGGAAGCCAGCAGAAGCAGCAGCAGCCGCAGCAGCAACAACAGCAGCGGCAGCAACAGCATCTGTTATTTCGGCCTCAGGAGCAGCAGCAGCAGCAGAACACTGCAGCAGCCGTGTTGCTGCTGCTGCGCTACTGCAGCAATTCGATGTCTTCGTCTTTGATTGCGATGGTGTTCTGTGGCACGGCAGCAAGTTGCTGCCAGGTATACGCGAGATGCTGCAGCAGCTGCAGCAAACCCCTCGCACCTGCAGCACCAGCACCAGCAACAGCAACACCTGCAAGAGCGTGTACTTTCTCACGAACAACAGCACACTCAGTCGTAAAGGATTCGTCGCC…	MPSLVVSAAAAAPEAAAACFARKPAEAAAAAAATTAAAATASVISASGAAAAAEHCSSRVAAAALLQQFDVFVFDCDGVLWHGSKLLPGIREMLQQLQQTPRTCSTSTSNSNTCKSVYFLTNNSTLSRKGFVAKLNKLGIDATEHQVLCTSYATARFILSQQQQQKQQQQQQRSCNGSITQQQQQQRVYVVGEQGLLDELRNNGIDAFGGPEESYEAIDFSTDPGICVNPDKWAGAGTMVAAVAAATQQQPVLMGKPSEEMKRLVLDTLGESLDRVLLVGDSLQTDIAFAAAAALKSCLCLTGVTDGVLLRSAFAAAKLDSSTNTSNNSSNGREQQQPKAVLPDFIIDTAANLCPKPHSS	3.70044	4.32193	2.32193	4.32193	3.70044	3.70044	4.24793	3.32193	2.80735	6.14975	5.16993	5.75489	5.04439	5.67243	5.80735	6.42626	7.11894	6.39232	6.08746	7.5157	7.17991	4.45943	4.32193	5.93074	4.52356	2.58496	5.93074	4.32193	4.9542	4.52356	5.39232	5.67243	5.2854	5.52356	5.2854	6.08746	9.09276	7.99435	8.72792	10.2703	10.933	11.0049
EMWEY_00000650	hypothetical protein, conserved CDS	ATGGAAGATGACTGTTTGGGCTCGCCGGTGCATGCGCCTCTATCGCTGCTGCAGCAGCTGCAGCAGCAACAGTCACAGCAGCAGCAACAGCAGCAGCAGCAACAGTCGCGTCTGTATGCCCACCACCCTCGAAAGAAGGGAGCGAAGCACTGGAATAGAACGCGACCAAAGAAGAGGCGGCCTTCTTCAATAAACAGCAAACCAACGCCTTATCAAAAAGACCCAACAGACTTTGTTAACGCCCCTCCGGAGTATATTGCCATTCCCGATGAGGAGGGTTTAAAGGCGTTACGTGCTGAGCCGCTGCAGCAGCTGTTGCTTCTGCTACAGCAGCAGCAGCAGGAGTGCACGAAGGACAGCCCTAGTTTGCTGCGGATTCCTGCTCCCTGCAATGTGCGG…	MEDDCLGSPVHAPLSLLQQLQQQQSQQQQQQQQQQSRLYAHHPRKKGAKHWNRTRPKKRRPSSINSKPTPYQKDPTDFVNAPPEYIAIPDEEGLKALRAEPLQQLLLLLQQQQQECTKDSPSLLRIPAPCNVRMPRSTAAAAAAVAAAIAAASPEEAAAATAAATASAAPALKDEAAAYAAALRSAAEAAANEGAAAVAAAFPDVAPGEGIATAAAAAIDTEAAQKLQQLSKQPQLHQLLQQLQQLAETNNDEPLKKIAAHLAAAVAPCKPPSPSQLILGPPYEDDQGGAAAAPATTASDTAGSGSSPGAAPSTAEVAEAAAKAAAADLAYGRTLLRRRRGLLPSFKALKLSPLNRFNPLLLLKTLDKQWQALQHRRYKGLFKRKLQQTLSLARRLQAD…	5.97728	5.78136	5.08746	5.67243	5.2854	5.88264	5.24793	4.9542	5.32193	6.08746	6.55459	6.82018	5.61471	6.35755	6.75489	7.65821	7.58496	7.47573	6.79442	7.66534	7.26679	5.58496	6.02237	6.97728	5.32193	5.72792	6.72792	6.2854	5.24793	5.93074	5.75489	6.16993	5.78136	6.47573	6.55459	6.16993	9.43254	8.10329	8.99435	9.96578	10.633	10.6239
EMWEY_00000660	cytidine diphosphate-diacylglycerol synthase, putative CDS	ATGGCTGAATGGGATTCCGAGTCGGGTCCACCCGTCCCTTCCGATGCTGCTGGAAGCTCGCGAGAAGACGAAGTGGAGGAGGCCCTGGGAGGTGACTCCGATGACCCGAGCAGCAACAGCAGCAGTAGCAGGAGCAGGAACAGCAGCAGCAGTAGCAGCAGTTCGTTTGCACAGGACGATACTGTTCCGAAGCAGCGGCCACGGGCTCGTTGCGCGTCATATTCCGTGCCCCCAGCAGGAGGAGCTGCAGCAGCAGCACCTGCAACAGAACAGCAGCAGCAGCAGCAGCACCAGCTGCGAGTCGCCCGGTTTGGCCTGCTGCGGCGTCCACGTGGAGTTTCTGTGAGCAGCAGCAACCACTGCAACAGCCACAGCAGCAGCCACAGCAGCAGCGGGCAC…	MAEWDSESGPPVPSDAAGSSREDEVEEALGGDSDDPSSNSSSSRSRNSSSSSSSSFAQDDTVPKQRPRARCASYSVPPAGGAAAAAPATEQQQQQQHQLRVARFGLLRRPRGVSVSSSNHCNSHSSSHSSSGHSPLFHPSHNNGNSCSSSSSRSTIGRGVRRGFEGVRARLSAAAAKRLNGSTEGAIAAAGGGGAAGAAGGAGGGAPGGVVAAGESWEQRFETFKVRSAKERSSSVLLRRNSSFGYLTWYWLWLTIAAVGLPWALPRVRMQQAQLSCTPSPVFLPACADRYLPPFATDAVTASNNMQLQHEEQEQQQGQGREGKQQEQQEQEQKEQQQQRLLLQHQHLLHEQQLALLQQHEAVSLEAAAAQQKLLQLQQLQQEQHPQEQQKGEEEGEGA…	13.3727	12.7881	12.5644	13.0227	13.1089	13.0498	12.8863	12.2521	12.7442	12.3245	13.0505	12.7394	12.8512	13.1853	13.3414	12.8116	13.1735	12.8977	12.7385	12.3415	11.7912	12.674	13.391	13.797	12.7787	12.5026	13.3834	12.8609	12.5646	12.515	12.1075	12.4676	12.4328	12.5243	12.5147	12.6766	13.2521	13.0079	13.2764	12.9024	13.9754	13.4756
EMWEY_00000670	hypothetical protein, conserved CDS	ATGGGTGTTTCTGTGCCTGCGGAGCAGCGGCAGGATAAGCAGCAGCAAAAGACACAGCAAGAACAACAGCAGCAAGAGCAGCCACAGCAGCAGGCCGACCAGCCCGAAGCTGCCCCCCGAAAATGGACTAGCCGCTGGCGCAGGCAAACCAATGGGCCCCGCCAGCAGCAGAAGCAACAGCAGCAGCTGGAGCAACAGCAACAGCAGCAGCCGCAACAGCAGCAGCCGCAACAGCAGCAAGCACAAGACCCACAGAAAGAGCCACAGCAGCAGCAAGAGCTGCATCATCAATCTTCTGTGCATGAGAATGAGCAACAGCAGCACCTTGAAGAGCTGCAGCAGCAACAGCAGCAGCAAGACCAACATCAACCGCAGCAACAACGACAGCAGCAGAGAACT…	MGVSVPAEQRQDKQQQKTQQEQQQQEQPQQQADQPEAAPRKWTSRWRRQTNGPRQQQKQQQQLEQQQQQQPQQQQPQQQQAQDPQKEPQQQQELHHQSSVHENEQQQHLEELQQQQQQQDQHQPQQQRQQQRTAPTTPEEALAFIAAAAAQTQQQQQRSHLLQQCQQQLLQQVQRHGGCSSSNSDQLPKTLPHTVVYTASCPNRKPQRETADELCLGCCNGTCGSRDCCSRDCSSSNRRKGYEVGVALGGVCRILCLQFAAQGPSKVEVPMELKCIRLPQHMHSNFIKIVCVAAPTNEVPPYAVAKTLVRSLRVGGSPAPGVGCLSYKLQIVLDCWEFMLLMQQQRHSQHQQQQQQQQQASGGGALAPGGCRRISAFLLQQLLLLQQAKQQRAQAEMFN…	8.36194	7.67948	7.67243	8.08746	8.20945	8.31741	7.62205	7.09803	7.40088	7.58496	8.04439	8.01123	7.70736	7.96578	8.06609	7.2854	8.04985	7.42626	7.83289	7.49185	6.50779	7.53916	8.45533	8.99718	7.60733	7.43463	8.37504	7.5157	6.88264	7.02237	7.75489	7.04439	7.13955	7.13955	7.31288	7.3837	7.79442	7.90087	7.79442	7.97154	8.81057	8.72451
EMWEY_00000680	ferredoxin, putative CDS	ATGTTTAAGGCTTTATCCCGGGTTGTGCAGCTGCGGCTGCTGCTGCTGCTACTCTGCGGTTGCAGCTGCTGGAGGCAGATTGCATGCACGTCGCTCCAGCAACGCGGGGTCGTCATCACGTATACAGGGGCAGTGCAGCAGCAGCAGCAGCAGCAGCAGCCGCAGGGTCAGTGGCAGCAGTTGGAATATGCAGTACGACTTCCATTTGCTTTTGCTTCTGTACCCGGGAAGGGGTCATCTTTCCTGCTTCAGCGGCAGGGCCCCTTGTCCAACACCAGCTCGCCACAACAGCGGCGGCAGCAGCAGCAGTTTCTACTGCTATTACAGCAACAGCAGCAGCAGCAAAGCATCGCTGCATCAACTCGTTTGCTGTACCAAATCCGCCTGCAATCTCCTGAA…	MFKALSRVVQLRLLLLLLCGCSCWRQIACTSLQQRGVVITYTGAVQQQQQQQQPQGQWQQLEYAVRLPFAFASVPGKGSSFLLQRQGPLSNTSSPQQRRQQQQFLLLLQQQQQQQSIAASTRLLYQIRLQSPEGEEKVFECAENEYILDAAEAAGIELPYSCRGGSCSTCAGKLLKGSIDGSEQSYLEPEQQQQGYVLLCTAYPKSDCTILTHQEDALH	7.82018	7.15987	6.85798	7.04439	6.91886	6.93074	5.93074	5.61471	5.67243	5.49185	5.42626	6.12928	6.49185	6.70044	6.83289	6.55459	7.33985	6.65821	7.13955	7.08746	6.56986	6.65821	7.56986	7.44294	6.18982	5.61471	6.97728	5.85798	5.08746	5.04439	5.52356	5.35755	5.04439	5.58496	5.58496	5.61471	7.03342	6.93074	7.32193	7.72792	8.62205	8.57743
EMWEY_00000690	hypothetical protein, conserved CDS	ATGTGTCTTTCCCTCTCTTTTTTGTTTCTTTTCTCCCTCGCTTCCCCGTATTTCCTCTCCGCCTCTGCTCAAGACTTCGAGATAAGTCCTGACATCCTCCTAGCTGGGTCCCCAGCAGCAATGTTATTCGCCTTCCTTGACACTCAAGAAGATTTCTCTGGCGCTTCTCAGGCTCTCGCTGCTCTCCCTTCGGTCTGCAAGACTCAAGGGCTCGCCGAGACCCTCACCAGCAGCAGGAGCAGCAGCAGCGAGGCAGTAGCGGCAAACGTTGACTGCAATCTCACTGGAGTGGACCCTGAGTGCTTCCTCATCAACCTTGCAGGCTAG	MCLSLSFLFLFSLASPYFLSASAQDFEISPDILLAGSPAAMLFAFLDTQEDFSGASQALAALPSVCKTQGLAETLTSSRSSSSEAVAANVDCNLTGVDPECFLINLAG	15.0478	14.5196	14.3082	13.1921	13.3999	13.3146	12.1504	11.462	11.7822	11.3837	11.242	11.2276	12.0681	12.5661	12.8039	12.5817	12.9326	12.5438	13.7244	12.099	11.9392	13.953	14.5483	14.4303	12.4422	12.1932	13.0866	11.2986	11.1517	11.1421	10.9469	11.4944	11.4025	11.2952	11.584	11.6751	12.5649	12.6479	12.9269	12.4878	13.8094	13.5774
EMWEY_00000700	hypothetical protein, conserved CDS	ATGCTGCTTCATTCCTTCTTTTACCCCCTCCTCCTCCTGCACGCGTTCCTCCATGTCAGGGGAGCAGACCAAGCCGAAGGCGGAGACACGGACACCCCCGCTCCTCTGCCGAGCAGCAGCGGGGCCAACCTTATCCCCTCCAGCTCCAGTCCCTCAACCAGCGGCAGCAACAACAACACAAGCAGCGGCAACAACATGAGCAGCAGCAGCAGCATGGGCAGCAGCGGCATCGACGTGGACTGCAAGGGGGGATACGGCGCGTGGTCTCCCTGTGAGCCTCTGGAGGGCCACGACACCCACCACGACTCCGAAGACGAATTCAACTTACAGCGAGGCCCCGACGGCTACTACGTAGGGGAATGTTTTCAGTATCGGACATACCACGTGATTACTCCTTCA…	MLLHSFFYPLLLLHAFLHVRGADQAEGGDTDTPAPLPSSSGANLIPSSSSPSTSGSNNNTSSGNNMSSSSSMGSSGIDVDCKGGYGAWSPCEPLEGHDTHHDSEDEFNLQRGPDGYYVGECFQYRTYHVITPSRGNGNKCSKKDGSKVFRYCNDCSAVPAVYKHLQAAPSPQVSSIRFFAVVAGLLCLVTTIVFVAICLKKTFMQDTQQPPAIPLYPPSPSTHEAPRQHEAAKGLCLAADEATQAAPSR	8.79766	8.04985	7.97154	7.98868	7.99435	8.01123	7.53916	6.89482	7.50779	6.56986	7.8009	6.9542	7.62936	8.18982	8.48784	8.2384	8.62571	8.52748	7.80735	7.67948	6.89482	8.08746	8.88874	8.97154	8.224	7.98299	8.87652	7.98868	7.61471	7.73471	6.75489	7.48382	7.70736	8.13443	7.93664	8.26209	8.81378	8.65105	9.02791	8.82337	9.70563	9.57175
EMWEY_00000710	hypothetical protein, conserved CDS	ATGTTGTTTCGCAGTGTACAATGCGCACTATTGATAAAAACGTACATCAAATGTTGGGTCAAATTTACAATTACGTCAGGCCTTGGAACTCCCAGCGAATGGTTCAAGTTTTTCACTTCCGACTCTCCTTTCCTCTCCGAAGCCATAAGCCCTCGTCTTCGGGGAACGATTGATTTAATGCTGTCTGACTTGGTGACCTCTTCAGCAGCTGCTGCTGCATATGCGCTGCACGGACCAGACAGGGCTCAGCCCCCATGGGAACAGCAACGGCCCGTTAAGAATTTCTCTGAAGTAGCAGGACTGGTGGCGCGGCTCTTTCTAGGAGGGGATTCTGAAGACAGTGTCGGGCTTGCGAAAAAAGAAAAACAACAAACGCCTCCCCCGCAACAGCTGCTGCAG…	MLFRSVQCALLIKTYIKCWVKFTITSGLGTPSEWFKFFTSDSPFLSEAISPRLRGTIDLMLSDLVTSSAAAAAYALHGPDRAQPPWEQQRPVKNFSEVAGLVARLFLGGDSEDSVGLAKKEKQQTPPPQQLLQRSEEEKKATSQQHSTPKLIITPHENAATTTARQRETAATKITAKSPTAAVDTAGTRTAKGSTPAEPATREAGVKLPESATADSKTLEAPALGRAARREAGGGIREAALRRTITRGTLMTEGDMAKAEGKYHPPAAVVTAAEGIAAPKARAPAMVSQQGRAAATAPGREAPEPVASAAAAAPRRETVGSPPAAEAARYEREAAPVVKTAVEQATAESTAMDGSPAMSVVGRLAPEAAGPETPTGHPLPIPELPAEAASEGASLASEE…	13.8117	13.2693	13.0753	14.9366	15.1899	15.047	15.6028	14.8863	15.3796	14.4695	15.6243	14.7292	15.6471	15.9204	16.2132	15.3317	15.7825	15.4993	14.2372	14.9641	14.3736	13.4726	14.2057	11.93	15.1472	14.79	15.3223	15.5181	15.2177	15.1286	14.3167	15.2785	15.2784	14.7482	14.9237	15.0056	15.4241	15.1996	15.4917	15.1839	16.2711	16.0262
EMWEY_00000720	conserved hypothetical ATP-binding domain-containing protein, putative CDS	ATGTGGTACGGCCAGATCGTGATAGGGCCACCAGGCAGCGGCAAGAGCAGCTACTGCTTCGGCATGCAGCAGCTCTTGACGGCGCTGGAGCGACAGCATATTATTGTGAACCTCGACCCGATGAATGACTTGTTGCCTTACGAATGCGCGGTGGACGTAATGGATCTTATTAAAGGAACAGATGTAATGAAGAAACACCAGCTGGGACCGAACGGTGCTATGATTTATTGCATGGAGTTCTTGTTGGAGAACGTCGACTGGCTGGTGGAGAAACTAAAGAAGTACAAAAACTATTATGTTCTGATCGATTGCCCTGGGCAAGTCGAGTTGTTCACACATCACGAGGCCCTGCGTACAATCATCAGACACCTCGAAAAACTGGATTTTAGGATGGCGGCG…	MWYGQIVIGPPGSGKSSYCFGMQQLLTALERQHIIVNLDPMNDLLPYECAVDVMDLIKGTDVMKKHQLGPNGAMIYCMEFLLENVDWLVEKLKKYKNYYVLIDCPGQVELFTHHEALRTIIRHLEKLDFRMAAVQVLDSTLCTDTFKVRSHSSSSSNNNISSSSIILASSSSRYDKCAQLARSGSELPFTVLLFLVMLLFLLQHISALLMALYAQLQLELPHINVLSKIDLLRHHRKDLKFPLEFYADAYDVQALLQTMGRDPHPVGQKLLGFAREVCELVEDFNIVSFLPVAVTDKECMLLALRTADTANGFALGNYTENRTGYPLQLNTEEERQNLIERLQERYLDGDEEDERDGNFRQDSEKTD	7.53138	6.85798	6.50779	6.33985	7.22882	6.67243	6	5.20945	5.64386	6.08746	6.62936	6.20945	6.96578	7.07682	7	8.52748	8.64386	8.42206	7.17991	8.35755	8.32643	6.10852	7.13955	5.12928	5.85798	5.08746	5.52356	6.2854	5.85798	5.61471	5.75489	6.26679	6.33985	6.6865	7.25739	7.62205	10.8281	9.38802	10.2644	11.1286	12.0647	12.0924
EMWEY_00000730	hypothetical protein, conserved CDS	ATGGGTGCAGCGGCGGCAGCAGCAGGAAACACAACAACAGCAGCAGCATTGACTGGAGCAGCAGCAAACTCGGCTAGACCCTGCTGTTCTAGGGTTGACGTCGGAATTGTCAACGCAACATTGCCTCATCTTGAAAACACATCTCCTGCTGCTGCTCGTGCTGCTGCTCGTGCTGCTGCTACAACTGCAGTTGCTGCAGCTCCTCATCGCTCTATATCTACAGAAGACAACAATGAAGTTGTGGAGACAGTCGATGCTGCGGCTGCTTCCTTCTTGCTGCAGGTGCAGCAGCATCAGCATACAGGTGACTGCTTGGAGCCTGTTTGGGCCACTGAAACTGCTGCAGCAGAAGCAACAGCAGCGGTGGCAAACGCACAAGAGCAACAGGAGTTGCCTGTC…	MGAAAAAAGNTTTAAALTGAAANSARPCCSRVDVGIVNATLPHLENTSPAAARAAARAAATTAVAAAPHRSISTEDNNEVVETVDAAAASFLLQVQQHQHTGDCLEPVWATETAAAEATAAVANAQEQQELPVLLLSCSGGSDSTALLHAVARAFGLSAVTPRAVAAAAAACSNREQALQQQQHQQYGGSSAGAEKKAFVSSQLPSGRSSNSSNCSNINRMAACMRIGGMGAMVAAVYFDHRLRPTETEKEQQQIAAACRVYGIPLHCRKIPDSLLVACNKQQQQVGGKRSSKGSPQQLMRNWRRHEAATLLTQIIQEQQQQQQQQQQQQQKHWQQRRGFLLTGHHADDQLETIFLKLLRGVNVLNLHGMEPLSSLTADISPAYTAGQQQIASHPGLAL…	12.6294	12.041	11.7859	12.0526	12.1687	12.0838	11.8166	11.2088	11.7511	12.0372	12.0053	12.55	11.5113	12.043	12.1636	11.5498	12.1536	11.5953	12.0881	11.8533	11.2802	11.8269	12.5387	13.7749	11.8061	11.5627	12.7283	11.4205	11.2125	11.0423	11.2556	10.9858	10.7952	10.6733	10.7211	10.8781	11.6622	11.8796	12.1176	11.5309	12.6963	12.0091
EMWEY_00000740	hypothetical protein CDS	ATGCAGCAGCTGAATCACCTACACAAACTAGGGATCCAGCAGCAACTGCAGCAGCAACAGCAGCACCTGCTGCAGCAACATCATCACCTGCAGCTGCAGCAGCAGCAGAACCATTCTCACCAGCAGCAGCTGGGGGATCCATCTCCGTGGCACCAACACAACAACCACCAGCAGCAACAACAGCAGCAGGTGCAGCAGCAGCAGCAGCAGCAGCAGCAGCAGGATCAGAAGGCAATTCACCTGCAGCAGCAGATGCAGCACAAACTCCTGGTGGACCAGGAGGGAGCCAACAGGATCAGCAGCAACAGGAACAGCAACAGCAACAGGATCAGCAGCAGCAGCAACAGCAGCAGGAACAGCAACAGCAGCAGCAGGAAGCACCCCAAACAACCGATCTGC…	MQQLNHLHKLGIQQQLQQQQQHLLQQHHHLQLQQQQNHSHQQQLGDPSPWHQHNNHQQQQQQQVQQQQQQQQQQDQKAIHLQQQMQHKLLVDQEGANRISSNRNSNSNRISSSSNSSRNSNSSSRKHPKQPICFSPFDTLETILFPCIHV	11.4168	11.0478	11.0348	9.15482	9.79928	9.69523	9.13699	8.98299	9.98584	9.18488	10.4336	9.37721	9.86264	10.2703	10.4939	8.22882	9.61102	8.55459	11.3504	11.2491	9.22882	10.6366	11.2802	7.98299	11.0147	10.5689	9.88722	10.5245	10.2877	9.65821	8.55075	8.55075	9.60363	10.1774	8.83289	9.80735	10.2877	10.3487	10.93	10.6303	11.6008	10.8711
EMWEY_00000750	zinc finger (C3HC4 type) / FHA domain-containingprotein, putative CDS	ATGCCACAAGTTGCAGATCGTTTTAACACACAGCAAGGGACGGAGGGTGCTGACCAGCAGCAGCAGCAGCAACAGCAGCAGCAGCAACAACAACAGCAGCAGCAGCAACAACAGCAGCAGCAACAACAGCAGCAGCAGCAGCGGGAAGTCGATAGCCGATCACACTGGGAGCAGCAACGGCGACACCAGCAGCAAGAGCAGCAACAGCAGCAGCAGCAGCAGCAGCAGCAGCAGCAGCAGCAGCAGCAAGTTCTTCCTCGTCAATTTCATGACCAATTAGAGGCTCGCTTATATCATCAACAGCAGCATCAGCAGCACCATCAGCAGCATTTGCTGCAGCAGCAGCAGCAGCAAGAAGAGGAGCAGCAACTGCAGCAGCAAACAGCAGCAGATCTACTT…	MPQVADRFNTQQGTEGADQQQQQQQQQQQQQQQQQQQQQQQQQQQQQREVDSRSHWEQQRRHQQQEQQQQQQQQQQQQQQQQQVLPRQFHDQLEARLYHQQQHQQHHQQHLLQQQQQQEEEQQLQQQTAADLLRYQEQRQLLQQQLETHAAPWLMQHYGRSLPGVYTPGVSPSFSLMQLATACDPAAAAAAAAAAAAAAAATPFHGVTAEQQQRLQQQAQQQQQQQQHACIPGLVGTGGPGMSLFPAATAAGAAAATAAGVTPGATAGPPIDCDRKSAAEAAAAAAAAAAAAGLPIGGDSGSTTAAAATTTAATAAGGVPGPTSSSSSPASAAAAAATAAAAAAAAAAAAANRWEIRGELREISLRETDMEVEAIRETEGI	12.9388	12.5343	12.6147	10.7715	11.4828	11.3415	10.9851	10.927	11.6013	10.8742	11.9744	10.9958	11.4579	12.1935	12.2408	10.058	11.5304	10.3696	12.6346	13.084	11.021	12.0688	12.6506	9.633	12.5365	12.1494	11.4691	12.1456	11.8684	11.3106	10.1836	10.3837	11.4094	11.7406	10.7364	11.4863	11.8357	11.8447	12.5048	12.0617	13.1131	12.9093
EMWEY_00000760	hypothetical protein, conserved CDS	ATGTCGCAGCAAGCTGATGCTGCTGCTGCTGCTGCTGCTGCAGCAGCAGCAGCAGCAGAAGGTAAAGATGATAAACATAATGCTGCTGCTGTACTTGATAGACCGGATGATGCAGCAGCAGAGAAAGATGCAGCAACAGAGCAACAAGGGGATATAGCAAGAGGAGCAGATGTAGAGGAAGAAAGACAAGAAGTAGAGAATTTATGGCCAAGACAAAGACTTGTTGCTTCTCTTCTTATGCTTTCTTCCTCTAATCCTCGTGCTGCAGCAGCATTAGGTTTGCTGCAGCCACCACCACCAGCAGCAGAAGGAGGAGGAGGAGGAGGAGGAGGAGGAGGAGGGAGAGAGGCGCAGCAAACACAGCAAGCTGATGAACCTTCCTCTCATTCTGTCGTCAGC…	MSQQADAAAAAAAAAAAAAEGKDDKHNAAAVLDRPDDAAAEKDAATEQQGDIARGADVEEERQEVENLWPRQRLVASLLMLSSSNPRAAAALGLLQPPPPAAEGGGGGGGGGGGREAQQTQQADEPSSHSVVSSNPLTDPFFWFPYMLPDAALEAEAAERAAAGDAATGGEGSLGSAAAAAAAGTKGFNVLEYPLPPHPGCRPMRRNQGKNLSYNASISEFLGAETLQRLEAECPQLRLTMRRLKQKEPPKAPLTDIRLFGIDTPDFSEFNSRLRFDQSLLLGVGEAHILSARTLSRVPPPSGGPSAAGATGGPMGGPGGATSRTLAGPTPICTDVLLALCGNNRITSSSNPVAAAMFAQEQQQMRLRLLQAAAKAAATAGTTAGAPSQRAAGEEGPLT…	11.0821	10.3554	10.2784	8.94251	9.35315	9.14466	6.96578	6.87036	6.9542	6.08746	6.90689	6.16993	7.98868	8.27146	8.09803	8.38802	8.58496	8.47978	10.1202	8.24793	7.46761	10.0251	10.774	10.2216	7.76818	7.21917	8.3443	6.52356	6.22882	6.32193	7.12928	7.56224	7.49985	8.52356	8.66534	8.55075	10.3309	9.07414	9.66	10.3376	10.8392	10.7566
EMWEY_00000770	hypothetical protein, conserved CDS	ATGAAGCATTTTCAACTACTTGTTGTAGCGGTGGCACTGCTGGATTTCTGCTTAGCTGTGCAGCCACCTCAGGACAATGTTTCTGGACAAGGCCGCTCTGCTGCCTCGCCAGCAACACAACCGCCGGCAGCAGTTACACCAGCAGCAGCCGTATTGAATCCTTCGCAGTCAGTGCAGAAAACGCTCCTTCGTGCGGGGCGCAACGCTTTAGCGGAAGGGAACGATGGGAGGCATACCGGCGAGGCCTCTGCCGCTGCTCAGGCTCAAGTTACCAGCTTGCTACCTGGAGAGGGAGGAGTCCCTGAGGATATATCCTCCTCGTCAACGTCGGAGGCTGTTCCTGATGAGAACAAGTCAGAACAAGATGAGAACTCACGCACAACCCTAGAGAAACTGCTA…	MKHFQLLVVAVALLDFCLAVQPPQDNVSGQGRSAASPATQPPAAVTPAAAVLNPSQSVQKTLLRAGRNALAEGNDGRHTGEASAAAQAQVTSLLPGEGGVPEDISSSSTSEAVPDENKSEQDENSRTTLEKLLAEATVVQGEAARSSSQREEKPRRPPRRRNPQEVPFPPPSSAVTRSVKDDVETPMTLDDVFSQIAKVSLFSRKTSSRVPMTPRKRIIKRPVRRKKSRWGSFTKNPDSDSDDDSPILAVMPRQPFHVPYQISKGKWPSSETEHSNTPQAALHQLLSDTAGSMGIGAWTIVGPSEQPAEEPKPREEEVPALPPKDSRDTLEDLLQQATATIASARRRKKRRNRRLGKKYSKMSKGQGGKDDEPILAVLPRRAESSHTSTSIQESIEPPP…	6.30378	5.85798	5.58496	5.67243	6.35755	5.97728	6.06609	5.08746	5.2854	5.32193	5.52356	5.42626	6.14975	6.2854	6.44294	6.61471	6.52356	6.26679	5.61471	5.61471	4.80735	4.58496	5.52356	6.16993	5.45943	5.08746	6.24793	5.97728	5.61471	5.72792	5.20945	4.9542	5.93074	5.55459	5.49185	5.80735	7.49185	6.47573	7.20945	7.37504	8.44708	8.40939
EMWEY_00000780	hypothetical protein, conserved CDS	ATGTTGCTTCGTTGGGGTCTTGCGCTGAATGCACTTGTTGTTTGTTTGCTATGCAACTCGTGCTGCTCCTCAGCAGTTGAGGTCAGGGATTTCGCAGGAGGGCCACAGGTGACGGTTGAAGATTCGAAACTCTTGACACATGCCGATTCGCAGGACGTTGTACTGTTAAGTCCACAGTACACGGTAGAACTCTCAGGGACTAGGGGAGTAATGCGCTTACTCCTAGGATTCACCCTCATCTTGGGAACAATCCTCTACGCAATGTTCGTTACCTACCCCAAAGCGATGCCCCCTTTTAAAGATCTTTTCGTGCAGGCGAAACAGGTAGCCGATGTGGTGGCAGGAGAAGTGCCTCGGAGCAAGGCGGAGATAATCCTGGAGAGGCTTGAATCATATGCA…	MLLRWGLALNALVVCLLCNSCCSSAVEVRDFAGGPQVTVEDSKLLTHADSQDVVLLSPQYTVELSGTRGVMRLLLGFTLILGTILYAMFVTYPKAMPPFKDLFVQAKQVADVVAGEVPRSKAEIILERLESYAEKNPEEVFLHAAAFSTGLLLWLWGLAALRKPRRARFAWITVYSSTGVALPLYFVCCLPWVSVAFTVH	1.58496	0	1	2.32193	2	1.58496	3.16993	3.70044	4.08746	6.33985	6.39232	6.89482	8.16993	8.224	7.90087	11.9005	11.8317	11.6078	9.54882	11.7258	10.9381	0	1	4	0	2.32193	3.70044	4.58496	5	4.32193	7.73471	7.96	7.70044	9.76487	9.84392	9.9571	13.7627	12.6987	13.5303	13.8501	14.7564	14.9048
EMWEY_00000790	hypothetical protein, conserved CDS	ATGCGGCTGCAACGTCTGGCATCACAGTTGTTACCGCTTTTACTTCTCCATGCTTCTGTGTGTGCGCACCTTGCGAACACACTCTCGCGGAATATCAAATGTACCGCCAACGAGAAGCAAGCGCAGGGGCTTCAACAAGGAGATGAACTCCTCCAGAGCAGTCAAAGCGCAGATGCTGAGTGTGGCGGCCGTTCCCGTGTCGCGAGAGGTACAAAATGTGGAAACGGCAGCCGGAAGAATATTTTTAACAAAAGTGAGGGCACAACAGGGCCCAACAGCAGCAGGGAGTGCAGCAGCAACGGCCAGCACAGGGGGTTCGTGACCGATGAAGCTGGGGGCCCTTCAGGGTCTCGTGAGTTCAGCAAACCATGGAAACAGCACCTCGATGGTTGCAAGGGT…	MRLQRLASQLLPLLLLHASVCAHLANTLSRNIKCTANEKQAQGLQQGDELLQSSQSADAECGGRSRVARGTKCGNGSRKNIFNKSEGTTGPNSSRECSSNGQHRGFVTDEAGGPSGSREFSKPWKQHLDGCKGVPSQKVLLFQQLGINHLAPLLLRSFGFLHSPLHLPVLLKRLKGVQHGVSDAGEARGSSRGGWWSFGLEWDAAVPLLRYFLSFLPFLLLLLSSLLLLLTSRSRTSGTVDAATEAAKTVSQARRSNSDAAYAALLLLLPTSYSRESKNGGKRSVMLFLLIIATAAIAATLAGTAADSLKAAGCEAPLAFDAFSGLQQEQRKGSRLQTGLSGLLEGLRQLPTNWESTAPATIAAARGYAAVHPTVPNAGNAAPPASTAASDLEELLQKG…	8.30378	7.65821	7.60733	9.40301	9.59059	9.45738	9.53138	8.8857	9.44708	9.11114	9.35315	9.87191	9.11114	9.77972	9.84392	8.98014	9.45533	9.10329	8.35315	9.10066	8.40939	7.79442	8.37938	8.93074	9.17243	8.87958	9.88722	9.30834	8.98868	8.90989	8.75489	8.70736	8.71768	8.47978	8.33092	8.81378	8.8392	9.05528	9.07682	8.64386	9.70217	9.27612
EMWEY_00000800	hypothetical protein, conserved CDS	ATGCCACTACGTTGGTCGTGGGCCACGAAACTGTTTGTCCTGGTAGCATTACCTCTTTTCCTTCTTATTACCGCCGGCATTGTCGGACTCGTCTATGACTTTTCAGAGGACCCAATTTATGTTCGTGGCCCAAGCGTTTTCGGGGTCCCAGCAGATGAAGTTAACATCAAAACCCGAGACAACGTGGAGATTCACGGATGGCTTCTGAAACGACCGGATGCCCAGAAAGCGCCAACCTTTATCTCCTTCCCAGGGAACTACGGCTATAAGGGTTTACGTCTAGGCCATGCCACAAGGCTCTACGAGCTCGGCGCAAATGTTCTCCTTGTGGATTATAGAGGATTTGGCCACAGCGGCGGATCCCCCACGGAGGAGGGTGTATACCGTGACGCTGATGCT…	MPLRWSWATKLFVLVALPLFLLITAGIVGLVYDFSEDPIYVRGPSVFGVPADEVNIKTRDNVEIHGWLLKRPDAQKAPTFISFPGNYGYKGLRLGHATRLYELGANVLLVDYRGFGHSGGSPTEEGVYRDADAALDFILNSQDVNNKDIFVVGHSMGGAVAIDLASRRGSQITGLVVENTFTSLRDIAYDKFPELRYIRWVLELAQRCYMSNIDKVRTLTVPTFFLSGREDKQIPPSHTDRLFDACSAPLKWLERVENGGHESSHEMNIERWGDRMQSFIDEAKAAKVESLTKGEHLASKGSEEVDMTSTKLDAGDRKAGELQEKQALLSVPLMLCSLIMYAYLASMDRHKRKGNERNFMLVDVPVDTRGQQMDNAHRHNLSDEAPPGFFEKTPMNG	3.70044	3.32193	3.16993	3.80735	5.2854	3.80735	7.17991	5.67243	6.47573	8.81378	9.10066	9.21675	10.5971	10.9425	11.0396	11.2848	11.5416	11.1724	8.33539	10.7532	10.7574	2.32193	1.58496	2.80735	6.02237	5.04439	6.32193	7.72792	7.70044	7.59246	9.93221	9.76984	9.76653	10.8265	10.8098	10.8826	12.5078	11.6307	12.3565	12.6499	13.6068	13.4929
EMWEY_00000810	coatomer delta subunit, putative CDS	ATGGTGGTCATTAGCGCTTGCATCAGCAGCAGAGTCCGGCCTCTCCTTGCGAGACAGTTTGTGGACATACGCCGAACCAAGGTGGAGGGCCTGTTGCATGCATTTGTTAAGCTTGTGGATTATTCGGGTTCCGACCATACTTATCTCGAGACAGAATCTGTACGGTATGTATATCAGCCCATTGAAAACCTCTACCTCGTTCTGATAACGACGAAGAGCAGTAACATTTTCGAGGACCTTGGCACCCTAAGGATGTTCGAAACTTGTGGAGAGAGCCACGGAATGGGCAGCCTCGAAGACAGCGTAGCGGCGCACGCTTTTGATATTGTATTTATGCTCGACGAGCTAATTAGCGGCGGCTATAGGGAGGCGCTTACGCTTCAGCAGATCCAGTCCTAC…	MVVISACISSRVRPLLARQFVDIRRTKVEGLLHAFVKLVDYSGSDHTYLETESVRYVYQPIENLYLVLITTKSSNIFEDLGTLRMFETCGESHGMGSLEDSVAAHAFDIVFMLDELISGGYREALTLQQIQSYVAMDSHEEKLQRMIAEGKEKEQADRRREIAQRLEKEKQAAKKAGKGLDAAGFRTSAGATQLSRGPPAVSAPQEAPPSEPYWGLSAHSGGIYGAQHQASPSVTPGAARGSQQSKGMQLGFKAPVGGVDSSLQNLVLDEQIKSTGEYADAQHDQVLNDPLADPVSILIEEKVKASLQAEGVVKEVELQGTFFVTANDPERGSLAAFQLTPEDKRFKMKSHPNVDKTALSQNSLLQVRDPSRPLPPHQPAPLLKWRVSEKDESLVPLTV…	12.3504	11.8906	11.5689	12.1892	12.4856	12.341	12.3573	11.6702	12.0393	12.0133	12.2494	12.3066	12.2816	12.6159	12.8275	12.0835	12.4615	12.1261	11.4939	11.617	11.163	11.6479	12.3214	12.1567	12.3109	11.8455	12.8443	12.4388	12.145	12.1072	11.8214	12.2453	12.1605	11.6243	11.807	11.8166	12.4745	12.3693	12.6059	12.1573	13.3341	13.1023
EMWEY_00000820	hypothetical protein, conserved CDS	ATGGATGTAGACCTGGCCCTCGTCAGCGCGCTGCAGCTCCGTGAGCTGTTGCAACAGCACTCACCCCTCTCTCCGCAAGTACAAGACTTGGCCTCCGAATGCAAAAAACTGTTCGCTCTTGGGGAGGAATCCCTCAAGGGGGTGAGCCCGTCGGACCCTCGGTTGCAGAAGGCGTGCAAGGAATTGGAGGAGGCTCTGACGTTCTTTCATTCTATTGCTGCAGCAGATGAGGACTTAGCAAAGCAGCAAGGGGCTGACGAGAAACAGAACCATGAGCACCACCAGCACGAGTCAGCGGCCTCAGGCCGCCACCGACATGGCAGGCGCGCCGAGAGGGAAAACAGCAAGAGACAGCATCGAGGCCGGAACAGTAGCAGCAAGGGGAAGAAGAAGGACAAA…	MDVDLALVSALQLRELLQQHSPLSPQVQDLASECKKLFALGEESLKGVSPSDPRLQKACKELEEALTFFHSIAAADEDLAKQQGADEKQNHEHHQHESAASGRHRHGRRAERENSKRQHRGRNSSSKGKKKDKLKAAEAERTAPDAPEKPVDSLFGNWPPIDFTFPESQIVVPTGSTGLEVPSWGNGAAKDPFRLSAADSCAAAAAPANAPAGAAEESARLRRGRARTHNRRRAKTSSTSRPCEADASSSDGDSSSSSSSSRSVCLSSTAETHRENSNESEVTKSNDKRRRRQRRINRSLAQPCSDEEITASAAFHPAGTPEVSADDCCRICVSSLRAVFVAKCAASPFRIDASIFVPSESLETEAENTSELGVVVSSSSSGDTSRELQVTWQQPLHFL…	10.2538	9.91588	9.58496	10.3253	10.4263	10.5167	10.2842	9.62936	10.2216	10.1098	10.8727	10.5727	10.4818	10.9039	11.2192	10.0375	10.4645	10.0334	9.81538	9.84235	8.77149	10.0512	10.6917	9.99859	10.5565	9.97728	10.7871	10.7797	10.4367	10.3674	10.584	10.7993	11.1706	10.4094	10.3718	10.5068	10.7797	10.7151	10.9672	10.5479	11.6184	11.1799
EMWEY_00000830	hypothetical protein, conserved CDS	ATGGGCGTTAGCTGTATTTTTTTCATGTCTACTGGAGGGCTTGTTCTTGGCATCATTTACTGCACTGCAGGCTGCGCTCTTGGGTTTGTCCCCTTTGCCTTGTATAAAACCCAGGAAAGATTTTGGGGGATAGTCTCCATCATTAGCATTGTTTCCTTGATGCTGCTCCTCATCGCGAGCTTTGGTTATTGCGTCTGGCTCCTACTCCAGACATCTCGGGCACAAAAAGAGATGAACAGCGTTGACGGCAGCCCCTTGGTTGTTCCCCTCTTAGGCATGTATGCTCAAAAGGCAGGCTTCGTCAGTGTACGCCGTCTACAAGAAACCAAAGTGTCTAAAGGCCTTGGTGTTATACCGCTATTTGATGGGAGAACAATGGGCTCTCGGGGAACTTCGGGG…	MGVSCIFFMSTGGLVLGIIYCTAGCALGFVPFALYKTQERFWGIVSIISIVSLMLLLIASFGYCVWLLLQTSRAQKEMNSVDGSPLVVPLLGMYAQKAGFVSVRRLQETKVSKGLGVIPLFDGRTMGSRGTSGKQALRALTGAGDEEPVSTTSTSVSSRLLEDSANIEARQTTSGEPIKESANSEAAVQHTESGHVGNSWESTSGEALKMPVSGKTMSALVSTAKKKADKLLVGGDSSFYPAVLRQSWESRQNIFVSKGDLECLIDMNYDSGILPQSEALLRALLDWGLFCGYTRYSIAVLRKWPISCSTDCNFDKLNFSRYRNNAEKTDKQAKEFLEALDSMAPAQAEACTFLATVTTCRISQQNLDSVATTTMCIAIVVSLAIFCAAIKCLADCVKF…	3.90689	3.70044	2.80735	5.75489	6.35755	6	7.70736	6.79442	7.3837	9.70217	9.31741	9.58496	11.4919	11.6519	11.6384	12.9003	12.9095	12.8309	9.49985	11.3032	11.6161	3.90689	5.20945	4.45943	6.50779	6.20945	7.26679	8.75154	8.38802	8.41785	11.0498	11.1972	10.9986	12.1755	12.4022	12.4996	13.8613	13.1674	13.8806	13.0751	14.1343	14.022
EMWEY_00000840	hypothetical protein, conserved CDS	ATGGGGCCACCCTGGCCCACGGATGGGCATCCCCCCCATGTTGCCGCTGCTACAGAAGCAGCAGCAGGTGTTGCTTCCCATTCCTACCTCGATAGCGGCGATGAGGAGGAGCAGCAACTTGCTGCTGCAGTGCAGCAAGTTGAGAGGCCTCTCCCAGTAGACTGTGGCATATCAACTCCGAGCAGCACTCCCCGCACGGAACGCCGCAGCAGCACAGGCCTTTCTGCTGATGTTGCTACTGCCGCTGCTGATAAACACGACAGTGAATCTGCCGCTGTTTTTACAGGTGCCCCTCCCCAGCTTCCGCTCCATTTAACGCCGCAGCAGTCGCAACAACAGCAACAACAGCTACAGCAGAAGCATCCAATACAGCCACAACAGCAATGGCCACAAGAAGTG…	MGPPWPTDGHPPHVAAATEAAAGVASHSYLDSGDEEEQQLAAAVQQVERPLPVDCGISTPSSTPRTERRSSTGLSADVATAAADKHDSESAAVFTGAPPQLPLHLTPQQSQQQQQQLQQKHPIQPQQQWPQEVLLYNHGKQNQQQQGQQQPKLDLILVQPPRVEQDAAAAGTPAVVAASGSHADMKDAATTAAVAGNAATAVGAASAGVVNDPGGLKEQMALLQVAAAAKDAALNFEREQRQQLQMELAEARRELLQLRQQHEQQQQQQQFLLPHLGVGVDVQQTQTHRLQQQLLQKDQQLRGLATALDSFRAQSRAAAAALQQQLQQAFARMAEAEAEATESQRQTQVLQQLASSLQQQLAELQQQHAAATEVRSTLQQSLQQQQQSNVRLQQQLAQQ…	13.1734	12.6323	12.4081	13.0828	13.2485	13.1869	12.3955	12.1254	12.4375	11.7271	12.6777	12.183	12.388	12.7807	12.964	12.2067	12.6876	12.2363	12.6569	12.0161	11.3168	12.4757	13.2884	12.7932	12.7887	12.4401	13.2609	12.3151	12.145	12.031	11.1039	11.7478	11.6371	11.6339	11.1427	11.7891	12.4131	12.2538	12.357	11.9647	12.9703	11.9669
EMWEY_00000850	Spc97 / Spc98 family domain-containing protein, putative CDS	ATGGAGACCCCGAGGCTTCCTGCGGCGGCAGCAGCAACAAATAAGCCGGCTGCTTCTAAACCTCCTCTAGTGCGTTTGGGGGCCCTCTTAAGCAGTGTAGGGGCCCTCAGCAGCTCGCCTACAGCAGCAGAGGTGCTGAACACGCAGCAGCAGCAGCAGCTTCAGCATGAGCTGCAGCAACTGCTGCTGCAGCACCTTGCTGCTGCCCAGCAGGAAGGCCGTGCTGTTGCTGCGCCTCTTTCTGTTGCTGCTGAAATGGAAGAAAGGGCAGAGCTTTTCTCAGAGCTACATGAAATACTTAAAACTGCTGCTGCTCCCCCTTCCCTCATTTCTCAGCTTGCTGCTCTGCTGTTGTCGAGGGAGCAGCAGCCGTTGCAGCGGCCGCATGCAATCCTTAAA…	METPRLPAAAAATNKPAASKPPLVRLGALLSSVGALSSSPTAAEVLNTQQQQQLQHELQQLLLQHLAAAQQEGRAVAAPLSVAAEMEERAELFSELHEILKTAAAPPSLISQLAALLLSREQQPLQRPHAILKVLLLLSRSPEFQASRKQHNHAAAAAAGHAGREKGSAKGFTANSNQPASSAATEAAGAAEAKEGGVLAQSQQHLAMSLSHQRAAANSNSLPLVQQREVFSYGIDGRFIRFDVELQTAQICPPVKASRSVLGLVARVAALGCMYTRVKAFIEGPKTSFLSSRPLTAEAFRQGIAAEVQQYFKLIAILEEDISRAEALQNAPTAAAAAATAAAQSSTPTLRRLAVWLQGPYQRMRLLTSLTEAAKGLKGAALLSTIYAYCSTGDSELRA…	12.403	11.8872	11.5798	12.1144	12.2583	12.158	11.923	11.272	11.7211	11.5551	11.6198	11.7474	11.5675	11.8994	11.9733	11.3945	11.9374	11.461	11.8861	11.2744	10.8773	11.5038	12.32	12.6627	11.807	11.4231	12.5755	11.5517	11.2912	11.2779	10.8781	10.8408	10.8447	10.7707	10.8603	10.927	11.6524	11.5971	11.6211	11.2264	12.3701	11.8301
EMWEY_00000860	20 kDa cyclophilin precursor, putative CDS	ATGCCGAATCCCCGCGTCTTTTTCGATGTATCCATTGGCGGTGGTGCTGCTCGCCGCATAATAATGGAGTTATTTGCGGATGTGACCCCCAAGACTGCGGAGAATTTCCGTTGTCTCTGCACAGGAGAGAAGGGAACGGGTCAAAGTGGCAAGCCGCTTCACTATAAAGGTTCCTCATTCCATCGTATTATTCCTCAATTCATGCTGCAAGGAGGCGATTTTACCCGTGGTAATGGCACTGGAGGCGAGAGTATCTATGGCGACAGATTCGCCGATGAAAACTTCAAGCTCCGCCACGACAGACCCTTCCTCCTCTCCATGGCTAATGCAGGCCCAAATACAAATGGGTCACAATTCTTCATCACCACCGTTGTATGTGACTGGCTAGATGGCAAGCAC…	MPNPRVFFDVSIGGGAARRIIMELFADVTPKTAENFRCLCTGEKGTGQSGKPLHYKGSSFHRIIPQFMLQGGDFTRGNGTGGESIYGDRFADENFKLRHDRPFLLSMANAGPNTNGSQFFITTVVCDWLDGKHCVFGQVTEGQDVVKEIEKVGTASGKPRQVVTIVDCGQLQ	7.15987	6.71425	7.10852	5.04439	4.16993	4.75489	4.75489	3	3.70044	5.45943	4.70044	6.02237	6.39232	7	6.83289	7.39232	7.73471	7.2854	6.90689	7.06609	7	6.90689	7.52356	8.09276	5.61471	5.16993	6.62936	7.12928	7.06609	6.55459	10.1749	9.64024	9.41574	10.3608	10.4686	10.5821	10.5971	10.3264	10.7532	9.64566	10.8273	10.7288
EMWEY_00000870	hypothetical protein, conserved CDS	ATGGTATCTGTTTCTGCTGCTGAAAGTCGTGTGCAGCAGCCCGTGCCTTTTTGTCCCTGTCCTGTGTCTATACTCAGCATCCCGCCAGACGTTCTGCTGCACCAGCAGCAAACTGCTGCTGCAACTCAACAGCCCCTTCTGCAACTGAAGGGCCAGGGCCACCCTCCGCAGCACGAAGGTTTGTTGCAGCACCAGCAGCTGCTTCGAAGAAGCAGCAGCTGCAGGTGTGTCTCTTTGATTCCCCCTTCTTTATCATCATCATCAGCAGCAGCAGCAGCAGACCTGCAGGGATATAGTGGAAGATGCCCAAGCTCTAGCGGCGGCAGCAGAAGCAGCAGCAGCTTGGGAAAAAGCACCAGAAGCAAGACGAAACGCAGTGACAGGGGTGGCTTTAGTGCT…	MVSVSAAESRVQQPVPFCPCPVSILSIPPDVLLHQQQTAAATQQPLLQLKGQGHPPQHEGLLQHQQLLRRSSSCRCVSLIPPSLSSSSAAAAADLQGYSGRCPSSSGGSRSSSSLGKSTRSKTKRSDRGGFSAAQQSRDSCNSSTPTSGHTLQEATAAEAAAATPEAGGGAAAPCRLAVASPRIATPLSPCIRDCGEPGEMLHKHFAAAAETAAAATADQPTTTPQETEGALAQATVLPTATAAATTTTTTTTTTTTTTTTATATTTATAATTAATAAATEAATATEAAAATQEANTEEPLMSPNGAAAETETETLEVTEAPTAEAAAPGAGATSAAELAQAPEIEAAEQPQIVPLKAAAAAATPGIANVFESTETPTAAAEAAGAARGTARVAAATED…	4.32193	4.70044	4.70044	4.45943	4.08746	3.16993	4.70044	3.90689	2.80735	3.90689	4.58496	3.90689	4	4.32193	4.52356	5.04439	4.52356	4.58496	4.75489	4.52356	4.16993	4.90689	5.35755	3.45943	4.32193	3	3.70044	2.80735	3.45943	3.70044	3.58496	4	2.80735	4.16993	4.58496	4.24793	4.75489	4.24793	5.32193	5.93074	6.84549	6.35755
EMWEY_00000880	hypothetical protein, conserved CDS	ATGGGGGCCTCTGTGTCCTCTGAGGAGAGTCGCCTGCAAGCTGCTCTGCTGCTACTTTCACAAAACCCACAGGCGAGGCTACTCCAGCAGCAGCAACAGCAGCAAGAGCAACAGCAGCAGCAACAGACGGAGGGGACGCAGCAGGCGGAATGGCGTTCCCTTTCTTCTGCCATTTTGCAACACTTTGGGGAGGACTCCCCTTGTCGCTGGTCCGACGAGGCGTATTTAGACAGTCTATGGCTGAAGGGGCAACAGCTGACGGATGAGGCCCCTGTGCTGCTTCATGAGCTTCTGCTGGCTCTGCAGCAGCAGCAGCAACAACAACAACAGCATCAGCAAGGTACAGGGGTAACGTATTCAGGAGATGAGCCTGCGGGCAGCAGTTCCACCTGTCCCGCC…	MGASVSSEESRLQAALLLLSQNPQARLLQQQQQQQEQQQQQQTEGTQQAEWRSLSSAILQHFGEDSPCRWSDEAYLDSLWLKGQQLTDEAPVLLHELLLALQQQQQQQQQHQQGTGVTYSGDEPAGSSSTCPAAAAAAAAAAAERAAATAAAAATAAVAAYENWQTDTLLLLQVVQQLLQSPALFKHLAKAPHNSCLRQLLQQLLQGARCMRCALKFSPPAAAAETTTATPKADRGTVIDGQQEQQQQQQQQHKQQQLLSRLYLYQLALIRSFIALVLYLGWRGVIHLEQQQQQQKRLIVSNRRQLLHLHAVSMAWREAWIDSDLLLQLLLFCRYLQQQQQERQGSCGTVEHPMCSSATAATAAAAATTAAGTIEPVSLLYTCVAPSAAQIPPRVAAAA…	14.2362	13.8351	13.6744	13.6055	13.6763	13.5189	12.5302	12.2467	12.5184	13.6311	12.9885	13.8574	12.7334	13.2896	13.3745	12.508	12.9385	12.3595	13.8045	12.8283	12.2998	13.4649	14.3967	15.8884	12.9495	12.5309	14.292	12.3117	12.2098	12.0711	12.7286	11.9103	11.5807	11.557	11.3393	11.7981	12.366	12.6463	12.6486	12.1023	13.2279	12.1802
EMWEY_00000890	coatomer epsilon subunit, putative CDS	ATGAACGGAATACTCTCTGAGCCGCTGCAGCTGTATGCAGCTGGATTCTATGAAGCAGCAGCAGCTGGTGCAACAGGAGCGTCAGCAGCAGCGAGGGCAGGAGGGCCGGCAACTGAGCAGCAATGGGAATTCTTAATGGCTGCATGCGAGCAGCAGCTACTGCTGCTGAAGCAGCAGCCACAGCAGCTGCAGCAGAAGCATCCACAGCAACTGCAGCAGATGCTGCAGCACAGCAATCCAAGCATTAAAGCTCTTGCAGTCTTCCTCCTTCTTACCCGATACTGTCAATCAGGGCAGCAGCAGCAGAAGCTGCAGCAGGAGCTGCAGCAGATAGCTAGCAGCTGCCCAACTGCTGCTTTCTTAGCTGCTGCTGCTGCAGCACAAAGCGATCCAATTGCT…	MNGILSEPLQLYAAGFYEAAAAGATGASAAARAGGPATEQQWEFLMAACEQQLLLLKQQPQQLQQKHPQQLQQMLQHSNPSIKALAVFLLLTRYCQSGQQQQKLQQELQQIASSCPTAAFLAAAAAAQSDPIAALRLCNNYSTPDMPPFVRFLY	5.64386	5.12928	4.58496	4.32193	2.32193	4.24793	3	2	1.58496	5.24793	5.35755	5.90689	4.08746	5	5.67243	5.49185	5.12928	4.9542	4.39232	6.39232	5.85798	4.24793	5.64386	6.42626	4.39232	2.58496	4.08746	4.16993	1.58496	3.45943	6.10852	4.58496	4.90689	6.16993	5.16993	5.64386	6.87036	6.04439	7.11894	7.10852	7.91289	7.64386
EMWEY_00000900	hypothetical protein, conserved CDS	ATGCGCCTCAGGGCGGTTCTCCAGCTTGCTGCAGCAGCAGCAGCAACAACAGCAGCAGCAGCAGCAGACAATGAAGAGAGTTCTTCTGTACCCTCCAGACCCATTTGGGTGCCTCTGAAACAGGATCAGGAGGAGCAGCAGGAAGCAGATGCAGCAGCAGCAGCAGCAGTAGCGGATCCCTTGGGGGCGGAGGATATCCTCATCTCTCCCACCCAGTCGACAGAAGACTTCGGCAGCAGCAGCAGCAGCAGCAGCAACAGCAGCAGCAGGGACGGCCACAATAAGGAGCAGGATAGCTGCAAGAGTCTCTCTTCTAGTGACTTAAGCAGAAGCAGCATCAACAACAACAGAAGCAGCAGCAGTACTCTGCCCGATGCCTCAGCAACAGCAGCAGCAGCA…	MRLRAVLQLAAAAAATTAAAAADNEESSSVPSRPIWVPLKQDQEEQQEADAAAAAAVADPLGAEDILISPTQSTEDFGSSSSSSSNSSSRDGHNKEQDSCKSLSSSDLSRSSINNNRSSSSTLPDASATAAAAAAIEAEIEARMAELQRRISSCKDYHNDPQGCAALGRCKHYWLPQQQQQQQQQQQQQQGLCLLDDVYLQQLTDSSCALEPKSTLISVARDLHGFGALGLDASVLHHVRSSSNSTRQQLCRLVTHVAAASAAATAAVVSVLESAAPQQQQKASLPQQQQQQQLQKQPWSSLRPWEKLRRILSPWLINP	6.37504	6.35755	5.64386	2.80735	3.16993	4.24793	2.58496	2.32193	2.32193	4.08746	4.08746	3.45943	4.90689	5.88264	5.58496	6.04439	6.89482	6.37504	5.2854	5.88264	6.04439	7.8392	8.71081	8.72451	5.61471	6.12928	6.90689	4.85798	3.90689	3.45943	5.72792	5.72792	5.85798	6.84549	7.26679	7.2854	7.86419	7.03342	7.37504	8.10852	8.73471	8.52356
EMWEY_00000910	hypothetical protein, conserved CDS	ATGCCGCCAGCAAAGAAGAAGGACACCAAGAGTGAGAGGGGGCAGCAAAAGGCCTTAGAGAGGGAAAAACAAAAGATAATCGAAGATAAAACCTTTGGATTAAAAAATAAAAACAAATCCAAGGCCGTCCAAAAATTTATAAAGTCTGTGCAGCAGTCTGCTAAAGGACCACAGAAGGGAGGGGAGTCACAAGAAATATTAAAGAAGAAACAGGAGCAGCAGGCAAAGAAAGCAGCGCTGCAGCAGCAAATGCTGCTGCAAGCACTCTTTAAAGGGACTGAGAACGTAAAGAAGGTAGCAAGCGAAGCAGCAGCGGCATCGTACGATCCCAAGGAATCGAAGCAGGAGCAGAAGATTGATTTATACATTGATCAGCGCGAACAAACGGGTAAAGGTGTT…	MPPAKKKDTKSERGQQKALEREKQKIIEDKTFGLKNKNKSKAVQKFIKSVQQSAKGPQKGGESQEILKKKQEQQAKKAALQQQMLLQALFKGTENVKKVASEAAAASYDPKESKQEQKIDLYIDQREQTGKGVWTGSVGEGEGETQIVCKFFLEAVEKKQYGWFWVCPNGGDNCKYRHCLPQGYVLKGEEEAPAGDEEEETIEERVERERRALPPGGTRVTPETFAAWKAKRVEKKKAATEEKKKAVAAAAAKHHLSGRDLFSFNPDIFVDCEGAADEEDYQHEEEEEEEESEESQQSPASDAAAAATNGVSSNSSKNENEEDGDKREAEDFSKSSIDQKGAQPIRTQLFLDDLAPEDLDDLDD	0	2.32193	0	0	0	0	1.58496	0	4.16993	3.16993	4.08746	4.58496	4.75489	5.35755	4.52356	6.88264	7.16993	6.87036	5.90689	7.91289	7.10852	0	0	0	0	0	3.70044	4	4.58496	3	4.52356	4.64386	5.32193	6.2854	6.6865	6.24793	9.50184	8.56986	9.23601	9.54496	10.3197	10.5897
EMWEY_00000920	hypothetical protein, conserved CDS	ATGATCGGCAGCCTTTCGCTGCTGCAGCGCAAAGCCGCTGCTGCAGCTGCTTCTGCTGCTCCCGCGGTTGCTGCTGCTGCTGTCGCCTTGACGAAGTGCTGCTGCTGTATCGGCTCGGTGTCAGGGGTAGAATTAGCTGGAGCAGCATTATCTAGAGGAGCAGCAGCAAGAGCAGCAGCATCACCGTTAAGCGTTTGCAGTCGGCAGCAGCTGCGCAGCAATTGGCTTGAAAGAGCAACAGCAGCAGCAACAGCAGCCATTACAAGGCGTCATCAGGCAACTGCAGCAGCCGCCTGTGCTGCTGCTGCTGCACCAGTAGAAAAAGGGGACACCGGCATGGGGGAGAAACCATCGAAGAAAGTTCGGCAGACACCAAAAGCAGGAGCATCAGCCGACGCA…	MIGSLSLLQRKAAAAAASAAPAVAAAAVALTKCCCCIGSVSGVELAGAALSRGAAARAAASPLSVCSRQQLRSNWLERATAAATAAITRRHQATAAAACAAAAAPVEKGDTGMGEKPSKKVRQTPKAGASADAAASAPRQKEDRSATAAAKDKLKKKKKHTAENAASAPAAAGVAAEEAAPAAGAEAAEETASAAEAPAAAPAAPAASAAATPAAASPAASAASAPAETAPAEPIAPAPAAKELSVYERFPSMAAAAAEPQLKEGLRRFAAAAAKQNKKTGAMAWSVFEGFPPRSRIRIGDERSRFGPLGREIFLFNRVVGGGRRREPSLAFCSSSSNSSYNSSSRRLLLLLCEEEFEALVKMLPWIKAQLNEVKKRI	11.2544	10.6466	10.374	10.8887	11.0063	10.8218	10.9658	10.1636	10.8138	11.683	11.6152	12.0768	10.7465	11.3426	11.4236	10.7296	11.4035	10.6935	11.0451	11.3636	10.8541	10.2992	11.1072	12.4778	10.7499	10.5216	11.6248	10.7557	10.3597	10.2796	11.2515	10.4564	10.3151	10.032	10.032	10.1749	10.8337	11.2825	11.2408	11.0566	12.0471	11.8937
EMWEY_00000930	hypothetical protein, conserved CDS	ATGGAGTGTCTCAGGAGCAGCAACAGCAACAGCAACAACAACAGCAGCAGCAGCACCGATCTAGATTGCCTTATAGCCTCGACTCTTCAAGACCTGGAGGACTTCTCCCTCTCACCAAATCAGCAGCAAGAGCAGCAACAGCAGCAGCAGCCAGGTGCAATTCTACAGCAGAATCATGCGCAGCAGCAGAAGCAGCACTGTTCAGCAGATGCATCAGCGACAACAGCAGCTGCTGCTCCTGCTGCTGCAGAAGCAGGTCAAGAGTTGAGAAAGCCATTTGCAGCAGCGAAAGCTGCAGCAGCAGCAGGAGTTCAGTCAACGGTAGTTGAAGCAAAAGAAGCAGCACCAACGACGGCAGCAACAGCAGCAGGAACAGATTGTGACCCCTTGAGCTTTTGC…	MECLRSSNSNSNNNSSSSTDLDCLIASTLQDLEDFSLSPNQQQEQQQQQQPGAILQQNHAQQQKQHCSADASATTAAAAPAAAEAGQELRKPFAAAKAAAAAGVQSTVVEAKEAAPTTAATAAGTDCDPLSFCVQGLERELQQLREPPPIPGVASAAASSSSSSTSAAAAARGFQQDDASGLLNLLQTLGNVLQAVDKEASPAAGGGGDDAAKAAAAAAAAATAAATPSVLSAALQGLKCDGLPLAAIAEPVQQLLQFYEPWLTKQQQQQQAAGVSAEELRRYEKQVATYRRIAFLCEQQQQKQQQQQQQQQQQEAGTAATAAAATAATWEVLLELQQQLEEACNLGDIPPEVQEQLSAAEAAAAACATPPPPPAAATTAAAPTTPQKQQQQQQVSAGS…	9.64024	9.14466	9.02514	7.8392	8.13955	7.73471	7.48382	5.83289	6.88264	5.78136	6.82018	5.97728	6.26679	6.91886	7.3837	6.72792	7.61471	6.87036	8.66888	7.79442	7.67243	9.10066	9.77479	9.03892	7.47573	7.3837	7.93074	6.55459	6.04439	6.12928	5.24793	4.9542	5.61471	5.90689	5.64386	6.12928	8.5812	7.48382	8.43879	9.40514	10.2216	10.236
EMWEY_00000940	hypothetical protein, conserved CDS	ATGGAAATGGACTTGGAGTTGGCAATGGAAATTCTTCAAGCAACAACTCGAAGCAAATGCTGCCGTCAGACAACCGCTGCTGTTGCTGTTGCTGCTCCTCTTTCTGCTGCTTCTCATGCTGCTGCTACTGCTGCTGCTGCTCTTGCTGCCACTGGTGCTCTTGTTGCCACTGCTGCTGAGGATGGTGATGTGCTCCTCGTAGTATTGCTTGTAATAGTGGTGCTGCTGTGGAAGAAGGAGCAGCAGCAGCTGATGAAGCTGTTGATGTTGCTGTCGTTGACGTCGCTGCTGCTGCTGCAGTTGTTGTTGCTGCTGCAGTTGGGTCGAGTCCTTCTGATGACACCACAATCAACAGATCCTGCTGGGTGTATCTACAAGCAAATTGAAGACACGGCGTTG…	MEMDLELAMEILQATTRSKCCRQTTAAVAVAAPLSAASHAAATAAAALAATGALVATAAEDGDVLLVVLLVIVVLLWKKEQQQLMKLLMLLSLTSLLLLQLLLLLQLGRVLLMTPQSTDPAGCIYKQIEDTALLLAAALTANTRPVAAAGDTAAAEAQPLQLEGHSFFKGCKRIKVYLHAACHGSIVLRALLAKDQRIWQGHGPAAAAAGAAAAALQRLLSAPLFTLSSVTLVVPALAGIRLNPRMSVKEAAAAGGPAAAAAAAVFSIATAAMRLLKMQSPLARTWGGGSSTIYAHSDPARLMCSLAAAEAQHSNSNSSNRGSLLMEFERITIFSNLLGDLILSPRGSAGVSDIFHTSAAAAALLQEAQTAAEGAAAAAAARNTDAAPPFLAAADTPEA…	4.45943	4.16993	3.70044	3.16993	4	3.16993	4.16993	2.58496	3	2.80735	3.80735	3.70044	4.52356	4.75489	3.58496	6.56986	6.49185	6.52356	4.52356	5.93074	6.39232	3	2.80735	3.45943	1	0	3.16993	2.32193	2.58496	2.32193	3.70044	4.64386	3.16993	6	5.70044	5.42626	8.03342	7.15987	7.53916	8.16491	9.24555	8.74147
EMWEY_00000950	hypothetical protein, conserved CDS	ATGGGGGAGGATAGCGGGCTGAGCTGCCGCAGCAGCGCTGCCAATCCCCAGGACCTTGGTACTGCTGCTGTTTCTGCTGCTGCTTTTGCTGCTGCTTCTGTAGCTTCAGTGTTTGCTCCGGCTGCTCTTGCTGTTGTTGTTCCAGCTTGTGCATTTACCTCAAGAAGAGAGGTACAACAGCTAGCAGAAGCAGCAGCAGGTGCGGCTGCAGAAGCAGCAAGTGCAGCAGCAACAAAGGGATCAGCAGCAGCAACGGGAAGCAACGTCAGAAGCAGGAGCGAGAAGAGTAACATCAGAAGCAGCAACGGCAGCAGCAACAGCAACAGTAGTAGCAGCAGCAGCAACAACAACAACACCAGTAGCAGCAGCAGCAGCAGCAGCAGCAGTAACACACTCTTA…	MGEDSGLSCRSSAANPQDLGTAAVSAAAFAAASVASVFAPAALAVVVPACAFTSRREVQQLAEAAAGAAAEAASAAATKGSAAATGSNVRSRSEKSNIRSSNGSSNSNSSSSSSNNNNTSSSSSSSSSSNTLLLYLDQKRFFEGYVEAEAADMRQGASSFLTNSGSPCFSRVLLGSMAVWPLAQRQLAQQHLLLLLLLLLLQQQQGGVGLQIKTRKEDINPSRLRIFFVPPSRVPDIPAVNVHRRNCSYAAAAACSSSSSSSLSCGGSDSVAAANDAKDIAAPAVDAGAGAASANTPAAAAAAAAAAAAAAAAAGGNTDIDSRLVHTEGRTRVSPLSLSPFKVPKEMLQQIQPGAAGGAISTAAAITPYVATGVSHFMDKATDTVIPKATAAAAAAAAR…	4.85798	4.16993	4.16993	3.45943	3.80735	4.08746	4.08746	2.80735	3.90689	3.70044	4	3.32193	4.24793	4.24793	4.85798	5.24793	5.16993	5.70044	4.39232	4.85798	5.12928	4.24793	4.64386	4.64386	4	4.16993	4.52356	4.24793	3.58496	3.32193	3.70044	2.58496	4.08746	4.64386	4.08746	4.75489	6.85798	5.90689	6.52356	7.65105	8.3966	7.86419
EMWEY_00000960	sufB/sufD domain-containing protein, putative CDS	ATGCCAGCTAGCGCACTAAAAGGCATGCAGCCGCACTCGCAGCACCCACACCACAAACCGCACCCACGTCGTCATAATGCCAACAGCAGCGGCAACAGCAGTAGCTGCGGCGGCAGCAGCAAAAGCCCCACTGATGGCGCTTGTGGATGCTCCGGCACGTCGCCTACAGCAGCGGCAGCAGACTTAGATCCATCAACAGAAACAGCAACAGCAGCAGCAGGTACAGCAGCAGGTAACGAGGAGACAGATGATAATGAGGAGGAGGAGGAGCAGCTGCCCGCTGTTTGCTGTAGCTTTTTCGATATAACAGATGCTGCTGTTAGAGCAGCAATCGAAAAAGAATTAAAATTTATACCCGAGTATACAAATTACTATCGCTGCAACACACAGCCGCTGCAT…	MPASALKGMQPHSQHPHHKPHPRRHNANSSGNSSSCGGSSKSPTDGACGCSGTSPTAAAADLDPSTETATAAAGTAAGNEETDDNEEEEEQLPAVCCSFFDITDAAVRAAIEKELKFIPEYTNYYRCNTQPLHRGQVGKTSRKYDNDYAIYDYRKFDFGMAKLSSLNLAGMHDAGVLIVTDWEEEEEEGEQQQRQQQQQQHKQTAAAGPATWAASAGGAAQNQETAPHHPAATAARTAASKVAMTGKATHSFKRKPVVLQVIHVSTTDEIDRIGTSSSSSNSCNSSSGPATPIVNPRFVIHVGRNAKCRVHQTHVSLSSLLSPAEQQQLQQIKQQQQKESKGFRGPLVNSATRIVVEEGGEVHHVYSQELNEETAHIENISVCCQDNSKYRLTHVDLGA…	7.33092	6	5.93074	6.37504	5.35755	6.10852	5.08746	4.52356	5.24793	5	5	4.45943	4.64386	5.58496	6.02237	6.93074	6.89482	6.76818	5.83289	6.32193	6.40939	5.67243	6.70044	6.82018	5.42626	5.80735	6.32193	5.49185	4.45943	4.90689	5.32193	5.70044	5.72792	5.24793	5.58496	6.30378	8.97728	7.88874	8.39232	8.84862	9.92926	9.88874
EMWEY_00000970	GI11576, related CDS	ATGGCTGCTGATGCTAACTCCTTGCAGGAAGGAGGCACTTCTTTGGTCTCTTCTGACCTCTCTAAAAGACAAGAAGAGCCTTGGCTGCTGCAGCAGCATTCAGGAAGTTGGCTAGGAAAAATACCCCATACCACCAACATCAAGGCCGATGCTGTGGTAGCAGGAGGCCAGCCTGAGATGGAGCAGGAAACAGAGCCTGCTGCAGCTCCTGAAGCTCCCTTAGCTCCTTCTGACAGAAGCGCTGGAGAAGAGCTAAACTACCAGAGCGTGCAGCCCCGCAACAACAGCAACATGGACAACCGCAGCAGCAGCAGCATAAGCCGCGAAAAGGAGCACAGCAGTAGCAGCAGCCCAGTAGGCTACGATGTGCATAGCAGCACTGGTATCGGCAGCAACGAA…	MAADANSLQEGGTSLVSSDLSKRQEEPWLLQQHSGSWLGKIPHTTNIKADAVVAGGQPEMEQETEPAAAPEAPLAPSDRSAGEELNYQSVQPRNNSNMDNRSSSSISREKEHSSSSSPVGYDVHSSTGIGSNEVQSSSSTVANEVHNSSSSTVANEVHTSSSTVANEVHSTSGSSSTAGNEAQHSSSTVANEVHSTSSSSSTVGNEVHNSSSSTVGNEVHTSRSTVDNEVQSSSSSTVGNEVQNSSSSTVGNEVQNSSSSTVGNEVQNSSSTVANEVQSSSSSTVGNEVQNSSSSTVGNEVHSSSSSSSAVVNEVHTSSSTVGNSVPSGGSNIIGKEVHSSGSSTVGNNVQNDDSNNIIVNEVHSNSNNSTVGNEVHSSGSSKSGSDVHCSGSNKSGNN…	2.32193	1.58496	1.58496	2.58496	2.58496	2	3.90689	3.16993	2.80735	4.75489	5.16993	5.42626	7.5157	7.93664	7.65105	8.35315	8.30834	8.14466	5.9542	7.45943	7.10852	1.58496	4.08746	1.58496	3.32193	3.32193	2.58496	4.58496	4.16993	3.16993	5.93074	5.85798	6.14975	8.36194	8.26209	8.12412	9.36632	8.49985	8.89482	9.45121	10.2503	10.2348
EMWEY_00000980	hypothetical protein CDS	...GCTTTACGTCAATTTATTAGCAGCACGGATCCTATTACAGGCCTTCCTCCTTGCTGCCCTCCCTTTGCTGTCCCTCCAGTACAGGGACCAGCAGCAGCAGATGCAGCAGAGGCAGCAGCAAATGCAGCAGCAGATGCAGCAACAGATACAGCAGCAGATACAGCAACAGCAGGGCCTCTTCTCTGGTCTGGGTTTGAGCCCCTATCTGCTGCTGCTGCTGCATATGCTGCAGCAGCAACACTTACTGATGATGATGGAGAGACGCAACTGCAGGATCTTGCTGCTGCTTTTGCTGCACTACTTAAGGGGAAAACACCAACAGCAACAACAGCAGCAGCAGCAGCACGAGCAGCACAGGAATCTGTCTTCCCTTCTATTTCCTTCTGGGTGCAGCAT…	ALRQFISSTDPITGLPPCCPPFAVPPVQGPAAADAAEAAANAAADAATDTAADTATAGPLLWSGFEPLSAAAAAYAAAATLTDDDGETQLQDLAAAFAALLKGKTPTATTAAAAARAAQESVFPSISFWVQHPLLGDLKRLYRLCADPAAAAAAAAAAERLQQQLPPLHAFSSRCEWLTDESQSPTDLLPHDSRSSSSGSSSSSGSSSSSGSSSSSSTSNGLDLKDLFKNVIRRSRENYAARMEQRGKKIRQTPPYLQQQQQ	6.42626	5.24793	5.39232	5.45943	5.61471	5.39232	5.39232	5.08746	5.61471	4.80735	5.35755	5.45943	5.20945	6.12928	6.30378	5.08746	6.16993	4.52356	6	5.85798	5.39232	5.35755	6.20945	5.42626	5.75489	5.52356	6.04439	5.08746	5.42626	5.67243	4.32193	3.80735	5.04439	4.45943	5.04439	5.20945	5.80735	5.20945	5.97728	6.06609	6.58496	6.82018
EMWEY_00000990	hypothetical protein CDS	ATGCCCGAACAAGACGCAGAAGATGCAGAAGATTTTGTGCCTAATTGTCTTGATGAGGAAGAAGAGGATGATGAGGAAGAAGAAGAGGAGGAGGAAGAAGAAGAAGATCTTGCTGATGAAGAAGGAGAGGAAGAAGGTGCAGTTGATACACATCCTCCCTCCTCCCACACACACGTAGCAAGCAGCAGCAGCAGCAGCAGCAGCAGCAGCAGCAGCAGCAATAGTTGTTGTTTGTTCCTGTCTGCTGCAGATGAGGAAGTAGAAGAAGCAAACGGAGAGCAGAAGCAGCAGCAAAAGGAGGAGGGAGAACAGCAGCAAGAGCAGCAGCAGAAGCAGGAGGATGATGCTGCTGCTGCTGTTGCTGCACCAGGCAAACGGCAGGCGCCTACAGAAGCAGAA…	MPEQDAEDAEDFVPNCLDEEEEDDEEEEEEEEEEEDLADEEGEEEGAVDTHPPSSHTHVASSSSSSSSSSSSSNSCCLFLSAADEEVEEANGEQKQQQKEEGEQQQEQQQKQEDDAAAAVAAPGKRQAPTEAEPAAKAQRQN	10.1472	9.3015	9.29462	8.21917	9	8.76818	8.47168	7.61471	8.40514	6.24793	7.99435	7.06609	7.72792	8.42206	8.45943	7.08746	8.64024	7.31288	9.32418	9.33316	8.07682	9.74483	10.5971	9.01959	10.1085	9.84549	9.55459	8.96578	8.46352	7.76155	6.16993	6.88264	7.8392	8.07146	8.2854	8.34873	8.59991	8.47168	8.87652	8.64746	9.52748	9.73471
EMWEY_00001000	hypothetical protein, conserved CDS	ATGTTTTCTCTAGCTTCAGGAGTCCTGCGGTGGCTGAAGCAGCAGCAGCAAGTGCGTGTGCTGCTGCTGGGTCTTGATGGCAGCGGGAAGACGACATTAGCGCTGCTGCTGCACTCCCAGAGCAGCAGCAGCAGCAGCAGCAGCAGCAGCAGCAGCAGCAACGGCGACAGCAGCAACAGCAGCAGCACTACTAGTAGTGGTGAGTTGCCGGTGGTGCATCCAACAAAAGGATTTACGGTGTATAAGGTGCAGCAGCAGCAGCAACAGCAGCAGCAGCAGCTGCTGCTGTGGGACATGGGCGGCAGCAAACCCTTTCATTGTGTATGGGGAGAATATATAAAAGACGCAGATGTTTGCTGCTTCCTTGTTGACAGTACAGACACTGCAAGGCTGCCCGAG…	MFSLASGVLRWLKQQQQVRVLLLGLDGSGKTTLALLLHSQSSSSSSSSSSSSSNGDSSNSSSTTSSGELPVVHPTKGFTVYKVQQQQQQQQQQLLLWDMGGSKPFHCVWGEYIKDADVCCFLVDSTDTARLPEAAAAFAAVVDAAATAAAEAAAAVAVAAEKQQQQQRVTPLPILLVCSKQGELGALECDVLLQRLLLLQLQQQQEKSQQQQADTTTPQRSVQQQLQQQQTIIRQHLVGCFPLCSRSRKGIGELLQAAATAAATAAAPVAAATAHPQQSRQREVVAAALETAAAAAAAAAAAAEAAGASAAPNSHVSPDEMQQSPGGSVEQQEQQQQQQEQEQQEEQQQQQEEQQQQQPSEANQTPNEEHLKTELRCTDSPTSTPLQQQQQQKPPSNSS…	9.50383	8.87652	8.8392	8.68299	8.87958	8.82655	8.00562	7.40088	7.53138	8.49185	8.61471	8.47573	8.60363	9.57365	9.50581	8.67596	9.19476	8.96578	9.31288	8.8857	8.50383	8.47978	9.2854	10.3083	7.97728	8.07146	9.24793	7.2854	7.17991	7.20945	8.60363	8.07682	8.07146	9.29462	9.26679	9.48583	9.20457	9.34873	9.53333	8.9571	9.90238	9.81218
EMWEY_00001010	hypothetical protein, conserved CDS	ATGCCAGTATCAGCAGCAGCAGCAGGTGCTGCAGCCGCAGCAGGAGATGCCGCCCTCGCCTGGAGCAGCAGCACCAGCAACAGCAAAAGCAGCAGCAGCAGCAGCAGCAGCAGCAGCAGCTTTTGCTGTCATGTATGTTTGTCTCAGATGATATTGTGGAGGCGGAGAGGAGAGAGAGAAGGATGGAGAGGAGAGACGGACCAATCCGCAGAGGAGGTTACATGCGTGGTGAGGGGGGTTACCGCGGAGGCCGTGGTGGAGGTTGGAACGGTCCTTATCGTTCATATGGTCGTGAGGGTACATGGGGCCCCACACCCGGTCGTACCCGAGGAGGAGGGGGTCCACTGGTCATGGTCCAATGGACCACGAGGCGGCAGCAGCACAGCAATTGTAAGAATA…	MPVSAAAAGAAAAAGDAALAWSSSTSNSKSSSSSSSSSSSFCCHVCLSQMILWRRRGEREGWRGETDQSAEEVTCVVRGVTAEAVVEVGTVLIVHMVVRVHGAPHPVVPEEEGVHWSWSNGPRGGSSTAIVRISGLDYSVLDSELRELMEKSCEGILKVWIDYDKTDRSRGTGGCVFRTLADAQRAVETFDGRRIEGKPLRLELQRPRGPPGGPPNSWGQSQGQGPSSWGQGPPRGGDRGYNRW	10.8525	10.2264	10.0967	9.62388	9.86109	9.66	9.62388	8.90989	9.45533	9.15482	9.61471	9.55651	10.0307	10.3354	10.5708	9.82814	10.2095	10.0348	9.59059	9.40727	8.61102	10.0417	10.7879	11.1523	9.62205	9.20457	10.2912	9.75989	9.71939	9.29232	9.22641	9.61287	9.49985	10.1824	10.1874	10.4378	10.8329	10.151	10.6393	10.2444	11.2198	11.0755
EMWEY_00001020	pantoate--beta-alanine ligase, putative CDS	ATGGTGAGGATAATGCTACACCTGTGGGACATGTCGCAAAGGGAGCGCCGTTTGCGCATCTACTGGTTGATTTTGGTGATGTTGAGGACGTGGAAGCTTTATACAATTCAGGATGCAGAGATGTCGTTGCACTGGAAGCAGCAGCAGCAGCAGCAGCAGCAAGAATACGGAGACTTGCTGCCATACACCCCTAATAGCCCTGAGGCAGTACCCGATCCTGCTGCTCCTGTACTGCCGCTGCATGCAGCCCCATGTGTGGTGATGCTGCGGTCGCTGTCGCTGCGGCTGCTGCAAAGAGCGCCACCACCCACCCCGGCAGCAACAACAGCAGCAGCAGGGGAGTGGAAGGAGACGGTGCAGCAACTAGAGCAGCTAGAGATGTCCGATGCAGCAATCTGC…	MVRIMLHLWDMSQRERRLRIYWLILVMLRTWKLYTIQDAEMSLHWKQQQQQQQQEYGDLLPYTPNSPEAVPDPAAPVLPLHAAPCVVMLRSLSLRLLQRAPPPTPAATTAAAGEWKETVQQLEQLEMSDAAICCLTAAEREAIWPWASEEAAAHRYMLLLQSLPLPMLPQQQQQQQQAVPSSRLIGYLAYKQHNENSSIKITRLFVDPKERRKGVAEAFFSACMLTMHNQQKQQQQQQVTCVVPLLACKFLESLGFKQIQTERGPHLSNGSHATPYKGSLRVPTVALSLDLAAFAQRLLRP	6.33985	5.24793	5.35755	5.45943	5.20945	5.55459	4.9542	4.75489	5.24793	5.08746	5.20945	5.55459	6.42626	6.76818	6.65821	6.18982	6.55459	6.12928	5.39232	5.58496	5.04439	5.52356	6.10852	6.30378	5.20945	5.24793	5.80735	5.97728	5.12928	4.58496	6.12928	6.16993	6.49185	7.5157	7.34873	7.53916	7.15987	7.11894	7.17991	6.37504	7.60733	7.71425
EMWEY_00001030	hypothetical protein, conserved CDS	ATGGAGGAAGAAAGGCCGTCTGCTGCTGTTGCAGCAGCAGAAACAATCGAAGCAGGACAGGATGCAGCAACAGCAGCAGCCGCTGATGATGATGATCCTGATTCGAGTTTGAGCGAAAGTGCTGGTTCGGCAGCAGAAGGCTCATCAGACGAACTTGAAGATAAAGTAAGAAAGGGTGAAAATGCTGTCCTGCGGGGGCACCTCCACCGACACAGGGGGCCCCACGTTAAGCTGCAGCTGCCGCTGGAGGGCAATAGGTCAGGAGAAGATAGGGACAGCATAGGGGCTCTTTCCAGCAGCAGTGGCACCAGCAGCAGTAGAACAAGCAGCAGCAGCAGCAGCAGCAGCTGCAACGACAGTCTGCTGCAACAGGAGCAGTCCTCTGCTGCTTCTGAGTTC…	MEEERPSAAVAAAETIEAGQDAATAAAADDDDPDSSLSESAGSAAEGSSDELEDKVRKGENAVLRGHLHRHRGPHVKLQLPLEGNRSGEDRDSIGALSSSSGTSSSRTSSSSSSSSCNDSLLQQEQSSAASEFQLQLLQTQTKDADAMLQQHHGSKLLLTLLPEKQQKLAAVFSEEGGAEKGVFRLTNPEEEDKRIYIPAFLAPYFQDELPQGPPSCTDTPELLHTRRPQQQQQQQQQQQPQQQQEQTAQGPGTVAAIKKSKISRLEWSDAYSPRSRHLPRNKQQEANRLVRELLVREQQQLLQMGGLLQQQDVQQQLEELQQVLQGWDKVEAYDAQLEETERRLQELETSIAASRQQLRAQFKGIVHFLDSAEAAEGTSAGDKGTEAETGAVAATSAS…	8.19476	7.41785	7.42626	6.80735	7.01123	7.11894	6.37504	5.90689	6.06609	5.88264	6.37504	6.14975	5.85798	6.61471	5.83289	5.85798	6.70044	6.40939	7.64386	6.9542	6.53916	5.64386	6.71425	6.59991	5.83289	5.52356	6.42626	5.64386	4.52356	4.52356	4.75489	4.58496	4.45943	4.85798	5.58496	5.20945	5.12928	5.88264	6.04439	5.97728	6.62936	6.39232
EMWEY_00001040	hypothetical protein, conserved CDS	ATGCGGTGCGAAAACGCTGGTGCAACTGATGAGGTGCAGCATTCTGCTGCTGCTGCTCCCTCCCCCCAGGACGAAGCCAGCGGCTGCGGGGGGTGGCAAGGGGGAACAGGGACCGATGAAGGTGAAGGGATTTGGGACACAGATTGCACATCTGATTCCGGAATGGGGGCGTCAGTGAGTCTGCAGGCCTCCATGGTTCACGAGGCAGCCAGATGGTTCCCACACACGAATATCTACGCGCGCATGAAGGATGATGCACAATCCCAGTTCGATAAGAAACATGAGTGCAGAGATGCAGTGACGGGGAGGCTGCGGATTGGGGGCTCGATCTTCACGTTGCTGCTGTTCATCTGCATAACGCAAAGACAGAGCAGCCTGGAGGACATCCCGTTGGCTGCT…	MRCENAGATDEVQHSAAAAPSPQDEASGCGGWQGGTGTDEGEGIWDTDCTSDSGMGASVSLQASMVHEAARWFPHTNIYARMKDDAQSQFDKKHECRDAVTGRLRIGGSIFTLLLFICITQRQSSLEDIPLAAFEMGGVRFIAFASLMTIACSLPIMVIDVALGQAAQGSVISAFESLHRRLRGLGLAMAASNTVAAVQQTYISSLVLHFLVTSIGTLSTWITSDTFHEVCASLAAAECAEDMRCSLEPSGECVASVEKYINGSWTHLLTSTDVTSRACKVLCCLAIWLIITYTLTQAPRALGTLGACVFPCMFILLPSLVLMEMTAEDQKYNMTDIFKLPPPSASFRDKYFCVAMLPLLLYMPGDGVVLTVASYDKLAHNPVIISVACLAAKWLVAYM…	4	3.45943	3.80735	5.67243	6	5.55459	4	1.58496	4.52356	2.32193	2.32193	0	2.32193	3.70044	4.16993	3.16993	4.24793	4.39232	4.24793	4	2.58496	3.32193	3.16993	2.32193	5.24793	4.52356	5	2.32193	2.32193	1.58496	2.32193	1	2.80735	3.80735	3.16993	4.32193	6.30378	5.55459	6.32193	7.02237	7.21917	7.32193
EMWEY_00001050	hypothetical protein, conserved CDS	ATGGCGCATACTCTTGCCAGCAGTTTGCAAAAGGAAGGCCTTGCAGACGTCGAAGCATCTGAATCAGGATCCTCCAAAATTCCTAGGGAGTTCATTGGGGCAGAACAGTCCTTGAAACAGAAGCTGCGGATACTGGAAGCAAAGCACATGCAACTTGTTCGGCTTGCTGCGTCTTATCGCAACCGCAACGAACAGCTTCTGCGGGCCGCAGAACAGGCAACTCAAAGAATTAAGGAGGTGAACAGAACATCTCGAAGGGAAAATAAGTCTTTTAAGTCTTTACTACTGAGGACACACGACGGAGTCATGTTAGCTATGTGGATGACGCAGCTCGAGGCGCTGGATGCAACTAGATTACAGGATGCCAACGCCGCTCACGAAGAGATTGCTGCGAGCGAG…	MAHTLASSLQKEGLADVEASESGSSKIPREFIGAEQSLKQKLRILEAKHMQLVRLAASYRNRNEQLLRAAEQATQRIKEVNRTSRRENKSFKSLLLRTHDGVMLAMWMTQLEALDATRLQDANAAHEEIAASEKEKQGLQNQLEEAQQLLRQQQAEIRTLKAKAPQNTAQSSSICRGAKIQSYTDTTHQGDKPGTRDDANELADCSRLRMAIRSKDRQLRTLQGELTELKQQHIQVQQQSEKQQQELLKLAQRLEVLRKSKGHFEAKATRTALALEAAYMQLRTEREEKASLLRLACPPHLDNGAKVATKAHWQPLREGAPPEDSLKPVSEIIVQQDDMEQKAVNLIPSRLHRIPRSGRRRIAERRPQGGSADQGTNLLPSANNTWSGQNADSRPTHKS…	8.55459	8.04439	8.16993	7.43463	7.88874	7.98868	7.40939	6.18982	7.12928	7.06609	7.3837	7.50779	8.45121	8.82018	8.77479	8.13443	8.72792	8.19476	7.79442	7.48382	6.79442	7.48382	8.43463	5.88264	7.24793	6.83289	7.50779	6.93074	6.71425	6.85798	7.98868	7.7211	7.91886	8.9629	8.82018	8.68299	9.27146	8.6865	8.87344	9.14466	9.93221	9.78463
EMWEY_00001060	hypothetical protein, conserved CDS	ATGGTCTTGGCCACGCCCCACACCCAAGAACTTTCGGCCGTGCGAAAACAATACATGCAACAGACGGCAGAAGTTGCGAAGCTCGCTGAGCAGTATGGTGCAGTTCGAGCTTCATCGGATTCAGCTGCAATCGAACTTGCAGCAGCTCGGAAGCAGCTTTCAGTGGCAAAAGCAGAGGCAGAGTTGGCAATGAGTGATCGCATTGACCTCATGAAGGAAAACAGTCATCTGAGACAAGAGTTTACTCAGGCCATGGCCCACATCGCGTCGTTGCAGCAAGATCTGGGGAAACTCTGTGTTGTCCAAAAGGACTTTGAGCAAGCCCATGCTTCACTGGAACGCTGCAGGCAGATGCATGCCATCGACAAGGAACAGATCCTGCGCTTGGAGGAGCAACTC…	MVLATPHTQELSAVRKQYMQQTAEVAKLAEQYGAVRASSDSAAIELAAARKQLSVAKAEAELAMSDRIDLMKENSHLRQEFTQAMAHIASLQQDLGKLCVVQKDFEQAHASLERCRQMHAIDKEQILRLEEQLKAFTEKEKQLLLIQREAELAKRQSAKLLKELEGAQEALKAFQDISERNCWEKHSDAVRQLNTTLADEKALRHELEKQANEIAVLATDLRSATQRDAQKAEQLRIATEEARRFELEAQRRLEDVARLEAENAKIAKELEFYSKKHFEDLTESLTEKQKLKVELDAATDYTNRLSGELQLMKESNWRQKEELKSSREEITVLSSKVQELMRQADIIKLESTLEALRQELMQKESSEKEALSRMRAQLQEAQQQHEAAVAKKKQLRTHL…	5.58496	5.78136	4.85798	6.06609	6.06609	5.49185	5.70044	5	5.72792	7.17991	7.54689	7.42626	8.62571	8.79766	8.633	8.15987	8.80735	8.3443	5.88264	7.67243	6.75489	3	5.45943	3.70044	5.85798	5.52356	6.20945	6.90689	6.06609	6.53916	7.91886	7.92481	7.90087	8.97154	8.78136	8.82337	9.41574	8.59619	8.93369	9.00562	9.57365	9.52943
EMWEY_00001070	hypothetical protein, conserved CDS	ATGAATTTGTATTGGATAGTGGTTGGTACGCTGCTTTCTGCGGGACCCGGTGTCGAGCCCGGCTCTGAGAAGTTGCGGCTGCAACTAGCAAGTGTGGGAGAGAGATTCGCAGGATTCAAGTCGTGCATTGCAGAAGATACAAGGAGGAGACGCCTACTCGAAGCAGAAAGATACAGGCAAATCCATCAAGCAGTACAAGCGATTGAGAACGGAGTTGCGGTAGAAACGCGGAGAAGGGGAGAGGCCAGCAAAGGCGCCCTCGACCATCTTATAACGCGTTGCGAGGAATTAGAGCAAGGACTCTGCAGCCTTAAAGGAGAGCAAGCAGAAAAACTCTCACGGGAAGCTGCAGAACTGATGGCTTGCTGCAAGGCCACGAGAGCGGCATTCGAAGCTGAA…	MNLYWIVVGTLLSAGPGVEPGSEKLRLQLASVGERFAGFKSCIAEDTRRRRLLEAERYRQIHQAVQAIENGVAVETRRRGEASKGALDHLITRCEELEQGLCSLKGEQAEKLSREAAELMACCKATRAAFEAEVRSRNAREDAAGEKLEELAKNLDLKIENEIATRHQQLSSIKKEIAMLLRGDQSRDQFHTFVKEELEELRAGLAAATQAREEADDEILQAINEYTTALQRGLQNIGGLTTGAAMA	11.431	11.0105	10.6839	10.7764	11.0855	10.9322	10.5088	9.62936	10.3608	10.1586	10.6257	10.4998	10.2703	10.7013	10.9794	10.3026	10.8001	10.2562	10.4221	10.2119	9.54496	9.03617	9.50779	9.77479	8.92481	8.79442	9.57175	8.47168	8.19476	8.21432	8.66534	8.3966	8.56986	8.65464	8.8392	8.86728	9.35315	9.09011	9.71596	9.02791	10.196	9.76321
EMWEY_00001080	hypothetical protein, conserved CDS	ATGGCCAAGACATTGGCAACTAGTGGGGATGGTACACCCATTTTTGAAGCTCTACAGCCAGGTGCCAATGCAGTTTTCCCAGCATCATCACGCTCCCCCATACAACAGCTACAGCAATATCAGACAGTTCAGGAAGGAACACAGGACCAAAAGAGGCTGCCTACCTTGCCATCAACAGCCAAGCTGCCCGTCGAAGTTGGATCGGAAGGCGGTCTTCGCAGCTCTACAGAAAATGGGGCAATAGTTGTTGGTATGCTCGTTCAGTGTGGCGAGTGTGGGAAAAAATTTATCAACTCCTACTATTTAGACAAGCACATTAACAAACGACACAGGGGCGATCTTCGCCAGTCAAGTGTGGCTCGGCTCGAAAGCCCACATGTTTCAACACTTGGCACCAAC…	MAKTLATSGDGTPIFEALQPGANAVFPASSRSPIQQLQQYQTVQEGTQDQKRLPTLPSTAKLPVEVGSEGGLRSSTENGAIVVGMLVQCGECGKKFINSYYLDKHINKRHRGDLRQSSVARLESPHVSTLGTNAFHQAFDSVRSAISAPLTMLEKQQQQQITQQQQLLQQQQTLQQQQHLLQQQLSLLSAAALRVSDAPKTASGFSQPAPVAVSVGGVRPEEATGTFGSASGRNNSTLPAQDNRESTMVDVKNDVQREIQKAVKTLRDTLKDELFELQQQLNNIEARR	2.32193	0	1.58496	1.58496	3.45943	1.58496	1.58496	2.32193	2.32193	2.32193	2.32193	3.16993	4.85798	4.08746	4.52356	5.42626	4.9542	5.64386	0	4.52356	4.32193	2.32193	2.32193	0	3.16993	0	2	2.80735	2.32193	3.45943	4.24793	4.75489	4.08746	4.9542	5.24793	4.9542	6.74147	5.20945	5.49185	6.10852	6.70044	6.62936
EMWEY_00001090	hypothetical protein, conserved CDS	ATGTTCCGTCGCCGTTGTCTGTGCAGAGAGTTCATGGCTAGAAGTCAGCTTCCAGACGTGCTGCGGCATAATAACAAGCCCCCACCAGACGAGGTGGAGAAGCAGCTTGAGCTACCTCCAGGAACACTATCCTGTCAGCTAGCAAACTACTTACTCCATCCAGCCGTCACAGGGCAGCGATCTGGGGTCACAACTTCCAACGCACCGCAAAACTCTGACAGTCTCAATCTGCCCTGGCCTGCTCCGCACGGGGTGGGAGGGTGTTGCTATCATCTACATAAGCCACCCCCTCCGCCAAGACAATTCTCCGTTAGGGCAAAATTGCAGCAGTTCATGCAGCGCCTGGCCGGCAAACCAACTACTTCTCCTATGGGCTGCCCTGAAGCTCAACAACAAAAC…	MFRRRCLCREFMARSQLPDVLRHNNKPPPDEVEKQLELPPGTLSCQLANYLLHPAVTGQRSGVTTSNAPQNSDSLNLPWPAPHGVGGCCYHLHKPPPPPRQFSVRAKLQQFMQRLAGKPTTSPMGCPEAQQQNAVGSGPLQSPRQRWVPPSAVAPPKMAARNMGNNPPVRLNGAQLVMQHGGQAGSVAVPPLAAQKQPQQILPYTIDGGAAQSPLGARPLVMNTPRVGAPTGAPPGPAPRSEALGITQFDTKNSIERQQSPEQNVGSREKSKSITEREVGTVLPALAWGGEEAIPSEEDLALPEPKSPFYPARSPAEGNKVAPIFPPCSSWTPIEPPPTATSVPLSVLHAALAANGMALPQHAGAPVQPLGRQTVSHVSQQQPNNPRPPEKPQLQQPAL…	3.16993	2.80735	0	2.80735	1.58496	2.80735	2.32193	1.58496	1.58496	3.45943	4.39232	3.70044	5.04439	4	5.16993	5.72792	5.78136	4.85798	4.45943	4.80735	2.80735	3.45943	2.32193	2.32193	2.32193	1.58496	3.16993	4	3.70044	3.45943	4.39232	4	4.75489	5.49185	5.97728	5.90689	6.79442	5.78136	6.65821	6.75489	7.33092	7.42626
EMWEY_00001100	Membrance occupation and recognition nexus protein 1, related CDS	ATGGAAGGAGAAGGCGACGAACCAGGAAGTCCAAAGTTTGAAATTATCACCCCCCAAGGGAGGAGCCGCAGCAGCAGGGGATACTCAGGCCCTGGCATCGCAACTTATGTCGTCGACGAAGAAGGAAATAAAGAAAGCTTTGCAGGCGAATACGTTGGGGGCATTAGGCACGGTCCAGGAGAATATCAGTTTTCGGACGGCTCCCACTTCAAGGGTAGTTATGAAAACAACAAAAAGAGCGGATTAGGAGATGCGACATACAAGAAAAGAGAAATCAACGAAGAGGACGGAGAACCCCGCGTCACCGGTGAAGCAAGATATCTCGGTCACTTTGTTGAAGGACAGCGGCAAGCACATGGATGTATGGTGTATCACAATGGAGATGTGTACCAAGGGGAG…	MEGEGDEPGSPKFEIITPQGRSRSSRGYSGPGIATYVVDEEGNKESFAGEYVGGIRHGPGEYQFSDGSHFKGSYENNKKSGLGDATYKKREINEEDGEPRVTGEARYLGHFVEGQRQAHGCMVYHNGDVYQGEWYAGQKHGEGSYRFSADGSVLSGQWAAGSLKRGRWLLPTVPAALNASYPVGSSAITWWNSLIF	7.34873	6.70044	6.78136	4.08746	5.08746	5.2854	6.50779	5.80735	6.20945	5.39232	6.39232	5.97728	7.54689	7.6865	7.37504	8.14466	8.45943	8.21917	6.14975	7.33985	5.39232	6.72792	7.34873	6.30378	6.02237	5.58496	6.44294	5.52356	5.93074	5.20945	6.49185	6.74147	7.13955	8.49185	8.53528	8.50779	8.75489	8.31288	8.88264	8.09803	8.98868	8.633
EMWEY_00001110	hypothetical protein, conserved CDS	ATGACGTCGGCCTCTGACGAGAATGAAAAAATTACGACAGTGGAGGCTGCTTTGGCGTCTCCTCCATTTAACGATTTAGAAGGAGGAAATGAGCTGAATTCTCTCGCGTCATTTGCTATGGGTGATACGGCCATCAAATCTACCAATGCGCGGGAAGGTCACCCTTCGGGCACTGCCAGCGAGATGAGCATGAAATTCGGAGCTACCGAAGGGCTCCATAGTTTTCCCCTTTCAAACCGGCTCCCAAGCTGTTTGGCCGGGCAGCCTTTGCTGTCCCCTCAGAGCATCTCCAGCAGCCACCGTTCGACGTCCTATGTTCCTCTGGAGGAACCGCACCCTGGCTATTCACCAATTGGGCCTGTAGAGACCCCAGGCATTGGTGGAATACGATTGTCTATT…	MTSASDENEKITTVEAALASPPFNDLEGGNELNSLASFAMGDTAIKSTNAREGHPSGTASEMSMKFGATEGLHSFPLSNRLPSCLAGQPLLSPQSISSSHRSTSYVPLEEPHPGYSPIGPVETPGIGGIRLSISLSLPQKDHEEPQSKSKAVGLKPLNDTSGTSRSTQQEGSGEDEASITKEYSKSSTSILYEGAADALAARELVQTRAKLLLQKQLDNNTSDSLQQLLSLESHVRGQMALLGAGVNHKEQHSGTASGEPANELDDNTSPSIPEETAGLHGHKMLPQSQPQRLIAHSQLRCSSMNTQSGKGMQYQTNVSAKFNDSVGIELPPALGEQQWLNIARQISVLQEMLLRVQHPHRKKKHSDRQHAWSEGSMQGLGHKGVNVADSSIAKSDPLE…	3	2	2	3.58496	4.52356	3.45943	5.20945	5.42626	5.64386	5.04439	5.72792	4.75489	5.04439	6.42626	5.97728	5.61471	5.35755	5.35755	3.16993	4.75489	4.85798	3	4.16993	4.24793	5.35755	4.08746	4.9542	5.32193	5.58496	4.52356	5.85798	5.49185	5.42626	4.75489	4.9542	5	6.22882	6.02237	5.83289	6	7.01123	6.72792
EMWEY_00001120	hypothetical protein CDS	ATGAGCCCCAACCTTGTCCAGGGGGAACCAAATCAACTGCCACAGGCCTTTCCGAGGAGGTGCATAGATTGTGGCTCGGGGCAAGCTTGTGATGGGGCGCGTGCTTTGGGCCCGTGTGCGGAGGGATATTTGTGCCTCGCGGGCGTTGGGCCTGGAAAATCTCCTGATCTGTGGCAAAATATGTATTCACCAGCAGCTGTGCAAGTTGGTGGCCCATGCCCCATAGGGCACTTTTGCCCAGAGGGAGCAACTGTCCCGACTGCTTGCCAAAGGGGCACTTCCACCGTAAAGGAAGGAGGCAAAACCGCACAAGATTGTTTGCCTTGCAAGGCTGGGTGGTACTGCAGCTTGAATTCATCAGCACTTATGGTGCTGCAAGCAGAGCTGAATCTCGAGACA…	MSPNLVQGEPNQLPQAFPRRCIDCGSGQACDGARALGPCAEGYLCLAGVGPGKSPDLWQNMYSPAAVQVGGPCPIGHFCPEGATVPTACQRGTSTVKEGGKTAQDCLPCKAGWYCSLNSSALMVLQAELNLETAVKIALKASVSSAQQRMTGGSDLCRVCFMLEPVDTSVKGPPLNLHHALPDESVKRVHQNNYYALLEAIVRLPQKFLCLVPRGITVLRDLLIPSHVPKRGTHAPTPGASACDPCPAGYLCYGGTATSAPQLPDIDLGEPCPAGHYCPAGSSAPRPCPPGTYNDEEAGANLLEACKPCEPDTFSNVSGQTGCFACGSTSTAEAGQNTCSCIGAHRWFQPSQGSCICEGGYESYDTSGASLSNLDSPLDCQPIVRENCQGSQLARLVFP…	5.2854	5.2854	4.58496	3	5.24793	4.90689	5.16993	4.39232	4.90689	2.80735	4.75489	3.58496	5.58496	5.32193	5.04439	3.32193	4.85798	5.12928	5.20945	5	3.80735	5.20945	5.70044	3	5	5	5.97728	5.2854	4.75489	4.08746	4	5.12928	5.2854	4.75489	5.24793	4.80735	6.6865	6.24793	6.42626	5.88264	7.45121	6.52356
EMWEY_00001130	hypothetical protein CDS	ATGCAACATTTTTGGGGCTTCTCAGGCCGCGTCTGCCCTGCTGGAACGGCCTCAGACAAGGGACCGAAATGCCTTCCTGGCTTCTATAGCAGTGTGACTGGCTTGACAGATGTGTCCGAGTGCCTACCTTGCCCAGCTGGACACTACTGCGACTACGGAGATGATAACAGCGCTCCAAGCAAAGTCACTGGGAAGTGCCCTGAAGGGTTAATGTCCCTCAACACCGGACTGTTTGGTGCTGGGCATGCATTGCGCACTATTGAGGCCAAACCTGGTCAAGATGCGCAATGTGTAGTTTGTGACCCTGGATTTCAGTGCACGGCCGGTCAGCGGCTAGCTTGCGACAGAGGATTCTACTCCGATGGAGACAGTGGCAATCCAACATGCAAACAGTGCCTA…	MQHFWGFSGRVCPAGTASDKGPKCLPGFYSSVTGLTDVSECLPCPAGHYCDYGDDNSAPSKVTGKCPEGLMSLNTGLFGAGHALRTIEAKPGQDAQCVVCDPGFQCTAGQRLACDRGFYSDGDSGNPTCKQCLAGHYCSEEGTSREQMEKQQCPAGAYCAAGVASVPVPASHPCPAGNYCPKVRDDALNFCEIASTMLPL	2.32193	1.58496	1.58496	3	1	4	2.32193	2	1.58496	0	0	2.80735	2.32193	2.58496	2.80735	1.58496	2.80735	2.58496	2.32193	0	0	2	3	4	2.32193	2	3.70044	0	2.32193	1	4.16993	2.80735	3	2.32193	3.16993	2.58496	4.64386	3.16993	3.58496	4.39232	4.64386	3.70044
EMWEY_00001140	hypothetical protein, conserved CDS	ATGAATGGCGATGACAATTCACCGCTACCCGTCATTGGAGGCCAGACGACTGCACCCCTCATCGATGGAGTAGCTACGTTCCCCCAGCTCCAGGTCCTTCAACCAGGGGCGTACAAGCTTATCGCTACTGCCGATGGTGCACAAGCGGCTGAGAGTGCCCCATTAGTCGTCACCCCACCAGCCTCCCGGATTCTTAGGTTCTGCGAACAGCCGCCAGCGGTGGTATTTGTTCCTCATTTCTCCTCCGTACGAGTGGCAGTGGAGGTACTTTTGCCTACCGGGGGAAGAGACACAGGTTTCGCGGGCCAGATGCAGCTCCAACTGGAAAACTTTGCTGCCGAGGATGAGCTACTGCAAGACGTTTACAAAACTCATTGCCACCAAGGCCTCTGCCTATGG…	MNGDDNSPLPVIGGQTTAPLIDGVATFPQLQVLQPGAYKLIATADGAQAAESAPLVVTPPASRILRFCEQPPAVVFVPHFSSVRVAVEVLLPTGGRDTGFAGQMQLQLENFAAEDELLQDVYKTHCHQGLCLWDNVLLTGPPGRHQLKATAVDHTASVDGMHRLTRPAVSAPIMFKEFSKAQPPNTGTRDPPPWQKELDMNVTLKFAQAVPADVRVGQPWDLEVIVGGVNPTLPRSILSRERSLRQRTTAAKASGRGGWNSWAQNISFFSVLHRGHFLNRLNYRGRSKGLHSSKISLHRLHVSIAKSWPENLISLTGRTYAATDDNGRGTLSGLTLWLQDQRATASLQSPWVKLRVECVTCGMYKGQLRSHLETPRIFLNTSSVVGVYIDVASAASALE…	4.08746	4.39232	2.80735	3.70044	4.52356	4.08746	3.90689	3.90689	2.58496	3.70044	4	3.16993	3.16993	4.45943	4.52356	4.08746	5	3.32193	3.70044	2.80735	1.58496	3.90689	4.75489	4.39232	4.9542	4.64386	4.85798	4.85798	4.70044	4.52356	3.70044	4.08746	5.12928	4.24793	4.64386	5.08746	5.04439	4.70044	4.85798	4.9542	6.26679	5.88264
EMWEY_00001150	hypothetical protein, conserved CDS	ATGGAGCAGATCCTCGATGATGACCTTGTCTACATTTCAGCAGGTTCAGAATTCATCGTTGGGAACTACGGCAGCACTGGAGGAGCTGTTGGTGGGTATATTTTGAAAGAAGTTATAGGCAGCGGCGGATTTGGCAAAGTCTACAAAGGCATTCATCCCGAGACTGGAGAGTTAGTTGCAGTCAAGTTCATTAACAAGCAGTCATTTAAGGAAATTGATGATGCGGATAGAGCACTGCGAGACCTGTCACACAAGCATGTCATCAAGATGTTGGACGTCGTAGCACATCCTAAATTCGTGTGCTTTGTGATGGAGTTTGCGAGCCAAGGCGACCTCCGGGGCCTCCTACACTCAGAGGGCCGTCTATCGGAAGACCGTGCGAAGCACTTCATATTGACA…	MEQILDDDLVYISAGSEFIVGNYGSTGGAVGGYILKEVIGSGGFGKVYKGIHPETGELVAVKFINKQSFKEIDDADRALRDLSHKHVIKMLDVVAHPKFVCFVMEFASQGDLRGLLHSEGRLSEDRAKHFILTVP	3	3.16993	0	1	2.80735	2.32193	2.58496	1.58496	3.45943	3.90689	4.64386	4.16993	5.08746	5.45943	4.80735	6.65821	7.25739	6.91886	3.70044	5.24793	4.39232	1.58496	3.16993	0	4.08746	3.45943	3.58496	4.39232	4.08746	3.70044	5.9542	6.08746	6.32193	6.37504	6.65821	6.91886	7.72792	7.06609	7.22882	7.25739	8.24793	8.05528
EMWEY_00001160	hypothetical protein, conserved CDS	ATGAGCTCGTTAACAAGTAGTCTACAATCTGGGAGCCGTATAGCTGTGGAACCGTCGGATCGCACTGCAGTTAACTCGTTCTCCTTGGATAAAGTGCCAATTGGAGACACCGGCTCCACTGGGAGAGTGCCGCCAACAGTGGCAGCATTTCAGTCGGTCACTGACTCTCCTGTGCACGGCGCGCCGAGCAGCGGGCCACCGACAGAAGCACGCCCAGTCCATGCCTTGACAAGCATGGACACCAGTGGTTCGCTTGCCGAATCTGCAGAACAGAGGCAGCTCGCTCATGTAGTGCCTTTGAGTAGTGGCCGGGAAGCCTTCGCTCGGCTTTATATCTTTGATTGGGACAATACGCTGTGCCCAACTGACTGGCTTTGTGAACTATACTCACGCTGCGGC…	MSSLTSSLQSGSRIAVEPSDRTAVNSFSLDKVPIGDTGSTGRVPPTVAAFQSVTDSPVHGAPSSGPPTEARPVHALTSMDTSGSLAESAEQRQLAHVVPLSSGREAFARLYIFDWDNTLCPTDWLCELYSRCGQSVYTAKRPCAALCSPVIKSRLALLETSVRRLLQKCTERGQVTILSNATSVGLLKTLRLLPLVQRTLTELKVQIVSARDMCEPHGLPLEKWKDTALIRLVTAFINKRPQQKHSIMTIGDQQLEHIALHNAAYHLQLSCGWECHPKCIKYVESPSLEALTRQTLFLTELLDRFADAESGTFCMQLKDVLSGEIVPSALR	5.24793	4.08746	3.16993	5.20945	6.08746	5.78136	5.32193	5.04439	4.80735	5.67243	5.80735	6.45943	5.49185	6.16993	6.49185	5.97728	6.67243	6.14975	5.61471	5.80735	5.64386	4.32193	3.90689	4.39232	4.80735	4.45943	6.16993	5.67243	5.39232	5.88264	6.44294	5.64386	5.93074	5.55459	5.70044	4.90689	5.72792	6.2854	6.32193	6.18982	7.01123	6.84549
EMWEY_00001170	leucine rich repeat protein, putative CDS	ATGCGTGAAAGCTTCTTTCTTGCTGTCGTTTTAGAGTCAGGGCTTTACCAACGGCCAGAGTTGAATACGAAGCTATACTTGCACCGCCGAGGGTTCAAAAAGATCGAAAACCTTGAGGAGTATACAGAGGTGCAGGCTCTCTGGCTCGGTGGAAATGGCATTCGAAGGCTAGAGAATCTTCATCCTCTCTCAAAGCTCAAGTGCTTGTTTCTTGGGCAAAATGGATTGACGTGTATCGAAAACCTCGACAGTTGTCCGGAGTTAGTTGTTTTGGACCTATCGGAGAACAGCATCTGCCGCATAGAGGGCCTTGAAAAACTTAAGAGGCTTTCATCCTTCAAGATTGCTCGTAACAAGCTGACCTCTCTTTCGGTGGGTAACACGCAGAATGATCCCTTA…	MRESFFLAVVLESGLYQRPELNTKLYLHRRGFKKIENLEEYTEVQALWLGGNGIRRLENLHPLSKLKCLFLGQNGLTCIENLDSCPELVVLDLSENSICRIEGLEKLKRLSSFKIARNKLTSLSVGNTQNDPLTNVDMSYNSLCFHDEIALPGLSVPHENSCSALISAPSTPPKEGETSHEDVPQHDKTYMNQTAPSGCHVKVESSKKDRNGISPTPWPTAKGAQPENSIPNADESRGFVECFKSLPGLATLCLMGNPVTRQIVQYRRTLIANLPALRYLDDRPVKKVDHEAALAWFRGGWEEEQKVIRAHKEREQETLRGHVSTLRRLQKFHRNRVRQQVNPGSCGQMAETRGTPSREFFEGCNG	4.16993	4.39232	4.32193	3.90689	4.39232	4.08746	2.32193	1.58496	3	3.45943	4.16993	2.32193	5.24793	4.80735	4.39232	4.52356	4.90689	5.20945	3.16993	4.32193	2	4	3.90689	1.58496	4.24793	4.39232	4.52356	4.08746	4.08746	3.16993	2.32193	4.70044	3.90689	4.08746	4.45943	3.90689	5.67243	5.58496	5.32193	5.42626	6.52356	5.97728
EMWEY_00001180	non-muscle myosin II heavy chain, putative CDS	ATGCAGTCTCAACAACGCCAGCAGGCCGTAGGAGGAAGCTGGCAATTGGGAGCCAATCATCGCGTTGTACCTAATGCGCCGACCGCATCGAGGAGCCATCCTCATGAGTTGGCTTTAATGCAGCAGCTAGTGAGGCTTCAACAGGAAAATGCAAGCCTCAGAGACTACGCAGAAAGGGTAACCAAGGAGCTTAGAAGTGCTCGTCTTTCCCAAGCAGTGGCAGCTGCCGCCGTCGCAGCAGGTGGCAATGCTCCTAGCGCAGCCTCAGCAATGGCAACACAGCTTCAACAACAGGCAGAAACGCTGCCATTGCCTCCTTGGTGTCTTAACATGCAACTGGTCAGTCCACTGCTTGCTGCTTATGACGAAAGGATATTGGAACTTCAGGAGGAATCGAGG…	MQSQQRQQAVGGSWQLGANHRVVPNAPTASRSHPHELALMQQLVRLQQENASLRDYAERVTKELRSARLSQAVAAAAVAAGGNAPSAASAMATQLQQQAETLPLPPWCLNMQLVSPLLAAYDERILELQEESREKEKVIEGFSARVAGVTRENEQLAEELRSKTARLHQLFEAEAGGSSGVNGGGKTYSSLLQERNELEELYTLTSEQSEVLLSQNHLLKCHVQQSEAALEEMRLVIAETERRAAAVAAKEDSLTKQEDTVAKQALQLQEAIEQKNELSRKLSSAEQEAERLSGTLADVMRQQEALQKDLQRERTGAEAAASLQKELDALKQQTEAAMRETAAAKEVADYLEQRLSVQAHDTEEARKQAEGFRQQLHAAIVEKERAVASAGLLQRHLDQ…	7.40939	6.88264	6.91886	7.8392	8.23362	8.05528	8.55842	7.40939	8.00562	7.17991	8.49185	7.22882	8.59619	8.85175	9.07146	9.47573	9.5411	9.25503	7.89482	9.2854	8.59991	6.59991	7.59246	6.35755	8.49985	7.93074	8.75822	8.41785	8.13443	8.02791	7.85798	8.64746	8.44294	9.33762	9.2854	9.54882	11.664	10.1997	11.1105	11.8611	12.6983	12.6243
EMWEY_00001190	calmodulin, putative CDS	ATGGCGAAAGTAGATGGAGTTGTGTACAAGATAACGGAGGCGCAGGCGAACTGCTTTAAGACTGCATTTGGCATTTTCGATTCAGATGGAGACGGCTTCGTCACTCGCGAGGAATTTGTTAAACTTTACCGCTCCGTGGGGCAGTCACCCTCTGAGGCAACTTTGAAGGAGCTAGTCGAAAAGTTTGACCCGGAGAATACAGGGAAATTCGACATTCATACATTCTTGCACATCTGCGAGTCCCCATACTTCGCTGACCCAATGAAGGAAGAAAGGCTGGTTGAATGCTTTCGCATGTTTGATGACGATGCCATCGGGAAGATAAGTATTCCGGAGCTGAGATACGTACTCCAACAAATCGGGGAACCGTTGACAGACGACGAAGCTGACAAGTTTATT…	MAKVDGVVYKITEAQANCFKTAFGIFDSDGDGFVTREEFVKLYRSVGQSPSEATLKELVEKFDPENTGKFDIHTFLHICESPYFADPMKEERLVECFRMFDDDAIGKISIPELRYVLQQIGEPLTDDEADKFIEWAMKVPDAISDGGMLNYDILARELMNRDPDVL	6.18982	6.08746	5.12928	5.78136	6.75489	6.04439	6.40939	5.52356	6	6.74147	6.26679	6.33985	6.42626	6.72792	7.15987	6.35755	6.67243	6.33985	6.32193	6.30378	5.9542	6.04439	6.71425	4.16993	7.09803	6.47573	7.86419	6.84549	6.61471	6.80735	6.79442	7.06609	6.6865	6.14975	6.67243	6.20945	7.26679	7.40088	7.89482	6.83289	8.25267	8.21432
EMWEY_00001200	lipin, putative CDS	ATGTGGGGCAGAATCGTCAGCAGCGTCAGCAATGCGCTTGACTTTAATCAGGCGACGCTTAGCGGTTGCATTGACATCATATGCGTACGCAATCCGCACACCGGAGAGCTCCACTCAACCCCGTTCCATGTGCGGTTTGGGAAAGCCAAGCTGCTGCGTTCGAGGGAAAAAATCGTTTCCGTGACCGTTAACAACAAGCCGACCGCCCTTGTTATGAAACTAGGAGCTGCGGGGGAAGCATATTTCATGCAAGAAGTCGAGGACAGCATTGGAGTTGCCGAAGAAGACCTTGCCAGCCCGCTTTCCTCTCCTGTGCATTCCCCTCGGCGTGAATGCGGCCTCTCAACAGATGCGTCTATGCCTCCAGCACCACAGGACTCGAACGTGCTGCCGCCTTCC…	MWGRIVSSVSNALDFNQATLSGCIDIICVRNPHTGELHSTPFHVRFGKAKLLRSREKIVSVTVNNKPTALVMKLGAAGEAYFMQEVEDSIGVAEEDLASPLSSPVHSPRRECGLSTDASMPPAPQDSNVLPPSHPVQGVTLSTAASAVLQDTRRPVDPQTGSDLTRGTSGLSPSLGTDGSLPKGAPSASVTTQDASSTWRSAWGTAARYESNAGLMEGSPSGSLPEAERTLGRQAEEGRAAVQFSLCGHVLFGTADEAQHDADVFEANLVTWEALDENPSLWYHPSLVACFERTPPYYPAKVALPLLASWLLFNRPLSLDSVKRLMTADITYTDREGASWAPWQTDGVGSSSGVLRPRPEPLSSAEFSQGSPKRDQLHGASFSSGVNSDSESPAFAPSM…	13.0369	12.4599	12.1755	12.9869	13.1172	13.025	12.88	12.1843	12.7555	12.2255	12.9416	12.5399	12.8449	13.0471	13.2892	12.9882	13.2426	13.0652	12.2152	12.4471	11.6724	12.1325	12.8721	12.6384	12.9164	12.4202	13.4005	12.9974	12.6595	12.6821	12.1331	12.5861	12.7601	12.5462	12.5046	12.7035	14.1219	13.2726	13.6291	13.8494	14.7126	14.5654
EMWEY_00001210	hypothetical protein, conserved CDS	ATGAGCAGCCGCGTCCGCGAGGTTTTGCGGCAACGCAGGGCAGCAAGCAGAGCGGTGGGAATGAGCGACAAGAACATACGTGTCGATGCCCGTACATGCGTCGAACTGATCCCTCTCACGTGGGTGATGAATACGTTGGTGTTGCCATGGTATCTTCCAGCTGGTACCGTTGCTTTCGAGCCGCATATGGAATACGGAGAGAGCGAAGGCGGCATCTCAGACGAGGAAGAGGACTCCTCGGTCCCAATTACTTCGTCAGTGACGGGCACTGCAGTGTTGCCAGAGAGCCACAACCCCCAAACTCCGACGGCTGTGCTCCCAACACCGTCGCCGATGCCAGCGAAGCGAACCCTTGCCCTGAACTATTACTTTGGACTCGACCAGGCGGAAGATGGCCGT…	MSSRVREVLRQRRAASRAVGMSDKNIRVDARTCVELIPLTWVMNTLVLPWYLPAGTVAFEPHMEYGESEGGISDEEEDSSVPITSSVTGTAVLPESHNPQTPTAVLPTPSPMPAKRTLALNYYFGLDQAEDGRSSHPQTDAATAVASIGASGVPEDSSSSSDSSESLFDGLSRSSSNSSNTSSSSSSSSTSSYLRDPQLEISTSVGIAAAQQHLEEPTECIRRSASEGAELASLDRSEGASSSTQKQQERPSTANAPGRLLLPSVVSISAFRLGPIGFRRVTSAADAAPGMQQPTAPAAACASASEGSTEAPGAVVDAVGLDGSAVVEGHLQTAMRPKMQLPLDGFSLSPPATRGSSVAVAAESGHVLQPLGPGFRAAALLGLQVKEAEAGAATQTATR…	5.2854	5.12928	4.9542	5.45943	5.55459	5.2854	5	4.16993	5.20945	4.9542	5.70044	5.52356	5.55459	6.08746	6.37504	5.45943	6.12928	5.2854	5.2854	5.08746	4.39232	3.45943	5	4.45943	4.52356	4.58496	5.45943	4.70044	4.75489	4.52356	5.16993	5.04439	4.75489	4.9542	4.45943	4.52356	5.39232	5.24793	5.24793	5.49185	6.42626	6.26679
EMWEY_00001220	hypothetical protein, conserved CDS	ATGCTGAAAGGAATCACTGTCGAGCTGCCGCCCGATGCTTCAGCTCTCCAGCGTCGCAGTCGAAAGAAGTCCCGAAAGAAGAAATCAAAAAAGGAAAAGAGCAAGAAAAAACACAAGCACAGCAGCAGCAGCAGTAGTAGTAGTAGTAGCAGTGATGAAGCAGTCATTGTGTCGCCCCCCAAAGCCGCAACAGTTCATCAGCCTGCGGCTTCAGCAGCAACAGCGGCAGCAATAGCAGCAGCTAACAGGGAAGCCGATCTTGAAGTACTTCAGAACCTTCTATCTAATCCCTTCGCCTCTTCGACATCTCCATCAGCAGCAGCAGCTTCGCCGGCAGTAGCAACAACAGCAGCACCGAAAGCAGCGGCAACACCAGGAACAGCCTTGCAGCAGGGCCGT…	MLKGITVELPPDASALQRRSRKKSRKKKSKKEKSKKKHKHSSSSSSSSSSSDEAVIVSPPKAATVHQPAASAATAAAIAAANREADLEVLQNLLSNPFASSTSPSAAAASPAVATTAAPKAAATPGTALQQGREALKAFISGESPRGASGPAHASGAAAAEEPESLAAQRELNPYYRGGGSGLPPEGSPAAPEPVAASAALSPGAQLWQRRQLKRLQQQAAEEGIPLAAALRRHFGSLTDEALEGFQKVLAQEEAPRWTQGRGRGPPRGPPAFPREQRERPSEATVDRFRNRVSDRAEATGERRGDRELLRERLRERQAARGDPFAEQQHQGSRVAAERFAGLEDRVKDPVEDRVQDRANDRVQDRVSDRFQYRDSDRAQDRDSDRAQDRFEDRVEDRV…	12.8897	12.2837	12.0771	12.6159	12.8992	12.8138	12.7041	12.1453	12.6179	11.6179	12.8416	12.1049	12.643	12.8952	13.2306	12.3625	12.8176	12.4528	12.1043	12.1059	11.196	12.1765	12.9012	10.3531	12.6122	12.2583	13.0326	12.7618	12.5505	12.392	11.4579	12.3729	12.3278	11.8057	11.7343	12.0471	12.6502	12.5031	12.8184	12.3443	13.4802	12.9476
EMWEY_00001230	hypothetical protein, conserved CDS	ATGGAGGCTTTTAATTTCACAGGGGCGTCGGCCGTACCCGCCCGGTCTCTGTTGGATTTCACGCCTCTTAGTGCTCCTCAAAAGCGACATGTTTCGAGGATATATGCGGCTCTGACGGTCAATGTGTTGCTTACAGCAGTTGGGGTGTACGGGCAGCTCAAGTGGATTAGCCTCCCTCCCTTCCTCTCCCTAATGCTTTCCATCGGCTGCGTCATGGGTCTCACCTACTCGTCTCAGAAGGCGCATGCAGAGTCGCAAATGCTGACCAAGGAACGCGCTGTCTACTTTGGGGGCTTTGGGGTCTTGAACGGGATGCTGGCAGCAAACTATTTGCATGCAGTTCACTTCTATGTTGGGCCGCAAGTCATTCCCGCCGCCTTCTTTGCCTCTGTCGCCATC…	MEAFNFTGASAVPARSLLDFTPLSAPQKRHVSRIYAALTVNVLLTAVGVYGQLKWISLPPFLSLMLSIGCVMGLTYSSQKAHAESQMLTKERAVYFGGFGVLNGMLAANYLHAVHFYVGPQVIPAAFFASVAIFFCFSAAALVAKQRSYLYLGSILGAALTYLSLASLVNIFLRAQLVNNVILWGGLFMYLGFVVYDTQLAVAQFDMGNRDYLLHALQFYVNFLSLFLRLVAILSERQEENNRRKRERRE	13.9052	13.4222	13.1363	13.7266	13.9634	13.8756	13.8968	13.1978	13.6249	13.9239	13.7964	14.1512	14.244	14.5637	14.7729	14.4304	14.5815	14.4229	13.4569	13.8781	13.6157	13.0015	13.6895	14.1059	13.7322	13.3588	14.3051	13.7761	13.5093	13.5174	13.765	14.0308	13.9152	13.91	14.0906	14.1585	15.1182	14.572	15.048	15.0529	16.1683	16.0988
EMWEY_00001240	hypothetical protein CDS	ATGCCGTGCAGCACGCGTCACCGTCGAAAGGCTACAGCTCACGGCAGCTGGCCTCCTCTGCTCACAGCCCCAGGCCGTTGTGCTGTTCTGTACAGGAAATCGGCCGTTGCAGTAGAAGCTTTAGTTGTAATTAGAGGATCTGCTTTGAAATACGACTCAGATAAATCTCTTATTCACCGCACGGAAATCACATCGCCTTGA	MPCSTRHRRKATAHGSWPPLLTAPGRCAVLYRKSAVAVEALVVIRGSALKYDSDKSLIHRTEITSP	11.2533	10.8281	10.4507	11.0577	11.4338	11.1665	11.2357	10.6569	11.1399	11.3597	11.2231	11.5736	11.7549	12.0175	12.2415	11.7264	12.0357	11.708	10.8372	11.3554	10.9095	10.5142	11.1901	11.5404	10.9341	10.6357	11.5299	11.0133	10.7903	10.9951	11.2009	11.2848	11.157	11.2043	11.2082	11.513	12.8083	12.129	12.4952	12.4405	13.551	13.257
EMWEY_00001250	hypothetical protein, conserved CDS	ATGTCGAGCTTTGATACGGCAGTTCGAGGTGCTCTGCGCTTTAAGCGCAACAGCGAGGCGCTTGTGGCGGACGACAAGCGACGGAAGAAGAAGAAAAAGAACAAAGCCAGCAAGGACGAAGACGCTGGGGGACCAGCAGTAGCTGATCTCCCCCCAGAACTTGCAAATGATCCTGAGGCAATTGCTGCAGCAGCAGCTGTTCGAGAGGGTAAGCAGCAGCCAGGCGTTTTGTTGAACTCCGGCTCAAACAAATCCTCAGCAGGGGACGAGTCCCCTGCTGGAGTGTCTCAAGACGGAGGAGCTGGATCTGTAGAGACGCCCGATAAAGAAGTACATGGGAAGGAAAGGAAAGAAAACGAAGAAGACGATGCAGAAAAGGATGCAGATAGCCGCAGTCGC…	MSSFDTAVRGALRFKRNSEALVADDKRRKKKKKNKASKDEDAGGPAVADLPPELANDPEAIAAAAAVREGKQQPGVLLNSGSNKSSAGDESPAGVSQDGGAGSVETPDKEVHGKERKENEEDDAEKDADSRSRSGEASRASASPDVEALLAEVNPKWTRAQKAFYLARKAREAERIKKQLQLTHRQRMEKFNKHLASLSEHFDQPRVGPG	9.57743	9.21432	8.98584	9.19476	9.59059	9.33539	8.88264	8.09276	8.57743	8.40514	8.95128	8.48382	8.9571	9.00843	9.15482	8.90989	9.62205	9.21189	8.7879	9.11374	8.48784	9.03067	9.56415	9.84392	9.16742	8.81378	9.84392	8.50779	8.22882	8.16491	8.29921	8.44294	7.94251	7.96	8.66534	8.14466	9.33985	9.14975	9.76321	9.54303	10.6751	10.6339
EMWEY_00001260	hypothetical protein, conserved CDS	ATGGTGGTCTGTTCCTTTTTATCCTTGCAGTGCTCCAAGCACGGAAAGACTCCTCTGGAAGCGGAGTTGCGTCGCCAGCGGAATGCCCTCAAGGCCATCGACCAGTTCGTCCGCAGCATTCAGAAGTGCCTGAGGTATTGGGACAGGAGCGGGAAGTCACTGCGGAGTGGGATCACCGGGTACTTCTACGACAAGCCAGCCTACCAGAGGCCAGTTGAAGAAATAACCTCCGCTTTGAAGCCGCAACTGGAACTGATCAAGAAGGCAAATACAGATGCTGCAAAGTCGATAGCTAAGGTTGAGAAGGCGAGCCGGATCAAGAAGGATGCAGAAAAGAAGCTACTAAAGAAAGAAGCGGTGAGGAGCTGCAGCACCATGGACTACTCCGTTGTCATAAAT…	MVVCSFLSLQCSKHGKTPLEAELRRQRNALKAIDQFVRSIQKCLRYWDRSGKSLRSGITGYFYDKPAYQRPVEEITSALKPQLELIKKANTDAAKSIAKVEKASRIKKDAEKKLLKKEAVRSCSTMDYSVVINFCAVEKTLFYIVNFISGYQGRLTALQKHRGTSAPWNAWPSFFVFHKKSQLHRTFLPQGLRKLQQKAESGKDPQAAQKAEDEVQVARNRLQMAEAELAREMQQTMNGSAPEAAMQVARAVEAMILFLAGSGVDVAAVRASIRLLEETQYLSPLAHPGQCSQQLVQQQSVTSKSDRLQQANSPRSTSPAEPMKRTTSQASRPPSPSEHDSQQQTPRQPVTKGESHQQLAATTSIGNLNDANRLQASNTNPFASD	12.4123	11.7	11.4131	11.1189	11.4168	11.2668	9.94398	9.40939	9.82655	9.5411	10.1007	9.69349	10.5584	10.9454	10.8376	10.3208	10.733	10.5294	11.0775	9.85953	9.16993	11.5915	12.2479	11.8142	10.7928	10.6303	11.3734	9.64386	9.48583	9.2738	9.99435	10.1408	10.0126	10.703	10.7993	10.8424	11.1954	10.6275	11.0203	10.5575	11.6764	11.5999
EMWEY_00001270	hypothetical protein, conserved CDS	ATGGGTCAATTGAGGCCGCGCGACCGGCTTCTGAAGTCAGCTATTGCTGCAGAAACTCGTCTCCGGTACAAAGGGCGGCGCATGCACAAGCGATTCCGCAGTTGGTCGCAGCACAGAGTACGCCAGTACTGGTTGCCTCAGAGAGTCTCCCTTCACGCAGACACGGCAGATATGAGCCCAGCCTACCTCGCCGCCGCTGTACAGAAAGCAGCAACTCTGCGCAAACACGACGTGGCACTCTGGTTCAACTTCTCACGGCGAGCGCAGCAAGTTGCGGACACCTGCACCCCCCAACAGCTTGGATACCTCTTTTATGGCTTCGGCAAAGCCAGGTTCCTAGACCCACCTCTGTACGCCTGTCTCCTTCGCTACGCCGTTTCATCCCTCGAGGATTTCGCT…	MGQLRPRDRLLKSAIAAETRLRYKGRRMHKRFRSWSQHRVRQYWLPQRVSLHADTADMSPAYLAAAVQKAATLRKHDVALWFNFSRRAQQVADTCTPQQLGYLFYGFGKARFLDPPLYACLLRYAVSSLEDFASHSLMTVPWALSRVAIREVSALTEVGQETVLKAAHMRPGDLIKVAVGLAKLRLSSVLLPALKDASALDFRNSMHPLAVIGLYTQPLQTFVMERFSNLRRILHPIRRPSPLHWEVSDCLAALGIAHRNTFHWGCFWIDIGEAGDRRRCIFVDGPAAFYTNSTQYTEAVKLQHRVLSDLGWEVRRVLWFDWVGLEGKQQKIEFLRKLRASPALPSFLPDPLPGLTAQEVQQRLHLVKQRQREQQEAAAAAVGDSTVDLDL	6.90689	6.33985	6.04439	6.42626	6.74147	6.88264	7.02237	5.70044	6.80735	6.08746	6.94251	6.9542	7.40088	7.86419	7.99435	7.74819	8.28077	7.58496	6.90689	7.60733	6.82018	6.59991	6.84549	8.19967	6.22882	6.64386	7.19967	7.19967	6.32193	6.55459	6.39232	6.35755	6.64386	6.78136	6.98868	6.75489	8.00562	7.91289	8.01123	7.6865	9.05528	8.76155
EMWEY_00001280	hypothetical protein, conserved CDS	ATGCTTGGGCAGCCGCTACGCAGCGGGGGTTTCTGGAGAGGGTCCTCTGTTCCCTCCTCTGCAGGAGCAGCAGCACCAGCAGGAACGACAGCAACGCGGGGCTCCTCTAGTTCGGCTACTGCAGTTCGGCCCCGCGTACAGCAGCTGAAGCACGAGGTTGTTCATGTGACTGATCCTAAGACCTTCTTCTGCGGCCTCCCTTGCCTCCACTTGGCTTGCAGATCTTGTATGGAACAGATGATCCCTGCAGGGCAATGTCGTGTATGCAGCAGGCCCCTCAGAGGCGCTGAAGAGATTGGGGCATCTGTGACCCTGTACTCCTGCAAGTACAGCGGGTGCTGCTGCTGCTTCCTGTCGGAAGCTGCTGTGCACTACCACCAGCAGCAGCACGGCTTAGAG…	MLGQPLRSGGFWRGSSVPSSAGAAAPAGTTATRGSSSSATAVRPRVQQLKHEVVHVTDPKTFFCGLPCLHLACRSCMEQMIPAGQCRVCSRPLRGAEEIGASVTLYSCKYSGCCCCFLSEAAVHYHQQQHGLEKQLAFMDAAAAGAATGLAAATDTSAFIAALEAKGDVTPLQEQQPSLHAGMSAVEDQQHQQQQQQEPPLAAPAPISQQQPHTWQQQQLQHQTVQPLQQQAQMPQQHTQAAQQLLFPPPQQHDVAHIKAQQQHYQQQMPQQQQVQQQQIQQQQIQQQQQIPHPQMMQTLQQQPLQQAVQQQQPAAAAWPTGASADGTAAAGSAAAGGAAGATAAPLTPGAAAARAPLQLQLSLSEQQQLQQHLQPQPQEEEEDNLDDFL	10.0553	9.51767	9.17243	10.2155	10.1674	9.99718	10.1624	9.44708	10.1383	10.2586	10.6184	10.7117	10.352	10.8017	10.8933	10.69	11.1529	10.817	10.1548	10.4645	9.96578	9.50978	10.1737	10.8634	9.87958	9.52943	10.5479	9.9901	9.633	9.60548	9.84706	9.783	9.70044	9.60548	9.82814	9.85798	10.8486	10.7903	10.9622	10.9159	11.9296	11.8009
EMWEY_00001290	hypothetical protein, conserved CDS	ATGCTCCGGGGCACGCATGTGGCTGCAGCGATGGCTGCTGCTACCCCTGTTGCAAGTAAGGGAGGGCCCCCAGGTTATTGCGCGACAGCAAGCCGAGTCGCTATGAGGCTTCGGTTGCAACACACTTCTGTTGCAACATCACGAGCTAGCTTCACAGCAGCGTGTGGCTCCCTCCTCAGCAGCAGGAGCAGCAACAGCACTCCTAGAAGTGTACTGCTCTGTTGCAGCTGTTGCAGCAAGTGCGGTAACCAACGTTGGTTTTCCTTTTTGCGGGACCCGCAATCGCTTAAGCGCGTCCTAGCAGAACTGGCCGCTGCTGAGAAGGCAGCTGAGCAGCACAGCAACATTAGCAGCAGTGGCATCGAAGGCGATGAGAAGGCCCTTGCAGATCCCTGCCCC…	MLRGTHVAAAMAAATPVASKGGPPGYCATASRVAMRLRLQHTSVATSRASFTAACGSLLSSRSSNSTPRSVLLCCSCCSKCGNQRWFSFLRDPQSLKRVLAELAAAEKAAEQHSNISSSGIEGDEKALADPCPSSYEENEEFCLHSSYASCNNGSSISDSSSRSRVTAKCSSHDEGDSDEPPPVQVRAEVVLSREQQMMLDEAEASAAATAAADRQKRFLDSVAAAESTEGGLRGALQQSFDALLPPSVTAAAAAPRPSEAGGPHATGDAAGGSTASARACDAGGFVWNETDEAALTPAQRFYRDNRELLLQRAEQYLRGKQAAAASATGGASAADEEEWDDAARTLEEDWKAYFNPVHKQPKGFRWPVADTAESSAAAAPPLRSTSRVNGSSSSACMS…	7.43463	7.07682	6.42626	6.79442	6.88264	7.01123	6.26679	5.42626	6.78136	7.34873	7.03342	7.7879	6.83289	7.29462	7.21917	6.42626	7.05528	6.79442	7.21917	6.88264	6.14975	6.91886	7.53916	8.8857	6.58496	6.14975	7.40939	6.71425	6.10852	6.32193	6.83289	6	6.32193	5.90689	6.12928	6.24793	7.12928	7.33092	7.26679	7.33092	8.36632	8.10852
EMWEY_00001300	hypothetical protein, conserved CDS	ATGAACCTAATTCTGCTGCACAAGGAAGACCTCGTGGTGGAGGGCGGCGACGCATATGCTGTGCTTGAAGGGCGCCGACACATCCACTGCCAGCGGGTGTTGAAGGTCAAGGTTGGCAGCCGTGTGCGAGTTGGGGTGGCAGCCGCCGGAGTCGGGGAGGCGGAGGTGGTCGCCTGCGAGCCACAGCAGACTAGACTGAAGCTGCTTGAACGGATAGACTTGGTAGCTGTTACACCGCCATGGGATAATGTTGAGGTAGACCTTCTCCTCGCAATGACGCGCCCTAAGGTTCTTGAACGCATACTGCAGCTCTGTGCTGTCGTGGGGGTCCGCCGGATATTTTTGGTCTGTGCGGCGCGGACAGAGAAAGGTTTTTTCTCGTCTTCTCGATTGGCCGCT…	MNLILLHKEDLVVEGGDAYAVLEGRRHIHCQRVLKVKVGSRVRVGVAAAGVGEAEVVACEPQQTRLKLLERIDLVAVTPPWDNVEVDLLLAMTRPKVLERILQLCAVVGVRRIFLVCAARTEKGFFSSSRLAAENLLEQLVLGLEQGMVTRPPELHVFASWEGFLAATAAAEASAEAGGAETEKQEQAPRATDDANVFAHYLLPPLRLVAHPHTESTLPQLLLRPVGEAVGPQQLRNDQRGDQQQQKHQQLLPRAGVLLAVGPEGGWIPSEMELLQKQLRCLPFRLTDKVLKCETALTACLTQLTLCYEDPMFLPLLRSPDQVYAAAPAPKEGAATGPGGAQDPGIPSDVERSDTHKRQGEREMLKAPGGFVMSFPRRYRTCREAEGQHQQEQLQQQQD…	13.9887	13.4007	13.1707	13.8061	13.9971	13.8761	13.7012	13.0152	13.4843	13.4001	13.3378	13.874	13.2515	13.7361	13.88	13.3926	13.8514	13.4497	13.2803	13.3629	12.9257	13.2318	13.8738	14.3757	13.6947	13.3848	14.4116	13.4232	13.151	13.0703	12.8492	12.7893	12.643	12.5326	12.6978	12.8521	13.5276	13.6669	13.8645	13.3351	14.5999	14.306
EMWEY_00001310	hypothetical protein, conserved CDS	ATGGCCTCTGCAGGTGCAGCAAACTGCTCCGCCATTACTCCTCCCGAGCATGTCGTCTCCCCTTCTTCTTCGCAGCCCTTGGCGGCGGACTCAAGGGCGGTGAACTCGCCCAGTTCGCGATCGGTTCTCAGTAATCAATCCCGTGTCGACGTCCATGGCACCAGCGAAGGTTGCTACCTTGTGACTATGGGCCTGTGTGCTCGCGTGCGGGCCAAGAACGCCCAGGTAGCAGCAGCTGTGGCGGCGGACGCTGCTGCAGGAGTCGCTACGGAGTCTGGCCATTCAGAAGCTGCGAGAATCGGGTCACTCTACATTAGCGCTGTCCCCGCACAGAAGCACTCGCAATATCTCGACCACAAGTCCCGTGAGCCGCAGCGACAGCAGCAGCAGCAGGCCCCA…	MASAGAANCSAITPPEHVVSPSSSQPLAADSRAVNSPSSRSVLSNQSRVDVHGTSEGCYLVTMGLCARVRAKNAQVAAAVAADAAAGVATESGHSEAARIGSLYISAVPAQKHSQYLDHKSREPQRQQQQQAPQSPQLASPLRGVQAHVPQPPPPSFCTIHLENSHAYGADSAATEAVIGAVARAAAAEVSLPPAEVSADNSSRSGDPPQSPDGPSREKESRGVVGVDLPDLKNIPLAIRVPPYGEHLLYELKQLRHFWRVDLRQRDWRQVFVCSYFPNAIDPAFLTLLRIFCCITVLVLECFASIQGYREVGKAQMLYFTNWNSLLVAAGFVSLTITSVIACMSFAAPLRQRSDSTSDPQHDQQHRRRVQLPHEQQHHQRQKQQKQAQFLMNPVEETS…	16.0449	15.481	15.1504	16.0301	16.1943	16.1159	15.9454	15.3082	15.7986	15.0437	15.8751	15.488	15.8462	16.0844	16.3669	15.6973	15.9093	15.7921	15.4354	15.1313	14.537	15.2514	15.9237	15.5732	15.8075	15.4743	16.2604	15.8421	15.5651	15.5387	14.8271	15.6451	15.6052	15.2469	15.2153	15.4345	15.9585	15.7364	15.9419	15.6985	16.8135	16.3241
EMWEY_00001320	calcium-transporting ATPase, putative CDS	ATGCCGGCCGCAAGACCTTCTGAGGGCCACTGCACGTCGCTGCAGGAGGCGCCTCACACCTGTACAGTTAAGGAGGTGTTGGAGTACCACCAAACATCTTTGGAAACCGGTCTGTCCACTGAAGTCGTCGAGGAGCGCCTTGAACGTTTTGGGCCAAATGAGTTGCAGCACGAAGAAGGAAAGAGCATTTTCCAACTTATCTTGGAGCAGTTCCAGGATCTTCTCGTCAGGATTTTATTGGCAGCAGCAGTAGTCAGTTTTGTATTGGCGGTTGTCGAGGGGGGCGAGGGAGGTATCGCAGCTTACGTGGAGCCGCTTGTGATTCTCATCATCCTCTTCCTTAACGCCGCCGTGGGGGTTTGGCAGGAGTCGAACGCGGAGAAGGCCCTAGTTGCTTTG…	MPAARPSEGHCTSLQEAPHTCTVKEVLEYHQTSLETGLSTEVVEERLERFGPNELQHEEGKSIFQLILEQFQDLLVRILLAAAVVSFVLAVVEGGEGGIAAYVEPLVILIILFLNAAVGVWQESNAEKALVALKQLQPQQARVCRAGTWRCVSAATLVPGDLVDLRCGDKVPADCRVVELKTASFRVEQSQLTGESVAVLKDAEALPASMRDCEIQSQRCLCFSSTTVARGRALAVVVRTGMATQIGLIQAAVHEAGESDDTQSPLQQKLDEFGEALSKVICAVCVVVWLINIGHFSDAVHGSALRGCIYYFKIAVALAVAAIPEGLPAVITTCLALGTRKMAKKNAIVRRLQSVETLGCTTVICSDKTGTLTTNEMTCVRFCVLGQNESEVDVFTVDG…	11.0272	10.5459	10.2155	10.703	10.9344	10.9024	10.4147	9.87652	10.1383	10.7632	10.7013	11.2894	10.8194	11.1033	11.204	10.8533	10.9944	10.8154	10.2644	10.4727	9.5216	10.5507	11.1389	12.0808	10.9965	10.4696	11.4878	10.6211	10.4083	10.3231	10.9447	10.8025	10.8803	10.6591	10.6147	10.813	12.1124	11.1402	11.5299	11.9787	12.6804	12.4903
EMWEY_00001330	hypothetical protein, conserved CDS	ATGCGACTCATCCGCGGGGGCCTCACAAGGGCCCTCCGGGGTGTCCAGCTATTCAGTCCCCGTCTCCTGCAAGACGTAGAAGCAGCAGCATCAGCACCACCAGCAGCGACGGCAACAGCGGCAGCAACAGCTGAAATACTGTCAACGGGTCAAGCAGCAACGACACCAGTGGCAGCAACATCTTCAGTAGGAGCACGAGCAGCACTGGCGGAGGTAGGGTGGCCTTCGTCGCCTTCCACATTACGATCTATACACCTACAGACACGAATAACGCAGAAACAGCAGCAACAGCAGCAGCAACACCAGCAGCAACGGCAGCAGCGTCAGCGATCACTCTTGCGGACAGAAGCAGCCTCATTTCACACATTCGCCGACACTTGTATTTCTACTGCTTATAAG…	MRLIRGGLTRALRGVQLFSPRLLQDVEAAASAPPAATATAAATAEILSTGQAATTPVAATSSVGARAALAEVGWPSSPSTLRSIHLQTRITQKQQQQQQQHQQQRQQRQRSLLRTEAASFHTFADTCISTAYKDPWGAPLGDIAGFHATSYSSSSIELPPYIHRLILGRWTLYFYPVPQYLKCIDGAPGRSPQEGPSSWEGALLVAALQPQLLCVECCSRRLQRLAAAAADAAAAAAQGGSLEEETRKQQRGLARGFSLLTSFDGGLLESALLPIILAASSLPNRSWMPLPKDSSEGPPSFGTPPSGAPSLCAVYPIDRDRGTTLGSSPPMGSLQWAQHQKEVFPSGYQVLLEERATCAAASIWNALQDTEERMKLMGPLGGPQAQGSPTVGSPQQQKP…	6.74147	6.16993	5.52356	6.67243	6.82018	6.84549	6.32193	5.80735	5.45943	7.37504	6.39232	7.46761	6.35755	6.84549	7.06609	6.35755	6.80735	6.18982	6.50779	6.71425	6.2854	5.45943	6.89482	7.98868	6.08746	5.72792	7.40088	5.80735	6.26679	6.06609	6.70044	6.2854	5.78136	6	6.08746	6.02237	6.79442	6.87036	7.25739	6.79442	8.18982	7.79442
EMWEY_00001340	hypothetical protein, conserved CDS	ATGGGTGAGGGGCCCGAGCAGCAGCAGCAGCAACTTGCTGCTGTTAGTGAATCTTTTACTGCAGCAAACAGCAGCAACAGCAGCAGCAGCAGCAGCAACAACACCACCAGCAACCACCACTCCACCAACAGCAGCAGCAACAACAACAACAACAACAAGAACAGCAGCAACAACAGCAACAACAGCAGCACGAAGATGGCGTCAACACCAGCAACACCCTCCCCTTCCCCCTCAACACCGCAGCCATCAGCAGCAAGAGCCGCAGCAGCAGCAACAGCAGCAGCAACAGCAGCAGAAGGTCGTGTCTTAGCAGTGCAGTCCCATGTAATAAGAGGACACGTAGGAGGAGATGCATTCCTCTTCCCTATACAAAGATTAGGTATAGACACGGGGTGTATA…	MGEGPEQQQQQLAAVSESFTAANSSNSSSSSSNNTTSNHHSTNSSSNNNNNNKNSSNNSNNSSTKMASTPATPSPSPSTPQPSAARAAAAATAAATAAEGRVLAVQSHVIRGHVGGDAFLFPIQRLGIDTGCIYTCQFIDLFIHEGTQLQQQQLQQMLQHLTLKYFIPQQQLIDPNAAAAASSPSDAAATAAATATATAAATAAAAAAGEPPFRYIASGFIGRGELLHVFADWLKELRAAADKYVAAALAAGASPAAAAAAAAPLYLCDPVLGDCNKLYVHPNCIDVYCSKLLPLADIITPNQYEAGWLLACIQQQQQQQQQQQQQQQQQVEEKAGWRESSNPCIELTNWRAAVAAVAALHKEGPEVVIITSVNFAAAAAAAEAHNILAAADPEYLQLQ…	11.9248	11.4341	11.1586	10.2981	10.8265	10.4676	9.47573	8.94837	9.41574	7.78136	9.18982	8.32193	9.0634	9.66711	9.55267	8.96867	9.52356	9.03617	10.9381	9.19967	8.35315	10.6018	11.4393	9.86882	10.007	9.62388	10.2808	9.17493	8.85798	8.82018	7.63662	8.43045	8.69697	9.05257	8.57743	9.04985	10.23	9.42417	9.78627	10.1059	10.8447	10.2503
EMWEY_00001350	hypothetical protein, conserved CDS	ATGTATCATAGGATTCTCCCGCGTCTGCTGCATGCGCCAGCTGCTGTTGCTGCTGCAAGGAGAGCAGCAAAATTTCGTGCTGCTGCTGCGGTGTACAGACAGCAGCATTGCTGCTTTACCTCCTCTAACTCCGTAGAAAGCAGGAGCAGCAGCAACAGCAGCAACACAGGTTACCGCAGCAACAACAGCAACACATGGAGCATCGCTAACAGCAGCAATAACAGCAGCAGCAGCAGCAGCAGCAAATGCAGCAGCAGCAGCAGCAGCAGCAGCAGAAGGACTGTGCTGCAGGAGACACTTAGAAATCATAGAGGAGACATTCGCGGCATTTGTAGACATTCTAACGAAAGGGACATCGACCTGCTGCTGCAGCAGCTGCTGGCACACTCGCTGCAGCAG…	MYHRILPRLLHAPAAVAAARRAAKFRAAAAVYRQQHCCFTSSNSVESRSSSNSSNTGYRSNNSNTWSIANSSNNSSSSSSSKCSSSSSSSSRRTVLQETLRNHRGDIRGICRHSNERDIDLLLQQLLAHSLQQQQQQQHIQQQQRQQSHQQQQIQQQQQHQQGIGFDSAYVEESDAQQQLQQQQDAGASAAAAADSAVAAAAPVAAAAAAAAAAAAAPQNAKQYYVRRAIARLLQLKGAAATAAAAEAAFLLGCYGRPCCRDTWLLLQQQALLLLQQGDFITAAKICCGYLNLLFVHRKPPTAAPAAAAPAAAEAAEAAAAAAVPTPDTTGSLHWDGDEDSTAAAAAAAEANRSAAVLSSAAAAANGDDEQQQAAAKLFLALQQHVRTKVAATAAAEAE…	7.70044	7.22882	7.04439	6.53916	6.42626	6.49185	6.12928	5.49185	6.32193	6.50779	6.58496	6.53916	6.59991	7.10852	7.11894	6.9542	7.50779	7.01123	7.34873	7.32193	6.74147	7.75489	8.38802	9.16491	7.12928	5.83289	7.60733	6.53916	6.37504	6.30378	6.70044	6.08746	5.93074	6.80735	6.50779	6.80735	7.78136	7.45943	7.87652	8.13955	8.7039	8.41785
EMWEY_00001360	hypothetical protein, conserved CDS	ATGGCCGACAGGGATCTGTCGCTGCAGCGGCAGCTGCAGCTGCAGCAGCAGCAGCAGCAGCAGCGGCTACATCAACATCATCTGCAGCAAAAGTTGCATCAGCAGCAACTTCATCATCAGTTATTTCTGCAGCAGCAGCAACAGATGCAGCTGCAGCACCACTTGCAGCAGCAACTGCAACAGCAGCTGCAGCAGCAGCTGCAGCAGCACTATGCTGCCCCTGTTCATGATCCACACCTTGGTTATCCTCTTATGTATGGATACCATCCTTTGCTGCAGCAGCAGCAACATCAGCTAGCAGCAGCTGCAGCAGCAGCAGCAGCAGAAGACAATCTTGGTTATTACTACAATCCTTATGCTGCTGCTGCTATGCCTAGCTGCTATTTGCATGCAGATAAG…	MADRDLSLQRQLQLQQQQQQQRLHQHHLQQKLHQQQLHHQLFLQQQQQMQLQHHLQQQLQQQLQQQLQQHYAAPVHDPHLGYPLMYGYHPLLQQQQHQLAAAAAAAAAEDNLGYYYNPYAAAAMPSCYLHADKGLHAHSLPIDSNSLLYPEQQQLQQHLLQQLQHQQHMQQLQQWHHHHHLLHEQQQQQQQQQQESEEAQETDGDVSPAAAAAAKLYTGEAAAAAAAEEDSTACASPLEATVSPSRCSRKETYLLQHEGQEDTAAAAAAAAASLQQQHTTSSSNSSSLPLQAQPVFSSNLPASSPQQQQQQQQQQQQYDDMPLRVTLPPTVNLLPSQLQQSSSSSSSSNSNSNSCSCSRSSNSCMPSYGMQSPAAAAACYSRGLSTATAETTAAAAAAA…	6.22882	5.72792	5.61471	5.93074	6.22882	5.78136	7.27612	6.61471	6.87036	8.45121	9.14466	8.65821	10.2981	10.7814	10.7607	9.18488	9.61655	9.66888	7.46761	8.25739	8.38802	4.16993	5.80735	4.39232	6.10852	5.90689	5.93074	7.31288	7	6.96578	9.44087	9.54303	9.53333	10.7142	10.4988	10.7356	9.82655	9.41151	9.76155	9.49586	10.1176	9.73809
EMWEY_00001370	hypothetical protein CDS	ATGGGCAGGGGTAGTTGTTGCTGTTGTAGCAGCAGCAGCAGCAGCAGCAGCAACAGGGGAGAAGATAGGGAGGATGATTATACGCTAGGGTCTCTAACGCACGAACAACAGCAGCAGCAGCAGCAGCAGCAGCAACAGCAGCAGCAGCAGCAACAGCAGCAGCAACAGCAGCACTTCGTACCTGTGCGACAGGTCCTTACCCAGCTGCCACTCCTGCAGCAGCAGCAACAGCAGCAGCAGCAGGAGATAAGCAGCAGCAGCAACGAGTACAGCTACACCAACAAACATCGCAACAGCAGCAGCAGCAGCAGCAGCAGCAGCAGCAGCAGCAGCAGCCTACCCGTATAG	MGRGSCCCCSSSSSSSSNRGEDREDDYTLGSLTHEQQQQQQQQQQQQQQQQQQQQQQHFVPVRQVLTQLPLLQQQQQQQQQEISSSSNEYSYTNKHRNSSSSSSSSSSSSSSLPV	9.10591	8.37069	8.21432	8.78136	8.73132	8.80413	8.86728	8.27146	8.85798	8.74819	8.98299	8.77479	8.58496	9.08215	9.20945	8.24317	9.02237	8.37069	8.5812	8.46761	7.96578	8.64386	9.39232	9.74315	8.84235	8.65105	9.81698	9.04439	8.77808	8.6865	8.37504	8.72451	8.71425	8.32193	8.47573	8.37069	8.8857	8.85175	9.19476	8.53528	9.64926	9.52356
EMWEY_00001380	hypothetical protein CDS	ATGTGTGGGGCCCCGCCTGAGGCAAATGCTGCAGCAGCAGCTGCTGGCAGCAGCAGCAACGGCAGCAGCAGCAGCAATTTGCCATCTATAGATTTGCGATTGCGTGCTGCTGTTATAGCAAGTGGTTGGGACGGGTTACCAGCAGCAGCAGCAGCAGCAGCAGCAACACCAGCAGCAGCAACAACAACAACAGCAGCAGCAGCAGCAGCAGGAGGCCCGCTGCAGTGGGCGAAGCTGCTGCCTGATGGCAGCGGCATGTGCGGTGTCTTTGCTGATGGTTTGCTGCGCTTCTTTGCAACCCCTACAGAACTCACTGGGGGCTCGTTAGAAGGCGAATACGATGGGGAAGCAGCAACAGCAGCAGCAGCAGCAGCAGGACCAGCAGCAGCAACAGCAGCA…	MCGAPPEANAAAAAAGSSSNGSSSSNLPSIDLRLRAAVIASGWDGLPAAAAAAAATPAAATTTTAAAAAAGGPLQWAKLLPDGSGMCGVFADGLLRFFATPTELTGGSLEGEYDGEAATAAAAAAGPAAATAAATAAATAAAELSPWLEYKYDD	11.3842	10.8392	10.5382	11.098	11.2509	11.1183	11.1567	10.3432	10.9469	10.9965	11.4954	11.1561	11.0279	11.461	11.5774	10.623	11.2198	10.7524	10.9887	10.7797	10.2095	10.6129	11.341	11.7916	10.8603	10.623	11.6957	10.9723	10.7457	10.5353	10.3619	10.4656	10.5118	10.1749	10.2773	10.4009	10.6926	10.8162	10.9958	10.6733	11.6184	11.3287
EMWEY_00001390	hypothetical protein, conserved CDS	ATGGTACGTTTGCTGCAGCAGCAGCAGCAGCAGCAGCAGGAGCAGCAACAGCAGCAACAACGGCAGCAGCAGCAGCTTGGAGGCCGCAGCAGCGGCAACACTAACAGCAGCGGGGAGCCCTCACCAGCAACAGCAGCAGCAACAGCAGCAACAGCAGCAACAGCTGCTGCTTCTCTTCCTCAACAGCAAACAGCAGCAGGAGAAGCAGCAAACGGGGCGGAGAGGCTGCAGCAGCTGCTGCTGCTGGATGATTTGCTGCTGCAGTACGCAGATGGCAGTGGCCTTGCAAATGGGGAGGCCGCTCTGCTGCAGCAGCTGCGCGCGGGTCTGAAGGCTCGTATTGCAGCAGTGCAGCAGCAGGAACAGGAGCAGCAGCAGCAACAACAACAGGAGGAGCAG…	MVRLLQQQQQQQQEQQQQQQRQQQQLGGRSSGNTNSSGEPSPATAAATAATAATAAASLPQQQTAAGEAANGAERLQQLLLLDDLLLQYADGSGLANGEAALLQQLRAGLKARIAAVQQQEQEQQQQQQQEEQQQEQQAQQNQPLQQAQQQEQQTQQQKPLQQEQQPVEQQQNEQQQNEQQQQQQNEQQPVEQQQIEKQQQQQQQKEEEQQDDTDDGDTPGGGGQQQQQQQQEQVYLNNEQQQIEQQQQKAQQQQPQQQIENSGLLQQLQQQLAAEESFLEEDRQRLQQQQQQDKQQQQQQQQQQHVTAEAAAASSVSSASMPQEQDGAKGGSSNTDSPAAAAAAAAAAAAAEPTGAAKGDTAAAVRRVCRRVSQGTAAAAHAAAATAALCAFYSQLAL…	12.7559	12.2674	12.0546	12.6066	12.6071	12.4139	12.421	11.6644	12.3608	12.527	12.7576	12.6316	12.1447	12.7328	12.8484	11.8206	12.2556	11.8607	12.5336	11.8372	11.4727	12.316	13.1542	13.9427	12.4336	12.0934	13.3666	12.3614	12.1624	12.0025	11.994	11.8463	11.7495	11.6519	11.3647	11.7541	12.0475	12.0831	12.1668	11.8603	12.7807	12.0307
EMWEY_00001400	hypothetical protein CDS	ATGCGGTGCCCTCCTGCTGTTCGTACAGCAGCAGCAGCTGCTGCTGCTGCTGTTGCTGCTGGCAGCCAAGCAGAAGCCTTCCGACCAGCTGTAGCAGCAGCAGCAGCAGCATGCCGCTGCTTCCATACCCGACGGGCAATACAACAGGCAACAAAGGCAGCAGCAGCAGCAACACCAGCAGCAGCAGCAACACTAGCAGCAGCACCAACAGCAGCAGCAGCGGCATCAAAATCAGCAGCACTGCAAGGAAGGCGATTGCTGCTGGGGGAATCTTCTGGCGTTGCCCCTCCTCCTATTGCTGCTGCTCTTGCTGCTGCTGCTGCTGCTGCGGCTGCTGCTGCGCGGCGTCCCCTACAGCAGCAGCGGATACTACCAAATCGGTATTTGCTGCACCCTACA…	MRCPPAVRTAAAAAAAAVAAGSQAEAFRPAVAAAAAACRCFHTRRAIQQATKAAAAATPAAAATLAAAPTAAAAASKSAALQGRRLLLGESSGVAPPPIAAALAAAAAAAAAAARRPLQQQRILPNRYLLHPTPPSYQQQASSRLLLLLQQYPAATTATTRAAAAAAAAGSFPAARWQQRGGSFLHWGGRKGEPQQTEQQQQQQQQQEPQQVQQEGSTVPEQQTVNSEDSSSSSSSSSSKSDVAAKDVAHAEHETAAPVDAAAAGDPRSSSSSSSSSSWSEALTGRFWPSKRGAAADAAEAAAEGAAAPAAAIDAAAEAAAPKSAAEAAAAATAAKTGTAAAAHHRIGFPSSPSVDHIRPPAAADPEAAAAAAAAAAAAAAAHGHGAPAWWQLQQLQQE…	9.75656	9.17493	8.8009	9.34651	9.27612	9.19476	9.22641	8.46761	8.99435	9.68475	9.13186	9.75656	7.70044	8.9542	9.03892	8.02791	8.02237	7.65821	9.31515	8.17493	7.62936	9.17991	10.2264	11.7249	9.26913	8.79766	10.6357	9.00562	8.7211	8.80735	9.42836	8.16993	7.98868	7.85175	7.65821	7.76818	8.20457	8.7879	8.6865	7.85175	9.01402	8.26679
EMWEY_00001410	hypothetical protein, conserved CDS	ATGGAAGCAGAAGCAGCAGAAGCAACTTATCAATGCAGCAAGCATGACTGCAGCAGCAGCAGACACCCATGCCAGTGCTGCAACACGACAGCAGCACCAGAAGGCAGCAGCAGCAGCAGCAGCAGGAAGCGCAGCAGCAGCTGGAGCAGTAGGAGCAGCGTCTGCAGCTACCGCAGCAGCGAACCCGCCACCAACAGCAACAACTGCAGCAGCAGCAGCAGCAGCACTCTGAGCTACCTGCTGCGACGTATGCTACCAGGTTATCTCCCAGCAGCAGCAGCAGCAGCTGCAACAGGAGAGAGCAGCAGCAGCAGCAGCAGCAAAATGCTGCGTGGTAGCCATCAACGCAGCAGCAGCGAGGGACGCGGTCGTGTTTCCTCTTTAAGGCCTGACAGCAGC…	MEAEAAEATYQCSKHDCSSSRHPCQCCNTTAAPEGSSSSSSRKRSSSWSSRSSVCSYRSSEPATNSNNCSSSSSSTLSYLLRRMLPGYLPAAAAAAATGESSSSSSSKMLRGSHQRSSSEGRGRVSSLRPDSSSSSSSSSKCSSRSSSRRSSSFGSAKDFDCSTCCSAGPAAAERMQQQQQQQKFRKYSAAAAEERGQADCCSRAAAEAAAAAADVAADLEEQLPAEAAGVAATGAAARAAAEVACTPEAVLLSRHASAAAAPSSSTAAAAAAAANAAAARRRAAAAAAARSIVSAAAAICTKVPLSRGVSKALPRSLRTLYYGQQQQQQLQQLQQRRKQQQQLRRLQQEGGKHQQGEQQKTHRQQQQLQQQQQLNWEGSDKKEAALLQQQQQQHELQQ…	13.0926	12.588	12.4046	12.944	12.8925	12.7495	12.3691	11.6613	12.2155	13.0317	12.6239	13.5762	12.0684	12.7946	12.8335	12.2712	12.7024	12.2726	12.9243	12.6504	12.2694	12.5774	13.4565	14.8792	12.476	12.218	13.7475	11.9218	11.6883	11.5122	12.318	11.527	11.2854	11.1542	11.2562	11.3669	11.905	12.4648	12.4354	11.9622	13.0232	12.6362
EMWEY_00001420	hypothetical protein CDS	ATGGCAGCTAATGAACGGGGGGAAACCCCCACACCCCCTTTCAACAGTTCCCCCTCCTCGGAGCCGCAGCAAGAGGACCTACAGCAGCAGCAGCAGCAGCCGCAGCAGCAGCAGCAGCAGCAGCAGCCTAGGCACCACCGGCAGCCCAGGCAGACGCAGCACTACCACCGAACATATCGCCATCGGGGGCCTTGGACAGAGGAGCAGCAGCAGCAGGACTACCAGCAGCAGCAGACATGGCAGCAGCAGCAGCAGCAGCAGCAGCAGCAGCATGACCAGCAGCAACAGCAGCGTACACCACGCCAGCGGCGGCGCTGGGGAGATGAGCAGCAGCAGCAGCACAGGCAGTACCAATGGCAGCAGCAGCAGCAATATCAGCAGCAGCAGCAATGGCAACAG…	MAANERGETPTPPFNSSPSSEPQQEDLQQQQQQPQQQQQQQQPRHHRQPRQTQHYHRTYRHRGPWTEEQQQQDYQQQQTWQQQQQQQQQQHDQQQQQRTPRQRRRWGDEQQQQHRQYQWQQQQQYQQQQQWQQQQQHGQQQQQRYNYSRQHQQDRERRHQQHWQHQQQQQRQHQQRRQQQQYMEQQQQQQLQLQQQQLQLQQEQLRQQQEQLQQQLQQQQQAVPDSLRDIVLNRSRQNRGRAVHEDFVQVELLPPEEWVPLSNAEEEVVVSPDGEEITRPAEVGLRRAGRVVSVALEFLTERRKAELLLALRQGAESAQQQKKQQQQQQQKQQQQQQQQQQREEEEHEQENDENYKRDMQQEEEQQEQQQQQQQQQQQEQQDKDPQQELLTEEEQQQQQ…	12.8906	12.3559	12.0961	10.9672	11.9564	11.7553	12.3788	11.5784	12.0904	9.95565	11.888	10.5878	11.8162	12.3219	12.561	9.72792	11.5177	10.1267	12.097	11.5216	9.76487	12.2177	13.0063	7.47573	12.8644	12.2615	11.056	12.4949	12.1411	11.7125	10.0835	10.5727	11.4998	11.9359	10.9694	11.7657	11.5018	11.341	11.8834	11.6013	12.4569	12.2435
EMWEY_00001430	hypothetical protein CDS	ATGGGGTGTATGTGCACCGCATCATCTAAGTCACGAGCAGATGCAGGATCTATTGTATACACACGACGAAGACCTGCAGCAGCAGCAGCACCAGCAGCAGAGGAGGTGGACGAACAGCAGCAGCAGCAGCAGCAGAACCAGCAGCAAAGGAGGTGGACGAACAGCAGCAGCAGCAGCAGCAGCACGATGACAATACTAGCTATGCTACAAAAAGTGCAGCAGCCGCTGCTGTACCAAGAAAAGCAGCAGCAGCAGCAGCACCAGCAGCAGCAGAAGCAGCAGCAGCAGCACATGTTGTATACCTCTCAAGTCGACCCTCTTTTGGATTTCCTCATCTGCAGCAAACAGCAGCAACAACACAAAGCAGCATCTCCCCATGCCGCAGCAGCAGCAGCAGCA…	MGCMCTASSKSRADAGSIVYTRRRPAAAAAPAAEEVDEQQQQQQQNQQQRRWTNSSSSSSSTMTILAMLQKVQQPLLYQEKQQQQQHQQQQKQQQQHMLYTSQVDPLLDFLICSKQQQQHKAASPHAAAAAAAAARAAATAATATTAAAAGGIVEDV	9.81378	9.21189	8.9542	7.82655	8.91289	8.73471	9.41996	8.40514	9.01959	6.74147	8.37938	7.62205	8.60363	9.11114	9.41785	6.61471	8.3966	6.91886	8.62936	8.22882	6.49185	8.95128	9.49185	4.64386	9.71253	9.07682	7.86419	9.42417	8.94251	8.75154	6.93074	7.31288	8.2854	8.84862	8.08746	8.83289	8.37938	8.17493	8.83605	8.36632	9.24317	9.21675
EMWEY_00001440	RNB-like protein domain containing protein, putative CDS	ATGCTGCCTCGAGCTCTGGCAGATAACGTCTGCAGTTTACACCCTGGAGGACCTAAGCTAACATTCACAGTAATTGCTCGCGTCTTTGAGGACGGAAGTATCAATAAAAAATTTAGACCTCTTTTCTTTAAATCTGTGATTGAATCAACCTGCCGCTTTTCTTACGAGGAGGTACAAGAAATAATAGATGGTAGGGATATACCTGAGGAGGAGAGGCCAAGCTATACAAGAGAGATAACAGGAACAGCAACTTATGGCAACGGGCTGCTGCGCTGCAGCTGCTGCACCGGTAAGTGCAGCCGCAGCATGAAGCAGCAGCAGCAGCAGCAGCAGCAACAGCAACAGCAGCACAACCAACATCACCAGCAGATGCATGCAGAGTGGCAAGTCCATGATGAA…	MLPRALADNVCSLHPGGPKLTFTVIARVFEDGSINKKFRPLFFKSVIESTCRFSYEEVQEIIDGRDIPEEERPSYTREITGTATYGNGLLRCSCCTGKCSRSMKQQQQQQQQQQQQHNQHHQQMHAEWQVHDESDPWGDKLEDAAAAAAAAAAEESLDQASTQDDNNHNNNNNNTNNQQQQQNAAARQKKGSSSNSNSSSSSSSCCCCCCELLENKDPNTPLPLLYANTNWQEIVDDLRLLDKITNNMRQKRFKETTPFTIHSAALRFCFDELQRPTGWETETHTRSHELIEELMLLANRLVATHIRFSRFQDSAVMRYHPPFKREPRFNIFLNSLKRYPDLLVHRTLAALIDNEKHPPFTPEEAEAICNACNDVGKSMREADKACSLAVLNIYLRNRH…	13.9217	13.4322	13.1384	12.0993	12.9887	12.8333	13.5575	12.7918	13.0543	10.8781	12.6682	11.7194	12.7938	13.3397	13.5195	10.9643	12.6965	11.381	12.8512	12.4003	10.7838	13.0735	13.759	9.56605	13.9218	13.3851	12.344	13.7917	13.2995	12.9607	11.341	11.8525	12.7069	13.0131	12.545	12.9482	12.6371	12.4556	13.1008	12.6353	13.6651	13.5909
EMWEY_00001450	hypothetical protein, conserved CDS	ATGTCTGAATTATTATATGCTGCTGGTGCCTATGAATGGAAATGTGCTGCTGCTGCTGCTGCTGCTGCTGCTGCTGCTGCTGCTGGTGATAGTCAGCAGCAGCAGCAGCAGCATGAACACCAGCAACAAGAGGAGGAGGATACAACAGCAGCAGCAGAAACAGCAGAAGCAGCAGGAGGAGGAGGAGGAGAAGGAGGGAAGAAAGAATATAGACCTATATGCAAGGAACAAGAAGCAGCAGTTGGTCGTCTTTTTTCCTTAATGAGCTGCAGCGAGTTCGCGTTTGCTGCTGCAGCAGGATTTGCTGTAGATATATTAGGACCTAAGACAGCAGCAGCAGCAGCAACAGCAATAGCAGCAGCAGGATGGTTATTATTATTATTACCTAATGGTCCTAAT…	MSELLYAAGAYEWKCAAAAAAAAAAAAAGDSQQQQQQHEHQQQEEEDTTAAAETAEAAGGGGGEGGKKEYRPICKEQEAAVGRLFSLMSCSEFAFAAAAGFAVDILGPKTAAAAATAIAAAGWLLLLLPNGPNTPDSLVAAAVFLGSSSECCFYPLLSAAALFPTRGSAALGVLGACRSLSLLIPILFRAAVLQQQLLSFRAAVAFFAAAVLGGCFLLALLVIPSKPYRYPSQLQQQQQQQQEQQQQLLQLEDIQQQQMQQQKKKFKKTFFISPWKQQQQQKKQQQQQQQDLDLQQQHTAEELLPQKYIKQIQEADEEIQQQQQQQQQQQQEDHTDPQQQQQQEQQQQQQQQQELSHIELQMDKTNEEEESPSSSSSSAAAASAAAAAQTAAAAAAAAT…	10.2609	9.67243	9.50978	9.03342	9.72281	9.34651	9.74987	8.97441	9.42626	8.12412	9.25974	8.03892	9.39446	9.91886	10.1293	9.23122	10.0835	9.37069	9.94837	10.374	9.66	9.41151	10.3231	6.87036	9.86264	9.64386	9.9629	9.38154	9.01402	8.63662	7.94251	8.03342	8.6865	9.59246	9.13443	9.48784	11.1033	10.3565	11.0532	12.0835	12.5599	12.4112
EMWEY_00001460	subtilase family serine protease, putative CDS	ATGTCTCGTTTTGTTAAGGCATATCTTAAGGCAAAACGCCTCAATGAGCGCAAAACCCCTTTGCCTTGGACCCCTAAATTCCTTGAGACAAGCAAAGAACCATCTATTCCTTTTCCTCTTCGTGAGAGGAAACAACCGCAAAGGGTAGACCTGGCGAAACACCTGAATATAAAAGAGGGAGACTTGGTACAGGTTATGTATGGCCGCGACTTTAATCGTCAAGGAACAATTCTAAAGATAAATAGAAGAAGAAATACAGCAATTGTTGAGGGATGTAATATAGAGGAGTACGCAAACCCTGATCCTGTGCACATGCATATGCTAAGGCAGTTAGCCTTTGGCTTCCTTAATAGCAGCAAACTATATGCAAGTCCTGTTGCTGCTGCTGCTGCTGCTCCT…	MSRFVKAYLKAKRLNERKTPLPWTPKFLETSKEPSIPFPLRERKQPQRVDLAKHLNIKEGDLVQVMYGRDFNRQGTILKINRRRNTAIVEGCNIEEYANPDPVHMHMLRQLAFGFLNSSKLYASPVAAAAAAPAPEAAAAAASTGDVVTTVTPTLLQQQQQQQQQQQQQHIMQKHKYNRHTAAAAANLFAAAAAPKLDRMHHMPSAASSATAAAAAVAASATVAAAAAPPDNPPNPAAAAAADALKSQLDTKPVAAAAAAAAAPAASPPVAVLEGFWSRALRYLSVLLLKETGETIQGDKILSPQQEPNKEVLFVFGRPECQERLSTVVESVVSAAAALTERRQKRDKRGESSSSRGEKRGEGKEQEGIEEELGEEGDEEGVQQRWSEGLHVWVAAAAA…	4.80735	4.52356	4.24793	3.90689	3.80735	3.70044	5.2854	0	4	5	6.04439	5	7.01123	6.74147	6.30378	6.84549	6.88264	6.49185	4.45943	6.80735	5.04439	5.35755	5.9542	5.52356	6.02237	4.70044	6.47573	6.16993	4.52356	5.93074	6.24793	6.30378	6.6865	7.40088	7.13955	7.61471	9.04439	7.71425	8.3443	8.44708	9.50383	9.67772
EMWEY_00001470	hypothetical protein CDS	ATGTACTGCTTAAGTTTCCTCTCACGTGGGCGTTGGCTGCCTCTTCTGAGTGCTTTGTGTGCTCTCTTCTTCTTGGGCCCTAATTCTGGTGTTGTGGAGGAGGCGAATGCTCAGTTCTACTACGGCTGGCCTAGTGGAGGTCGCTACTGGGGCCGCGGGAGATATGGCTACGGATGGGGTGGATACAGCCCGTATGTGAGCTATTATAACCCCTATGGCTACGGCTACGGCGGCTTGGGCTACGGTTACGGCTGGGGAAACCGCTACTGGTCACCATACACCAGCACCTACCCCTACTATGGTACCTTCCGCTACCTCCGTCACCTAGAGAACAAACAGAAGCGCAACAACGACGGCAACAGGGACCTCGGCAAAGCAAAACGCGTTGCTGCTAATGGC…	MYCLSFLSRGRWLPLLSALCALFFLGPNSGVVEEANAQFYYGWPSGGRYWGRGRYGYGWGGYSPYVSYYNPYGYGYGGLGYGYGWGNRYWSPYTSTYPYYGTFRYLRHLENKQKRNNDGNRDLGKAKRVAANGAVPLPDIFFEGDPENPEGPQPFSDEFLDSEDDAVLVSLPVVGKANKQDSETEADSGSETETTTAPPLSSDEEEEGVTATSSASPELEDATTASTQEPSFLETTTSTTVAPASSSED	4.64386	3	3.70044	8.01681	7.45121	7.18982	11.0967	9.98726	10.6573	13.2356	12.5304	12.8566	15.0475	14.9526	14.8154	18.1663	17.5856	17.9345	14.9157	16.8307	17.7483	4.64386	7.8392	4.58496	8.48382	8.10852	8.7211	11.8412	11.3129	11.3157	14.1952	14.5885	14.5557	16.2295	16.3362	16.4946	19.274	17.9664	19.009	19.3081	20.3742	20.4332
EMWEY_00001480	hypothetical protein, conserved CDS	...GGAGCTGAGGAGGCGCTGGTCGAAGCGGGGCGGGAAGACGTAGCTGTGCAGCTGCTCGTTCGCAAAGCAAAGTGGGCAGCGGCAGCTCGCCTCTGCGGACGCCACGCTCCACATTTGTTGCCTCAGGTGCTTCAACAGCTGCAGCTGCAGCAGCAGCAGCACAAACAGTTCAAATCGCTGCAGGAACTATGCGAGTTTTGCCATGCATTAGAACAAGCAAAGGCGGTTGAGGAGGCAGTCGATTTCTGTTTGGCTATTACTGACGTCCCCCCAGCTGATCCGCAAAACCTTCGCGACTTTTGGCTACACGCGGTGAAGCTAGCCAAAGGCCTTGGCGGATCTCGCCATGCTGCTCTTGCTGGCCGTGTTGCAGGAGAGCTGCAGCAAATGGGAGAC…	GAEEALVEAGREDVAVQLLVRKAKWAAAARLCGRHAPHLLPQVLQQLQLQQQQHKQFKSLQELCEFCHALEQAKAVEEAVDFCLAITDVPPADPQNLRDFWLHAVKLAKGLGGSRHAALAGRVAGELQQMGDTKAAGEVLLSAGRTKEALQRSLFASFWFLLCSTTAADVEASQQVHECQHAYMHMNALQCYIAAEDWATAKRLAACLGEDAETAVSLKQRLLLQEKGDITGLLQAGHTDAALLLLADNNEWTKCLQVAAEKESPLFLQLLSRRVHALLETASAAEAAEVLISAMKNSNSNISSSTCRTTSRTENMLSLCMSIASALEVHQQKQQQSSSSCGPPSDSSAAASRPSSLIKRMYLMDRDKPPSFSSVSGASALPAKSHQVAAPATAAAASA…	7.15987	6.80735	6.06609	6.24793	6.08746	6.6865	5.2854	5.35755	5.04439	3.45943	4.58496	4.80735	5.64386	5.39232	5	4.32193	5.32193	4.64386	6.26679	4.24793	4.58496	5.90689	7.59246	6.42626	5.75489	5.70044	6.97728	4.16993	4.45943	5.04439	3.16993	3.45943	3.90689	2.80735	3.58496	3.45943	4.85798	5.49185	5.39232	5.12928	4.9542	5.83289
EMWEY_00001490	prolidase, putative CDS	ATGAATTTACCTTCCGCTGCCCGGTGTGAGGGCAAAAATGCCCTTGCTGCAGACTTAGGAGTGAGGCTGAACGAGTTGTTGGGCAGAACTGTGAGCACCGACAGACCCTGGCTTGCGTGGCCGACCACTTGGAAAGGTTTGCAGGAATCTGACGACCACCTTCTGCTGAGGGAATACTTGACGAGCCCCCTGATCCACAAGGAAAAGGTTGAAGAGGTTAGACGGCAGTTCATTAAGGCGGCCAGGGCCAAGGATATTGTGAAGGAGGGAGTTGCCATTTTCCTGGAGGGCGGAACAAGCGATGAGTGGATGCTGTATTCTTCTGACTGCAACAAGGCGGCCTTTAGACAGGAGTCCTTTTTCCAGTACTTGATTGGAATAAATGAACCGGACCTTCAT…	MNLPSAARCEGKNALAADLGVRLNELLGRTVSTDRPWLAWPTTWKGLQESDDHLLLREYLTSPLIHKEKVEEVRRQFIKAARAKDIVKEGVAIFLEGGTSDEWMLYSSDCNKAAFRQESFFQYLIGINEPDLHAAYILASEEILLFTPKVPNDALRFVGPPKDPAFYSSRYAVTDVFQVKEPKEVEEELRRRGIHTLHVLKGVNSDSGRPVRPPKALSSFTSFSVDDASLYEILVDCRVRKGGDFNGYATDITFTYPASGSFTAPQRAIYEAVLEAQRAVIERMRPGAEWTELHRLAERTVLQHLKVRRDRKG	10.115	9.56986	9.31967	9.24555	9.45533	9.15482	8.66534	8.22882	8.40939	8.75822	9.10852	9.20945	9.55842	10.1137	9.99435	9.48784	9.79442	9.65464	9.18239	8.89178	8.09803	9.26444	9.82655	9.15228	8.40088	8.26209	9.21432	8.55075	8.24317	7.91886	8.87344	8.95128	9.24555	9.53528	9.58684	9.53138	10.1497	9.47978	9.97011	9.22882	10.3298	10.1984
EMWEY_00001500	sedoheptulose-1,7 bisphosphatase, putative CDS	ATGGCGAGCAGAACGGCTGATTTTTCTGGTTTGACGCTTGAGCAACTCCTGGACAAGTTGTCCACTAGTGCCGACTTAAGGTCCGCCCTCCCGACGCTCTTCAAAGAATGCGGCCGCATAAGCAAAGCCCTCCGCAACACGAAAGTCACAAAGTCAGGCACCAGCAACAGTTTCGGGGACGAACAGCTCTCCGTGGATCTCCTGGCTGAGCGTCACCTGAGGAACTGGGCAAAGGCGTGCCCATCGGTAAAGGCCATCAGTAGTGAGGAAGAAACAAATCTGGAGGAAGTTAATCCCGGGGGTTCCCTTGTGGTCTGCTGGGACCCGCTGGATGGGAGCAGCATTATTGACTGCAACTGGAGCGTCGCATCGATCTTTGGAATTTGGCAGATTGGGGAA…	MASRTADFSGLTLEQLLDKLSTSADLRSALPTLFKECGRISKALRNTKVTKSGTSNSFGDEQLSVDLLAERHLRNWAKACPSVKAISSEEETNLEEVNPGGSLVVCWDPLDGSSIIDCNWSVASIFGIWQIGEKGLQWNGPNTLIGATGRQLVAALLVIYGPRTTALLAVDGSTFDLQLDADDGDPVVLRGPCSIRKEGAKIFSPANLRAAQDLPAYNKMVQQWMEKRYTLRYTGGLGPDVYQLFVKGHGVFCNPASSGAPAKLRLAYEVAPIAYLVEAAGGRSSNGKCSALDVALEKMDHRTAFCCGTEGEVTNFEAALRS	11.3106	10.8688	10.7322	10.403	10.7541	10.5362	9.19722	8.59246	9.07414	9.9901	9.7039	10.021	9.70217	10.0993	10.29	9.29002	9.99435	9.38586	10.1124	9.36851	8.96578	10.4848	11.1904	11.7797	10.1548	9.87958	11.1935	8.74819	8.92481	8.67948	9.89633	9.25739	8.90689	9.20701	9.43671	9.14975	9.91439	9.66711	10.1997	9.45121	10.7879	10.5651
EMWEY_00001510	hypothetical protein, conserved CDS	ATGGCCACAACCACTTACCCTTCGCCTTATCCGGCGTATACGGAGACATATCTAACCCCGGAAGGGTACATTCAAGGGAATGGCAGCATGAACAACATGGCATACTACGCTGGAGGCCCAGACCCGATGCAGCCCTGCGCACCTTCCGTTGCACAGCAGATCCATCATAGCGATGATATTGAAGTTCACCGATTCGACCCCATGCCAGCTTACAATTACGTTCCCACAACATCTCCCCCCTTGTACGAGCCCGCCGCTGGAAGCCTGGGCATCAGTCACCAAGATCCAAAGATGCAGACGTTTTGCCATGCATTCGGCAATAACTTCTCCTTTTATAACACAGCAGCGAACAGTGGGATGCCTCAAGGCTATCACATCGCCATGCAGGGATTCCCTGAG…	MATTTYPSPYPAYTETYLTPEGYIQGNGSMNNMAYYAGGPDPMQPCAPSVAQQIHHSDDIEVHRFDPMPAYNYVPTTSPPLYEPAAGSLGISHQDPKMQTFCHAFGNNFSFYNTAANSGMPQGYHIAMQGFPEAAAARVAIKKEIPTPPSMVQQVQQDVQQAKKNKRRSIACC	11.352	10.783	10.4574	11.0895	11.3371	11.0954	11.5807	10.722	11.4372	10.7524	12.0634	11.0701	13.6829	13.7637	13.7722	13.2181	13.3229	13.5479	10.9278	11.374	10.8742	10.242	11.0189	8.36632	10.9498	10.5459	11.1261	11.5201	11.1459	11.115	11.8372	13.0049	12.9732	14.2002	14.335	14.4019	13.8267	13.0641	13.6451	12.6202	13.7039	13.5597
EMWEY_00001520	SF-assemblin, putative CDS	ATGGCGATGTTGCCAGACCTGAAGTCGGACCGGCTGCGAATGCAGCTCAGTACTGTGGACGAAAGATTCGCGGGCTTCAAGAACTCTATTGCAGATGACTCGCGCAAGAGGAAGCAGGTAGATGAGCAGAGATATCAGGAAATAAAAGAGTCGATATTAGCTGTAGAGAAGACGCTCAATCAGGAGATAAAGAGGAGAGTCGATGCTAACAAGGCACTCCAACAGATATCGGAACAGATGGCTAATGAAATGCTTGACAGGCTACAGCTGCGGATAGTAAAGTACATAGAGAGCCTCACGGTGTCAATGGATATGCTGATAACACGCTGCGAAGGCCTGGAAAAGGGGCTCGCCCAAATGAAAGGAGACTTACCCAGCAAGCTTGAGCAAGATTTCGCA…	MAMLPDLKSDRLRMQLSTVDERFAGFKNSIADDSRKRKQVDEQRYQEIKESILAVEKTLNQEIKRRVDANKALQQISEQMANEMLDRLQLRIVKYIESLTVSMDMLITRCEGLEKGLAQMKGDLPSKLEQDFAALQREAAALRQAFAAETKNKNERESLACKKLGEFQLLVDSKFEAEIAVRQEQLNLIKREVERLVKGDDAHEQFHAFIMEELMALKNGLALATQAREQSDDEIIQAINQYTTALQKGLRTINTL	14.6255	14.1057	13.8985	14.3865	14.6187	14.4742	14.3727	13.7593	14.2079	14.2538	14.5295	14.363	14.3226	14.7249	14.9073	14.0046	14.6868	14.1009	13.9173	14.07	13.4798	13.7541	14.4488	13.3895	14.3235	13.9193	14.9109	14.2536	13.9299	13.8797	14.04	13.9515	13.8578	13.4561	13.5954	13.7181	14.2674	14.3176	14.5681	13.8601	15.0594	14.7214
EMWEY_00001530	hypothetical protein, conserved CDS	ATGAGAGCGCATGTGCGTCGGTCTCACAGCAGATTGGGGAGGCCTCGGTCCCACAGAAAGGCCCTTCTACGGAATCTCGCTACCCAGCTAATAAGACATGGCAGCATCATAACGACGGCAGCCAAGGGCAAGGAGTTGCGTCGCGTAATCGACTCTAAAATTATCTTAGCAAAGAAGGGAGGTCTTCACAATTACCGCCAGGCCCTTGGCTTTTTTTACGACAAGAAACTTACAAGGAAATTGTTTCAGGAGGCCCCGACACGATTCGCCCGAAGGAACAATGGATTTTCTCGATTGTTTTCACGTTGGTTTCCAGCACCAGCGTTGCCTGCTGGTGCTCTTGAAGTATTCTTGGGGACTGTTTTCTCTAACTGGCTGGTCAAGTTTTTTAGTGTGTAG	MRAHVRRSHSRLGRPRSHRKALLRNLATQLIRHGSIITTAAKGKELRRVIDSKIILAKKGGLHNYRQALGFFYDKKLTRKLFQEAPTRFARRNNGFSRLFSRWFPAPALPAGALEVFLGTVFSNWLVKFFSV	13.3385	12.8351	12.6161	12.9526	13.2393	13.0676	12.8603	12.2186	12.5901	12.9106	12.8262	13.007	12.8603	13.3028	13.478	12.8416	13.3184	12.9427	12.5791	12.6094	12.2892	12.3245	13.0449	13.0405	12.7566	12.2677	13.494	12.4346	12.1687	12.0901	12.3233	12.2886	12.0604	12.0808	12.1424	12.3435	12.8663	12.8556	13.1652	12.5519	13.7645	13.3863
EMWEY_00001540	hypothetical protein CDS	ATGGACAATTTTATCCAGCACGCTGTTAAAGCTGTTCTAGTGCTCCTACGGCCATTTGCCATTGAAGATGCGATGCAACTGTGTGTTGAGGCCAAGGCCGCCCACTGGCACTCACCGCAGTGGCATAAGCACCATCACATTTTGCAGCGCAAGCTAGCCATGATTCGTGGTGGTTTGGGCGGAAGGCAGGATGCAAGTGGACCAATCCAGACGAAAGTGGAGTTTCCATGCTGGGCAGGAACAGTGGAGACGGCAATATCAGTAGGCCGACTTGCTGCGAAAACACCGCAAGCATTTGGATCGGCTGGATCGCAAAAGGAGAATGCAGCAGGTAATAAAGTTGATCCTGCATGTAATGACCTATTGAAAGCATGGACGATTTTGGATCCACAATTGCCA…	MDNFIQHAVKAVLVLLRPFAIEDAMQLCVEAKAAHWHSPQWHKHHHILQRKLAMIRGGLGGRQDASGPIQTKVEFPCWAGTVETAISVGRLAAKTPQAFGSAGSQKENAAGNKVDPACNDLLKAWTILDPQLPQVVRSALFSGGSPEDVDDQIYTLQKSLEPPRSAGENEHFAGYLVAKAALAQRYFPLARVMTKALERWQAGTTSVTVLQRMLETETELRLREFLCELGHQEGTGFSPPTDFSLLSASAREPCPIPDLRVQAVRRLDECLTALAHVSENGDLVEICVATMWNIARPCLGPDTRRHIYRSLQKASNALDRCQSSHMSLRVHLFHQLAQCEVEEELFKAAQATVNRALKIERSYCPVVYHGSELASASQPATSVVDNPVLATTCALESDS…	5.42626	5.04439	4.16993	5.70044	5.52356	5.78136	4.08746	5.12928	4.90689	5.45943	5.35755	5.35755	5.67243	6.55459	6.53916	7.14975	7.3837	7.27612	5.80735	6.37504	5.9542	5.2854	5.39232	4.70044	6.06609	6.02237	6.97728	5.9542	5.2854	5.70044	5.9542	6.2854	5.97728	6.50779	7	7.11894	8.2854	7.8009	8.33092	8.17991	8.89785	8.71425
EMWEY_00001550	subtilisin-like protease, putative CDS	ATGGCCTTCCGCTTTTCGTCCCTTGCGCTCTGCCTGGCTGTTCTTGGAGGGTACTCACCTTGCACGGCTTTCCGCGATGGTTCCCATATGAACGTTTCATTTGAAGAGCATAGAAATGGAAGTTATACTATTCCAGCAACCGGACAAGGAGTCGAAGTTCCTTTTCCAGAGCCCGTGGACAGGCCGAGAAGATCCAGTGGCCCTCTTCGTCCCGTGGTTGCAGGACCTGCAAAAGCCCACGACGACAATTTCCATGCAGAAGAAGAGTACGAGCATCAAATACAGCTACATCCATTTATGACTCCAGTTGAATCACCTGAAGGGTTGCCCGAATGGAGAAGAAACCTTCGCTTCGGGGAAGCCACATATTCGCCGCAGAGAACGCGCGCATTATCGCAA…	MAFRFSSLALCLAVLGGYSPCTAFRDGSHMNVSFEEHRNGSYTIPATGQGVEVPFPEPVDRPRRSSGPLRPVVAGPAKAHDDNFHAEEEYEHQIQLHPFMTPVESPEGLPEWRRNLRFGEATYSPQRTRALSQTDRGERKRNGRQFMNKDTNEWEVGGRLLSESPSFRAGRVDFREESLLSSSVDGKPEDRSASTANIDEEQMDTSSSVDENTDSRVVLEVTRKMKSVDGSISIPSPLAHSLLYRTRDIANPLTFANFLAEGQEWLIPGTGSLWEGLGRHVDSLFSGLFLKTASVLPNYKRNVIICYKEYKPSMWIEMFGQRNQFLRQLASLFQGTHRMQSVYLRNLGMEIFEVPPLWRVREFIATVLKLDKYVSHVYTDHLVSDFDNELQVALQDDSS…	15.1733	14.6443	14.3978	14.796	15.2482	15.1225	15.0118	14.4529	14.8347	13.0039	14.8075	13.6556	15.1666	15.2415	15.5809	14.5639	14.9766	14.7088	14.2958	14.0268	13.0037	14.3837	15.1119	10.6239	15.0191	14.6117	14.9542	15.0531	14.7874	14.7008	13.2979	14.6817	14.7448	14.5979	14.3787	14.833	15.091	14.6661	15.0378	14.621	15.7567	14.8068
EMWEY_00001560	golgi SNARE protein, putative CDS	ATGGAGGAAACGCCCTCGAAGGATACGCTGGCCGAATTATATCCACAATGCTTGTCACTTAGGAAGGAACTAGACTCTCTTCTCCGGACAATATCTTCCCCAGCAGCTCCATTGCACCAAGGGTGCCGATCCTTTGCTGGTGGACCTGTAGGCCAGGAAGGTGCGGTAAAGGGCGCAGAAGCACCTTTTGGGGGCTGGGAAGTTCGAGGAAACGGGGGTTCGTCGGTGGCGAAGCTGCAGCGATTCTCAGCCCTTACACGCCAGTTTTGCATTCTTGTCCTCAGTCTACAAGATGCACTCGCATCGGCGAAGTCTGGCGGTTTATCGCGGAATATGCACTCAGTGTGGGAGCGAAGGATCCAGGACATGGTGGCGGATGCGGAAAGTTTCAGAAGAGAA…	MEETPSKDTLAELYPQCLSLRKELDSLLRTISSPAAPLHQGCRSFAGGPVGQEGAVKGAEAPFGGWEVRGNGGSSVAKLQRFSALTRQFCILVLSLQDALASAKSGGLSRNMHSVWERRIQDMVADAESFRREAESRMNLEQQRLQEAMRDRKALLGQADRSKRWGDMRNAELMYAKERDRLQESRTMLDSVLSQGWSVVGQLVSQNAALKSARRKVLDMASSSGVASTLLGAVGRRQQGDKWLVYGGMIITLIFFFVIYRLVHHGSIFGFSSVTEEVDDATIREFTPSH	10.7202	10.196	9.95565	9.67772	9.81698	9.85953	8.99435	8.41363	8.74819	8.49586	8.74147	8.99718	8.81698	8.89482	9.20701	8.9571	9.35975	9.00562	9.41574	8.70736	8.24793	9.56033	10.2586	10.8742	8.87652	8.45943	9.88417	8.55842	7.92481	8.30378	7.8009	8.07146	7.76818	7.92481	8.08746	8.04439	9.2503	8.90388	9.25739	9.77808	10.9307	10.8681
EMWEY_00001570	hypothetical protein, conserved CDS	ATGGCGGTGGCAACTCATAGCTCCCATGCAACAATGGTTAACGACAGTAACATGTCACTCGAGGGCATGGACTGGCATGGTGTCTACAAGGATTTGCTGTTTCGACGGGGAACCAGCAATCCCCCCTGCACCCACCTTAAGTCTGACGAAAATGCAATAGCCGTCTTACCGGAGACCGACTTGGAGCTGCGACAGAGTTCAAAGGGCAACACTAATGGGATTGAAGGGGATCAATTGCCGAAAGACCCTGCTTCTCTCATCCAGGACTTTCTGAACGACTCACCAGAGGCGCGGAAGCGCGGCTGCAGGAACATTTCGCGCATTCTTCGTGCACTTGGGAGTGCGGTTGATGAGTTTCTACTTTTCCTGCAAGAGTTTGAGGAGGGCGAAGATAACGAA…	MAVATHSSHATMVNDSNMSLEGMDWHGVYKDLLFRRGTSNPPCTHLKSDENAIAVLPETDLELRQSSKGNTNGIEGDQLPKDPASLIQDFLNDSPEARKRGCRNISRILRALGSAVDEFLLFLQEFEEGEDNEDVLVVLCNELKKFFDGPKDFRCGREECPFLWAGGLSIISSLLLRIMLHRDKELHAAASHAFAALVLSCNLAEFLGNKVAFQVLELCEDKQSASRQTAAGLLPTLLHCTRRCLADILARQGAQATPDDRRNLETLLELKGKLFDSYIALCGDKSCSVQLAAGQQLPTFVDYVAAEVEMLQRGLPTQQIVDGMTDTDSVGADTAIGELMIAVYAATQKFALSLHESCRMQGVAAVAAMARRNAAAFRAIGNSFFPLLSSDSSWRVRAT…	11.794	11.2216	11.0119	11.4843	11.7022	11.5656	11.1491	10.4808	10.8834	10.5821	11.0362	11.1157	11.0014	11.4263	11.6266	11.0993	11.4712	11.258	10.8471	10.7432	10.0875	10.8819	11.6653	11.5028	11.1402	10.8619	11.7928	10.7698	10.5565	10.5803	10.3869	10.6493	10.5708	10.2866	10.3869	10.6502	11.5147	11.3907	11.5167	11.4993	12.6149	12.2784
EMWEY_00001580	DnaJ domain-containing protein, putative CDS	ATGTACTTCAGCAGCTTTCCCTTTGGGGAAGACATACCGGGCCACGGCAGGCCCAGGGGGCCGCCTAAGGAACGGAACACAACCAAGTTCTACGAGCTGCTCGAAGTAGATAAAAATGCATCCGTACAAGATATAAAGAAGGCATACCGGAAGTTGGCAATTAAACACCATCCAGACAAGGGAGGAGACCCCGAGAAGTTCAAAGAAATATCTAGGGCCTACGAAGTGTTGAGTGACCCAGAGAAGAAGAGCATATATGATGAGCTGGGCGAGGAAGGGCTTGAAGGGGGGGGCGCAGAAACGGACCCCTCAGATATTTTTGACTTGTTCTTCGGAGGGAGAAGGCCAGGCAGGCAGCAAAGCAAGAAGAAGGGGGAGGACATCGTCAGTCCCATCAAA…	MYFSSFPFGEDIPGHGRPRGPPKERNTTKFYELLEVDKNASVQDIKKAYRKLAIKHHPDKGGDPEKFKEISRAYEVLSDPEKKSIYDELGEEGLEGGGAETDPSDIFDLFFGGRRPGRQQSKKKGEDIVSPIKVTLEQIYNGAPRRMAINKDVICKDCEGRGGPADAFITCKECDGSGVKVMIRHLGPMIQQTQGICSSCKGQGRSIEASKRCKTCGGKGVCKERKILQIFIERGVKNHHKIVFRGEADERPGEIPGDVVLEHTMFKRRGNDLFMTKKITLYEALCGFKFLLTHLDGRQLLIQGSPGEVVKPDAVMCVKGEGMPNHKNPFIHGELYIVFDVEFPQKVPESLYPKFREILPQPESTPMVDEDDPKIEHHVCESVTAEELRARQQQQRTQG…	12.8216	12.3143	12.0144	12.4893	12.7932	12.6387	12.3185	11.5522	12.1482	11.8696	12.192	12.3069	11.896	12.3376	12.5687	12.1459	12.5474	12.1564	11.9337	12.0553	11.3061	11.8529	12.4998	13.2055	12.2755	12.0144	13.0913	11.7499	11.5661	11.5023	11.1668	11.4126	11.1222	10.8727	10.9462	11.0788	12.2098	11.9531	12.2639	11.7657	13.0343	12.7901
EMWEY_00001590	hypothetical protein CDS	ATGGTAGTAGGTACCACGATCCTGCAGCAAGCGGAGCTCCTGCGAACAGGGGAACTGCAAGAGCAAGTGAAGAAGGCGACGCCAGACCAGCTAAAGCAAATTTTCCAGAAGCTCGTTAAGAGCAATCGAAAGGTGGAGGCAGATCTTGGAGCAGCCAACCGAGCAGTTCGACGGCTAATTGCTTCCACGATGTTGGAGGCTGCACACTCAAGCAGGGCGGATAAGGCACGACGACTGTCACCCGAAGAAGCAAATCTCTTGGCGAAGTGGAATGAGCGGTTTGGAGGCGCAGGACACTACACTGCTGACTGCCCGACATCGGCACGAAGCGTGGTCGGTAAAGGGGCTAGGCAGCCGACCACACGTACTAGTGATGAGAGAGCTAACCGTTTAAACGAG…	MVVGTTILQQAELLRTGELQEQVKKATPDQLKQIFQKLVKSNRKVEADLGAANRAVRRLIASTMLEAAHSSRADKARRLSPEEANLLAKWNERFGGAGHYTADCPTSARSVVGKGARQPTTRTSDERANRLNEKPRDTRDYKAYNCRRQGGQKAAEAA	0	0	0	0	0	0	0	0	0	1.58496	0	0	0	0	0	1.58496	0	1	0	1.58496	1.58496	0	0	0	0	0	0	0	0	0	0	0	0	1	0	1	3.16993	1.58496	0	2.80735	2.80735	3.45943
EMWEY_00001600	hypothetical protein, conserved CDS	ATGACAGCCAGCACCATGCAGCAGCAACTGCTGCTGCACCTGCTGCTGCCGCCGTTGCTCTCTCTCGTGTTCTTCCTGCTGGCGGGTTTGCTGTTGCCTCCCATCCTCTCCTTCTTGCTGCCTCGTTTACTCAGGCGGGTACTTATTAAGAGAGTTCACAGGAGCAGCGGCAGCAACGCACACAGCAGCAAGGGTGACGACAGCAGCAGCGGCAACAACAACACTAAAGTAGCAGATGAACAGGGGCTACCCGCGGCTGTTCAATCCCAAGAAGTACAGCATAGTTTGGGAGTGCTGCCTCCAGCAGCAGAGGCTGGCGCAGCGCCTTCTGTTGCTGCGCGGATCTGCAGCAGCACCACCAACAGCACCAGCAGCACGAGGTGTCTGTACTTGACGTGC…	MTASTMQQQLLLHLLLPPLLSLVFFLLAGLLLPPILSFLLPRLLRRVLIKRVHRSSGSNAHSSKGDDSSSGNNNTKVADEQGLPAAVQSQEVQHSLGVLPPAAEAGAAPSVAARICSSTTNSTSSTRCLYLTCNSLHHSGFLSLKDAVILLEEEVTQHCASCSSSNSKSRIKIGKCKSCITHKRSETRVAVSSLRLSLSHKEKEETPLPCSSSSSSSAETAEGNGAARAELANPEAAADQRSSSSNKSDNGSRDRSRRTLDERRSSSGRSGSTRLLREFLAPVSFLFGCLLLIRQALQQSRRSSKRPLSSRVLLTAGRISVTCRFQSSNNNSSKSSINNSKENTPEPAGKLEAQCPQLPATAAAAAAAAPATRSPSLLQFVLRLCLLHAVARTCAFRAG…	13.1671	12.6371	12.431	12.9136	13.0205	12.8891	12.5727	12.0607	12.4861	12.5428	12.8622	12.8809	12.8412	13.2046	13.3784	12.9272	12.9449	12.9848	12.8378	12.3357	11.7082	12.1367	12.976	13.5062	12.1583	11.6821	12.9782	12.2095	11.9996	11.9651	11.8001	12.2647	12.1325	12.7497	12.3761	12.884	14.0229	12.9862	13.4544	13.3641	14.0464	13.254
EMWEY_00001610	DNA mismatch repair protein, putative CDS	ATGTGGGATCCTGACGAGATAGCAGAAGTAGCAGCAGCAGCGGCGACGCAGCAGCCGGTTGAAGCAGCAGCAAAAACAACAGCAGCAGCAACAGCAGCAACAACAGCAGCAGCAACAGCAGCAGCAGAAGGAGATAACTCCAATGAGGAGGATGGAAAGAGCTCATCACCAAGCAGCTGTCCTGCAGCAGCAGCAGCAGCAGCAGCACCAGCAGCAGCAGCAGCAGCAGCAGCCGACATATTTCGAGAGTCTGAATGCCCTGAAGCAGCAGCATTATCACGACCACGACCATTAGCAGCAGCAGGAGCAGCAGGAGCAGCAGGAGCAGCAGGAGGAGTTCGCCGTATCCGTTTGCTGCCTGAGGAAGTTGTTCGTCGTATAGCAGCAGGAGAAGTAGTT…	MWDPDEIAEVAAAAATQQPVEAAAKTTAAATAATTAAATAAAEGDNSNEEDGKSSSPSSCPAAAAAAAAPAAAAAAAADIFRESECPEAAALSRPRPLAAAGAAGAAGAAGGVRRIRLLPEEVVRRIAAGEVVSRPAAALKELIENSLDAAALRVSVHCVGGGLKLLQVADDGSGIAAADLPLLCARHCTSKLQQLQQLQQLQSFGFRGEALAALSGVSRVRVYTKQRYTPHGLQCTYTSGVLEETPKPYPMTAGTTIKATDLFFNLSARRNVFFSSSAAAAAKGTAAATAAAAGAAATPSAAAAADEYLRCLQVVSRYAINNPHVAFRMRRQQQQQQQQQQLPDLTTQVFGLAEAKQLLQQLKRQRSQQQPDYSSSNNNSSNSNTNSNSNSSMSCSCC…	10.2969	9.7211	9.46352	8.16993	8.47573	8.24793	7.37504	6.65821	7.12928	6.82018	7.34873	7.50779	7.39232	8.05528	7.93664	7.91289	8.43879	7.89482	9.59991	8.86728	8.37938	9.39446	10.2773	10.5333	7.63662	7.54689	8.36632	6.61471	5.80735	6.40939	6.65821	5.80735	6.20945	6.37504	6.42626	6.75489	8.46761	8.37504	8.5812	9.33985	9.98584	9.76653
EMWEY_00001620	proteasome A-type and B-type domain-containing protein, putative CDS	ATGCCTTCCCTCCCTCCCTCTTGGGTGCCCCTAGATCCTGAGGCGGCAACAGCAGCAGCAGCAGTAGCAGCAGTAGCAGTAGCAGCTACGGCAGCTGGAACGTCAGCACCAGAAGCAACAGCGGCGGCAGCAGCAGCAGCAGCAGCAGCAAGTCTAGCCAATTCAAGAGCTGCAAGCCAATGTCTTGTACACCGAGTAGATGAGCTGTCTATCGTCAGGCTAGGCAGCCTGCATGCGTTGGGAAGCAACAGCAGCAGCGACAGCAGCAGCACCGGCAGCAACAGCAGCAAGAACCGCAGCAGCAAGGCTAACGAGCTGCGATCAATAGTCTTTGCTGGTCCCTATAACAACAGCAGTAACAGCAGCAACAGCAGCAACAGCGGAGGCTTTTGCAGCAGC…	MPSLPPSWVPLDPEAATAAAAVAAVAVAATAAGTSAPEATAAAAAAAAAASLANSRAASQCLVHRVDELSIVRLGSLHALGSNSSSDSSSTGSNSSKNRSSKANELRSIVFAGPYNNSSNSSNSSNSGGFCSSSSSVLDGLQQQQQQQQPTTAAAAAAAAAAYRLANQGVLQGCPPGAAGAAGAAATAAKPGDTLSPVTTTSSVLAMTYKDGVIMVADTTVSYGRMVRFRGQRRFIELNKKILICTTGEYSDHQYLERELAALIHEDALHACTTGCTISSSGSSICTTTTSSSSSSSSSNSSSSSSRTEALLTPKAIASYTARTLYNKRCRFNPYWLSVVVAGYMGPPTGIHQQQQQQQEQQQQEQQQQQGMAKAGNEMYLGVADLLGLGRYFAITLMR…	9.40939	9.17991	8.55459	6.50779	6.91886	6.96578	5.52356	4.90689	5.42626	4.75489	6.10852	5.32193	4	5.20945	5.80735	3.58496	4.64386	4.42626	8.24317	5.61471	4.85798	8.8392	9.56796	9.81858	6.63662	5.90689	6.9542	5.20945	3.32193	4.52356	5.14975	2.32193	4.70044	4.39232	4.32193	4.08746	5.83289	5.93074	6.14975	6.17991	7.29462	7.59991
EMWEY_00001630	hypothetical protein, conserved CDS	ATGATGCTGCAGACAGCACAAGGTGAACCAACAGCAGCAGCAGCTGCTGCTGCTGCTGCTGCTGCTGTTGCCCCTGTTACTGCTGCTGCTGCTGCTGCTGAGGAGGCAGCCACACAGGAGAGACAACTTACTACCCTGCAGCAGCCATTCTTTAATGATGTGCTGCCCCAGCTGGCGCAGCAGCTCGTTGCTGCTGCTCGTGCAGCAGGCATTGCCCTCTCTCTTGCGCATGCAGCTTATTTGCTGCTGACTATACCTCCTGCAGCAGCAACAGTAGCAACAGCAGCAGCAGGAGAGAAGGTAAGCGAGGACGTAGCAGCAGCAGCCGCAGCGCGTGCCCCTCTGGATTCTGCAGCAGCAGCAGCAGCAGATGCAGCAGCAGCAGCAGAAGGAGTGCAG…	MMLQTAQGEPTAAAAAAAAAAAVAPVTAAAAAAEEAATQERQLTTLQQPFFNDVLPQLAQQLVAAARAAGIALSLAHAAYLLLTIPPAAATVATAAAGEKVSEDVAAAAAARAPLDSAAAAAADAAAAAEGVQELVEQALDSVLPITRLPCIYSLPLQLRKQHLKELSCIVLAALLLQQRKAIAVANAAAAAAAAAAAGTSKTSGEQTVKSPPPAAAAAPAAAAAATATAAKSATRKPPKPTKAEAAAAAKKLEAAQRAAAAAEKFDWLVPPEQLAAVLAAEQQQLLLQQALQGQDALQRIRNIFSISEAQREAIGVDDNLAAVIATESVFRVQQIRFVQALLVQQQQRHGSAAAAAAVCVEELSAAESCLQQHKGEAPPEIVYRHLAAAGAAYLGVYK…	3.32193	2.32193	1	2.32193	3	1	2.32193	1.58496	3.16993	2.58496	3.16993	2	2.80735	1.58496	3.70044	3.32193	3	3.08746	3.16993	3.16993	3.58496	2.58496	3	3.90689	2.16993	2	1.58496	1.58496	1.58496	2.32193	3.39232	2.80735	3.90689	4.08746	2.58496	3.16993	4.58496	4.08746	3.90689	4.97728	5.83289	5.20945
EMWEY_00001640	hypothetical protein, conserved CDS	ATGAAAAGGCGAGCGACTCATGTCTTAGTCGCAGCCTTATTGCTGCTGCATTCTGCTGCATCTCTGAGCCCTGCAGCAGCAGCAGCAGAACCAGGACACCCCACAGCAGCAGCAGCAGGCACCACTCCTGCTGCTGCTGCTGCTGCTCCTGCTGCTGCTGCTCCTGCTACAGAGCTTGAACTTGCTGCTGCTGACGAGGTGTACGACTTCCCGCTGCACCGTTTAGCCTTTGGCTCTTGTTTCCGTCAGCAGCAAAGATGGGAGGTAGAAGCACTAGCAGCAGCAGCTGCTGCTGCTGCTGCAGATCCTGCTGCTGCTCCTTCTGCTGCAGCAGCAGAAGCAGCAGAAGCAGCAGAAATACGAGAGAAAGTCTTCGAAACAATTTTAGCTACGAAGCCA…	MKRRATHVLVAALLLLHSAASLSPAAAAAEPGHPTAAAAGTTPAAAAAAPAAAAPATELELAAADEVYDFPLHRLAFGSCFRQQQRWEVEALAAAAAAAAADPAAAPSAAAAEAAEAAEIREKVFETILATKPQGWLWIGDAGYAGMNDGGKNQENKEEILRSFLSFLNIKPQSPRWTRKGLYSSHLFPLPQQQQQQQQQQQTQTQQQQQEQQQQREGDHQQQKQQQQQQQEEGVRL	7.7211	7.08746	6.94251	5.83289	5.93074	5.88264	5.2854	4.80735	5.52356	5.32193	6.04439	5.72792	5.42626	5.45943	5.97728	4.08746	5.32193	4.32193	7.17991	5	4.52356	5.61471	6.83289	7.07682	4.08746	3.45943	4.9542	3.58496	3.70044	3.80735	4	3.58496	2	3.45943	3.70044	4.45943	4.08746	3.16993	4.39232	3.58496	5	4
EMWEY_00001650	hypothetical protein CDS	ATGGCGAGGCAGCAGGTGTATGCTGGGCAGCAGCAGCGGTTGCTGCTGCTGCAGCTGTTTGCTCTCATTGTGCTGCTGTGCTGCAGCACATTAGCAGCAGCAGCAGAATCAACAGAAGCAGCAACAGCAGCAGCACCCGAAGCAACAGTAACAGCAGTTGCTGCAGCAGAAACAACAACAACATCTGCGGCAACAACAACAGCAGCAGCAGCAGTAGGGCCGACTGCAGCAGCAACAACAGCAGCAACAGGGCCAGCAGCAGCAGCAACAACAACAGCAGCAGCAACAAAAACAGCAGCAACAGCAGCAGCAGACCCAGCAGAAGCAGCAGCAGAGCCCGGCTGCACAGACGAAGACATGAAGATTATTTGGATACCTTATGTGCCTCCGCAGCAGCAG…	MARQQVYAGQQQRLLLLQLFALIVLLCCSTLAAAAESTEAATAAAPEATVTAVAAAETTTTSAATTTAAAAVGPTAAATTAATGPAAAATTTAAATKTAATAAADPAEAAAEPGCTDEDMKIIWIPYVPPQQQQQQKQQKQLGRGTASAFVTIQHLAAEAAAAAGRAHEAVTAATSAAAAALAAAFPEETQTSSKDDSSSSSSSSSKSNPTSSSGSSKSGTSSNSKRGVTTSSSNSSTGSNSGSDSDSKSSSSSTKSSSSSSSSKTESTKKPEKAGSIRVDNSNRDSSSRKSSSSSSSSSDSSSSSSSEAMREKMNSVIAMNSRAAREAAHAAQYAGAAAAAAAAAAVAAAAVAASAADNNNNSSISSSSSSSSSNVGISLVPALPQQQQQQQQQQQQQ…	16.1474	15.6313	15.4383	16.0438	16.0048	15.8594	15.4338	14.7535	15.3508	15.8315	15.7498	15.8809	15.2422	15.8489	15.9538	15.4302	15.9185	15.4102	16.0364	15.6215	15.359	15.3133	16.1286	17.1859	15.3829	15.1213	16.4221	14.578	14.3381	14.1726	14.8081	14.3633	14.1461	14.2524	14.2353	14.4558	15.1897	15.5515	15.648	15.1793	16.2341	15.6136
EMWEY_00001660	hypothetical protein CDS	ATGTCTCTTCCATGGCTTCCTGCTGCTGCTGCTGCTGCTGAGCCAGCAGCAGCAACAGCAGCAGGACCAGGAACTGCCGCTGTAGCCTCGCCCTCCTACAGCCCAGCAGCAGCAACAACAGAAGCAGCAGCAACAGCAGCAGCAGCAGCAGAGCAGCGCCCAGCAGCGGAGCTAACAGAAACATTGTGGAGATCTTTCTCTGACTTATTATCCTTACCTCCTCCTGCTGCTGCTGCTGCTGCTGCCCCCCCTTACCTTTCAGCAGCAGCAGCAGAAGAAGGTGCAGCAGCAGCAGCAGCAGCACCAGCAGCAGGTAGGCCTACTGGCCTACTAAGCGACTATGAGGCTGTTGAGCAGCGCCAACAAGATGCACCTGCTGTTGCTGCAGCAGCTGTTGCT…	MSLPWLPAAAAAAEPAAATAAGPGTAAVASPSYSPAAATTEAAATAAAAAEQRPAAELTETLWRSFSDLLSLPPPAAAAAAAPPYLSAAAAEEGAAAAAAAPAAGRPTGLLSDYEAVEQRQQDAPAVAAAAVAAAATYTLAAAATISPAEPAAAGAAAAADAAATAAAAALFAAYLSIGNQEF	9.68475	9.18735	8.84862	9.76653	9.65821	9.50383	9.57743	8.69349	9.46761	10.6129	9.97154	10.8242	9.65642	10.5008	10.5469	10.043	10.5127	10.0566	10.1874	10.2444	10.0688	8.84235	9.85019	10.8353	9.21917	9.20212	10.3966	9.47978	8.95128	8.77479	10.2432	9.46148	9.11374	9.08746	9.59432	9.45327	9.80413	10.4094	10.403	10.3049	11.1485	11.2064
EMWEY_00001670	coatomer protein complex subunit beta, putative CDS	ATGACGATAAAGTTATGGGATTTAGATGATGGTTGGGCTCGTCTTTGTTCTTTTGAAGGACATTCACATTATGTTATGCAGGCTGTTTGGAGTCCAAGAGATTCATCTATATTTGCCTCATGTTCATTAGATAGGTCAATTAAGGTGTGGGGTATTGGATCGTATGGGGCGGGATCGAAGGGATCGTCGGGATCGTCTGGGATCGTCTCCAGTCCTCATTTTACTCTTTTAGGTCATGAGAGGGGTGTTAATGCTATTGCATACTCGAACTCGGGAGAGAGACCTTACCTAGTATCTGGTGCAGATGATGCAACTGTTCGTGTTTGGGACTATCAGACAAAACAGTGTATACAGGTATTAACAGGACATAATGCAAATGTTTGTGCAGTATTATTTCCT…	MTIKLWDLDDGWARLCSFEGHSHYVMQAVWSPRDSSIFASCSLDRSIKVWGIGSYGAGSKGSSGSSGIVSSPHFTLLGHERGVNAIAYSNSGERPYLVSGADDATVRVWDYQTKQCIQVLTGHNANVCAVLFPVGGLHAFPVLVSGDIFPQSISHHPNGRFIAVVGDGEYVIYTAQAYNFTPPFIVEEIFGGYLLGLRSEDAICFYDWNSYRLIRRIEALPTAVYWSDDGLYVALVTKEAGASSISGDSSNNLYILRHDKFAVMAANAAKAAEEENGIQIAFEQIFQAEESVKSGIWGAIARGDLQAAEDLFPLLGENDYNEAAITLQSHGYIAEALSVARDEKLRFDLALEIGNLQLCAEIIRSSSSSSTIKRQSWAAVGDAALQKGLFTLAAAAFWE…	6.72792	6.65821	6.20945	4.32193	4.39232	4.24793	5.24793	4.16993	4.70044	4.08746	4.32193	4.58496	4.24793	5.08746	5.39232	4.16993	4.70044	2.32193	6.18982	4.39232	2.80735	4.85798	6.24793	4.9542	5.64386	4.32193	4.08746	5.20945	4.75489	3.90689	4.39232	3.45943	4.16993	4.9542	4.75489	4.39232	5	5.55459	6.16993	6.96578	7.56986	7.2854
EMWEY_00001680	immunoglobulin-binding protein, putative CDS	ATGACAGAAGCAGAGGGTGGTGATGTCTTTGGTGTTCTTTTTGATTTATGTCTAAAGACATTCTTACAAAGACATACAACTCTTACTTATGATGAGGACTGCAGCAGCAGCAGCAGCAGCAGCAGCAGCAGCAGCAGCAGCAGCAACAGGTTTCAGCTGCCACACGATCTACTGCAGCAGCTACAAGACGAGACTGGCGTCTCTCTTGACTCTGTAGCCGTTTCAAACTCCAGCAGCAGCAGCAGCAACAGCAGCAGCAGCAGCAGCAACAGCAGCAGCAACAACAATGAGGACTTAAATGATTCCTGGTGTCTAGATCTATATAATGGTTTGCTGCTGCTGCACAAGGTGTACAGACACCTCAGACTTATTTCTCCTAATGAACCTGCAGATGATATT…	MTEAEGGDVFGVLFDLCLKTFLQRHTTLTYDEDCSSSSSSSSSSSSSSNRFQLPHDLLQQLQDETGVSLDSVAVSNSSSSSSNSSSSSSNSSSNNNEDLNDSWCLDLYNGLLLLHKVYRHLRLISPNEPADDISTSVLRYLLLPYCLGVMTLERPGQIQERPTNLREAQEVPMLMRHMANEQQAQSRGSAAKPSEPRVDPPRPWAATFAKEVEELEARAWDDWKVCVAAAAV	9.2503	8.81378	8.53916	6.18982	6.56986	6.20945	5.04439	4.80735	4.90689	4.70044	4.64386	4.90689	6.16993	6.62936	6.18982	5.70044	7.05528	6.24793	8.12412	6.82018	5.85798	8.64746	9.36851	9.10852	6.30378	5.58496	6.6865	5.08746	4.52356	4.90689	4.08746	4.85798	5.35755	6.67243	6.94251	6.45943	7.94251	7.07682	7.72792	8.62936	9.44087	9.38154
EMWEY_00001690	hypothetical protein, conserved CDS	ATGTTTCGACGTCGTTCTTCCTCCGATCTAAAATTAGTACCTTTAGGAGACAGAGGAGACACACGGGGATCGTTCGATCCCGTGTTGGTTAACTTATTAGCTGCGGGGCTGCATGCAGGTGCAGCAGGAGCAGCAGAAGCAGCAAATGTCTCCTGTACTACATTATGTCATATACATGCACCAACTGCAGCAGCTGCAGCAGCTGCTGCAGCAGCAGCAACAGCAGCAACAGCAGAAGATGAGGAAATACACCATTATACACACTTCCCTGATACACATCACCAGCAGCAGCAGCAGCAGCAAGAGCAGCAAGTGCAACATGATAATGCATGCAATACGCTGCTGCTGCAGCAGCAACGTATTGCATGCATTATGCCGCTGCTGCAGCAGCAGTACGAG…	MFRRRSSSDLKLVPLGDRGDTRGSFDPVLVNLLAAGLHAGAAGAAEAANVSCTTLCHIHAPTAAAAAAAAAAATAATAEDEEIHHYTHFPDTHHQQQQQQQEQQVQHDNACNTLLLQQQRIACIMPLLQQQYEQQHLRRRGTIAQTPLHGQQQQQQRQQQQQQQECPSLHADEEIGSRLFFSSYRSSSSSLAAAAAAADSETLSSSSNSSSNSSCSTEDLLGVHLCAGEPCAATAATEPEEAAAAGDAAAADAAAAAADAEAASVVENAPFSLGSGESIITQGDGRSEETREETEEETEEETGGTRQQQQQQQQQQQPLTALSLLSAAGLSAAAEGTHPPRSHTLSLQQQQLLLQKQQQKQQQQQQLPTLPYSLQPLLLLQRQDTAASLQQQTELQQQR…	4.75489	4.75489	4.45943	3.45943	4.52356	3	3	2.80735	3	2.32193	4.24793	4	3.58496	4.52356	4	5.70044	5.49185	5.2854	5.24793	6.35755	5.2854	5.16993	5.08746	3.32193	4.70044	3.45943	4.32193	4.45943	3.70044	3.58496	3.90689	3.58496	3.32193	5.45943	4.39232	4.39232	8.70736	7.29462	8.03342	10.363	10.7895	10.0967
EMWEY_00001700	hypothetical protein, conserved CDS	ATGTTCCCCTATGTTGCGAAGAAGCAGCAGCAGCAGCAGCAACTGCAGCAACAGCAGCAGCTGCAGCAGCAGCAGCAGCAACCGCGCTTCCCTTCTTCGTGGCAGCAGCGGCATCGCCGCATGCAGCAGCAGCAGCAGCAGCAACGGCAGCAGCAACGGCAGCATCAACGGCAGCATCAGCAGCAGCAGCAGCAGGGTATAGGCAGCAGCAACGAGGGAGGAGACGGGGGCTATGTGCTGCCTTTATTTGCTGCTACTGGTCTAACTGCTGCACTCATGTGGCTGCTGGAGAGACACAGGAGGGCAGAAGCAGCAGCAGCAGCAGAAGCAGCAGCAGCAGCTGCAGCTGCTGCTGCTGCTGCTCAACGAACTGGCTTCGGGTGGTTCTGGCCTGACTGG…	MFPYVAKKQQQQQQLQQQQQLQQQQQQPRFPSSWQQRHRRMQQQQQQQRQQQRQHQRQHQQQQQQGIGSSNEGGDGGYVLPLFAATGLTAALMWLLERHRRAEAAAAAEAAAAAAAAAAAAQRTGFGWFWPDWAFSNNSSSNSSSSSSKNSNSSSSSRLWGPLEDPFANWFFGGPQEQQTWGAPFSPFRLQQQQQQQLQQQQQHRSIWNDSAAASSLLLYTIGGVFLLWRFAAAAAATAASSSSSWSSKLLPLLLQHFTTSREALRAGRLHTIFTASKCSSSSSSKQQQQQAAAAATAAAATAAAATAAATAAAAAAGSSVI	10.722	10.236	10.043	9.03342	9.15228	9.04985	7.37504	7.04439	7.47573	7.74147	7.65105	7.75489	6.84549	7.85175	7.59246	6.58496	7.60733	6.40939	9.87958	8.17991	6.83289	9.68475	10.4615	11.9625	8.12928	7.63662	9.32643	6.26679	6.10852	6.30378	7.06609	5.88264	5.2854	5.32193	5.67243	5.64386	6.18982	7.19967	6.82018	6.75489	7.70044	6.82018
EMWEY_00001710	hypothetical protein CDS	ATGCAGGTGCAACAACAGGTGCAGCAGCAGCAGATGCAGATGCATGAGGATAGAAAACAATATGGTGGAGGAACAGGCAATAATACACAAAGATCTTTTGCTGCTGCTGCTGCTGCTGCTGCAGCAGCTGCTGCTGCTGCAGCTGCTGCTGCTAGTAGTACACCTAATTCAAGTAATAATACCACTGCAGCAACTGCAGCAAATGCAGCAGCAGCAGCAAATCATGGGTTCCCTCTTCTTACACCTAAAACAAATACTGATTTAACTGCAGCAGCAGCAGGAACTGCAACAGCAGCAGATCCAGCAGCAACAGCAGCAAATGTTGCAGCAGCAACAACACCACTTACACATCGTTGGCCTTCATCTGCTGCTGCTGCAGCTGCAGCAGCAGCAGCAGCA…	MQVQQQVQQQQMQMHEDRKQYGGGTGNNTQRSFAAAAAAAAAAAAAAAAAASSTPNSSNNTTAATAANAAAAANHGFPLLTPKTNTDLTAAAAGTATAADPAATAANVAAATTPLTHRWPSSAAAAAAAAAAAAAQSVKTEPPTGLLVHDKHLLRQKARCSSSSNSSNSNSSNTSNSSSNSSGMIIDESKVSDAAAAAAAAAAAAAAAPCSATAAAEFAAAVAALRCSLAAQDEPRGSAPSAAAAAAAAALRQHLQQQQENQGMHDRGISSPSPPPTAAAAAVAAAAAAAAAAGATGTAGAAAAAAAGGSESGDTIEGGEDIEETLRAAIRDTRGDTSSLVAHALDVSSASLAFFQSAAALHKQQQQQQQQQQQQQQQQQLLLRSPLTGARTITSSSNS…	5.64386	5.04439	4.52356	5.04439	5.12928	4.85798	5.39232	5.42626	5.64386	6.67243	7.85798	6.94251	9.40301	10.0362	9.67419	7.9542	8.59619	8.33539	6.71425	7.69349	7.14975	4.75489	5.70044	4.9542	4.75489	4.52356	4.64386	5.45943	5.78136	5.42626	7.57743	7.76818	8.15987	8.9571	8.85175	9.04985	8.21917	7.88874	8.00562	7.83289	8.53528	8.28077
EMWEY_00001720	Calpain family cysteine protease, related CDS	ATGCTGAACCACGAGCCGCAGCAGCAAAAGCAACAACAAGACCAGCAGCTACAGCTAGAGCAGGAACAAGATTCTCCAACTTCGGCGTGTGCCTGCAAGGCCCTCCTGCAGGATCCTGGGACATGGGGAGAAGATGATCTTTACGAAGATTCTACGTTTCCTCGTGTTCTGTCGGATGATTCCTTGCAGCCTTCCGAGAATGGGGAAAAACCTTCAGAGTTTGTGAAGGGACTGCTGTGGGTGCGGCCTGACGAAATCGTCCAGCGCATTCATAAGCAACAGTCCAAGGCCCAGCGGGCCTCGCGCCCTCAGCAGCAGCAACAACCACAGGAACAGTCGATGCAACAGGAGCAGGCAGAGAAGACCGCTATTCTGTTCAGCAACAACAGAATTGCGTCA…	MLNHEPQQQKQQQDQQLQLEQEQDSPTSACACKALLQDPGTWGEDDLYEDSTFPRVLSDDSLQPSENGEKPSEFVKGLLWVRPDEIVQRIHKQQSKAQRASRPQQQQQPQEQSMQQEQAEKTAILFSNNRIASTVAQGILPSHAFAGAASGLAASNPRVIREALVHPQEWRARGIFCAAFFRSGEREVVSVDTRLPCRLAQQPKEHNRRSRCASRSGGSENRKIRSSTRKGTIWAGATQPANEGSIGNTAAAGADVKQDAAAGQESPTVHSNAAKQKNIRNQREPAETQAGCSEPAIDFAFSHCHAFEEVWLPLLEKAYAKFLGSYEAVAQRAFNLGGCFLTCVARGADLEKDNILPDRHYTIVDVVRVEELRMLRLHNPWKVPTWRGEFSDYHRSWTQ…	10.0647	9.61655	9.20945	9.63662	9.79279	9.65642	8.99435	8.48784	8.82018	7.55459	8.86419	8.27146	8.67243	9.11374	9.24079	8.79442	9.03892	8.78463	9.24555	8.29002	7.40088	9.33985	10.1202	9.25503	9.05799	8.96578	9.55842	8.43463	8.03892	8.14975	7.61471	7.93074	7.98299	7.82655	8.03342	8.03342	8.72451	8.41363	8.8392	8.33092	9.65105	9.22882
EMWEY_00001730	hypothetical protein, conserved CDS	ATGGCTGTCCTAGTGAGTTGCGCTGCTGGAGGTGGTCCCGTGCACGTTCTTCCTGCAGGTGCACAGCAGGGTGAAGTCGGGTTAACATTGGTGAGAAGCCCCACGTATGGTGATTCTGTTGATAGTGATTTCCATGGAGATTCAAGCTGGGTGTGGATGAGGAGAGGGGTGGCGGCTGCTTCGTTTTATCGCAGGCAGAGGGCGCCTCCCAGTAAGCTCTCTATTCATCTCGTCCTCACATTGGCCATGACAGCAGTTGTTCTTTTAATTATGAGGTGTGCCTTTAACCAGGTTAATACTTCTGGAAAGACCTCGCGAAGGGTGCTGGGTGAGGGGGACGACTACCTCGAAGCTTGCGGTAGGCGTATCCAGCCTTCTCCGAATAATGCTGCCGACGCA…	MAVLVSCAAGGGPVHVLPAGAQQGEVGLTLVRSPTYGDSVDSDFHGDSSWVWMRRGVAAASFYRRQRAPPSKLSIHLVLTLAMTAVVLLIMRCAFNQVNTSGKTSRRVLGEGDDYLEACGRRIQPSPNNAADAALQIGPQLESSIRSLLKKQHSVFLSAWRSVPKMISLLRLKTLCLLTEYAAMEHTVISGFLPDNLEEKRRQTASHLLNMSLYIVRGTPRRGPFSKSVYRLIRVCRFFSASQSRQAKLPKMTAEDAVQLLEEFLTVQHETWALIYRAMLELERWGPTPDGPPLEQTSMLVLFTVSGTLRIRRMQLLRIPAALYCLNELQEETKLRPIFGEVGIKKALACGPLPGAEGQIKEIKWLVNELVTKRVLGEESLGVEDERAQSESSGTAADS…	3.32193	1.58496	2.32193	3.16993	2.80735	2	4.39232	0	3.32193	3.90689	3.90689	3.16993	2.80735	4.24793	4.08746	3.16993	5.20945	4	0	3.70044	3.45943	0	2.32193	2	1.58496	0	2.32193	2.58496	4.52356	3.32193	3.58496	3.58496	4.39232	3.70044	4.52356	3.16993	4.52356	4.90689	5.04439	4.39232	5.80735	5.58496
EMWEY_00001740	hypothetical protein, conserved CDS	ATGGTGCGCTTTCACGTTTTGTCGAATAGACATAGAGTCAGGCGAGTAGCCTTCCAGTGTCTCGCGGGCGCTGCAGTTGCCGCTGCTGTTGGAGGTGGAGGGTTGCTGCTACTGAGACAACACAAGCGGACCCGCCCCCCATCAGTGAAGGGACAAGGAAATGTCCCCGAAGTGTATGGAACGCCTTACCAACCCATCACCGCAGCAGCGCTTGCGAAGGACGTTGAATTATGTAGACAGCGGCAGCTACAGAGGCTTATCGGCCTAGGAGTATCCGTTCCAGTGGCACAGGCAGCAGCAGATGCCGCAGCGGCCGTAGTAGCCTGCGAAATCCTCGACACCTCTTGGGCGGAGAAAGTTGCAGCTGCATGCCCAAATCTAGGGCCTTCCTCTGCACTG…	MVRFHVLSNRHRVRRVAFQCLAGAAVAAAVGGGGLLLLRQHKRTRPPSVKGQGNVPEVYGTPYQPITAAALAKDVELCRQRQLQRLIGLGVSVPVAQAAADAAAAVVACEILDTSWAEKVAAACPNLGPSSALFAAAKSGAPLELHMHLKDIFCASLRAALLSGVAALQHQQVKQPQGQLLQPETDIHWLLLETETVFKDVFYDPTIRAAASACDFAQPAHELLLTLQKIRAPQPAGSSVPTGSLLPLLLTGNGREALEAFIAAVDKQVLGSLCSSWERSGVLHKEAHQQQREHEGPPRRVRQLSARNTGKDAGTPMALSSYADAAERADLHSKAPLSAPLFLRASDIKAASESISKHGFCVIKNALTPEQLQEVQQATFASSETGICVRDADNALALA…	3.90689	3.16993	2.80735	3.32193	3.32193	3.16993	5.49185	4.39232	4.16993	7.65105	7.82018	8.70044	7.21917	7.79442	7.83289	7.90087	8.24317	7.56224	5.97728	8.30378	7.43463	2.58496	3.58496	4.45943	5.20945	4.90689	5	6.94251	6.64386	6.47573	8.76487	7.85175	8.25739	7.55459	7.5157	7.7211	9.54882	8.66888	9.08215	10.0293	10.5887	10.4788
EMWEY_00001750	DNA polymerase zeta catalytic subunit, putative CDS	ATGAAGGGACAGGACCCCTCTTCTGTGTCCGCGAGTCTCCTGGGGGCCCCAGGCTCCTCACGTTCAGGAGGAGCCAAAGGGGTGTTGACATCCCATGGGGCCTTTCTTGGCATGGCAGTGACTGCAGCAGTCATAGAAGTCGGTCTGGACCCTCCAATAAAGGGGCTTGACCCTTTGGTGTCTGAGGTTTGCGGGAGACCGCTTGCTCGAGTGCCAATTGTTCGCATTTATGGGCCTTGGGGACCCGGAGGCCCCCACTGCTGTCTGCACTTGCATGGATTGTTCCCGTATTTCTATGTCCCTGCCCCTCCAGAGGCCTACGGAGATGGGGCCTCCGCCTTTTTGCGTTGTTTCTCCCGCCGTTTGGTGCTGGAGGCGGACCGCCTTATGGCCGCTAAG…	MKGQDPSSVSASLLGAPGSSRSGGAKGVLTSHGAFLGMAVTAAVIEVGLDPPIKGLDPLVSEVCGRPLARVPIVRIYGPWGPGGPHCCLHLHGLFPYFYVPAPPEAYGDGASAFLRCFSRRLVLEADRLMAAKARGSQKGSRPAGTRASRDGFNDISLQREARAVRGDERPKGGPLVQKIEVVRRLPFYGYHRDFHFFLKISLTVPDMVGPMAALLLKGAVTGSPLQPFEVHLSFQTQVFADLHLKGMAPVFVDKPFFRLPVVLHPLAAAGVQEGVQGSRLSTDGTPGFLKDENRMALSPEFEMLGVGAPRAFAALGWGRLLQQMCRLQKSCLAPEISAVPGAATAKERDESTKRTSNSSSTVVRLCDLIMKATPPRGPQGLRVLSVPRRSKCVLEVDA…	10.115	9.77643	9.50383	9.9542	10.268	10.1202	10.0348	9.42626	9.84078	9.36632	10.4808	9.64566	10.3794	10.7142	10.7895	10.8611	11.1787	10.7698	9.96145	10.6618	9.75322	9.56986	10.1046	9.5157	10.1997	9.48784	10.5821	10.3652	10.0084	9.91439	9.47573	10.0993	10.1948	10.268	9.89936	10.3015	12.1137	11.1529	11.4954	11.9556	12.7215	12.0701
EMWEY_00001760	hypothetical protein, conserved CDS	ATGTTCCACTCACATGGGGGGCCCTATAGGGCCCCTTCCTTGGATTATCTTGACTTCGGCTCGAGAAACATCGAACTACCTGCTCACGAAACAGGCCAGAGGGTGGCTCAGGTGACAGTCAGAAGGGGACAGGCATCAGCTGGCCGCGGGGCACCGCCCTCAAGAGGCCCAGGAGCGCACGCCCAGCCTGACAGCAACAATACTGTGCATAATCTTTTGGAGGATCTACTAGTTCGCGGCCTTCCGGTAACACTAGGGGTGCATCCAGGGTCTCCCGAAGGACCGTCGCTTGGCCTTAAGCAGGAAGGCGTTGTGCTGTATTTGCCCCTGGTGAGAGAGTGCCAGGGGCCCCCAAAGCTGCACGTACACGTAAACCGGAGTGATGCCCCAGGAATCCAG…	MFHSHGGPYRAPSLDYLDFGSRNIELPAHETGQRVAQVTVRRGQASAGRGAPPSRGPGAHAQPDSNNTVHNLLEDLLVRGLPVTLGVHPGSPEGPSLGLKQEGVVLYLPLVRECQGPPKLHVHVNRSDAPGIQPLQVCLSSSTVSFCTEWGASSGGAAPDETARRRKLGEALPAGYSSSAVASTASHITEPAAAGSCIVQLISSCGSLLCFKADPMAPLENQLAHDVLCIFRAFDFDTIRLYSCLCAAVKEAPAHSQFEEILDSLPLFALKKGWEDGVRERHALISAFRRFVFSTKEKGPGIVSGIVSAVECPSEGSSLGLDTTVPSEATVAGASACGEAAERCAKTRQDKLNIIHHLLEGEKALAGGPAHHCASRSPQKTKALNPHAAPFVPRAPFSA…	1	0	2.80735	2.32193	1	3.16993	4	3.16993	2.58496	4.58496	4.85798	4.32193	5.64386	6.2854	6.32193	6.62936	6.42626	6	4	6.49185	5.12928	2.32193	2.32193	3.70044	3.16993	1.58496	2.32193	4.39232	3.70044	2.80735	4	5.49185	4.39232	5.70044	6.53916	5.52356	7.82655	6.83289	7.16993	8.07146	8.44294	8.45121
EMWEY_00001770	hypothetical protein, conserved CDS	ATGGAGGTGCCCGTAATGAGGACCCGCGTGTCTTCGGCCTCCGCAGACTTCGACCTAGAAACTGCAGCAGGGAAATCGTACTCCCATGAGGAGCCCAAAGAGAGAACTCCATTCGATTATCTTAAAAAAGCCAGCCGCCTTTGGCTTGCACTCGCTGCGTTTCTCCTCATCCTGTTCTTTTGCCTTTCGTCATCCGTCTTCAATCAGTCGCCTAGCGGCTCCCAAAACTACAACCTACATCAAACGGGTTCTACTACTTCGGGGGAGGATCCTTTGCTTGTTGGCCACCGCATAGCCTCTCTGGATCGCGTGCAGTCGACACTAGAAGCCCAACCGCACCGCCGGCATCTTCCCCACCACCACGTAGCGCATGCAGCAGCACAAACTCACGACAGCGAA…	MEVPVMRTRVSSASADFDLETAAGKSYSHEEPKERTPFDYLKKASRLWLALAAFLLILFFCLSSSVFNQSPSGSQNYNLHQTGSTTSGEDPLLVGHRIASLDRVQSTLEAQPHRRHLPHHHVAHAAAQTHDSEGMTIEGQQKAQQHLDEEETDEDDNDYAEEDEEESHLDREYLAEAHSEYLRNEELDEGKQHPDEPEYIDIWDGVSHEDLHISEGVPGLKTPLYRLPFVDGQHNDTHIIGVHTKKVYLPRFLSVSGGKRLPDITGTYRMYMIKDGRPKPHLNHGRLIWQKEGQNSSMFLYYDHMHHTWVFNNELELRKPQPLAFLAHGAILPISKRSDRTFRKYGAPKSVHWIVRDIVSGDSRPDGTIKVEADPRRSGDADLQPLLLQKVYHAPEDGS…	5.72792	5.75489	5.2854	8.93074	8.99718	8.87652	10.3004	9.55842	10.1306	11.2784	12.2357	11.6591	14.0377	13.8739	14.1464	12.1526	12.1808	12.5854	8.633	10.5078	9.5157	5.16993	5.58496	5.04439	9.45327	9.08481	9.26444	11.3597	11.1144	11.0375	12.3655	13.4537	13.4348	13.9508	14.0611	14.2061	13.1098	12.2216	12.7138	12.0947	13.2621	12.9669
EMWEY_00001780	Protein CBR-KLP-6, related CDS	ATGTCATCAGTTAAAGTGGCGGTTCGTGTACGGCCCTTCAATGACCGTGAGAAAAACATGAACGCACAACTTTGCATTAGTATGGAGGGAAAGGCGACAACAATTGACAATGCCGAAGATCCCAAAGGTGGTAAAAAGACGTTTTCTTTTGATTATTCTTACTGGTCCCACGATGGTTTTGAAAACGATGAAACCGGCTATTCTCGCCCCATTAGCTCAAAATACGCAGATCAACAACGCCTGTACAATGAAATTGGAAAGGATGTGCTCAACAACGCTTACGAAGGCTACAATGCATGCCTATTTGCCTATGGCCAGACTGGAGCCGGGAAAAGCTACTCCATGGTTGGATATGGAGCGAACAAAGGTATCATTGTTCGTGCATGTGAAGAGATATTT…	MSSVKVAVRVRPFNDREKNMNAQLCISMEGKATTIDNAEDPKGGKKTFSFDYSYWSHDGFENDETGYSRPISSKYADQQRLYNEIGKDVLNNAYEGYNACLFAYGQTGAGKSYSMVGYGANKGIIVRACEEIFARIGANTDPTLQAQVQISMLEIYNEQVQDLLMPIEKRPKGGLKIRHTPQLGTFVQDLTKCPVDSYAAIQAKLDEGTANRTVGATLMNATSSRAHTVLQINFRQITIDAGTGEPVSQKSSEISLVDLAGSERAGSTGATGDRLKEGCAINQSLSALGNVISALADKAAGKLKPGQVVPYRDSALTRILQTALGGNSKTCMIAALSPATVNYEETLSTLRYADRVKQIKNEATVNENPLEKLIRELREENERLKTAMGGALPDAVPGG…	5.32193	4.32193	5.24793	3.80735	5.08746	3.16993	4.58496	4.90689	4.45943	3.58496	4.16993	4.24793	5.04439	5.32193	5.70044	5.20945	5.2854	4.85798	4.58496	4.75489	4.39232	5.12928	4.90689	1.58496	4.9542	5.16993	4.90689	5.39232	4.32193	5.55459	4.85798	5.80735	5.08746	5.24793	6.08746	6.47573	5.70044	5.83289	5.61471	6.14975	6.94251	6.39232
EMWEY_00001790	hypothetical protein CDS	ATGACGCGGAAACATGGCGCCCGCTTCCACGGTGCTTTGGACAACGTGTTAAGTCAGCTGACGCAGCAGCAACAGTTGGAGGGGGAAGCCAACATAGCTGCAACTTCGGCGATCAGGGACCAGAAGACATTTGATGGGCCTGTCAGCTCATCAGTACGGAAGAGAGAACTGATTGATGTGGGCTACAATGCAAAGAAGAAACATTGCGAAAGGCGGCTTCTGCTAAAAGACCCGGATCAAATTGGTCTTGGAAACGTACTAGATGGGCAGACCCCACTTTTAAGGAGGGATATGTTCAGGAGGAAGCTTTTCCCCATTCGATTTGAAGACTCCGCCAGGAACGTTGAAGAAGTCCAGCAACTGCTCATGAAGAGACAATCTGTTGCTCAGCTCGTCATT…	MTRKHGARFHGALDNVLSQLTQQQQLEGEANIAATSAIRDQKTFDGPVSSSVRKRELIDVGYNAKKKHCERRLLLKDPDQIGLGNVLDGQTPLLRRDMFRRKLFPIRFEDSARNVEEVQQLLMKRQSVAQLVISLLYLAMLLLFLSHALEITKIFETTDGIASPLNSALAPTVSSFNSISYKVAKAEQISSAAPAAVVQDSGTSESILTLKTVLDFPHEPSTYALDSGAHSAGAYATSATRRRLLCQNHFSVQVELENVDGFDLGYDGIWPITTAGAASRIAAARLRSDNPLVNPSGSRFTYSYPFAAVGDDKAFNKIGGHYQVICEDSMQAAQNALQQNQAPSRYPPWFVPLPVIADRRTISTVVDFFAINPITETFAHCAVLFAFTSSGTVQRPLVL…	11.3202	10.8218	10.5127	10.3443	10.623	10.6339	9.59991	9.0607	9.50581	9.93664	10.4574	10.2033	11.2831	11.3788	11.5831	11.6055	11.5675	11.5613	10.3652	10.5897	9.99435	11.0815	11.7871	11.4538	10.6742	10.3531	11.432	10.1749	10.0014	9.9571	10.6439	11.31	11.1299	11.8384	11.7478	11.9819	12.4651	11.6461	12.1043	11.6613	12.7857	12.1238
EMWEY_00001800	Very-long-chain acyl-CoA synthetase, related CDS	ATGGCGAATCCACAGTCGAGGAAGACTGAAGCTCCTGAGTGGTTGGTCGAGCAAATTAAGAAGGAAACTGGTACCTCTCTGGCTGACATTGAGAAGGAGTGGGCAGTGCAGCTAAATGCCAGGCATGACCAGTTGAGGACTCTTGAGCGCGAGGGTCTTACAACTGCAGTACGCTTTTTCCAGAAAGTCGCAGAGGAGGGCCCCGACCGGGTGTTTTTGGTTTACGGAGGGGCGAGTGAAGGAAATGATGATGTGGATAGCTGCACACAGTGCTGCACGAGGGTCTTGACCTACCGCCACGTAGATCATGCCAGCAACAGCGTCGCAGCGTGGGCAACCAAATTAGAGGGTAAAGGACCTACCAAGTGTTGTTCTTGTGAGATTAAAAAGAGTACTCAG…	MANPQSRKTEAPEWLVEQIKKETGTSLADIEKEWAVQLNARHDQLRTLEREGLTTAVRFFQKVAEEGPDRVFLVYGGASEGNDDVDSCTQCCTRVLTYRHVDHASNSVAAWATKLEGKGPTKCCSCEIKKSTQSCAECTRNSHVVALMMHSSPEYLIVLFGLLKAGITVALLHPQLRGCLLRKALAEASAETLICDDLTLSSMRTAWLKPSGEEADAAVAAVRLEDEGQPGSYPCSVYVCGLADAKEHDGEHSLIPHVHSIVKEFLTDEEAARHKNTDIQKDGQHKCKPSGFPLLLKEPLRKMVGSLSERPAGVGAHCAHMSLPCCCLYTADLKGHLRATWVSNSRFLSAGFCWMQAVELTESDRLLLGVQLSHEVGLHALAAAIACRGALLLRSRSSL…	13.8272	13.2751	13.0097	13.577	13.7939	13.7056	13.0622	12.4011	12.9202	12.0154	12.6391	12.6558	13.2414	13.181	13.2952	15.0907	14.5955	15.0901	13.004	13.3879	12.6887	13.1641	13.8307	14.2028	13.389	12.9586	13.9619	12.6604	12.3284	12.3168	12.0345	12.5309	12.7522	13.9116	13.8502	14.0895	16.472	14.581	15.2456	15.869	16.4156	16.8305
EMWEY_00001810	hypothetical protein, conserved CDS	ATGCGTCGTCGGAGCCAGCAGCTCCCCGTAGTGACTATATATGAGTTTGAGCGCAAGATTGAGCTCCTCCGGTTGGCTCGGCAGTATGCAGAAGGGGAAGGACCCTTGGGGGCGTTCCAACCGCTGACATCAGAGGGCCCCCAAACCCTAAGTGGCGCCGCCGCAGAATTCCATGCGGCTGTTCGCTGCAATAAAAAGGGCAGGGACCATCTTAAGAAGCCGCATACACAACAGCAACTGCGGCCAGAAAAGGGTAGTGCGGAGGCAGCAACAGAAACTGACGAAAGGACAGCAGCAGCAAAAGCTGCAGCAGCTGCTTGGCGTGCTGCGCTGCAGCAATACCCTGAGAGGTGTAACTTATTCGAGCAGATGCCCGCCTTTGCTTCAGCAGCAGAGAAC…	MRRRSQQLPVVTIYEFERKIELLRLARQYAEGEGPLGAFQPLTSEGPQTLSGAAAEFHAAVRCNKKGRDHLKKPHTQQQLRPEKGSAEAATETDERTAAAKAAAAAWRAALQQYPERCNLFEQMPAFASAAENVNYMRKAYGFFIPDEEYCVNTAGLLRCLWREQQQQPRCLLCCKRFRGIRAAMQHMQQQRHFQLKWSEEQQDLLHRFYDYKKSYYELLERLGASKALQLQAHSNEGSEQSNPAEVAGDAEVAEITVEEESEWEDCSSDDGNGTTAASEQQKLEALLKARGWRHARVTDEGHLQLPNGQEVLHRSHAIFCRQRLRRFGPQLAEQCVLQDMAGVPPEHALDIRKQSLALCKREKLQRHLRMVGGEFSLQQPKRPLLQPQQRRLAWRREA…	9.99718	9.35535	8.90388	8.64024	8.45533	8.90689	7.33985	7.03342	7.26679	7.07682	7.42626	7.33092	7.31288	7.62205	7.66534	7.31288	7.04439	6.94251	8.68299	7.22882	6.52356	9.35755	9.81698	10.1485	8.04985	7.53138	8.71081	7.27612	7.19967	7	7.05528	6.76818	6.97728	6.6865	6.62936	6.88264	8.11374	7.52356	7.74819	8.80413	9.53916	9.64566
EMWEY_00001820	mitochondrial carrier domain-containing protein,putative CDS	ATGTCCCCCAGCACCTGCTTCTGTAGTTGCTGCGACACCAGAACGAATATAAGTGGCACTGCACAGGCTGCTGCATCTGCAGGACCTGAACACGAGCTCTCTAACCCCTCTGTCGCAGTAGGTGAAGCACCTGTTGCTGATGCTGCTGCAGCTCCTGTTGCTGCGGCTGCCCTTATTACTGTTAATTCTCAGGCTGTACCATTGACACAGCGCCGGTTAAGCACACTCCGTACCCCCCACACGCGTGAAACTGACGATAGCTCAGGCAACTGTTATTTGCCTTGTCTACCCGTCAGGGCGGCAGCAGCAAGGGCCTCTGCAGCACCCTCTACATGTGAGGTAGTCAATGCCACAAAAGCAGCAACAGTTGAAACAGCAGGACCGCAGCCCTCTAGCGAA…	MSPSTCFCSCCDTRTNISGTAQAAASAGPEHELSNPSVAVGEAPVADAAAAPVAAAALITVNSQAVPLTQRRLSTLRTPHTRETDDSSGNCYLPCLPVRAAAARASAAPSTCEVVNATKAATVETAGPQPSSEGLATSTAAVDVPLGQVPLAWHLHWSNFHDRRLRHCSCNIFNDGGSNGKYGSGNYRCSQNIHDGSYCTGGSRCFSSNSRSGSTVHRLPVSRTCYAACRSRPAAASTASAATSGEHQPAVDGSKKHSDVREQQLLERQHLQKNEEDDPRMLKIMRTHAFLHLTSGAVAGAVSRTATAPLDRLKVMLQLQPFSVPLRQAARVIMQQELSGKASGVGCASTAAVVADALSSSSNPRSSSKNQRSPQTSRSVERGPSKQFQQQHGVRADVR…	11.9535	11.4062	11.204	11.8865	11.9661	11.96	11.7134	11.0934	11.617	12.5147	12.1488	12.9901	11.6243	12.1023	12.2677	11.7541	12.2276	11.7444	11.6443	11.7275	11.2082	11.2414	12.021	13.3422	11.7453	11.3902	12.7661	11.8811	11.5435	11.4823	12.0818	11.7104	11.4858	11.3559	11.3157	11.5353	12.3608	12.214	12.5085	12.1248	13.1638	12.9674
EMWEY_00001830	hypothetical protein CDS	ATGGCGCCAGCCCGCCCCAGTGTGAAGTCTGCCCGGAAGGCCCCCAAAAAGTCCCCGACAAAGAAGCCCTCTAAGGCTTCTGCAGCAAAGGGCAGCACCACTGTCGGCAGGAAGACATCGCGTGCTGCATCTGGTGCTCCAGCAGCAGTAGCAGCAGCAGCACCCAAGGTGAAAAAGACCATCAGCAAGAAGCAGACGAAGCCGGCGAAGGCAAAGATGGTCAAAAAGGCCATAAAGAAACAAACCACGAAAAAGACGCCAGCAAAGAAGTCCAAGAGCAGCAAGAAAGCATGA	MAPARPSVKSARKAPKKSPTKKPSKASAAKGSTTVGRKTSRAASGAPAAVAAAAPKVKKTISKKQTKPAKAKMVKKAIKKQTTKKTPAKKSKSSKKA	8.92778	8.37069	8.50383	8.67596	8.8009	9.07948	8.3966	8.26679	8.25267	9.07948	9.8857	9.41574	7.92481	8.47978	9.14211	8.32193	8.67243	8.12412	8.98868	9.64746	8.8009	8.78463	9.46557	10.7305	9.31967	9.07948	10.207	9.43045	9.16742	8.93074	9.65642	9.20212	8.61471	7.82655	8.35755	8.42626	9.40514	9.04166	9.53916	10.3554	11.4625	11.5285
EMWEY_00001840	hypothetical protein, conserved CDS	ATGTCGGAGGGATCCCTTCTTCTTCCTGTGGAGGCTCGAGGAGAGGAGCCCCCAGGTGGAGGGCCTTCACCCCTGCTCAAACGCTTTGTCCCCTCTTTTGGAAATCATTGGCATCTACGCTGGAGTTGGGGATCCCAAGTCAAACAGCAGCAGAAGCAGCAGTTCCTTCGGGGGGGTCTGCTAATAACGGCCAGCAGCTGCAAGGCTGCACTGCCCAGTAGAAGAACCCTGGCTTCCACTAATACAAGCACCATCAATAACAGTGGCAGTGGCATAGAGCTAGGGCTATCCGGGTCCCGGCTTCCAAGCAGAGCCTCATTGACTGCCAGCAGCGGCAGCAACAACAACAGCAGCCACACCAGTGAACAACGCCGCCTACGATCGTTTCCCCTCCCACGG…	MSEGSLLLPVEARGEEPPGGGPSPLLKRFVPSFGNHWHLRWSWGSQVKQQQKQQFLRGGLLITASSCKAALPSRRTLASTNTSTINNSGSGIELGLSGSRLPSRASLTASSGSNNNSSHTSEQRRLRSFPLPRGGRHFLPSLDSLYLISTSSRKTNNSSHNSSSQQHSVAAATCSTPSSEPSSPCLQAEGNQQHEEVKQQQERTQQHHEGPDEHPGSFLTFPAAATAAPLQPTQTPAGGPYGLPISAAEYLIGVSNRGNSESSPPDLPPEALTAAARAMRCAPEEVRLARARLQEKQLRQQQQQERLQQRDAVHAVISLQRVSFVALYASVYLLNRKKYPEVPTGRGVLLHLQVSKGKALGSGAWDLRAAVQALPPGSNLLVNGVTVELKNRGEVAASI…	1	0	0	6.14975	5.80735	5.85798	7.2854	6.06609	7.2384	8.30834	8.79116	8.64024	9.63118	9.93958	10.0688	10.7591	10.7822	10.7432	8.17493	9.86728	9.02514	2.80735	2.32193	1.58496	6.50779	5.9542	6.37504	8.04439	7.76818	7.96	9.49985	9.91139	10.1033	10.9607	10.9322	11.1478	12.3123	11.2174	11.6234	11.863	12.5641	12.4346
EMWEY_00001850	hypothetical protein, conserved CDS	ATGGCACAGCGAAGGTGGGCTGGCTTCCACGGGGAGGAACAAGATGTGGTTTCCCTCCTAGCAAATGAGCCCCTAAAATCAAGGGAGGCAGGCACCCGAGCACCTGCTTTTCCAGGGGAAGTCAAACAATGTCATGGGCCCATACCAGCACCAGAGAACATGGCACCTCTAGCTAAGGCGGGAGAGAGCAGGAAGCGCCGGTGTCTAGAAAAACGACTACTGCTAGAAGATCCAAGTGCTTCCAGTCTTGGAGACGTACTTAGAGGGCAAATACCTCTTATGAGGAGGGAAATGTTTAGAAGAAGGCTCTTCCCAATTCGATTTGAGGAATCAGCCAAAAACGTCGAAGAAGTACAGCAACTCCTAAAGCAAAGGCAACCTGTGGGCCAGCTTATCATT…	MAQRRWAGFHGEEQDVVSLLANEPLKSREAGTRAPAFPGEVKQCHGPIPAPENMAPLAKAGESRKRRCLEKRLLLEDPSASSLGDVLRGQIPLMRREMFRRRLFPIRFEESAKNVEEVQQLLKQRQPVGQLIISLFYVGVLLLFLSYALEITKIFEAADGIESPIKSALVPTLSNFNSMTYTVAKAEQIGQAPTTIGATPDSGHPADILMLKDKGDVASWLIYGFIPLIYGPSSETSSFGSSRVVGNCFRLTFRQVELEDVDGFDLGYEGIWPMATTGAASRIATAKLRSDNPLINPPESRFTYSYPFAGPGEQEAFYQRGGHYQVICEDSIQAAQNALQQNQAASRYPPWFVPLPVIADRRTISTVVDFFAINPVTETFSHCAILFAFTSSGTLQRPM…	13.0418	12.3756	12.1267	12.6722	12.8752	12.753	12.3829	11.6546	12.2033	10.6193	12.0399	11.3918	12.2583	12.4625	12.7773	12.118	12.478	12.2662	12.0258	11.5488	10.6742	12.2381	12.8769	10.4419	12.5336	12.1331	12.6587	11.9844	11.7181	11.7266	10.7707	11.6142	11.6856	11.6896	11.8082	11.9322	12.3824	12.1434	12.3393	11.9851	13.1934	12.9611
EMWEY_00001860	cullin family protein, putative CDS	ATGGACGGCCACGGAGAACTGGTGACCTTAGAAGAGGGTTGGACCAAACTGCGTCTCCAGGGGATTGAGAAGGTTCAACGGTTCTTGGAGCAGCGGCCCGAGCGAGGACATACAACAAAGCGCGTCTGCGTGGTGTCCAACGAGGACTATGCCGCAATTTACACGATGGTCTACACGATGTGCACACAGCGTTCCCCATACAATTTCTCACAAGACCTGTACCAGCTCTATGGAGACTCAATTGTTCGTTACGTCCACTCTACTGTCCTTCCATCGCTGGAAAATCGGAGGGGCTCCGATCTCCTAGAAGAGTTGCTCTGTCGATGGGAGAACCATCGCACCCTGGTGAAGTGGCTACAGAAATTCTTTGCGTACTTGGACCGCTACTATGTCAAGATG…	MDGHGELVTLEEGWTKLRLQGIEKVQRFLEQRPERGHTTKRVCVVSNEDYAAIYTMVYTMCTQRSPYNFSQDLYQLYGDSIVRYVHSTVLPSLENRRGSDLLEELLCRWENHRTLVKWLQKFFAYLDRYYVKMYMEAPLVKRGIAIFKDHVFERVKQPVSAAIDEAIRRQREGESLDEESVAQLVCMYIGLDPEDEGLGLYQRELEDLLLASTKQFYDRKAREWIASSTFAEYLQLTEAALEAEARRCERYLHSSSSSKLLGVVVKSTLQQHQQELLEKDTAIPFLLAGEGRAELRLAHRLFALVDGAVEDLAKQFKMYISACGEKLVQQRIAAMREAQQMRAQGSNSSNSNTAMSQQQQRQQDIICEHRFVESVLDLHDRFKSITLDCFRAQPRVSQD…	13.7253	13.1898	12.9209	13.1189	13.4922	13.3554	12.5452	12.1777	12.4479	11.242	12.5957	11.8572	12.8576	13.0033	13.4136	12.7108	13.1103	12.7249	12.8007	12.2744	11.3309	13.1812	13.8562	11.1319	13.2341	12.8782	13.5506	12.4729	12.3267	12.2243	11.2562	12.1501	12.1545	12.1277	11.8819	12.4118	13.0072	12.768	13.0538	12.572	13.7651	12.8182
EMWEY_00001870	hypothetical protein, conserved CDS	ATGGCGCCAGTTCTGAAACGCACTGACCCGGACTTGCTGCCTCTTGATCCAAGGAGTCAGCTGCTGCTGGTCTGGGATTGCATGTGCGACTGGATCAAAGAACAGCTCCAGCAAGGCAACGGAGTAACTGCAAAAGGTTTCGGCTCCTTTACTTTTGAGAGAGCTGTGCATCAACTACCACCATCCATACCTGAGCTAAACCACGTTGGAAAGGAAGCAGAAACTGTGGAGCCTCGTTTCGTAATGGCTGCTGAGCTTGCGGCAGAGGTACACAGACAGCCGACTACCAATATGCTGGAGAAAAATCACAACAAAGGCTCTATTTTTCAGACAAAGAACATGAAGTTCTTGAATCCAGTTCCCATTGGAGCGGCATGCTATTTAGAGACGGCCGTGGTG…	MAPVLKRTDPDLLPLDPRSQLLLVWDCMCDWIKEQLQQGNGVTAKGFGSFTFERAVHQLPPSIPELNHVGKEAETVEPRFVMAAELAAEVHRQPTTNMLEKNHNKGSIFQTKNMKFLNPVPIGAACYLETAVVASALRAFFSAIPQLIGNNYDLALDFKFCRVRIANKKMSCSFTASLKQMAQAALNSKRENGPIPVKNNWSRCTKDSAMASFLRHQKEEEGLLPASTTLPVSQRIEQMKLQQVDNLSVVTSATVSKGHI	4.58496	4.85798	3.58496	4	4.32193	4.45943	4.75489	4.08746	4	5	4.45943	5.39232	5.2854	5.39232	5.52356	5.04439	5.45943	4.85798	3.16993	4.58496	3.70044	4.75489	4.80735	4.52356	4.52356	4.16993	5.88264	5	5	4.08746	5.08746	3.80735	4.90689	4.9542	5	2.58496	5.16993	5.08746	5.35755	3.70044	6.42626	6.02237
EMWEY_00001880	hypothetical protein CDS	ATGCCTGCTGCGGCCCCCAAACCGTCTGCCCGGCTACCCGAGCCCCCACAGGGGTATCTTGTCCTCAGGACCCCCAAACCCTTATTTACTCCTTCTTCTCTTGCCGCAGCAGACGTAGACGCAGGTGCAGCAGCAGCATCTGCAGCAAGTGCAGCAGATGCAGCAGCAGGAGCAGGAGGAGCAGCAGCAAATACCCAAGTAGGTGCTGCTCCCCCTGCAGCAGCAGAAGTGGTTGCATCAACAGCAGCAGCAGCAGTTGCTGCTAGTCTAGGCAGCAGCAGCATTGCTCCTTGTGATAGAGAAGACACAGGAGTCGAGCAGGAGCTGCAGCAGCAGCTGCAGGAGCTGCAGCGTCAAGTACAGCAGCAATTACTGCAGCAGCAACTAGTGCAGCATCAG…	MPAAAPKPSARLPEPPQGYLVLRTPKPLFTPSSLAAADVDAGAAAASAASAADAAAGAGGAAANTQVGAAPPAAAEVVASTAAAAVAASLGSSSIAPCDREDTGVEQELQQQLQELQRQVQQQLLQQQLVQHQQLQHQLLLQQQQQHDDVNDDSEPLCGISISAAAVVDLLLPPAAAAELKPLSVAEQLQQQLLLPNDSFTLLQHPWGPRAAAAAAAAVTDAVNAANAAEADAPADTAAAAAAADPAAAAADQTSLPHQQKQQQQQQQQQQQQQQQQQQPQLQVVRGLWYVKGPSELRVAGRGPTSSAAAATAAAATAKKIGAAVAAAALSPYPHAATKASLKVDLFEVSS	2.32193	0	1.58496	1	0	1.58496	1.58496	0	1.58496	2	1	1.58496	1.58496	0	2	2.32193	0	2	1	1	1.58496	1	1	0	1	1	1.58496	0	0	1	3.45943	2.32193	1	3.16993	3	3	2.58496	3.45943	3.45943	2.32193	4	3.90689
EMWEY_00001890	hypothetical protein, conserved CDS	ATGGGGGGTAAGAAAGGCGGGAAAAAAGGCGCAGCAGCTGCGGCTTCAACCGCTCAGCAGCAGCAGCAGCAGGACCAGCAGCAGCAGCAGGACCAGCAGCAGCAACAGGACCAGAAGCAGCAGGACCAGCAGCAGCAGCAGGAGTCTCAGCAGCAAGAGCAGCAGCAGCCCCAGGAGGAAAAGAAGGATAAGCCATCAGAAGAGCAGCAGCAAGGACAGCAAAGCCAGCAGCAGCAGGAGCAGCAGCAGCAGCAGGAGCAGCAGCACGACGAAAAGCATAAGGATGCAGATAAGCAGCAGCCTGATCAGCAGCAGCCTGATCAGCAGCAGGATGAACAGCAGCAGCAGCAGCAGCAGCAGCAGCAGCAGGAAGAAGAAGAAGAAGAAATAACACTAAAA…	MGGKKGGKKGAAAAASTAQQQQQQDQQQQQDQQQQQDQKQQDQQQQQESQQQEQQQPQEEKKDKPSEEQQQGQQSQQQQEQQQQQEQQHDEKHKDADKQQPDQQQPDQQQDEQQQQQQQQQQQEEEEEEITLKKAHSVEIDVFKEEKEEKEEKEEKKEKKKINNNNNAINILKLMQEKEEKRKKEEEEKKRKEQEEERKRKEKEKEEEERKRKEEEERKRKEEEEERIKKEEEEEKKRKEKEKEEEEERKRKEKEEEEEEEEKKRKEEEERKKEEEERIRKEKEEEERKRKEEEERKRKEEEEEKKRKEEEEERIRKEKEEEERKKKKEEEEAAAAAAAAADEEAATAAAAAAAAAAEEPPKIIVQHVEDTKKAFEAALRMLRGEEDESAAAAAAAAAA…	5.12928	5.12928	4.70044	3.80735	4.32193	4.16993	4.85798	4.45943	4.24793	4.90689	5.75489	5.32193	4.45943	6.20945	5.70044	4.80735	6.10852	4.85798	5.16993	5.80735	4.64386	4	4.75489	3	4.16993	4.16993	4.08746	4	3.70044	4	4.90689	4.64386	4.70044	7.32193	5.9542	6.39232	6.08746	5.97728	6.20945	5.70044	6.97728	9.25503
EMWEY_00001900	hypothetical protein, conserved CDS	ATGCTTGTGTTGCTGCTGCTGCCGATGCTGCCGCAGCAGAAGCAGCAGCTGCAGCAGCTGCAGCTAGTAGGTGGTGATGCAGTTAGTGGTACAGTAACGAAGGGTTTGGTGCTGCAGCTGCAGCAGCAGCAAGAGCAGCAAGAGCAGCAAGAGCAGCAGCAAGAGGATGAAGGTTGCTGCAGCGACCCATCAGCAGATTACGACTCTCCCGCTGCAGTTGCTGCTGCTGCTGCACCTCTTGCTGCTGCTGCTGCTGCTGCAGCAAATATATCATCTCCCTCCCCGCAACACCCATCAATATTATCAGAATCACCAGGATCATCAACAGCAACAGCAGCAGCAGCAGCAGCAGCAGCAGCAACAGCAGCAGCAGCAGCAGCAGCAGGAAAAAGAGGTATA…	MLVLLLLPMLPQQKQQLQQLQLVGGDAVSGTVTKGLVLQLQQQQEQQEQQEQQQEDEGCCSDPSADYDSPAAVAAAAAPLAAAAAAAANISSPSPQHPSILSESPGSSTATAAAAAAAAATAAAAAAAGKRGIWQSPLQCVSIDVWLACVIVGGLYIFTSLLLLLFGGLVLRELRKRDALLRQPLLQLQEQQQLQQQQQQMQQDLAAAQNSSGSPLGDYLLLQSECGPQQQQQQQRSSRSSNSVHSIQMPLAAAAAAAAAAAAAGLWGQQLYPAAVIKHKQQLTFDLLLLFTTELLPSLIVFKAFTPSSSSKSSSSSSRTNSSNSSSSSSSSSSSKSILHPYRSYSYEHRSNSTGAREYRQQQQQQQLQQQQQFLNSYPAQWGALQLLQQQLQLQQQQA…	8.47978	7.93074	7.76155	6.42626	6.39232	6	5.12928	5.20945	5.64386	6.67243	5.88264	6.58496	6.55459	6.94251	6.78136	7.53138	7.59246	6.88264	7.89482	7.50779	6.65821	8.04439	8.66178	10.341	5.58496	5.2854	6.90689	5.2854	5.32193	5.08746	7.50779	5.9542	5.70044	7.88264	7.73471	7.80735	8.70736	8.31288	8.76818	9.13699	9.56415	9.5216
EMWEY_00001910	hypothetical protein, conserved CDS	ATGACAAGAGGCCCCTGTTATGCCTGTAGTTCTTCTGAATCCCCCGTTACAGCAGCAGCAGCAACAACAACAACAACAGAAGCTGCTGCTGCACCAGCGGCAGCAGCAAGGGCTGCTGCCGATGTTGCTGCTGCAATTGCGTCTGCTGCTGCAGTTCTCTCTTCAGCAGTAGCAGCAGCAGCAACAGCAGTAGCAGCAGCAGCAACAGCAGCAGCAGCAACCCCCGGGAAGCCACCAAAAGGTATATCCCAAGAAGACAATGCAGCAGCAACTCCAGCAGCAGCAGCAGCAGCAGCATCACCAGCAGTAGCAGCAGCAGCTGCTGCTGCTGTTGCAGGTGCAGCAGAAGCTTTAAGTAAGGGTTCTGATTCATCTTCCTTGGATTTGCTGCTGCCGCTG…	MTRGPCYACSSSESPVTAAAATTTTTEAAAAPAAAARAAADVAAAIASAAAVLSSAVAAAATAVAAAATAAAATPGKPPKGISQEDNAAATPAAAAAAASPAVAAAAAAAVAGAAEALSKGSDSSSLDLLLPLLLQQLECLVRQQQQQQQVQHKQQQQQQVKPHTNGGEPNDFCGQQQVHHQQQEQQQQQQQKKKQQQQQHASYKLYAADSRKPCAAAAAAAAIQFLDNASSGCRGEKQLSIHIARTSAPLPQQLASSSSSSSNSSTSWTCSCSCCREATPFDAAAATAAAAAAFIYPRGTTAAPPAAATAAATCTEPSAAAATTAAATATAAAAAATNEVETPLLLRHISSFLALLQGQQKKLPFMQIAARGRGFVATKELTESVGVTAAICTEKRQR…	12.6186	12.0728	11.9429	11.8206	12.2306	12.0587	12.0505	11.3359	11.8242	10.8588	11.752	11.1447	11.4184	12.1699	12.0792	11.3794	12.1699	11.5172	12.0185	11.7013	11.2485	11.9252	12.6709	11.4929	12.129	11.8021	12.4929	11.9578	11.7469	11.5584	11.0028	10.9009	11.0593	11.2082	11.2877	11.2761	12.384	12.4278	12.6264	12.3821	13.3243	13.132
EMWEY_00001920	hypothetical protein, conserved CDS	ATGCAAAGCATTCTTACAGAGCAGCAGCAGCAGCAGCAGGAAGTGCAGCAGCAACAACAGCAGCAAGCAGTGCAGCAGCAACAGCAAGCAACACCACAAAGGCAGCAGCAACAGCAGCAGCAGCAACGCCAGCAGCAGCAGGATGTAAGACGATGTAAGATTGAAGGTCTCAATGCTGCTGCAGCTTCTTCTGCTGCTCCCCAGCAGCAGCAAGAACTGCAACAGCAGCAGCAGCAGCAGCAGCAGCAACGCCGGAAGAAACAGCACCGAATGAAGCAGCAACAGCAGCAACACCCGCAGCGACAGCCGCAGCAGCAGCAGGAAAACCCAGGCAATCAGCAGCAACAACGACAGCAGCAGCAACAGCAACGGCAACGGTTGCAGCAACGGCAGCAGCAA…	MQSILTEQQQQQQEVQQQQQQQAVQQQQQATPQRQQQQQQQQRQQQQDVRRCKIEGLNAAAASSAAPQQQQELQQQQQQQQQQRRKKQHRMKQQQQQHPQRQPQQQQENPGNQQQQRQQQQQQRQRLQQRQQQQQQKQQRQPQQQQQQQQEHQKQQHNQQQQQCKEQQEQAQQQEQHQEQQQQQQQKQQQQDTFDEEFPSLSAAAAIRGTAAFQLRSSSSNNNNSSSSSNNNNNNSSSSSSNNNSSSSSSSSSNIKYRGGPTAAVALDLCVRKQQQQQQQQREAQQTEKQQQQKKQRQHQQQQQQQQRRCMQVPEINAAAAAAAGVSLRGIKYKGKLLIKKKKNKCMRLLLQQERQERELLLQQMQHMHLDCLQQQQQQQQQQQQQQTGDDACSGVDNP…	11.3504	10.7591	10.6119	9.39446	10.1599	9.88264	9.60918	9.00282	9.54689	7.65105	9.2854	8.49185	8.94544	9.77972	9.88874	8.16491	9.46352	8.65105	10.5774	9.89482	9.17493	10.5943	11.2509	9.2738	9.63662	9.2738	9.34873	7.93074	7.66534	7.67948	6.22882	6.70044	6.53916	7.67243	7.32193	7.42626	8.53528	7.89482	8.53916	9.2384	9.75489	9.94398
EMWEY_00001930	hypothetical protein, conserved CDS	ATGTCTAAAGGTGTCCGTTTTCGTATAGAGCCTACGCCTGTAGGCGATGGCCGTTTGCTGCGATTTCTTACCGAGCAGCAGCCGCCACAGCCGTCATGGGAGGCCCCCCCTATGAGGCCCCTGCAGCTGCAGCGGCAGCAGCAGCAGCTGCAGCTGCTGCAGCAGAGGCAGCAGCAGCAGCAGCAGCAGAAGCAAAAGCGGCAAGAGCAAGATGGTGATGCGGCGAGTTCGCCTCCATCATCACCTGCAACAGGCCCTGAAACTAAGGAAGAAAGAGAAAAAGCTGCTGCTGCTGCTGCTGCTGCTGCAGCAGCAGCAGCAGCAGCAGCAGAAGGAGGTGGGTGGACGGAGGAAGGAAGAAAAAAGATGAGGGATTGGCTATCTGCAGCAGCAGCAGAA…	MSKGVRFRIEPTPVGDGRLLRFLTEQQPPQPSWEAPPMRPLQLQRQQQQLQLLQQRQQQQQQQKQKRQEQDGDAASSPPSSPATGPETKEEREKAAAAAAAAAAAAAAAAEGGGWTEEGRKKMRDWLSAAAAEEVLNPPLDLLQQSGAFLVAVDEQQQQQQQQQNLVLRNEAVWAAAIAKRDRAAQKLAAGGMTADMLLGSLHAAPGERFLTLLPAVQQQQQQQQQEQQRQEQQQQLLIGLQQRYERAQKLHAALLSAIKEQQGPLGAAASCKWLLLLLLLQQQQQWRTVKKQYHALEFEQQECNYPYIFEVYIHLIHVAACCWGPTPINRVHLPLPAARPYEEQFALLSVAAQEEEGEATAAAAADQQQQQQQQQQQQQLKLQLEFPPTVGPLIESRR…	7.37504	6.83289	6.35755	5.49185	5.42626	5.52356	5.35755	4.58496	4.70044	5	5.78136	4.75489	5.55459	6.12928	6.16993	6.87036	6.9542	6.79442	7.02237	6	6.12928	6.24793	7.03342	6.78136	5.16993	5.08746	5.2854	4.39232	4.70044	4.52356	5.20945	5.12928	5.72792	6.83289	6.89482	7.14975	8.37938	6.93074	7.94837	8.07146	8.85487	8.98299
EMWEY_00001940	hypothetical protein CDS	ATGGCGATTAAATCATCAACAGAAAGTTTATGCAAAGCTACACCAGAATTACGAAGACACACAACCCCTAATACAAATGTCCTGCAGCAGCAGCAGCAGCAGCAGCAGCAGCAGCAGCAGCAGCAGCAGCAGCAGCAGATAAGCATAGAGCAGCACGCGCAGCAGGGATGCAACACTGGAACAATATCATGTGCAAGAAGCAGCAGCAGCAGCAGCAGCAGCAATGCTATGGGTGCGGTAGCAATAGCAGCAACAATCTACCCGCGCAGATCAGCAGCAGCAGCAACAGCAGCAACAACAACAGCAGCAGCAGCAACAGCAGCAGAGACTCACCACTTAACAACAGCTGGCCATTGTTGCTCTGCGAATGAAGCCAAATACCTGCAGCAGCAGCAGCAG…	MAIKSSTESLCKATPELRRHTTPNTNVLQQQQQQQQQQQQQQQQQQISIEQHAQQGCNTGTISCARSSSSSSSSNAMGAVAIAATIYPRRSAAAATAATTTAAAATAAETHHLTTAGHCCSANEAKYLQQQQQQQQQQQQQRDSGNSKTIPYHYL	4.70044	3.90689	4.70044	4.32193	4.80735	4.70044	4.08746	4	3.80735	3.58496	4.08746	3.45943	3.70044	4.52356	4.58496	3.70044	4.75489	3.80735	4.39232	4.16993	3.32193	4.45943	5.04439	3.58496	4.39232	4.24793	5.12928	3.90689	1	2.32193	2	2.58496	3.80735	3.58496	3.16993	2.58496	4.16993	4.52356	4.08746	4.39232	5.55459	5.04439
EMWEY_00001950	hypothetical protein, conserved CDS	ATGTGCTGCTGTCATTTGTGTGTTGCTTCCGTTTGCTGCTGCAGCAACAGCAGCAGCAGATACCCCTCATGGTGGGGAGACGGTGACGAGCCGCAAGAAGGGGAGGAGGAAGAGCAGCAGCAGCAGCAGCAGCAGCAGCAGTTCGAGTGCACTGTGTTACCAGTGTCTTTGCCCCTTCAAGGGCAGCAGCAGCTGCAGCAGCAGACGGAGCAGCAAGACCAGCAGCAGCAGCAGCAGCAAGATGAGGAGATACAACAGCAGATGAAGTCGCTGCAGCAGCAGCAGAGGGAGCTAGAGCAGCAGAAGAAGAAGCTTGAGCAGCAAATCCGTCAGCAGCAGCAGCAGCAGCAGCAGCAACTCGCGGTGCTTCCGCAGCAAGAGCAGCAGCCTCAACGACGG…	MCCCHLCVASVCCCSNSSSRYPSWWGDGDEPQEGEEEEQQQQQQQQQFECTVLPVSLPLQGQQQLQQQTEQQDQQQQQQQDEEIQQQMKSLQQQQRELEQQKKKLEQQIRQQQQQQQQQLAVLPQQEQQPQRREQRRRQQRPQQQQQQQQQQQQRAPLDDEEADVLARRLVQQLLHQQANPQQQTKQQQQQQLLQQQRRLLRQRNLQPGTAADAAAAAAAARKNVSGFFADREAAEQVFVSSLRPDSHYIPAAAAAAAAARSSAAAAAAAAAGNRRHLRTLGNYGSSGRLQQLAASAAADGSSSSSSNLQKAFLRTQGLLLRQQMKQQLLVEQHLLRQQQQQQQQQQQQMQQQQMQQQFLALQQQLQQQQRQQQQQQQQYTGITTTVQPQLQQQQQQRH…	11.0077	10.3287	10.1874	10.5285	10.7339	10.6493	10.3718	9.71768	10.1548	8.85175	10.2715	9.11634	10.0861	10.6978	10.7474	9.94544	10.6375	10.0224	10.783	10.1836	9.82337	10.1911	11.0795	9.75154	10.2935	10.0755	10.5187	9.45533	9.13699	9.10066	8.29462	8.74147	8.97728	9.13443	9.36413	9.37938	10.2854	10.0914	10.3912	10.6083	11.463	11.3032
EMWEY_00001960	hypothetical protein, conserved CDS	ATGGAGATAGCTGGGGCTATCGCAGCAGTAGCAGCAGCAGCAGAAGCTGCAGCAGCAGCAGCAGCAGCACCAGCACCAGCGCCAGAAACATCAGAAGCTGGAGGTGCAGCAGCAACAGCAACAGAAGCTTCACCACCAGCAGCAGAAACTGCAGCAGCAGCAGAACAATCTGCAGCAGCAGCAGATAGCGCAGCAGCAGCAAAAAAAGATGCAGCAGCAGATGTTGCAGTAAGATCACCTGTAGAAGCAGAACCTGCAGCAGCAGCAGCAGCAGCAGCAGCAAAAGCTGCACCAGCAGCAGCAGCAGCAGAAGCTCCACCAACGGCACCAGCAACAGTACCTCCAGCAGCAGTAGCTCCAGCACCCGCTCCAGCAGCAGCTCCAGCATCAGCAGCAGCA…	MEIAGAIAAVAAAAEAAAAAAAAPAPAPETSEAGGAAATATEASPPAAETAAAAEQSAAAADSAAAAKKDAAADVAVRSPVEAEPAAAAAAAAAKAAPAAAAAEAPPTAPATVPPAAVAPAPAPAAAPASAAAGAVPAAAAAAGAVLAPAAGAAAAEAAWRCSRAPSPQQNPVGYLNLERFVCCCLQQLQQQQQQQRRTSCFLKNSSSSRSYNSSNNNSSSNNNSSNKSNTSSNTNSSSSSSSSSSSSRKAARDKINVTLHPSYPLTHVSRLPCMQQQQQQQQQQQQQQQQH	11.9616	11.3995	11.1734	11.7469	11.8461	11.7368	11.7616	11.0778	11.702	10.9538	12.061	10.9163	11.7134	12.4094	12.3584	11.3715	12.0308	11.4476	11.941	11.6622	11.3143	11.8865	12.7397	11.9975	12.133	11.9504	12.6148	12.1619	11.927	11.769	11.2067	11.5255	11.7082	11.6334	11.6998	11.7091	12.0693	12.2981	12.4007	12.2722	13.1927	13.0397
EMWEY_00001970	armadillo/beta-catenin-like repeat-containing protein, putative CDS	ATGGCAGGAATATTCGGCTTTCCTCCCTCTTCTGCTGCAGCTGCTGGCAACAGCAGCAGCAGCAGCAGCAGCATTGACAGAAAGGCAGGTTTCATCTTTGGAGGGTCGTCCTTTCAGTTCCCACCGCAGCAGCAGCAGCAGCAGCAGCAGCTGCAGCAGCAGCAACAGCAGCAACGTTATGGACAACCCCAGCAACTCTTCATGAGCTCGGACGTAACTAAGAAGTGTGCTGTTAGGTTCAGCGGTAGGTATACCTTCCCCAAGCTGCAGCAGCAGCAACAGCAGCAGCAGCAGCAGCAAGGAGAGGTGACTTGCTGCTGCTTTGCAGGTGCTGCTGCTTCTGAAGAAGGGTCGGCGCTGCAGGTCTTCAGGGTACTGCAGCAGCGCAGCAGCAGCACA…	MAGIFGFPPSSAAAAGNSSSSSSSIDRKAGFIFGGSSFQFPPQQQQQQQQLQQQQQQQRYGQPQQLFMSSDVTKKCAVRFSGRYTFPKLQQQQQQQQQQQGEVTCCCFAGAAASEEGSALQVFRVLQQRSSSTRGLSSSTVLIGCYLLQQEQQQQQQELQQVGVFEVYVPGYDVEVGEKFNFICCSSSGKAVALCCSSACCVAAVPPLQQQQQQQQQQQQQKLDRLLLTAQNSSSSSSNCCRQTNGKLLLVNNTMDQPQQQQQQQQQQQQQQRVFVHVSFHPFSDWAVAVLTHERLPIEAATAAAAAAAAAAAHDNRMHAVLRLFDICCSTETPEQEILLPAADSAAATAAAVSPFAAAAAAPPSPLASSFYFGAAAERINPWSAAAVFVSFPTSSSSS…	9.78545	9.27496	8.99859	9.27845	9.3298	9.14211	9.19722	8.59059	9.14083	8.79604	9.32643	9.00141	9.00843	9.77808	9.77479	8.95855	9.5068	9.10329	9.74651	8.99152	9.08614	9.76818	10.4853	10.4808	9.52845	9.50283	10.1118	9.61195	9.16239	9.01681	8.71253	9.00282	9.13186	9.03342	9.12024	9.21432	9.69436	9.75989	9.87575	10.0189	10.7964	10.811
EMWEY_00001980	peptide chain release factor 1, putative CDS	ATGCTGCGGGTGTACGTACACCTCAATCAATATGAGAAGCAGCAGCTGCCGCTGCTTCGCTTATCTGCTGGGACTTCCGCTTACCCCTCGACGCCTCCTACAAGCAGCAGTAGCAAGGAGCAGCAGCAGCTGCTGCTGCAGCAGCAGGTTGAGCTGGAAGGCAGCAGCAAGTGCTCATCCGCTTCTGCATGCACACCTCCACAGCAGCAGCAGCAGCCGCAGCAGCAGCAGCAGCAGCAGTTGGTGGTTACCGAGGACTCCTTTTGGGTTCGCGCAGCGAGGCGGGCTCGCTGCACAAACAGTTCCAATCTGCTGCTGCCTCCCACCAGCAGCAGCAGCAGCAGCAACGGCAACAGCAGCAGCAGCAGCAGCAGCAAGAAGGTCGGCGTGCTGCAGCTA…	MLRVYVHLNQYEKQQLPLLRLSAGTSAYPSTPPTSSSSKEQQQLLLQQQVELEGSSKCSSASACTPPQQQQQPQQQQQQQLVVTEDSFWVRAARRARCTNSSNLLLPPTSSSSSSNGNSSSSSSSKKVGVLQLHNSNIWEDIKTLRLLLQEQQQQQQQPSNSSSRSSSSRDQECTDTELLELEREEDAAAAELAQLLLQEADTIDAAAAAAAQPTQQQQQQQQQQQSAASKKPRGQLENKPDEMTLEADNRKRALLALRQMLQQQQEQQQQQQLHAAAGAQMGNKDRSEKIRTYNFPADCVKDHRCNRTIPNVHAFLQEAEGLPLLLQELYAQQQQQKLAKVVDALQQLLQRQQ	8.74147	7.93664	7.92481	7.55459	8.16491	7.70044	7.22882	6.71425	7.18982	6.59991	6.89482	6.6865	5.52356	7.15987	7	6.55459	7.13955	6.61471	7.87652	7.25739	6.74147	7.82655	8.49586	9.01402	6.79442	6.06609	7.74819	5.85798	5.61471	5	5.55459	5.35755	5.90689	6.10852	5.67243	6.33985	7.98299	7.40939	7.35755	7.88264	8.53916	8.49586
EMWEY_00001990	gamma-glutamyl phosphate reductase, putative CDS	ATGTCGCCCCCGAGCAGCCGCCCACAGTCGGTGCAGCAGTTGCAGCAGCAGATTGCAGAAGCAAGGGCTGTTGCTGCTCGTATTAGTCTTTCTATGCGAATGCAGGTGTTAAAGGCATTTAGAGAAGGTCTTGTACATCAAGAAGAAAAAATATTAGAGGCGAATAGGGCTGATTTAGAGGAAGCTAAAAACAATGCGTCTATCTCTCCTTCTCTTCTTAAGAGATTATCTTTAGATGGGGATAAAATAAAGAAATTAGTTTCTTCTATTGATGCAATTATTGCTGCACCTAACCCTATAGGCAAATGTACACTTGCAACAGAGCTTACCCCAGGTCGTCCTGAGGCTTTTATTCAGATTGCTGCTTTAGGCATTAAATCAGGAAATGTATGTCAGCAG…	MSPPSSRPQSVQQLQQQIAEARAVAARISLSMRMQVLKAFREGLVHQEEKILEANRADLEEAKNNASISPSLLKRLSLDGDKIKKLVSSIDAIIAAPNPIGKCTLATELTPGRPEAFIQIAALGIKSGNVCQQQQQQQQQQQEEQQQQQQQQQQAEDFRRNVQAEERYTHYQCIK	7.05528	6.35755	6.53916	5.32193	5.70044	6	5.90689	5.55459	4.90689	5.12928	5.83289	4.16993	6.10852	6.37504	6.76818	4.39232	5.45943	5.39232	6.16993	5.49185	4.39232	6.53916	7.20945	4.75489	6.40939	6.06609	6.44294	6.70044	6.02237	6.06609	5.08746	5.67243	6.50779	6.32193	5.97728	5.97728	6.55459	6.40939	6.59991	6.16993	7.53916	6.88264
EMWEY_00002000	zinc finger (CCCH type) protein, putative CDS	ATGGATTACCCAATGATTGCCGCGATCGCTAGCCACCAAGACCGCAGGCTGCCGGTGTTTATTCCCCGCTTGGTGGACTATCCTCCTATCTTCTGTCCTCCCCCACCTTACATGCCCCAACAAATGTATAGAGGACCAGCAAAGGCGCCTGTTAACAGACTTGTCAACACAAAGTTATGCAGTCGTTATCTCTCCAAGGGATACTGCAGAAAGAGAGATTGTACTTTTGCCCATTCTGTTGAAGAACTGCGCCCTACCCCTGATCTCCGGTGCACTAAGTGGTGTCGTTTCGTCTTCTTTGGTCTTGAATGTAATGATGCTCGTTGCCCTTATGCACATTCACAAGAAGAACTTCAACCACAACCCCCAGAGTTTAAAACAACTCTTTGTAGATTTGCA…	MDYPMIAAIASHQDRRLPVFIPRLVDYPPIFCPPPPYMPQQMYRGPAKAPVNRLVNTKLCSRYLSKGYCRKRDCTFAHSVEELRPTPDLRCTKWCRFVFFGLECNDARCPYAHSQEELQPQPPEFKTTLCRFAKRGKCLNGDNCRFLHPHEVRPSSHRRPERLHRVPRLSNPSTEEELAGVQTVVEEEAAARFVAQEFETNEEELISPPLVPTTTPAAAAAAAAAAAAVAVTAAGGVPMTTSPETPRVVNRTRPLLCSPCVVTGVETPAGYEEDDNGEYEGSSTPSRHQRQRKATTLVPNTLSRDSTRDDELHGSVERIMTAAGTLGLAEDPN	17.1152	16.521	16.2025	17.0049	17.1937	17.0707	17.1015	16.43	16.934	15.2982	16.8611	15.8526	17.0796	17.171	17.5689	16.7802	17.072	16.909	16.2795	16.2107	15.4057	16.4088	17.0356	13.8898	16.9783	16.6189	17.1003	17.0776	16.7233	16.5913	15.444	16.6958	16.8245	16.4291	16.5732	16.6853	17.0629	16.6442	17.0208	16.8055	17.9263	17.72
EMWEY_00002010	ribosomal protein S10, putative CDS	ATGACGATTGGAATGAAGCCGAGTCTGATTCCTAAGAAGAATCGACGGATGATTTATGAGTACCTCTTCAAAGAGGGCGTCCTGGTGGTGCAAAAGAACCCCAAGTTGGAGCGCCATCCGGACATTCCCGTGCCGAATCTGCACGTGATGATGGCTATGAAAACGCTCAAGTCTAAGGACTTCTGCGATGAGATATTCAACTGGCAGCACAACTACTACACTCTTAAGAACGAAGGAATGGAATACCTTAGAGATTACCTCCGCCTCCCTGTCACCGTCTTCCCTGCCACTCTGACAAAGAAGACGACGACACGCGCTCAGCGCCCCGACACAGAGGTCGAGGGTGGTGGCGATCCCGAGAACTGGAGAGGGGGAATGGGCAGACCCAGACGCCCAATG…	MTIGMKPSLIPKKNRRMIYEYLFKEGVLVVQKNPKLERHPDIPVPNLHVMMAMKTLKSKDFCDEIFNWQHNYYTLKNEGMEYLRDYLRLPVTVFPATLTKKTTTRAQRPDTEVEGGGDPENWRGGMGRPRRPMGDRAGEARVGGERSERPRYA	3.58496	3.70044	3.32193	3.70044	3	3.70044	3.58496	3.70044	2.80735	2.80735	3.70044	3.70044	4.70044	5.16993	4.58496	3.58496	4.80735	3.32193	3.70044	4.58496	2.80735	3	2.58496	2.32193	3.32193	2.58496	3.58496	4	2.80735	3	4.52356	3.45943	3.45943	3.58496	5.08746	4.32193	4.85798	4.75489	4.24793	4.9542	4.75489	4.64386
EMWEY_00002020	hypothetical protein, conserved CDS	ATGGGCATTCTCTCGTGCCCTAGCGACCCAACAAACGCTGCAGCAGCAGCAGCAGACCTAGCAGCTGAAAATGCTACTGGCGTTTCGACATCAGCAGAAACAGCAAATACGTCTGTCCCCTCGGGTTCGATGGAGCTGGAACATGCGGAGGCCTTCCCACATCATGACGCTTCAGATGAAGACCAACTTGCCCCCCCAACCTGGGGAGCCTGCGACAGCGAGAAGCAACATATGCTGGATGCAAAAAACGACGGAATTCCAGCGTGCGGTGACCAGTCCGCTCCGGGGAACGACGAGCAGCGGTTTACGCAACAAGAGGAAGTTGACACATGCCTCAAGAAGGAAGGTTCTGCTGAGTGCACTACATGCGGAGAGGATTTATCGAAGGTCGGCAATTCC…	MGILSCPSDPTNAAAAAADLAAENATGVSTSAETANTSVPSGSMELEHAEAFPHHDASDEDQLAPPTWGACDSEKQHMLDAKNDGIPACGDQSAPGNDEQRFTQQEEVDTCLKKEGSAECTTCGEDLSKVGNSQKGRAGICEACSGKIQTSSVPNEMHGEEPFEPHSQVEASSVATAVEDTGATSNRHQGQAEVADEAEKSPAASRNSSSSNGSSGSSTSSTRGRSASGAGSTAGSAATAGATATGAASGAATAAAAPRKCIDEGSARRHVVPVGPRHQVPCLPPFFLENGGFGCCCGEPSPALDPSLTAKLVYSPSSLERVRQRRLAEGLADRAICTEGDMEAFMQQCAKNWKGNKPGWQPFSPEFAFKLLHYAGYDPAKALQLMEDPQFSFQLVCDG…	12.9912	12.3931	12.1545	12.8368	12.9205	12.9368	12.8102	12.1759	12.683	12.0715	12.8331	12.5864	12.8717	13.1062	13.3749	12.7172	13.0126	12.8254	12.2857	12.1693	11.5147	12.1193	12.8144	12.6959	12.654	12.1969	13.0878	12.7492	12.4668	12.4284	11.7748	12.4416	12.42	12.3731	12.5001	12.6291	12.9733	12.6876	12.9587	12.588	13.6656	13.4198
EMWEY_00002030	hypothetical protein, conserved CDS	ATGCTGAAGAAGATCTCTTCCCTCGCGGCTGGCGGCTACGGCTACCACAGCTCCAGCAGGCCCTTGCAAGTTCGTCGCAGAAGCCTTGACGATGACCAACTTCGAAGACACAGCCAGACCAACCCCAATGATGACTCAGGGACAGATGGCTCACAACCAGAAGCAGAAGGCCTCAAAAACGCCATGGACATGCTGATCGCTGAGAACAAACACTTGAAAACACTCATTCAGGAGCGCGATGCGCGCGCCAGTTCTTTTGAAAGGGAAGACCTGGAAGCATTGAGGAAGGAATGTGCGGAAGCAAATGATGAGGTAGCCAGACTTCGGCAACAACTGGATGCCAGAGGGGAAATCATTGAATCGATGAAACGAGAAAGGTTACTGCAAAGCAACGAGGGA…	MLKKISSLAAGGYGYHSSSRPLQVRRRSLDDDQLRRHSQTNPNDDSGTDGSQPEAEGLKNAMDMLIAENKHLKTLIQERDARASSFEREDLEALRKECAEANDEVARLRQQLDARGEIIESMKRERLLQSNEGVQELHEKIKLLEAQLEFECKNHVEELEEKEARIAELEMQVLDAQHQSSGEALSRQEHLNEEEKQQREELKSQLAMRVEEVSRKDAEINRLQAELEATRGAIAKERTEQQTSSEDDERAKDLSRRITILEAKLCAEESKRIAAEEALALQRDTAGETDEGKTSLEQLRREIKEKDAALQGMSQQLLEVSAEKDELEQLQKLREAPSAPETPRALTTRRSFFGRSKSTALERDALAAQVQHLEEQLQKLTDKRVELERTRVKLEGQLA…	7.96578	7.73471	7.54689	9.45943	9.59805	9.64926	10.0375	9.46148	9.76984	11.3487	12.1469	11.8781	12.7733	12.9399	13.0338	11.6216	11.8525	11.8202	8.91289	10.774	9.69349	7.45121	8.08746	7.88874	9.9629	9.46964	10.2324	11.0444	10.5555	10.6312	12.1248	12.4919	12.6797	12.8807	12.7783	13.0476	12.7217	11.8541	12.2393	11.7147	12.6627	12.3496
EMWEY_00002040	hypothetical protein, conserved CDS	ATGCAGCGTGGTATGACTAGAAGGGGATACATCCAAGCTGCAGAGGGAGGAGGAGCAGCTGTCGATACGGCTGACAACTCCCCTCAAGAAGGTTCTCGTCGCCGCCTGTCAGCTCCACTTGCTGCAGCCGACGGGCTGGAGAGCACATTGGACAGAACCTCCAGCGGGTCTCAGGACTCCGCTGGTCTTGGGGGGTGCCCTTCAAGGGCTGAGGTGCAGTCTTTCTTTTCCTTCTTGTTGGCCTCCATGTCTCCGCCGCCTCCCCAGCAGCAGCGACAGCAGCAACAGCGGGTCTTGCCGAATCTCGCAGCAGCCGTTGATGGTGTTCTCTTTTTGGCAGCCTGTGCTGTCTCCCCCCGGTGGATTTTAAGTCTTGCACCTGCAGAGCAGTCACCACTA…	MQRGMTRRGYIQAAEGGGAAVDTADNSPQEGSRRRLSAPLAAADGLESTLDRTSSGSQDSAGLGGCPSRAEVQSFFSFLLASMSPPPPQQQRQQQQRVLPNLAAAVDGVLFLAACAVSPRWILSLAPAEQSPLGPRKDSLGVAGGGSSARQKQQQDWLLLCSPAFNAHPPETLPLRALTAFFVSLRQLLPRLPQSAITRLIAPLFALGRSIAFGSHVLPEVPEEVRAVAEALVLLLHGVLQRAAEEAPTLLPGDTVQRVSTACNALTDWSKRLSPSNGGRLVPLLLLGAPPSLQYPIQEEDLLEAPASGVPGCGAAAALALALHRTGASPLPWNILRATASMIEASAAAAARGLQAVGASHQHVAGIVEAPSRLDQRRDYPQEARSQHQQKVKQEQQKL…	11.1189	10.6303	10.4115	11.1904	11.346	11.2046	10.7822	10.0126	10.6339	9.59991	10.3264	10.1687	10.9564	11.0861	11.2366	10.6839	10.9061	10.7524	10.446	10.1674	9.44087	10.0444	10.7928	11.1098	10.5765	10.0498	11.0708	10.0498	9.81057	9.87344	9.19476	9.83763	9.81057	10.1611	9.97585	10.2312	10.6546	10.3231	10.6618	10.3061	11.4686	10.7048
EMWEY_00002050	hypothetical protein, conserved CDS	ATGGCAACCGTGCTGCTCCTGCTGCACTGGCTAAGCAGTTCAACGGCACATGCAGCCCCGTTTCTGCTGCATCAACACTCGGTGCATGCGCAAGTACGTTCTATGCTCCCTGACGGTATTCATGAAGTTGCACCTGTCGGTGCATCATCTGGAGGGCCTTTGCTCTCTTTTCTTCTCTGCAGCGGCCAAACGATTTCCAACAGACCCAACAGGACCGCTGGACCTCCTTGGCTCTGGGGGGCTCCTACCCTCACACTGCAGAGACTCTCCAGCAACACGCAGTTGTTTGCATGCAGACCGCGGCCTAAGAAGGAGAAGGCACGAAGGAACTATAGAATTGCAAAGCAGCAAAAGCAAATCCGGGAGGAGCGGCTAATCCGCCGCCGCCAGCAGCTGGAG…	MATVLLLLHWLSSSTAHAAPFLLHQHSVHAQVRSMLPDGIHEVAPVGASSGGPLLSFLLCSGQTISNRPNRTAGPPWLWGAPTLTLQRLSSNTQLFACRPRPKKEKARRNYRIAKQQKQIREERLIRRRQQLEIFKARQRLLMASEGREEFKTNEDNSQTGNQSKSLFSLDGPLFAAEQTTANNNSNAAQGIDSTAAARINYRLVGGTWRRARGQGKYVRMSGAQLAAAIFEGLPEEEVTAAVARAKRQDEGFMDLEAYDESGTEHTTLEGLN	5.24793	4.9542	3.16993	5.04439	4.70044	4.75489	4.90689	4.52356	4.52356	4.64386	4.70044	4.75489	4.39232	5.67243	5.2854	5.78136	6.14975	5.78136	4.45943	5.39232	5.35755	3.90689	5.49185	5.39232	4.58496	4.58496	5.97728	5.08746	4.32193	5.35755	4.45943	4.64386	4.70044	4.58496	5.45943	4.08746	5.75489	6.22882	6.18982	6.12928	7.39232	7.02237
EMWEY_00002060	hypothetical protein, conserved CDS	ATGAGCCGACCACCTATTTTTGAGTCTTCTTCTGGATCTGTTACGCGGGGGGGAGAGGAAGAGGAACATGAGTTCTTATGTGCTGAACAAACTGCGAAGGTATCTACGCCCCATTCCGAGGGGAACGAACTGTTGAATGAGGCCCGAGTAGCTACTCGAACGGCTTCCTTTGGAGCAGTCGGGATAGCTACCCCATCATGCCCTGAAGGTAACAGTGGAAGATCCCCCAAGAGGAGCGACAACTTTGGCTGGCCCCATGGTCCGCAGCTTCCTGCAGCATGGGGACATGGAGAGTTCCAGGCTCTGGTGGCGGGCATGAAGTCGGAACACGAAGCACCTGAAATAGAGCGACAGAAAACCAGCAAGGAAGCTGGTCAAACAGCCCCGTGTCCAAGTGGT…	MSRPPIFESSSGSVTRGGEEEEHEFLCAEQTAKVSTPHSEGNELLNEARVATRTASFGAVGIATPSCPEGNSGRSPKRSDNFGWPHGPQLPAAWGHGEFQALVAGMKSEHEAPEIERQKTSKEAGQTAPCPSGQPALDTTLSLETKRSSEALGKMPGQKYAPTSSKESPRAVASYPWTHEDTGEKPEFLASRGTFAQAIPQGGYLLDTFLSGSHPSQNESLPVEANNGDEPQEIQECPYCHRTFASKSFDKHVKVCVKVFFTRRKQYDMTRKRLASVVEEAGLPVHSTVQKLRGELSSKP	10.5343	9.95565	9.71425	10.1293	10.4419	10.1421	9.86264	9.10066	9.60918	8.61839	9.70044	9.18735	10.0348	10.3163	10.4707	10.3912	10.6439	10.4325	9.71253	9.50581	9.21432	9.67419	10.2633	9.27845	10.0901	9.59432	10.4979	9.60918	9.21189	9.07948	9	9.74819	9.65642	10.0566	10.2372	10.2467	11.0056	10.2621	10.7723	10.3977	11.286	11.0815
EMWEY_00002070	prolyl endopeptidase, putative CDS	ATGGCGCCCAAATCAACTCTCTCTTACCCAACTGCACGTCGGGGGCCGGAGGTGGAGGATCACTTCGGCACGCTTGTCCCAGACCCGTATCGATGGCTTGAAGACCCGGAAAGCGAGGAAACAAAGGCCTTCGTAGCTGCTCAGAATGAGGCGTCGGAGGAGTACTTGGACACACAGGTCCGAAGTGAAATCCTGAAGGCTCTCACGAAGTTTCAGGATTACCCCAAGTTTGGCGTCCCATTCAAGGAGGGTAACTTCTGGTACTCCTGGAGGAACTCAGGCCTTCAGAATCAATCACTGCTCCACCGCCATACTGACAAAAAGGGGGAGACAACCGAAGTGTTCCTCGACCCCAACCTCTGGACCGAAGATGGCACTGCAACTGTGGGATCGCTCAAG…	MAPKSTLSYPTARRGPEVEDHFGTLVPDPYRWLEDPESEETKAFVAAQNEASEEYLDTQVRSEILKALTKFQDYPKFGVPFKEGNFWYSWRNSGLQNQSLLHRHTDKKGETTEVFLDPNLWTEDGTATVGSLKFTEDGSLMAYARGDKGSDWRTIYFKDVASGRLLEDRLEHAKFTSLQWIGSKYLLYNRYDVPDGAQANGLENTQNEFQKLYCHEVGTPQEQDVLVLEFPSEPTWMVSVDVTDDEKFIVASISRSCEPTNKLWIAALPDGTVPSTAFSKLQWVKVADDFEAGFDYVANDGTIFLLKTNRDAPKNKIVKVDVAKPDAPMVDVVPEAGAVLEDVMVVAGDKMVLHYNEDVKSKLYVHRLDGSRIKALEVPVGSVAEMSGKRKCDHFLFSI…	15.0073	14.4056	14.1494	14.7323	14.9866	14.9119	14.6405	14.0581	14.4875	14.0797	14.5363	14.4587	14.6405	14.7775	15.1014	14.5308	14.7747	14.5278	14.1216	14.0435	13.229	14.232	14.9156	14.9258	14.8409	14.3753	15.3562	14.6713	14.38	14.3608	13.9037	14.4199	14.3707	13.9561	14.0062	14.2077	14.9087	14.6325	14.9266	14.5084	15.7179	15.2844
EMWEY_00002080	hypothetical protein, conserved CDS	ATGCTAAGTTCAAATCCTTCACAGGACTCACCTCCCCAGAAATTTACTCGAGAGGAATCATCTTCTTCTTCCGATTCACAGCGGAGTCCTAATGCCCTGAACCACGTCGCCGGCCACAACCCCATGGTTGTATTTGTCCACCAGTATTCGATTATGGGAGGCTCGAGTTCTCTAATGTTCGGCATGGCGACCCTCTTAGCACAACGAGGCATCCCGGCAGTCACGTTTGACATGCGTGGCGTAAACCGCTCCACCGGATGGAAGACGCTGACGGGACACAGGGAGACGGAGGACGTTGTCGTCGTTTGTTCCTGGTGTGTGAGGAACTTCGAAGCTAAGAACATCGTTATTGTTGGATCTTCGGCTGGGGCCCCGATTGGTGGGAGCGCGGTCGAGCAG…	MLSSNPSQDSPPQKFTREESSSSSDSQRSPNALNHVAGHNPMVVFVHQYSIMGGSSSLMFGMATLLAQRGIPAVTFDMRGVNRSTGWKTLTGHRETEDVVVVCSWCVRNFEAKNIVIVGSSAGAPIGGSAVEQLPEIRGYVGIGYVFGFAASLLFRGHYKKILQSSKPKLFIHGDEDGFTSTATFTSYFNSAEDPKEKRIIPKVGHFEMEGPAYDAFMAAEIVKFIDKYLQAAVQATSAAMPAAGSVDSN	8.66178	8.27146	8.01681	8.45533	8.90689	8.54303	8.45121	7.67948	8.02791	8.57365	8.62571	8.76487	8.81698	9.40514	9.32643	10.0444	10.1997	9.72792	8.58871	9.50779	9.18982	7.74147	8.58496	8.72451	8.05528	8.11374	8.83605	8.31741	7.8392	7.87652	9.03892	8.96	8.66178	9.37938	9.44294	9.50779	10.7773	10.4073	10.9016	10.3061	11.5058	11.3663
EMWEY_00002090	dihydrolipoyl dehydrogenase, putative CDS	ATGCACATACACCTTTTGGCCGCTCGGCGTCTTTCGCAGCGGCCCCTGCCTGCTGCATTTGGACTCGTTCAGAGGCGCCTTTTCTCCAGCAGCTCTGAATATGACTTGGTGGTGGTTGGGGGAGGACCCGGCGGCTACGTAGCGGCTATAAAAGCGGCACAGTTGGGCCTGAGGACGGCTTGTGTGGAGAAGCGGGGGGCCCTCGGGGGCACTTGCTTAAATGTAGGCTGCATTCCGTCAAAGGCCTTGCTGAACATGAGTCATAAGTACAAGGAAGCATCTTCTGATTTCCGAAAGTTCGGCATTCGAGTCGACGGCGTCTCTGTTGACATCCCCGCGATGCAGAGTTACAAAGACAAAATCGTCGGGGGGCTCACGCAGGGCATCGAAGGTCTTTTC…	MHIHLLAARRLSQRPLPAAFGLVQRRLFSSSSEYDLVVVGGGPGGYVAAIKAAQLGLRTACVEKRGALGGTCLNVGCIPSKALLNMSHKYKEASSDFRKFGIRVDGVSVDIPAMQSYKDKIVGGLTQGIEGLFKRNKVEYIKGAGRLADPHTVEVQPIGGGSTEKLKTKNIILATGSEAAPLVGGALEVDEQQIVSSTGALALSSVPRHLAVVGGGVIGLELGSVWRNLGAEVTVVEFCDKIIPALDVEIGRAFQKLLEKQGIKFMFSTKVVGSQKSGEHGEVTLELENVKSGAASKLNCDVVLVAVGRRPYTRDLGLEEMGIDLDKRGRIVVNDKMQVLKYAHIMAIGDLIEGPMLAHKAEEEGIACVERLAGKGDGTVRHDTIPSVIYTHPELAGVG…	15.6944	15.1666	14.8975	15.1478	15.5022	15.3779	15.4077	14.6868	15.1722	14.3604	15.4243	14.8145	15.1571	15.4046	15.7435	14.7881	15.4061	14.9772	14.6218	14.78	13.7963	14.8288	15.4875	14.3257	15.4346	14.9591	15.6507	15.4458	15.1715	15.0921	14.3113	14.9702	14.9578	14.4585	14.6594	14.7203	15.3378	15.0819	15.4466	14.9883	16.1718	15.9937
EMWEY_00002100	hypothetical protein, conserved CDS	ATGAATAAAGGTCCCGGACTTTTCGTCGGAGAAGCGGGACTCTCGCCGCTTTTCAGCACCCCAGCAGATACTTCACGCCGTCCCGCGTCTTCGGTTCTTCAGAAACGTTTTCTAGGGAATGAAGTCAGAGGACCGGATTTCGATCCTCTCGATGTCAAGACCTGGGCGCTGAAGCCGCACATTGAAGTGGTTTCCTCGGGCCTTTTCCGTCGTGCTAATAGTTACGGGGAATTCAAGGAGTTTTGTGAAAGCCTTCGCTTGCTGCTATTTGTTTTCGGCTCTGCTGGAATTGCTACAGATCTTCTCTTCTTCCACCCAACGCGGTCAGCTTACTGGCGTTCTTTGTCTCCTTTGCGCTGGCCTGGCCTCCTCCTCAGTCAGTTCAGAGGCTCGAACGGC…	MNKGPGLFVGEAGLSPLFSTPADTSRRPASSVLQKRFLGNEVRGPDFDPLDVKTWALKPHIEVVSSGLFRRANSYGEFKEFCESLRLLLFVFGSAGIATDLLFFHPTRSAYWRSLSPLRWPGLLLSQFRGSNGTGGDFDFEKEGMTTSPDGIVRTAAYAAFERAMR	11.9043	11.2975	11.1485	11.5774	11.8944	11.7977	11.8918	11.2906	11.7198	12.3001	12.1325	12.4458	12.1646	12.5389	12.7108	12.2969	12.8323	12.3647	11.6551	12.1115	11.8194	11.0795	11.7649	11.6939	11.5113	11.2556	12.1517	11.8325	11.4455	11.5531	11.736	11.6124	11.4289	11.2981	11.4491	11.5435	12.4014	12.3435	12.5677	12.0891	13.289	12.9981
EMWEY_00002110	hypothetical protein, conserved CDS	ATGCTTCAGAACCCTTCCTTTGAAGCCCAAGCCGATCGGACCTATATGGTCTCCTCAGGGCCCCCTAAGGAGCGGCGAGAAGGCCACCCAGGGCCAACCTCGCTTCCCATTCGCCTCCAACAAGAGAGTGGGGGACACCTCCCTGCGCCTGGGGCCCGTGGGGAGGCCCCTGGAGTTGCGGGGGAACCTGTAGGGGAGCCGCCGCCTTCGCGTCTTTCGTCTCGGGGGTCCTCTCTTTCTGCTACAGCTGACGCATCCTTGGGCAAGGAAATGCAACAGCTCTCTTTTGATTTGAAGGAGCACCTTCACGTGGAGTCCAAGCGAACCCGAACAGTGCCTTCTTGCTGCAGCTTATGCAAAGCCCCCCAGCAGGCGGAGGTTGGTGGTGGTCGCTCTCCC…	MLQNPSFEAQADRTYMVSSGPPKERREGHPGPTSLPIRLQQESGGHLPAPGARGEAPGVAGEPVGEPPPSRLSSRGSSLSATADASLGKEMQQLSFDLKEHLHVESKRTRTVPSCCSLCKAPQQAEVGGGRSPADTITGGAKAAPAASPPAASGLLASSEASPQGSASPATEGPTEVPAAPAAPAVQGAATTAGASRPNVGGGVDCCLTCSCPCHNDTNSSANCSSIVCIEGPRRPPTFASNLADLCKAFPSLIVSLLETADNDLQRAHALVRVVSDTNTGLFSTKAGAPMAKRKRCPDDCFEALEDPSAVLSGCRRGSVSMEVAGGSPSSGCSAVAAADQQQQQPVQHGQQHPLLGSRVSVPVPVTSAAAGASLAAGPTTSAATTTGTDSAANRGANG…	12.0192	11.5656	11.1978	11.9758	12.0509	12.0004	11.7912	11.218	11.6671	12.2594	11.8564	12.7766	11.9922	12.3188	12.4186	11.9429	12.233	11.9726	11.4205	11.5003	10.8719	11.1724	11.7859	13.0317	11.7232	11.1706	12.537	11.7867	11.4533	11.4476	11.7948	11.4888	11.4466	11.6742	11.6939	11.8568	12.2949	12.0708	12.2842	11.8408	12.9715	12.6746
EMWEY_00002120	C2 domain-containing protein, putative CDS	ATGGCGGTGCGTGCGATCCCGTATACGATAAAGGTGGAGGTGATTGAAGTGCGGGGGTTGTCCTTTAAAGAGTCAGCGGGGGAGAAGGAGATAGTGCCGAATCCGTATGTAGACGTGACAGTGGGTGGTACGACGAAAAGCACGGTTCAGAAGAACCAGGTCGTGTCTGCAACCTACAATGCTTCGTTCAACTTCCAAGCCACGTTAACTCCTGAGGAGTTCCAAAGGAGTTACGTTGAACTCGCAGTCATGCACAGATACACCTTGCTGGGCGGCGTCGGGCTGCAAAGTTCAATCATAGGCAAATATGTCCTCAGCTTTGCGTGTGTATACTCCAAAAGTCAGCACTGGATGTACAGGCAATGGATTAAGCTCAACAACTTCGAACAGCTCATCGCC…	MAVRAIPYTIKVEVIEVRGLSFKESAGEKEIVPNPYVDVTVGGTTKSTVQKNQVVSATYNASFNFQATLTPEEFQRSYVELAVMHRYTLLGGVGLQSSIIGKYVLSFACVYSKSQHWMYRQWIKLNNFEQLIADPGMMLLTVGVFGPGDPLPVIDETVAYVNEEGDRVTKEVDVKSTYYNLTVNIFKGQDISAVVGQLTTTCEPFVKVKHGGVELQTRALPEHSPEWQVSISLPACIPCHDDTVLVELWNGGSSAVLMATLVLDFFELIKNETATRWFNFYWRPPTEGLFGAVQDMLTNAELRQANAYAGRILLSASCVKVQAPLPMGVRSIRAVHEPPQVEYVLWVDVYEVSCNSLLSNELQAEVSFGPHALKSPPLMIEEAGSYTLEAEQGRMEELK…	8.87036	8.53138	8.55459	9.24793	9.29002	9.23601	9.81538	9.16742	9.58308	10.7039	11.7013	11.1699	12.0871	12.2524	12.4142	11.0147	11.2935	11.1749	9.34873	10.5651	9.46964	8.13443	9.04712	7.29462	9.69174	8.90689	9.45738	10.3365	10.137	10.0782	11.2258	11.6046	11.7891	11.6595	11.5063	11.7117	12.2647	11.236	11.7048	11.8045	12.5608	12.2204
EMWEY_00002130	hypothetical protein, conserved CDS	ATGCCGACACCAAGCAGCGAGACCCAACCAATGTTGCAGGATAAAGGCAACAAGGGAAGTAGTTCTCCTCTTCCCAATGGGAAGCATACAACGGCAACGAAAGGAACAGCAGCAGCAGCAGCAGCAACACCAGCAGCAGCAGCAGCAGCAGAAGCTCAAAAGATTCATATAACTCTTACGCCTGCACCTAAGCAGGAGGAAAGCCTTCCATCTAACAACTGCCAGCATCAAGGGACTACTAGATTACGCCTTACCCCAAACGGGACAAGCAGCAGCAGCAGCAGCAGCAGCAAACTTTCCATGCAGCGCGCTAGTGCTGCTGCTGCTGCTGGTACTACTAGTACTTCGGAGAGGATAAATGGACAGCATCCAGTATCATGTAGTAAGGAGATAGAAACA…	MPTPSSETQPMLQDKGNKGSSSPLPNGKHTTATKGTAAAAAATPAAAAAAEAQKIHITLTPAPKQEESLPSNNCQHQGTTRLRLTPNGTSSSSSSSSKLSMQRASAAAAAGTTSTSERINGQHPVSCSKEIETKKAAAATAATAATAATAATAATAATAATVPPAADSDPQQLQQLLEEYSARRSAFERNSSQRMREEDVQEEAEGGHIDLSLIGNFMFIISFLSHRIRWGC	6.78136	6.16993	5.72792	7.86419	8.59991	8.13955	9.5157	8.91886	9.41363	10.5507	11.2107	10.6564	11.7989	12.2527	12.4645	11.8906	12.5962	12.0182	10.9189	12.0296	11.5981	6.49185	7.05528	5.20945	7.65821	7.25739	7.83289	8.56986	8.19476	8.00562	9.24079	9.81218	9.87652	10.1293	10.1383	10.4398	10.4073	10.3106	10.7091	10.2408	11.286	10.9076
EMWEY_00002140	ras-GTPase-activating protein binding protein, putative CDS	ATGCAGCAGCATTTAGTAGTCCTTTTGCTGATGCAGCAAAAAAGACAAGTTATAATCCTCCGCAGCAGTACGATGCAGCAGCAGCAGCTGCAGCAGCAGCAGCAGCAGCAGCAGCAGCTGTGCCACAACAGACCACTTACCCGCAACTCGCAGCATATACAGGTGTTGATGTATACCAACATGCTGCAGCTGCTGCTGTATAATAATGCATGCATTCCCCCTAACAGCACATCGTTTGCTCATGGCTCTGCCCTGCATGGATCATCTGTATTAACACAGCAGCAGCAACAGCAGCAGCCGCAGCAGCAACAGCAGCAGCAGCCGCAGCAACAACAGTCGTCACAACAGCAACAACCACAACAGCAGCAACAGCAGCAACCGCAGCAAATAGTTGCATCA…	MQQHLVVLLLMQQKRQVIILRSSTMQQQQLQQQQQQQQQLCHNRPLTRNSQHIQVLMYTNMLQLLLYNNACIPPNSTSFAHGSALHGSSVLTQQQQQQQPQQQQQQQPQQQQSSQQQQPQQQQQQQPQQIVASSSSTASTATTGAAGATGSTAAAAATTAAGDEQQITCTQEIAHAFVYQYYLMLHENPTDIYRFYDEDSKVHRISDRYNDENSSGWYVHTELFVYLDAFAADVAEKAAAAAAASAAASTKKELQLEQKQQQQQQQKTERRQQQQQQQAEQERKRQDQQQAEQQAQVQQQQQQQQAQQQQQQQQQQAQQQQQQQQSKPEAAAEAPKTSASTAAVSEEHSPPAAAAAPAQQQEEQQQQQQQQQQQQPAAAAGSEGAAAEAGKQQGGADTA…	7.29462	6.76818	6.65821	4.39232	5.90689	5.08746	5.42626	5.12928	4.70044	4.9542	6.32193	5.39232	7.98299	8.46761	8.46761	5.83289	7.35755	6.30378	7.2384	7.62936	5.67243	6.47573	7.06609	4.45943	6.14975	5.90689	4.75489	6.89482	6.22882	5.61471	6.39232	6.32193	7.59246	10.0224	8.82018	9.70563	8.62936	7.80735	8.57365	8.76155	9.36632	9.80413
EMWEY_00002150	heat shock protein, putative CDS	ATGGCGTCGTTACACTTTAAGGTGAAGGAGTTTGATTTTGCAGAGAAGTTGTGGCGGCCAATTTGTATCCGATGGACAGGAGCTGCTCCTGTGTCTGTATCTGCATGCAAGCAGCAGCAGCAGCAGCAGCAGCAGCAGCATTTAATGGATCAGCAGCAGCAACAGCAACAACAGCAGCAACAGGAGGAAGGAGAGGAGACACTTGCTGCCTCTACACAAGAAATAGAGCTACCTATTGGAGGGTGCCGTGTAGATATACCTGAGGGAGAAGGAGAGAGAGAAGTTCATGTTTTTTGTTCCCTTAATTATAATGGTTTGTTGCGCTTCCCTAGGGCATGCATGAAGCAGGTAGAGGCAGCAGCAGAGGATAAAACAGCAGCAGCAGCAGCAGCTGCTGCT…	MASLHFKVKEFDFAEKLWRPICIRWTGAAPVSVSACKQQQQQQQQQHLMDQQQQQQQQQQQEEGEETLAASTQEIELPIGGCRVDIPEGEGEREVHVFCSLNYNGLLRFPRACMKQVEAAAEDKTAAAAAAAAAAAAAATATNTPSPEVPGAADADQQQQQQQQEEGAAAAGDAASAGGSPSSSAASAAAAAAAAAAAAAAAAKVKVTELPIHPIMYPGRLTAEKLRVYREVELEMDNEDRLVWYAYAVVAAVAAAVSAAAAAPPAAPSEGEGMDVEGQPSSSKGKETAADAAAAAAAEGDIKEDMQEETCPDP	9.51373	9.10066	8.98868	7.50779	7.75489	7.70736	7.82018	7	7.49985	6.2854	7.43463	6.40939	6.84549	7.57743	8.01681	7.17991	8.43463	7.13955	8.80413	8.78136	8.37504	8.77479	9.48382	6.44294	8.41363	8.00562	8.01681	7.78136	7.57743	7.37504	5.83289	5.67243	6.72792	7.36632	7.07682	7.50779	9.55459	8.66888	9.52552	9.94691	10.7887	10.8819
EMWEY_00002160	hypothetical protein, conserved CDS	ATGCAAACATCTGGGTCGCCGGATGATTACTCCTCTTCACCCTTCGGGATGGGGCCTCAGGGATACCCAGTTGCGGGATCCTTCCACCCACATGATGCCACTGTCGTGCAGGACACAACGTACGGTGGACCTGGCAATGCTTCAACGGGAACGGTGACGAACCCTGAAAATGAGCCGAAACGTCGCGTAACGGACCAAAACTGGCTTGTGGCCTTTTCTGTATTTATGCTTTTCTGCTCCTTTTTCGTGATGTTGGCATTCACGGAGGGGAGTCCGGCGCGGTTGTACAAAGGGATGAACTACCAAGGGAAGACATGCGGGGTAGACCCTGAGGTCCGCGACCTGCCGTATTTGTACTATCCACTCGACCCTCGCGAGTCCTTTGCCTCCATCATGATA…	MQTSGSPDDYSSSPFGMGPQGYPVAGSFHPHDATVVQDTTYGGPGNASTGTVTNPENEPKRRVTDQNWLVAFSVFMLFCSFFVMLAFTEGSPARLYKGMNYQGKTCGVDPEVRDLPYLYYPLDPRESFASIMISDARCVAKCPTEEDVENGLTIPTPIRETSIDSARTSAITAEYLLLSPAYAATLMADAYCIPLDPSLRSQLVPALNNTFRQMQFAIGSFVNSWGCVFGYLFLAVFVSIIFSASMRLSPGLLFGSAAAGSIGLAFLAGGVLIRSGFSGVLDQDKGNFFSLDYTLAMFVGFALLAIGCFLLAALVVARRSVGTALRVMECTSQALGDMQQVFLTPLFFSAATIVWVGLWLWSYVYMASAGKVGGTEIPMGLEQNGDIGILPLHREFVWD…	13.5885	13.0531	12.7185	13.4307	13.672	13.6114	13.5207	12.9567	13.3464	13.1212	13.4924	13.3075	14.4372	14.452	14.7254	14.0308	14.0336	14.1603	12.8775	12.9618	12.5204	12.8029	13.4876	13.4119	13.4821	13.036	13.9323	13.6356	13.3759	13.3842	13.3841	14.244	14.1592	14.5261	14.5401	14.7295	14.4952	13.975	14.3873	13.8706	15.1315	14.6454
EMWEY_00002170	Ribosome associated membrane domain-containing protein, putative CDS	ATGGCGGGCTTAAACAGAAAATACTCGAAGAAAATTGAAGCATTTGATCGGAACATCACAAAGAGAGGGCAGGTCTCCGAAAGCAAACAAAAAAGGGGAAAGGGCTACCCTGTTGGCCCCATTGTCTTGGGCCTCTTCCTATTCGTAGTCGTGGGGTCTGCAATCATACAAATCATCAGCTCCGCTCAAAGGGGCGCCCCTCTACCGTAG	MAGLNRKYSKKIEAFDRNITKRGQVSESKQKRGKGYPVGPIVLGLFLFVVVGSAIIQIISSAQRGAPLP	10.8049	10.2288	10.1241	10.4615	10.769	10.6202	10.5661	10.102	10.4584	11.6475	11.5411	11.9256	10.783	11.4046	11.5459	10.8564	11.7279	10.9106	10.6582	11.7578	10.9694	10.1215	10.7657	11.5751	10.6839	10.4398	11.6375	10.7797	10.4179	10.3934	11.8349	10.8384	10.4808	10.2046	10.4635	10.352	11.8424	11.7499	12.1286	12.0189	13.1485	13.1302
EMWEY_00002180	MORN repeat-containing protein, putative CDS	ATGCTTCCAGCAGACTCTGTTTTCGCAATTGGGGGAGAGGATGAATCGGAAGCGGAAGAAGATCTCCTGGCTGAAGGGACTCGGAGGCTGGGGGCTATTGCCGCTAACGTCTCACCTACAGAGGGCGCCTCTTCGAGTAGAGAAGGGACTACGGGTACAGATGCACCAGAAACGCTTTCGTGTGTTACCGTCCCTCCTGTTTCTCCTGCTCATCCTTTTGAATTTGGTTCTTCGCCTGCGGCAGGAGTCCTCCATTCACAGGAGGGCACCAGGCGGTTTTTAGAATCGTACCACTGCGGTGTAGGCAGCAGCGGTCGCGGCACGCCTAGCCTGTGCAGCACAGGTGGAGGACATGAACAAGCAGGCCGTGTCGCAGAAAGAGGTAGCGACAGCAGTAAC…	MLPADSVFAIGGEDESEAEEDLLAEGTRRLGAIAANVSPTEGASSSREGTTGTDAPETLSCVTVPPVSPAHPFEFGSSPAAGVLHSQEGTRRFLESYHCGVGSSGRGTPSLCSTGGGHEQAGRVAERGSDSSNSSSRISAVHRTSAVDGNTSVYRPEVDGPPIVGVPCGEGNLRPGGRGKFRVMAAFFELMEGAASGSPGRFSPSALPTKVLVQLYDQLNTVNFHLMRYTEITFNLEAGLPPFIMAVTPGQLLVLVKALLLEKKILFYSSDASRASTAVLSFISLLPVDIDAMTVEVKNTSLDALLRLTVWEQQFARRIVKETSFSSIGTEEQSPSYGSSTSISRHATDLLQQTIASLASHAAAHGLHFLRSKEEGTTSELHGFHASGAATLAADLEQH…	13.5173	12.9418	12.6542	13.368	13.5248	13.4362	13.2363	12.7067	13.2098	12.7983	13.5989	13.4285	13.4524	13.64	13.8923	13.0054	13.4119	13.1121	12.7252	12.5796	11.7611	12.4147	13.108	13.1991	12.8572	12.3688	13.3449	12.8174	12.6704	12.526	12.0286	12.5653	12.5781	12.5665	12.4136	12.6898	13.0967	12.7667	13.097	12.5582	13.6711	13.219
EMWEY_00002190	hypothetical protein, conserved CDS	ATGTTAACCTATGGGGCCTCCTTGGAGGAGGCTCCTCCAGTGAAGGAGATAATCCTGGAGGTGCGGATGGCATACATGGAATTCAATGCCGAAGCGGTCGCCCGCCTTGAGAACAGGAACAAACTCTCCATCGCCGTCATTTACAAGGGAGAGGACCTCGCTCAGGCATGTGGTGATGGTCGGCGGGTCTCTTACAAGGTTTTTAGGAGGAAGATAGATGATATCTCGGTCACTCTAACTCTCAACAGTACCTTTCAACTTCCCTTCAGCTCTGCGTTTCCCATGGCCGCCCCCAGTTTGGAGATTTATGTGATGATGGAGAATCTGTCTGACCTCCGCACTGTGCTCATGGGTGTGCGCCTGGGTCACACTGTCGTCCGAACCAAGAGCTTCAGCTTC…	MLTYGASLEEAPPVKEIILEVRMAYMEFNAEAVARLENRNKLSIAVIYKGEDLAQACGDGRRVSYKVFRRKIDDISVTLTLNSTFQLPFSSAFPMAAPSLEIYVMMENLSDLRTVLMGVRLGHTVVRTKSFSFYWGPELRLGLKEPKHERQLPNLVPTTEEDARATLSILRQTRKSLVEQRIAAVSIPISGEPEFNLKGLTSHIDELLVQMKRDGVVVVPMITQLKGGDCSAGRFTSFFLDSHPYRILATTPIPCFSPDTVVRATDGCIHERTSTHGFLGWDRCATNTFDYLLDRAVFMETPASVKSGICLGSLPFDRTKQGCELQAGRQQHSGGNSEQNFSKEVIEEKPYLSPVRHSQLNEIRSGLDKWRDRCHFRRLAAGHPLRIFALFKRDQLFVS…	11.9873	11.3168	11.0485	11.7752	11.9965	11.9491	11.4883	11.1561	11.4909	10.8971	12.128	11.5314	12.1923	12.3969	12.5762	11.5063	11.9159	11.7164	11.1085	11.1007	9.90238	11.4014	12.0382	9.48583	11.9951	11.5358	12.2506	12.0509	11.8025	11.6909	11.4341	12.0721	12.245	11.757	11.5053	11.8439	12.3523	11.9476	12.0778	12.1115	12.9669	12.3501
EMWEY_00002200	hypothetical protein, conserved CDS	ATGGGTGGCGTAGGAAGCACAATCCAGTTCGAGAAGGCTCCTCCGGAGCTCTTTTCCATCTCCGGTGTCCCGGGGACCTCAGAGAAGAGGGATGAAGGTCCATCTTTGCCCGCTTCTGCTTCATCTATGAAGCGAAGGCCACCCATGAGTTTGTGGCTAACACAAGATGGTGACAAAACACTGGATGCGGTCATCCAGGCGCTGCGGTTGTGGGGAAACAGCAGCCAGCAAGTGGAGGCCCCGGAGACACCTTGTCCCAGCAGCTCATTAGGCTGCTTGTTGGAGCACCACCAGTTGCTTGTCGCCTGGCGCATGTGCCGCATAGGTGCTCCAGGGAGGTGCGGCTGCTGCGAGTCGCTTTTGCCCCTTGGTGGATCCATAAAAGGGGCCCCCGGGACT…	MGGVGSTIQFEKAPPELFSISGVPGTSEKRDEGPSLPASASSMKRRPPMSLWLTQDGDKTLDAVIQALRLWGNSSQQVEAPETPCPSSSLGCLLEHHQLLVAWRMCRIGAPGRCGCCESLLPLGGSIKGAPGTRDASDKGFTRPCSSSSSSSSSSSSSTNLHNSSTSGDTSPRRGGKGAPDRSSWRRVIGAGAPQPDPSSCYLVIHAYTADQQQQPQQQRQAMRHVSERPPDRRRSMTPPKVQSPTGTPGPNAGSTQTAQSNASSSGSSSLRAAAALLSEDLAHLLTQAETRIAADTRRHSVWHAVHVCACCSHSPQQHQQQHVTRGDVGSRIGNQESNKVPSTGSGNNPGGHQQQQQQHLWAVYLWEGLEAPRYILDHARLRTLRLVEALESCEQRGV…	14.1402	13.5972	13.2841	14.1206	14.2397	14.1295	13.8857	13.2537	13.7365	13.3514	13.8241	13.8061	13.6913	13.9508	14.1572	13.3654	13.7806	13.4671	13.3559	12.9489	12.2192	13.3624	14.0556	14.4063	13.8821	13.4073	14.5239	13.8243	13.5308	13.511	12.9226	13.2706	13.292	12.9965	12.8349	13.1315	13.6878	13.4966	13.6927	13.2228	14.2849	13.6559
EMWEY_00002210	ATP-dependent helicase, putative CDS	ATGGCAAAGCCGGTCGCGCGCTGGAGGCGCTCCGGGACCCGGGACAATGTTGGCCTCTCTAGAGGTCCCGACACGAGCCCTCCTCCAGGATCTTCATCTCCTTCAGACCATCAGGCCCCGAACATGCCGCGGAGCTTCTCTTCCTTCCGTATGCAAGGGGTGGCGCCAGCCGCTAACGATTCAGGGGCCTTCCCTTCCCGGGAGGATGGTCTCCAGCGTGCTCACTGTGGTGCAGCCCCTTCGGGCTTTTCTTCGCAGTCGCCATCCTCAGTCGGGGTCCCAGGGGAAACACCCAGATATACTATGGGTGGTTCGGATGGAGCGCGAGGCAATTTTGCACCTCCAGTCAGCCCGGGGCCTGCAGGGAGTGACCCTCAGTCAGCTACTGCTCTTCTGTTC…	MAKPVARWRRSGTRDNVGLSRGPDTSPPPGSSSPSDHQAPNMPRSFSSFRMQGVAPAANDSGAFPSREDGLQRAHCGAAPSGFSSQSPSSVGVPGETPRYTMGGSDGARGNFAPPVSPGPAGSDPQSATALLFGNRGLEAFNKLTLDDEYILHFYGVRQTFMKPAVQEHCERAPGGDSNGGFQHTVVWNVRGREFRASGVGRSKKDAKKEAVKVLLVQLGPVTPHEYEQVTRVIFNTLRGKLNAKQRAIPVSRMKHSFEWNFLLDGETTVVESTGNGSFPVEAEIAAMQDMYIKVQEVCAFYRSQLKDKGLMRRAALNAEASRNRKQQPQEHRSQITRPSQLSKHTAGEINMLHNTVTSQNQIKATETITEVPEGHRCALEWKWKSVEGRMHSHVIVAV…	11.204	10.6768	10.3129	10.3465	10.4778	10.4848	9.87652	9.07146	9.83131	9.35975	9.5812	9.64386	9.59246	9.92184	10.0954	9.31061	9.62571	9.0634	10.0389	8.83289	7.59991	10.1636	10.8781	10.7313	10.3095	9.7039	10.7591	10.098	9.89178	9.75656	9.49386	9.74483	9.76155	9.41574	9.25267	9.45943	10.0768	9.61287	9.85487	10.0566	10.7822	10.6402
EMWEY_00002220	DNA repair enzyme, putative CDS	ATGCTTGATTCTCTGTATGGTGACTTGCCTCCTCCCACTAAAGGGGATGGTGCAGACAAAGGCGTATCTACTCCGGCACCCAGTGGATCGTTGTTGGGTTCTCTGTACGATGATCCTGACGATGCTGCAGAGGCCTCCACAGCACCGGGCGCCCCAGCTTCCAGCTCCAGTGGTTCCGCTGCAGTTGCGGCAGCAGCAGCGGCTGCTGCTACTGCAACTACAGCAGATGCATCTAGCTCCAGTGGCTCAATGTGGGCCAGTCAACGGCTGAAGCTTTTAACGCCGGCCGTCGTACGTCGGCAGACACTAGCAAAGGCTGCGCCGAAATCGTCTCCGTCACTAAATGTGCAAGCTGCTGCTGCAGACGCTGCTCTTGTTTTAGAACGACTCAAGAAGCTT…	MLDSLYGDLPPPTKGDGADKGVSTPAPSGSLLGSLYDDPDDAAEASTAPGAPASSSSGSAAVAAAAAAAATATTADASSSSGSMWASQRLKLLTPAVVRRQTLAKAAPKSSPSLNVQAAAADAALVLERLKKLHAGVLAEEQKPDGGAAARSSGTAGGAVGKGGGDGAGTAESSKCQTEPAVNVVSVTVGSSTPLDPTAWVPVGLWPQEYDPAKPNDYAAIHKEKMRQQQREELERLRQQELEKQKQDEEASRNGTGGDGGDITTSPEPQAPLLPSYIDPNKKTFAARMMEKMGWKQGEGLGANKQGITAPLVARKTAMRSGIIVQGHDVTSLGQVPRAVTFNMAPTRILLLLNMVGRGQVDADLKEETEEEAAKLGNLLQVRIFEAAGVPDDCAVRIF…	12.2512	11.7026	11.346	11.7372	11.8226	11.7283	11.183	10.6055	11.1228	10.5971	11.245	10.8549	11.2889	11.6294	11.7536	11.1724	11.2958	11.2656	11.1929	10.3095	9.7364	11.3004	11.9873	11.3761	11.3465	10.9958	11.8865	11	10.7707	10.6564	10.6284	11.1636	10.9858	11.1749	11.3123	11.3315	11.6253	11.3332	11.5999	11.2143	12.3977	12.211
EMWEY_00002230	hypothetical protein, conserved CDS	ATGGAGGCAGAGGGGTATATGGTGTACGGTGGATCCGGTGTGACCAAGCAGAGAGGAGAGGAAGTTTTCATCGGTTCAGCATTATCTACTGCTCAGGTGGGTGTTAAGAAGTGTCGCTCGTGCAATCGCAATGCTTCAAGGCGCGCACGTTCGCTTGTCACCATTCTCATTGGTGGGCATTTCAAGCGTTTTCCTGAAGGCGCTGACGACCTCTTCTTGTTTTTATCCAATCGACCCAACTTTCATTTGGCATATTTGACCCCGAGTTTACATGTTACTGGAGAGATGAGGACTACCTCCAGGCGGGAGCTCATTGGCGGACTTGGTATGGTTGTCTTACTGGACAGGCTTCTTTGCTCAGCTTCGCTAGAGAGCGAAGAAACGGCAGCTTTAGAGGAC…	MEAEGYMVYGGSGVTKQRGEEVFIGSALSTAQVGVKKCRSCNRNASRRARSLVTILIGGHFKRFPEGADDLFLFLSNRPNFHLAYLTPSLHVTGEMRTTSRRELIGGLGMVVLLDRLLCSASLESEETAALEDIGKTLSPLILRGDSVDANAAKDAPVSLEDALDGWEVSPQLLEELITPTEEKVNLLIDSSIVSWTDSHAENVPEEVRKEMVGDLERARQLGLRQVRLFNYMVKLKGLIDASEDGDGVYLKDLMKWCRHMFLNMHAAESELFAKQEEVRKQFFQPGETTPFSLESRSIYLLLRHRADAIVRRFEGYMAEPKEGTGNEERSADAHTQAE	13.7661	13.2946	13.0429	13.1483	13.4015	13.2641	12.9337	12.2674	12.7324	13.0987	12.9363	13.5087	13.1502	13.6709	13.791	13.0736	13.6402	13.1932	13.0049	12.7408	12.4666	12.8297	13.6003	12.9029	12.9172	12.5807	13.6308	12.654	12.4091	12.3359	13.1214	12.8733	12.6131	12.6294	12.7106	12.9315	13.4005	13.3501	13.6526	12.7368	13.9304	13.5688
EMWEY_00002240	hypothetical protein, conserved CDS	ATGCGCAATCCCCTGCACCATAAGACGTTTTGTATGGCTTCGCCTGTATCGGAGGCCCACTGGTCCACAGTGACCAGTGGGCAGAGGCTACGCAAAAAAGGAAATGGAGTCGCTTGTGGATCGGTTTCCCTTGGGGCTATCTGTCTGCTGTGCGAATTTTCTCCCTACGGTCTCAATGTCCTCATGGGTGTCTGCCCTCTGCTGGGGGAGTATTTCTTCAGAGGCGTCCTCTACATCTTGGTGGGATTTTTGCCCTTGGGCATCGACACTTTGGGCCTGTGGGGAGGCATCTTGATGATCATATCGGGAACCCTCAACATCCTCATCCATGCCTTGTTGCCAGTCCACCCGTACAACTTCTACAGCCGCCCCACTTCAGACCCGGAGGACGAAGAGGAT…	MRNPLHHKTFCMASPVSEAHWSTVTSGQRLRKKGNGVACGSVSLGAICLLCEFSPYGLNVLMGVCPLLGEYFFRGVLYILVGFLPLGIDTLGLWGGILMIISGTLNILIHALLPVHPYNFYSRPTSDPEDEEDGAFTDEPDAEGGGALR	12.368	11.8944	11.4471	11.7903	12.0179	11.9723	11.4263	10.8834	11.1755	10.6952	10.9908	11.06	11.3231	11.5211	11.858	11.3066	11.6375	11.3896	11.2621	10.9851	10.2155	11.5483	12.1827	12.1827	11.7719	11.3348	12.3961	11.5108	11.3021	11.4226	10.8408	11.1941	11.2101	11.021	10.9744	11.1485	12.0597	11.8009	12.0369	11.9567	13.1419	12.643
EMWEY_00002250	hypothetical protein, conserved CDS	ATGGCTCCCTTTCGCGGCGGCCCGAGCCTCTTTGAATTCTCAGAGGCCGCCGCAGAGACTTCACCATCCAACCCGTTTGAGGCCCATGTAAAAGCTGCAACACCAACTACAACAACGGTAGCAACAGCAGACACAGGCGCTGCTGCTGCACCAGAAGCAAAAGCAGCATTCTCCGGAGCTGCAGCACGGAAAGAAAAGGAGATTAGCAGCAATAACTCGCATGCCTATTTGCCTCCACAGATTGACAGGGGAGGGCTCTTTCTAGGCCTGTACAAGAACAGGCCGAGAGCATGTCTGCGGAGTGTTGGGCATGAGCAAGCACAGCAGCAGCAACAGCAGCAGCAACCGCAGCAGCAGCAACAGCAGCAGCAGCAGGAGGTGGGGACGGATTCAGCATTT…	MAPFRGGPSLFEFSEAAAETSPSNPFEAHVKAATPTTTTVATADTGAAAAPEAKAAFSGAAARKEKEISSNNSHAYLPPQIDRGGLFLGLYKNRPRACLRSVGHEQAQQQQQQQQPQQQQQQQQQEVGTDSAFASGGSAGIPVSNRENGIAAGTVEVLQAQWRLLRRAAQQQRQVLPYSVAANIPLLLHETVAALQQTVKFAVSEEIRQANAAATATAWAAEAPCPDESLLRLCLNVLAFGSACLDRQIKEFDTAAHAAGSGEELVMENLSLQHLLPHSRPQRSGDRRQLSSRSRNSQVPLLHMPPELLLQTAMVVVRWFQRQQERLAAGGSRLEALQPTEAAAAMRSLLLLLCYYAPLKHLQPAASAAAIPVYIHILQQQHALQWSVALRTYRALLLP…	9.72962	9.17493	9.0607	8.09276	7.81378	7.94837	6.50779	5.97728	6.22882	6.40939	6.32193	6.72792	6.58496	7.20945	7.19967	7.34873	7.04439	7.24793	8.69697	7.66534	7.06609	9.50978	10.1523	10.6502	7.13955	7.11894	7.99435	6.39232	6.72792	6.39232	5.97728	5.70044	6.49185	6.75489	5.93074	6.44294	8.46761	7.36632	8.01123	8.7039	9.3443	9.05528
EMWEY_00002260	hypothetical protein, conserved CDS	ATGATAACGGAGGTGCTCTCGAGGCCTTCGGGGGCCCGGGCCCCCCCCAGAAACTCTCAGAAGATTCCTCCAGAGAATGTTGGTGAGGCGGCAAGCAGCAACAGCAGCAGCAGCACTCTGAACATCAGCAGCAACAACAAGCCCAGAATCAAGGATCATGGGAGGAAGAGAGGTACCCACAGCTGCTGTCCTTCCGCACGAAACCTGTGGCTGCTAAAGCCGCTGCTGCATCGTGCTCAAGAGGTTTTTACTGCAGTTGAGTCAGAGCTGCAGCAAACTCTGCACGAGCAGCACCACCATATCGCTGCTACTGCTGTGCGGGACCTTCAAGCCTTTGCCGACCTCTTGTCATCGCTCGTTTGTAGCCAGGAGGGCCCGCAAGAATTGCTTCAAGGAGGA…	MITEVLSRPSGARAPPRNSQKIPPENVGEAASSNSSSSTLNISSNNKPRIKDHGRKRGTHSCCPSARNLWLLKPLLHRAQEVFTAVESELQQTLHEQHHHIAATAVRDLQAFADLLSSLVCSQEGPQELLQGGSSEGPLQPRSAATAPASGVDASFLAKLAATTETATTAAPPATACGSWVSPTVVCPGAQLRRPDGSPIQQHEQQHLQLHEHDQKQQEPKQQPHVDHLGNARVEKRRRAPSKQTQETADQPTAGVALAVLTPATAEPQQSRRRRDSPRDDGTVPAAAAAGAAAVEPPATAAAPAAGRMQRPTGATPHSTPPPSQAAAAPPPPPPPPPFAAVPPPPPPPPVACWAATGPPATTATAAVDSRQMNTVSVAVPGLSSEALAALSSLSERER…	9.57932	9.09276	8.59619	8.87958	8.91289	8.86419	8.07146	7.33092	7.80735	8.28077	8.44294	8.36194	8.11894	8.66178	8.57743	8.87344	9.13186	8.9542	8.94837	8.85175	8.32643	8.66888	9.35975	10.0607	8.07146	7.85798	8.98299	7.64386	7.2854	7.06609	7.42626	7.26679	7.32193	7.93074	7.85798	8.01681	10.032	9.01681	9.35535	9.89482	10.7013	10.5999
EMWEY_00002270	hypothetical protein, conserved CDS	ATGCATGCTGATGCGGAGGGCCCTTTGGACCGACACTCGGTGCCGGCCACATCGACAGCCTTTCCGTCTCTTCCCTTCTTGACAGACGCATATATCCAGGGGCCACAGTCTTCTGCAGCAGCGCAGCAGCACTTTTTGCTGCTGCAGCCGAGCAGCACCCCAGAGCCCGTCTGCGGTCCTGGGGTGGAGCGGCTTAGCGCCGCAGGTGTTGAAGGCTGGGTGCCAGACACGACAGCACCGTCTGCGATGCATCTTCTGGGAGCTTCTCGCGACGGAGAGGCGGGGGATTTTATCTCTGGAGTTCAAGACCCGACATCGTTTGCAGCTTCATACTTCGGCTCGTACCTCTGCTCGCCCTCTACAGATAACGCGCAAACCCCTACAGCAGCAAACGCTCAT…	MHADAEGPLDRHSVPATSTAFPSLPFLTDAYIQGPQSSAAAQQHFLLLQPSSTPEPVCGPGVERLSAAGVEGWVPDTTAPSAMHLLGASRDGEAGDFISGVQDPTSFAASYFGSYLCSPSTDNAQTPTAANAHSSLSPIQLVTSPETGGGSSTVGGAPLGGHPLCSGMPFPFSQPSPVTGGLAQEGPPSDANQTYTVPQQEATHDTQGFASDYDRLTRELGKDCATLRDLVTDNLSSSDELNSTLDKAIRSADQVASVQRKLLLSVNQQRHLIADSKIIHSKLLMLHRIFQKVDPQYSQWLEEHDILKDHIQRVEQQHRDFVGSEDLGVDKADVPLAASSRTVSCRRNNSSSNSSNNSKRRKSTRQYKRQQLAQPPGSSVGIPLTAVKTERTPSCS	11.3603	10.6786	10.3685	10.7985	10.8162	10.7448	10.0835	9.45327	9.99294	9.30378	9.78953	9.71081	9.72281	9.86882	10.1189	9.63481	9.9542	9.54689	9.97871	9.18982	8.36194	10.1573	10.8727	11.2946	9.95855	9.49586	10.611	9.13955	8.77479	8.85175	8.2384	8.47978	8.45943	8.50383	8.36632	8.59619	9.12412	9.22882	9.50581	8.93074	10.1344	9.74651
EMWEY_00002280	Pdz domain protein, related, related CDS	ATGCAGTTCCGACAGCAGCATCAGCAGCCGGAGGTGCTACAGGCACTGGATGAAGGAGCAGTGGATGTTCGGGTCTTCTTTGAAAACCGTTCTGGAGCGTCCGTGCCCTTCAAGAGTAGCAACAACAACAGCAGGAGAAGAGAAGAACGCGGGCGAGTGTTGGTGTGGTCTCTGCTTGGAGTTTCTGCTGCAGCAGACCTGGTTACTCCTGCTGCTGCACGTCTGCCTGACGGTGCTGCAGCAATCCGTTCAGCAGCAGCAGCTCTGGAGCAGCAGCATCAGCAGCAACCGTTGCAACAGCAGCTGCTGCTGCTGCAACGGTGTCGCGCTGCGTTGCCGATGCGGCAGGGGGCCCTGTGGTCTTTCCTCCTTTGCGCTGAAGTCGCTGCGAAGCTGCGA…	MQFRQQHQQPEVLQALDEGAVDVRVFFENRSGASVPFKSSNNNSRRREERGRVLVWSLLGVSAAADLVTPAAARLPDGAAAIRSAAAALEQQHQQQPLQQQLLLLQRCRAALPMRQGALWSFLLCAEVAAKLRNKVGEDVLPLAVQGVQAAPQLPLSWCTLGHSLRLRGRLWESRSCYRIAAHLAASSSQTMKSTAAAPSPPSAAKTPWALLGTGPRAALASAAAAAAAVPAKLLAALDETLLRARTDPKELRKALPTLMKAEVEAPWGFAVDANPPEVGGIFVAYVVENSKAEKAGLMPGDQIVVANNSILLGKPFESCLASLRARQRPTAIQLQQVLLPLQLEVYRGSFPVLYGAPALASLQRLGALKELLSGDNSTEQQYRQQQNSPLVYTAAGSL…	9.50581	9.13443	8.7039	8.90087	9.35975	9.01123	9.12153	8.0607	8.92184	7.85175	8.70736	8.21432	8.99435	9.08481	9.47371	8.91886	8.93074	8.92184	8.86728	8.633	8.04439	9.35535	10.0348	8.71081	9.56033	9.2738	10.032	9.72622	9.26444	9.29462	8.27146	9.12153	9.48985	8.99152	8.9542	9.53916	9.95565	9.48784	9.97441	9.82018	10.8895	10.4868
EMWEY_00002290	hypothetical protein, conserved CDS	ATGAAACACAATCAGATGACCGACAGGCCGAGAGATACGGACGCAGTGACCCGAGCCACAGCGTCACTGAGTAGCAGCAACCTCATAAGGAGAGCAAAGGGCAGCAGCAACAGCAGCAGTGGTGGCGGCAGCAGCAGTGGCAGGGCTGCCGCAGCGGTAGCAGCAGCAGCGGATGGCCTCGTGACTTCTTCCGGCCCCCGCGATGGCAGCGGTGTATCAGAGCCCCCTCCCGCCATGCCTCCAGACCGCTGGGGACCCAGGGGGCCCTTAGAAGGCCCTCCATACGATTACTATGGGGGCCCCCGCGGGGGACCGCTGGCGCCCCCCATGTACTCCTTACGCCGGTGTAGTGATAGCCCAGGACCACCGATGCTGCGTATCGCCTATTATGGAAGAGGG…	MKHNQMTDRPRDTDAVTRATASLSSSNLIRRAKGSSNSSSGGGSSSGRAAAAVAAAADGLVTSSGPRDGSGVSEPPPAMPPDRWGPRGPLEGPPYDYYGGPRGGPLAPPMYSLRRCSDSPGPPMLRIAYYGRGEERDGGLGGLSDPRGPPRLLQRRVPPDQLQQLHAHEQQQQQYYTEMRRRPPSSAWRARRRSLSSRGSSNSSKSCGVDRQGPPGAPRDRRGSLGDRERKMSRSRSVSTISVNEASDSSCNEGGSSSYEQQQQQHHRPQRSWQERPTGPAAAAASSSSRPLEGHFRRSFSRASGVSAVSSRRSRSRSRSRSRSRSRRRWQQRGMVMLMHPSGSHNSSRWHSEQQQLLLQRQRQHAWQKQQQQFMLMQRRATRRSRSCSSSCRSASCSS…	13.1711	12.6654	12.4091	13.1476	13.1459	13.0993	12.8093	12.1674	12.6391	12.494	12.9733	12.7743	12.5744	12.7879	12.9884	11.9604	12.4698	12.08	12.3052	11.5803	10.733	12.3316	13.1145	13.7195	12.8632	12.4435	13.492	13.0104	12.7061	12.6953	12.3024	12.5649	12.6044	12.2745	12.1202	12.2893	12.8329	12.5097	12.6532	12.4101	13.3435	12.9878
EMWEY_00002300	hypothetical protein, conserved CDS	ATGGATAGCGCCAGCGCGGGTGTTGCTGCTACCGCAGGACCCAAAACCGGGGTTTGCGAGGTGCAGGTGGATGCTGCGGGTGTTCCGAGTTCGTTGAAGCGGTCCTTGGGTTTTTCTTTGGGCCGTGTCATCCCCTCCTACCCTATTCGCGTGCTGATGCACATATTGAGTCTGTTGGCTGTGTGTTTAATAGCAGCGAATTCCCTAACCGGTACGGCGACTGTTCGGGGTTCCTTTTGTAATAACACCGACATCGCGTTGCCGAAGAAGAAGGGATCGATTAACTTGGGGCAGCTGATGGTTCTTTCCTTCGTTGTGCCTTCCATTATTATCATCTTGGTGGAATTGCTCATAGCGCTGGTGCGGGCAACGGAGGACAAGGAAGCACAACAAAGCAGC…	MDSASAGVAATAGPKTGVCEVQVDAAGVPSSLKRSLGFSLGRVIPSYPIRVLMHILSLLAVCLIAANSLTGTATVRGSFCNNTDIALPKKKGSINLGQLMVLSFVVPSIIIILVELLIALVRATEDKEAQQSSNVRMFCWEVPQWIVDLYTYLGGFGFTMATAWLFADSLKCFVGSLRPHFFDACKPDWSQVKCKGSNGEYVYVEDFHCMNDAHRVEDARRSFPSGHSTYTMCGMLFGVLYLQARFRWHEQQTAPKRRLRTRQGVFGAFMEKTFWFSQALVPILQALMLLLALYVPATRVLEHFHHVRDVCTGMLLGGMVAIFGAFFIIDLRP	14.2701	13.7283	13.4148	14.2003	14.4128	14.3013	14.1502	13.5035	13.9627	14.0031	13.8116	14.2176	13.983	14.224	14.4681	13.9054	14.1564	13.9199	13.4807	13.4427	12.8486	13.3896	14.0805	15.0667	14.1434	13.6933	14.8783	14.1704	13.9364	13.9797	13.7572	14.0517	13.9198	13.5767	13.6088	13.7425	14.3799	14.2375	14.4345	14.1703	15.3484	14.8978
EMWEY_00002310	hypothetical protein, conserved CDS	ATGGAGGTTTGTGAGTCTGTGTGTACGAGGGCCTCTGGAGATGTGGAGAGCGGGAATTCAAGGGGCCCTCCCGCCTCTCCAGGAGGAGGGCCCCCGTCTACAGCCGCAGGTGCTGCAGGAGCTCAATCTCGAGTGTACCCAGCGTACTTCTCTCGTCTGTGGGTGCACATGGTGAGCGGTGCTGCGATCTTGATTTGGGGCCTCGTCATGCTGATTCGCCTACCGGTTGAGAGGGGGGCCTTCTGCGGCGAGGATGACATAGCGCTTCCCTACATGCCCGCGTCAATTTCTGCTGCCGGTGCCTTTTGGATTAGCACGATGCTGCCCGCTTTCATCATTGTGGTAGTGGAGGTGCTTTTGTGGGCTGTGCGTGCGACTCAAGAAAAGGATAAGAGCGAA…	MEVCESVCTRASGDVESGNSRGPPASPGGGPPSTAAGAAGAQSRVYPAYFSRLWVHMVSGAAILIWGLVMLIRLPVERGAFCGEDDIALPYMPASISAAGAFWISTMLPAFIIVVVEVLLWAVRATQEKDKSEREQQAVVVVLDRRIPETCVHLYTYCGSLAMSVASVFLLTNSLKAAVGSLRPHFLDVCRPDWSRVSCRDSSGLYDVYIPDFFCTGDPHRVEEARRSFPSGHSSCTACGMVFAILYLQCRLLWQQQTTAPKKQMRPRQSRCAAAVEQLYWITQAAVPFIQFGLLLLAVYVPATRVVEHFHRVRDVLAGVALGTVGALFGFFFVANQARTDYRVQS	10.5934	10.1611	9.95565	10.933	11.0795	10.8895	11.42	10.7228	11.2917	11.7495	12.0855	11.9694	12.2677	12.6889	12.7826	12.5245	12.8321	12.5539	11.3537	12.1674	11.6591	9.7364	10.3554	10.9809	10.4727	10.268	11.2125	10.7944	10.5038	10.4615	11.0895	11.2662	11.1497	11.4543	11.5887	11.6834	12.2805	12.0604	12.407	12.0825	13.1853	12.976
EMWEY_00002320	adenylate kinase, putative CDS	ATGGAAACAGAAGAAGTAGCAGCAACTGCTGGAAAGTCTCAACACGATGGCCCGCAGCAGCAGAAACAGCAGCTACCTCAGGAGCAGCAGGAGTACCAGGAGCAGCAGGCTGCGTTCCTGCGACACCGCGCAGCGGCACGGCAGGAACGGTTGCTAGCGCGGCAAGCACAGCGCATGCGCATTGTGCAGGGGATGGAGACTGCTGCTTCTGCCTCTAGCATCAGGAACTGCACAGACCCAAGGAACAACCAGGAGGGCTGTCAAGATGTTGGGCCGAGTGACCCCGCAAGGCTCCCCTCGCCTGGAGCGGACTTGCAGGCTTCATCCAGCAGCAGCAACAACAAGAGCAACGCTAGCAGATTGAAGCAGCGTGTTGATTTGTTTGCGGTTTGCCTTGGT…	METEEVAATAGKSQHDGPQQQKQQLPQEQQEYQEQQAAFLRHRAAARQERLLARQAQRMRIVQGMETAASASSIRNCTDPRNNQEGCQDVGPSDPARLPSPGADLQASSSSSNNKSNASRLKQRVDLFAVCLGIGAGVNTMLREEVSPHRLFEALGFPYGPASWNVLCWICGMLLYLPLPLVLVVSLTEQLSRNCNSSINGSIKGFLCAAANRISPAPQAGSSDGPRPRKLQLIFAAAARTAVAAQPHFTRLSLFLVAFCCTTTLTAAAAAGAVAAAAHVVGTENAMAACALWPPIVDGSSWRQTALDVWVTGMLCKYYIFTLMYLFSRTYPPPVSSREGDGVALAAGNTQSRLFSISLIPFRLLVSKMASTGISLDKIPTTDLLEELKRRYSCLSKPE…	10.8345	10.2324	9.96434	10.3264	10.3955	10.3674	10.2515	9.43045	10.1046	10.1687	10.6083	10.6184	10.8138	11.137	11.2773	10.9986	11.2621	11.0196	10.3174	10.6101	9.91588	10.1306	10.8368	11.7309	10.1935	9.91139	10.8634	10.0182	9.54496	9.62205	9.78953	9.90539	9.94398	10.5372	10.6119	10.6768	11.6497	10.9189	11.2639	11.4099	12.3815	12.4944
EMWEY_00002330	hypothetical protein, conserved CDS	ATGGGGGCGGCTTTGAGTCCTGGGAAGCACCCCTTGATAGATTCTTCCCTGGTTTTTCCGGCTCCTCCGTCGTCTTACAGCTGCAGCAGTGACGGTCTGCTGCTGCTGCGCTCTCGCTTTGCTGCTGCTGCTGCTGGAACTCCTGCTGCTGTGCCGGCCTTCCTTGTTGTCCCTTCTCCACAGTCTCACCTCAAGCATGCTGCTGCGCTGCGAACAGCAAGACTTGCTGCAGCAGCTGCTTCTGCGGCAGCAGCAGCGGCAGCTGCTGCTAGTGGCCTTCCGCCGCTGCAGCAACATCGCCGCCGGAGTAACGTTGAAGGAGCATGCACAGAAGCAGCTGTTGCAGCACAAAGAGCAGCCGCGAGTGATGAGGAGAACGAGAGAACGCAGCAGCTGTTG…	MGAALSPGKHPLIDSSLVFPAPPSSYSCSSDGLLLLRSRFAAAAAGTPAAVPAFLVVPSPQSHLKHAAALRTARLAAAAASAAAAAAAAASGLPPLQQHRRRSNVEGACTEAAVAAQRAAASDEENERTQQLLKQLDQKRKELQQHMLLLQQLHRQQKQQRVLRRRQPRKAVLPHEMGSAAAAAARCVEGCAAETAAVAAGADAPDAFEAAADSTSSDTAAAPDDSPSGEAAAAGDAAMPGAAPATAAGSYWDTEATGGLSRSDYCIIYFHGNACDANMVRGWLQVVADELGLPILVFEYPGYGLLSGLPSSSVGVDRCAKVALEFLVEQLHFPPEKIILCGRSIGTGPAAYLASRLAKCNLQLGGLVLISPFASLAALAADMAELPESLARLVVTHHW…	14.7369	14.1441	13.9149	14.7479	14.7619	14.6862	14.4909	13.8077	14.3202	14.8341	14.5636	15.2592	14.2487	14.7152	14.8552	14.2963	14.6612	14.3161	14.2551	14.0783	13.616	13.7422	14.5235	15.7531	14.28	13.9028	15.2131	14.2149	13.9711	13.9057	14.1202	13.9419	13.7503	13.6336	13.5689	13.8009	14.6505	14.4569	14.7209	14.3011	15.327	14.7733
EMWEY_00002340	hypothetical protein, conserved CDS	ATGCTTGCCAGTGGGACTCGATGTCCCTGCTGCTGCATGATCAGGGGAGCAATTGCGTTGCACCAGCGGCTTCTTCAGCACCAGCTGCCGCACCACCAGCTGGTGCAGCGGCGGTATTCTTGCAGCCAAAGCAGCGCACACTCTGTAGCAAAGAGGCCGACGCAGCAGCAAATGCAGCAGCTGCAAAAGCATCAACAACAGCAGAAACTACCGCAGCATCACCGTGGGCTGGATCAGCCTTCTAGGGCTGATGCTGTTCCTACTATTCTTGGCCGGTTTGTCGCTGCCTGCCGAAGTTTTGAACGGCAGCAGCAGCAGCAGCAGCAGCAAGGGATAGATGCAGGGTCTACGACATCTCTTCTTGCCGCAAGAGCAGCCATTGCGTCAGCCCCTGTTGTG…	MLASGTRCPCCCMIRGAIALHQRLLQHQLPHHQLVQRRYSCSQSSAHSVAKRPTQQQMQQLQKHQQQQKLPQHHRGLDQPSRADAVPTILGRFVAACRSFERQQQQQQQQGIDAGSTTSLLAARAAIASAPVVCIQALLQALQQHSLHLSLLLPLADAFYVAAEKTIQQKQQHQHRLLLLGQQQQHQQRQAAEDILQLALLLQPRSFVLGGKQQKQQIEELLLLQAPQTRQQQQRALMAAMKLLSTLLLHEQPVLVRESLLARALVQASDQGLQQLLQQAAAKYLRHSMCDSSSSSSVGSNNSRVALAAALLRSFIIAAPPKDVKDAIANFLIPVAAATSATAAKSPPGSNFFLQKQQQLAAWCDVAAALCLEQQQLPLVRRLLPGVQAAICCSLLQLQ…	11.4009	10.8673	10.5774	11.3832	11.4414	11.29	11.151	10.4788	10.9672	11.8289	11.2444	12.3671	10.944	11.6303	11.6371	11.1267	11.6974	11.1824	11.2697	11.3197	10.8826	10.5118	11.2761	12.6122	10.8138	10.5953	11.8317	10.9454	10.6636	10.6119	11.3253	10.8673	10.6917	10.5915	10.5157	10.6239	11.7657	11.6307	11.73	11.9844	12.7207	12.3584
EMWEY_00002350	protamine P1 protein, putative CDS	ATGGCAGCCCTCGTTGGGAGCCTCCGCCGTATATTGGGCGGCGAAGAGGCAGTACCAGCAGCAGCAGATACAGCAGCAGCAGATACAGCAGCAGCAGATACAGCAGCAGCAGATACAGCAGCAGCAAGCTTAGCAGCAGCAGCACCTGCAGCGGCTGGTCTGCTTGCTTCCCTCGATGGGAGCAGCAGAGCTGCTGGATCTCGGCCGTTGCAGCAGCAGCAGCAACCGCAGCAGGGGCAGCAACTGCAGCAGCTGGAACAGGAAAAGCTGGAGCTGCTGCAGCAACGGCGGCTGCGGCAGCGGCTGCAGCAGCAGCTGCGACGGCAGCGGCGGCGGCAGGAGCTAATGGAGCGACGGCAGCAGGAGCAGCAGCAGCAACGACAGCAGCAGCACCAACAG…	MAALVGSLRRILGGEEAVPAAADTAAADTAAADTAAADTAAASLAAAAPAAAGLLASLDGSSRAAGSRPLQQQQQPQQGQQLQQLEQEKLELLQQRRLRQRLQQQLRRQRRRQELMERRQQEQQQQRQQQHQQQQQEQQLQHAQQRQGLLRLQQERLQQQTPQQVEHEQLEEQLLQQQVLRAQQQAQRQQLLRRPEQQLQQATERNQLRQQQEQQLLQRQLQLELDQREQQQQLLLRHHQLLLHLQQQLEQEQQHVVTGVQQQQSQRDLEQLQQLQQLQQLLQQQQQQQQQQEQQQALQQERSIRSRERLLLELGLHLKYTMNERTDVAQQLQQQQQLQQQQQHQHHSLLQQLEQLEHDRVRQDQAQRKQQELLQQQRILQQRGLLEQHQQPTELQQQQ…	14.6677	14.1242	13.8554	14.3185	14.5318	14.3886	14.4736	13.7131	14.2694	13.0868	14.4715	13.4516	14.4259	14.7969	14.9242	13.5778	14.3737	13.808	14.1633	13.7897	13.2021	13.7681	14.5911	12.9469	14.173	13.7898	14.3967	14.2827	13.9581	13.7824	12.7358	13.5225	13.8087	13.7295	13.5908	13.8881	14.0627	13.9518	14.1858	13.9377	14.9065	14.4155
EMWEY_00002360	acetyl-CoA carboxylase, putative CDS	ATGCAGCCCACACCCGAGACACCTTCTCCCCCCCTTACAGGCCCACAACGGGCACAGGCAGAGGAGGTAGCTAGACAAAGAGGCCCCTGGATGGATACAGAGGACCCCTTATCCGCTTATGTATCAATGCATGGAGGTAGCCGCCCCATTCGCCGTATATTGATCGCAAACAACGGGATGGCTGCCACCAAGGCCATTGCCTCTATGCGCCAGTGGACCTTCGAGACCTTCGGGGACCCAAATGTCAGTTCTGCTGCTGTTGCTGCAGTTGCTGCTGCTGTTGCTGTGGGGGCGCGTGCGCTCGTTTCTGCTGCACGTGTTGCAGCGAGTGCTGCTGGGGCCGCTGCTGCTGTTGTCAAGCAGCCGCTGTTTTGCATGGGTGTCTTTGTGGCGTCGTGT…	MQPTPETPSPPLTGPQRAQAEEVARQRGPWMDTEDPLSAYVSMHGGSRPIRRILIANNGMAATKAIASMRQWTFETFGDPNVSSAAVAAVAAAVAVGARALVSAARVAASAAGAAAAVVKQPLFCMGVFVASCAGVLLLPLLLPLLLLLLLQLLTFVAMASPDDLEANSEFLKKADEIVPVPGGPSRENYGNVSLICDIAVKQKVDAVWPGWGHASENPSLPARLSELGIIFLGPQSKVMAALGDKIAANILAQTAQVPAIPWSGTGLTAKLDREGNIPQEVFKAATISTLEQCRAAADRVGYPLLLKASGGGGGKGIRLCYRAEDLETALAQVQAEVQGSPVFLMRLCEKARHIEVQIAGDTHGNAVALSGRDCSTQRRFQKIFEEAPPTVVPPDTFK…	11.2348	10.9039	10.5527	9.59059	9.81698	9.8009	8.94544	8.47168	8.77149	8.51964	9.18982	9.10852	9.19722	9.43671	9.64566	9.03892	9.44708	9.17493	10.2143	9.62205	8.49586	10.6484	11.2732	11.4142	9.47371	8.81378	10.1059	9.05799	8.82655	8.72451	8.93958	9.19722	9.40088	9.77972	9.48382	9.86728	10.7632	9.59059	10.3015	10.6348	11.3619	10.9794
EMWEY_00002370	Large low complexity protein, possible apicomplexan-specific, related CDS	ATGGCGCATCCACAGCACAAGCGCTATGAGGTGTTGCTGGGGATGCCGGATGTTGGAGATCTTGTCGTAACATCTGAAAAGTTCGGTGATGACACCATCATTGCCGTCCTACCGAAAGATGCCAAGATGACAAAAGAGCTGCTCCCCGCAACACAACAGCCGCCAGCGCAAAGCACACCGGCAGACGTGGGGCTGCAGATGGCGGAGACATCCTTTGCAAGCTTTGACTTGGCTGTGAAGCTGAAGGAGATTGGGGTGTCTTTGATTTGCGACTCCTTGGCTGAGGAGCTGTGTTACGCGAGCTTGTCGCAGGTGGCTGTGGGGCTGCAGCAGCGAGGAGACAGAGAAAAAGTTGTGTTGCGAATAGAGAGGATACAAGTAGACAACCAGATGGAGAAT…	MAHPQHKRYEVLLGMPDVGDLVVTSEKFGDDTIIAVLPKDAKMTKELLPATQQPPAQSTPADVGLQMAETSFASFDLAVKLKEIGVSLICDSLAEELCYASLSQVAVGLQQRGDREKVVLRIERIQVDNQMENGNKPVVIANRGGRSVPSHEPTSWGASPQAMPRGSNPFLTVFVVRLNSGSRDIVLKRALVDIDDLEIDIDADMLNGLNDFVWSCLMAFGLAEAASRRAVSLEELGAWVQEPLALRYSPPPLPTILSLESLVISRFRVYCWCSFVLDKMHMISDLLKLGLRILMASGRLELTGARLTFSQEEFRYLRGTVASFTSCLQERYTYHLLSSLFASLGQSSLLNLPRMPYEFGRNTIGLAANAVDSVSTGLGSLLSTFTFDSEYINRRRRER…	10.5068	9.90689	9.61471	7.88874	7.97728	8.20457	7.08746	6.47573	6.12928	7.31288	7.20945	7.96	7.05528	7.53916	7.71425	8.90388	8.82655	8.75154	9.21917	8.86728	7.83289	8.77149	9.3966	9.83131	6.84549	6.10852	7.5157	6.9542	6.59991	6.44294	7.50779	7.52356	7.24793	8.55075	8.13955	8.42626	10.4686	8.97728	9.60363	10.3772	10.941	10.7474
EMWEY_00002380	Chromosome III, complete sequence, related CDS	ATGGTTGTCGGTGCTCTCTGCCGTGTGGTGTCGCTGGTCCCGGAGTTTCTACTGACAAACTGTCTCCAGCAACCGGTCTACCTGCGACAAGATCGGACGCAGGGACCTCTTGTCGAGGTGAAGCCAGGGGAAACACACCCAGTGTATTGGCCTCAGCAGGAGCTGCCGCAGCATCTACAGTTCGTTGTTGGGCGCTGCAGCCCTAGCGGCTGGTCAGGGCCTGTGGTGGCCAGCGAGGAAACCGCAGGCAGGACGTGGGTGGCTGTCCCATCGAGCAGCCCCAAGCCTACGCAGCCAGATGTGTATGCCGTCGATGTTGCCCCTGAAGGGGGAGCCAAGAGCATCGCCATACGGGCATCAGATACCGGGGGGGCATTCGTAGTCCGCAATTGCTGTCCA…	MVVGALCRVVSLVPEFLLTNCLQQPVYLRQDRTQGPLVEVKPGETHPVYWPQQELPQHLQFVVGRCSPSGWSGPVVASEETAGRTWVAVPSSSPKPTQPDVYAVDVAPEGGAKSIAIRASDTGGAFVVRNCCPTVQRVMVHTFHSEMNSSSSSRQTGRPPEADCHFFAHEGQSVVYGWPFPFLYKSRPVSNNISTGSNSNSASSRHHQPTKDRSSTSGHPNSSNTGTSSNATCNNASSTNTKRMNRTDRSNN	8.09803	7.09803	6.70044	4.70044	6.04439	5.67243	4	2.32193	4.32193	5.2854	5.20945	5.49185	4.64386	6.02237	5.49185	6.70044	6.94251	6.47573	6.62936	6.84549	4.70044	5.72792	7.2854	7.04439	4.16993	3.45943	5.35755	4.08746	4.32193	2.80735	4.90689	5.90689	5.97728	5.08746	5.45943	6.30378	7.8392	6.65821	7.17991	7.71425	8.33092	8.00562
EMWEY_00002390	hypothetical protein CDS	ATGCTGGAGTCTGTGGTTGAACGCCTGCTCAGCCGCTACCTGGCGCCCTACGTGTTGGGCATTAGCAAGGAGAAGTTATCGGTGGCAGTCTGGAGCGGCAATGTAGCTCTATCAGAGCTGCATGTGAAGCCTGAGATTTCAGACTTGCTGGGTATCCCATTCAAGGTAGTGTGGGGCCGCATAGGAAGGATAACTCTTAACATCCCCTGGGCCAGCCTGGGATCTTCTCCAGTCAGTATCGATATTCAAGATGTGTATTTACTGCTTGAGCCAAAGCCCATACCGCAGCTGGCGGATGCGGAGTTGCAGCAGCAGCTCCGCAGCGTCAAGATGCAACAGGTGGAGGCTTGCGAGGTACAGCTACGGGAGGTTCGGCAGCAGCTGCAGCAGCAGATGCAG…	MLESVVERLLSRYLAPYVLGISKEKLSVAVWSGNVALSELHVKPEISDLLGIPFKVVWGRIGRITLNIPWASLGSSPVSIDIQDVYLLLEPKPIPQLADAELQQQLRSVKMQQVEACEVQLREVRQQLQQQMQQQTGKDAEGGFFFRLANKILSTLQVSVKGIHVALMDRQRGFRAGVVLESLSLQSTDMWATGEGQQQQQQQQQQDFYKTCELKGLAAYCELHSCGGSTPAAAAAAAADTPELLLEEEPEVDAELELGNSPDFSEGPQVRASPTASSRESEDALPEKELVVNPELHDEDLQAPQQDTSEHQEQQGREEDRETKVGPKKLSVESPIASAPLSRESSRKWKREGSSTAPPPRKIGTHAEASRAGRAGGLPQRVRRGRNRYILKPLHLRLN…	10.9181	10.4988	10.2372	8.55075	8.60733	8.40514	8	7.13955	7.92481	9.18239	9.85175	9.73132	10.2021	10.4868	10.6202	10.9766	11.3723	11.0512	11.0458	11.2627	10.3966	9.30378	10.115	10.5897	7.41785	6.79442	8.02237	8.11894	7.97154	7.56986	9.02791	8.80735	9	9.81378	9.42206	9.76155	11.3701	10.7322	11.0133	11.3794	12.0661	10.9593
EMWEY_00002400	60S ribosomal protein L12, putative CDS	ATGGCCAAGAAATTCGACCCTAACGAGATCAAATACATCTACCTCCGCCAGACTGGCGGTGAGGTTGGCGCATCTTCTGTTCTGGCCCCTAAGCTCGGCCCTCTGGGTATGTCCCCTAAGAAGGTGGGCGATGACATTGCAAAGGCGACGATGGCGTGGAAGGGCCTGAAGGTGACGGTTTGTTTGAAGGTGCAGAACCGTCAGGCCACAGTGGAAGTGATGCCCTCTGCCTCATCTTTGATTATTAAGGAGCTCAAGGAGCCCGTCAGAGACAGAAAGAAGGTGAAGAACATCAAGCACAACGGGAACCTGACGTTGCAGCAAGTTTACCAAATCTCCCGCACCATGCGGACAAAGTCCATGGCGCACGAGTTCTCCGGTACTGTCAAGGAGATTCTG…	MAKKFDPNEIKYIYLRQTGGEVGASSVLAPKLGPLGMSPKKVGDDIAKATMAWKGLKVTVCLKVQNRQATVEVMPSASSLIIKELKEPVRDRKKVKNIKHNGNLTLQQVYQISRTMRTKSMAHEFSGTVKEILGTCASIGCTVDGKAPTDVQAEIDSGEIEVPAS	7.59246	7.17991	7.29462	6.83289	7.2384	7.50779	5.72792	4.52356	6.39232	6.71425	6.44294	7.49985	5.45943	6.55459	6.49185	6.49185	7.33092	6.65821	7.14975	7.17991	6.67243	7.31288	8.11894	9.48583	7.07682	7.02237	8.19476	6.83289	6.59991	6.30378	7.33092	6.44294	6.04439	6.22882	5.58496	6.08746	8.47168	8.07146	8.30378	8.66534	9.58684	9.41363
EMWEY_00002410	60S ribosomal protein L7, putative CDS	ATGGCAGTAAGCTCCGAATCTGAGTGCTTCACCTGGTTCAAATGCTTTTGTGGGGATCGCTTCTCGGCCCGTCTCATGAAGCCCTTTGAGGGCGTTCCTCTTTCGGAGGGCGCACTATTGAAACAGAAGCGCGATGCGGCTCTTGTTGAAGCGCGGAAGAAGGCTCTGATGGCCATGCGGAAGAAGAGGGCCGAAACACGTCATGCCCTCAAGCTGCGCACCTACAAGTACGTCAAGGAGTACCGCCAACAACGCGAGGAACTCATCAAGAACAAGCGGGAAGCCCGAGCTCAGGGCGGCTTCTACAGAGCCCCCGAGGCGAAGGTAGTGTTTTGCATTCGCATTAAGGGTATCAACAAATTGGCGCCCAAGCCAAAGATGATTCTGCAGCTCTTCCGC…	MAVSSESECFTWFKCFCGDRFSARLMKPFEGVPLSEGALLKQKRDAALVEARKKALMAMRKKRAETRHALKLRTYKYVKEYRQQREELIKNKREARAQGGFYRAPEAKVVFCIRIKGINKLAPKPKMILQLFRLRQLHNGVFIRVNKATMEMLQAVQPFVTYGYPSLSTVRKLIYKRGYARVGEMGSKQRVRLQDNDVIEKHLGKYGIHGIEDLVHEIYTCGPAFKQANAFLWTFKLNSPRKGFKCKRHGFCEPRAGDWGNRQELINELVKRMC	11.8254	11.3554	11.1874	11.6524	11.815	11.7932	11.4798	10.9527	11.2562	12.0091	11.5068	12.1212	11.2107	11.796	12.0338	11.4325	12.043	11.375	11.3259	11.4939	11.1655	11.2246	11.944	12.8469	11.9377	11.5661	12.9103	11.5172	11.4752	11.357	11.7599	11.3745	11.1059	10.6856	10.9744	10.8688	11.6935	11.9996	12.286	11.3504	12.7977	12.5095
EMWEY_00002420	hypothetical protein, conserved CDS	ATGTGGGACACTCGGCTGGGCCAGTGGAAGTCGAGGGCAGGGGGAGTTTACATTCCTCCAACCCCAGAGGAGCTGCAAGCAGCCGAGGGACTGCAACGGGCCCTGCGGGGTCAGCATCAGCAGGGGCGCAGTACATCCGCTAAATCAAGAGATCTTTCTCCGAAGAGGCAGCGCTCGCCGTCTCCCCGGATGCGGCGTGAGCGGGGCAGTCCAGTTTATGAGTAG	MWDTRLGQWKSRAGGVYIPPTPEELQAAEGLQRALRGQHQQGRSTSAKSRDLSPKRQRSPSPRMRRERGSPVYE	5.24793	4.64386	4.52356	4.45943	3.90689	2.80735	3.80735	3.16993	2.80735	3.45943	3	5.08746	4	4.52356	4.32193	4.39232	5.39232	4.52356	5	3.70044	3.90689	3.80735	4.39232	3.70044	5.12928	0	3.16993	2.80735	3.32193	4.16993	3.45943	5	4.45943	4.24793	4.16993	4.45943	6.82018	4.85798	5.75489	6.72792	6.9542	7.24793
EMWEY_00002430	zinc finger (C3HC4 RING finger) protein, putative CDS	ATGCCAAGCTCACGTCACCAAGAAGTCAGGCCAATACACGGTGCCTTGGCTAGTGGGATGCGGAATTTGCTTAGCAGTGGAGCATCTGTTAGGTCTGCACGCGGCAACCGTCGGGTCTCACACACAGCGTCCACAAGAGGGCCTCCACAGCAGACCGGCCTCAACAGCATGAGCAACGCTAACTCAACTCACCAGACAGCTCGGCCTGTCGCGGATGAGCAGAGAGGTGGTGAGGCAGGCGGGTCTTTGGCCTCTGCTGATGCACCAAACTCCTTCTGGAGACACCAAAGTCAAGAGACACTCTTCCGCCCACCCAAGGTTCCATTCCCTCCCCCCAGCACCGTTACTGTGGGCGCTGTTTGGTCCTGGCAAATGGGGGAGGGTCTGTGGATCCCCTTT…	MPSSRHQEVRPIHGALASGMRNLLSSGASVRSARGNRRVSHTASTRGPPQQTGLNSMSNANSTHQTARPVADEQRGGEAGGSLASADAPNSFWRHQSQETLFRPPKVPFPPPSTVTVGAVWSWQMGEGLWIPFDLQVLQLLESLWLHLQDEQQQDELPGTLQASLERTQDPQQHQEQQQEREQPQEGEQGQDIAQDRRGDDEQEAEYPTGETAPQALARYKLYVHLVPWNYCLDLHTVTQKNLSTHRVRPIRRTFETVGLWFARGPDGYAERFAPELEVHLENLWQESRDGRRSPGPLVIAWQDPRTDSVHYTDIMRMELVCVPQNGSLTTIDCTAAEDSVPTLPSLEVGSEESGEAFCRGHKEWFGPDDFRAALNAVRADEMPEDVCAICLETFVNGD…	13.0425	12.4961	12.192	11.4848	11.7773	11.5661	10.6147	10.0835	10.7185	9.88722	10.3072	10.1984	10.0512	10.1799	10.4818	9.633	10.058	9.72281	11.5546	9.19722	8.49985	12.3867	12.9507	13.5423	11.4497	11.0914	12.1621	10.8289	10.5401	10.6064	9.66534	9.76984	9.57365	9.53138	9.62205	9.69523	10.3197	10.1611	10.2668	9.86728	11.0389	10.676
EMWEY_00002440	40S ribosomal protein S19, putative CDS	ATGTCATCCGGGCCAGAGAAGGAGTACCCCAGCCCACGTGCGCTTCGCGAAGAACCAACAAGCCCTCTAAAAACGCCTGTTTTCTCGTGTTTTGCGGTTCATAATATATCTGGTGGAGACCGGAAGTCTTTGCGCAAAATGGACGCATTTCTCGAGGAATACCGGCTCGGGCCCTCCCCCGTGTACACGGTAAAGGACGTTGTGGCCCAATCCTTCATCCAGGCCTATGCAAACCATCTTAAGAAGCGAGGAAAGTTCCAGGTCCCCATGTGGGCAGATTTGGTGAAAACAGGATATGGCAAGACCCTGGCGCCACAGGACCCTGACTGGATCTTCAAGCGTGCGGCGGCCATACTGCGGCATCTCTACCTCCGCCCGAACTGCGGCGTGGGCGCATTC…	MSSGPEKEYPSPRALREEPTSPLKTPVFSCFAVHNISGGDRKSLRKMDAFLEEYRLGPSPVYTVKDVVAQSFIQAYANHLKKRGKFQVPMWADLVKTGYGKTLAPQDPDWIFKRAAAILRHLYLRPNCGVGAFRKVFSCKNGKKCIPGHTSKASGKIIRYILQQFEAMGLVESRPDNGRRLTKLGQKELDVIARQCVVSPSA	9.1472	8.49985	8.03342	7.05528	7.2854	6.87036	5.61471	5.61471	5.24793	5.42626	5.58496	6.24793	5.08746	5.97728	5.85798	6.22882	6.26679	6.06609	7.33985	5.85798	4.64386	8.03892	8.51175	9.55842	6.82018	6.47573	7.3837	6.30378	5.88264	6.12928	4.75489	5.72792	5.85798	4.64386	5.04439	5.64386	7.61471	7.33092	7.74147	8.52748	9.7211	9.7039
EMWEY_00002450	endonuclease V, putative CDS	ATGACGGCTAAGGGGACAAAGGAGTTGGTTACAGCGTCCAAAGTCGACGCAGAAGAGGAGAGGGCAGGTGACATAATAAAGACGGAGGAGAAGGACACCCACGGTCAGCCGCCGTCAGTAGAATCCAAGAGCAGCAGCGTCGTTGCCACAGGAAGGACATTCGCAACAGGAGACGAGGAAGAGGCGACTGAGGAGCCTGGATCCACTAAGGATTCACCTGTCGCAAAAAAGCGACGAGTAGCCGCCAAGGCCCGCGCCAAGGCCTCTGCTGGGAAGAAGAATGTAACTGCCACAACTGCGCCACCAACTACTACTCTTAAAGCAGACGAGGAGTTTACTGCATTGGCGACATTGGCGGCCAAGAGTCGCAAGTTCGTAGGTGCCCACATCTCAGCAGCA…	MTAKGTKELVTASKVDAEEERAGDIIKTEEKDTHGQPPSVESKSSSVVATGRTFATGDEEEATEEPGSTKDSPVAKKRRVAAKARAKASAGKKNVTATTAPPTTTLKADEEFTALATLAAKSRKFVGAHISAAGGVHNALISCFNVKGQAFALFLKCQRKWVSPPLALTAITGFKERCDQLELDKAMQVLPHGSYLINVANPDKTKQENAYKAFLDDLQRCETLGIKLYNIHPGSTVGDCSKEEGIRNIAAAVNRAHKDTKFVVVVLENMAGQKNVIGSKFEDLRDIIDLVEDKDRVGVCLDTCHLFAAGYDIRTAEKFEKVMEDFDSIVGYKFLKGMHLNDSKSELSSGLDRHELLGKGHLGLEPFRYIMRHPWRFKDMPLVLETPDPTEGSIWKKEI…	13.5878	13.0054	12.7394	13.1296	13.4171	13.2125	12.7655	12.0532	12.5189	11.9399	12.3826	12.2518	12.3603	12.7147	13.0255	12.4971	12.9149	12.5689	12.4775	12.098	11.4732	13.1066	13.8251	12.8287	13.3224	13.0429	13.9291	12.4722	12.1488	12.1978	11.5864	12.0021	11.8521	11.4778	11.7797	11.8868	12.5476	12.5615	12.9598	12.268	13.6237	13.2636
EMWEY_00002460	iron-sulfur cluster assembly accessory protein, putative CDS	ATGCTCGCTAGACGTGGCTTTGGGCGCTTGTCCACGATCACGTTCACCCATTGCGGGGGTCCTGTGCAGTTTCGGGGCTCACCAGGAGTGGATGGGGTCTCTGTAGGGGATGCGAGAGGGGCCTTGGCATCGGGCCTCGACGGGCGAATGGAAGGAAGCCCAAGGGATCGGATTGCACTAACAGCAGCAGAAAACCCAAAAGCCTGTGCAAAGGAGTCAAATAGGTTATTCGAGCAGCACGTGGACCGCTGTACCCAAACGAATAGCGTACAGGGACCTTCCCACTTAAGGTGCTGCTGTCGCTTGAACACCAGAGCCATACGGGGCATCTGGACTATCGTTCCCCAATCTCCTTCTGCTGCTTGTTGCTTCGTGGCTTCTCAGCATAATAAGTCATGG…	MLARRGFGRLSTITFTHCGGPVQFRGSPGVDGVSVGDARGALASGLDGRMEGSPRDRIALTAAENPKACAKESNRLFEQHVDRCTQTNSVQGPSHLRCCCRLNTRAIRGIWTIVPQSPSAACCFVASQHNKSWVQQGSSLGDRQKRHIQCTVAAADSPRTKAESPRISPNSSGGSISSEFNDTCAPRAWDGAGSTAVRGARGDCAFPAAGAAADGRPPLVSATPAAVQHIKELIKEYNDALQKEQLDGEPSLKATGIRISLQRQGCSGMAYDVTLCTERQPRPHDGSATEASATPSHASGPLGLSGHRRKNWGEDEVVVVEGVEIRVAADAVMLLIGTQVDFVDEDVQTGFIFNNPNQKHSCGCGKSFMV	12.3759	11.8262	11.5118	12.3373	12.4404	12.3821	12.1583	11.4226	11.9665	11.6847	11.6839	12.2747	11.6528	12.0871	12.2978	11.84	12.1624	11.8941	11.8009	11.605	10.9887	11.5358	12.4134	13.1238	12.2219	11.8005	12.8586	11.7364	11.4242	11.3907	11.1176	11.1954	10.9894	10.9578	10.9535	11.2125	11.891	12.0199	12.1364	11.7052	12.9033	12.4584
EMWEY_00002470	Midasin, related CDS	ATGGGTTCCCAATTTGCTAACAGTCAGAATGTTTCCGGCCGGGCGCGGCGCAAGAAGAGGTCGGGCGGCAGCGCCGCAGAGGCGGCACCTGCACCCCCAGAGCCAGCAGCTCCATCGGGGACTGCAACACCTGATGAAGAACCAGTTCCAGTTTTATCTGCAGCGCAATCTGCACTTCCAGATGCATCAGCAGTACCAAGCGAAGCAGCTGCATGCTCCAAGAAGCATGTAGGAGGCTGCAGGTCAGCCTCCAGAATGTCAGTTTCAGGAGCTTCGCATGCCCCGAGGCCAGAGGAAGCAGTCGGGTCTGAGGCGAGCTTCCTCGGTGGCTTAGCTATCAAGAATGGCCGCTCTAGGAGGGTACGCTGGGAAGAAAACACTTCGTTGTTGCCTTTGGTG…	MGSQFANSQNVSGRARRKKRSGGSAAEAAPAPPEPAAPSGTATPDEEPVPVLSAAQSALPDASAVPSEAAACSKKHVGGCRSASRMSVSGASHAPRPEEAVGSEASFLGGLAIKNGRSRRVRWEENTSLLPLVPTPLACRLLQKLLWAYNSRRWGVRPPVLLHGLPGSGKSSYIRWLAQTVGVPRPPVSVFLDQQTEAKDLVGSWVCGRRAGEFEWQEGILARCVREGRWIVIEQLQQLAQDVHALLHGLTTTGRLTVHEQQQQLRVHPDFALFATLATQPRIAHSNRGQRSAAAEGTAEDSTVGMQQDECLDVALTAPPPPLSPLLESWVLLHVPPPSVADIHQIAVHSFPAVAPIASRLQKAFHAAATSAAEGLSRPGLPLPKAARLPQLRDFVKLC…	10.0928	9.45327	9.44501	9.53333	9.82337	9.53528	9.10329	8.37069	8.73132	8.15482	8.49185	8.09803	8.41363	8.79442	9.01681	8.20945	8.49985	8.18982	9.21189	8.41363	7.45121	9.55267	10.1886	10.3083	9.52943	8.94544	9.92184	8.84235	8.82655	8.73809	7.77479	8.23362	7.98868	8.2854	8.09803	8.55459	9.05257	8.80413	8.97441	8.65464	9.89026	9.05799
EMWEY_00002480	lipase domain-containing protein, putative CDS	ATGGGGCAACAGACGCCGCACATGCGACGCCTCTTGCTTGCTGCTCTACGGTGCAGCTTGCTGCTATTGCTGCTTCATGCTATCTGCATAGAACCTTTTGAATCAAGCGACGGGACATCAGGGGATCCTTCGCATAAGTTAGAAAATAATAAGCGGGAATCTGGGGCATCGAGAAAGGCTCGTGGTGCCGAGGATGCCTCTGGGGCTAGCGATGTTTCGAAGCATGTGCCGTCGGATGGTCCTGCTGGGGGCGATGCCTTAGACGCGTTCTTGAAGACGGGCAGCAGCAGCAGCATAGACAGCAACAATAGCGGCGGCAACAGCAGCAAAAACAGCGGTAAGGAAGGACTTTCGCTGAATCTGCTGCATTTGCTGTGGGAGCCGCTGACCGACACAGGT…	MGQQTPHMRRLLLAALRCSLLLLLLHAICIEPFESSDGTSGDPSHKLENNKRESGASRKARGAEDASGASDVSKHVPSDGPAGGDALDAFLKTGSSSSIDSNNSGGNSSKNSGKEGLSLNLLHLLWEPLTDTGESRRLFDSCVAAEAPILLDFNHRPLLQGITPELKEVEEENERLRRRVSPIQIPEYASSSSSKPLQQQQYWDEISDDKPLGLQVEESNSSGSKFYWVPLAQRQARSWWVDKFTWNPAVDPSGESAGSSGKATSRVALGPQPPSSLSLGDVVEVFDLRDFGTSALYHPEAYGDQLQCGGLYSPVYLMDKPLGPLAAACSFRHLSAFAEKMGQLVRLHAAGSNSRLPPASPVAAVPPAAFSLGEEDAAAAAELEAAAAPSNEASAAESE…	1	3.45943	3.80735	2.58496	4.16993	3.90689	3.70044	3.70044	4.16993	4.16993	5.35755	5.72792	6.61471	6.76818	6.18982	9.16742	8.72792	8.9629	6.76818	8.69349	7.61471	4.08746	4.85798	5.42626	5.2854	4.08746	5.55459	6.16993	6.22882	5.83289	6.76818	6.71425	6.89482	8.24793	8.26209	8.62205	11.1118	9.57365	10.4788	11.3565	12.1577	11.7661
EMWEY_00002490	hypothetical protein, conserved CDS	ATGAGGGCAACAGTAGATCGTTATTTGTCTCAACCTAGGAGAGAAGAAGAAGGAATAGATCTACCTGCTGCCTCTGCTGTTAGTGCCTCTTCCTCTCCTCCTTACTCCCGCATGTGGGGCAGAGAGGGTCTACCAGAGGACCTCAATCCTCTTGGCCCTAGAAGCAGCAGCAACAGCAGCAGCAGCAGGAGTAGCAGCAGCAGCAGCAACAGCAGCAGCAGCAGCAACCGGCGGAGGTATGGACTACGCAACAGTCCTTTCTTGTACTCGCAGAGCCTCTCGCAGGGAGCGCCACAATACCAAACAGCCGAGGAGGTCGCCGACCCCTCGCTGCCTCCTGTGCAACTTCTAGTGGCTGGAGATGAGCATTCTGTATCTATACGGCTGTCGGACATGGGG…	MRATVDRYLSQPRREEEGIDLPAASAVSASSSPPYSRMWGREGLPEDLNPLGPRSSSNSSSSRSSSSSSNSSSSSNRRRYGLRNSPFLYSQSLSQGAPQYQTAEEVADPSLPPVQLLVAGDEHSVSIRLSDMGGGISNEAQPRIWSYMYTTAKPVKYDPMTGSVVYSQTPRHHEQQQQQQHQGGVGGAAETGPPSQSVTIGSLDFTTKEERRQFNASPLAGFGCGLPLCRLYASYLGGSLSVISMPVHGTDAYIHLRRIGDQQVRHTDRHQYNNNQE	11.2294	10.6847	10.388	11.0895	11.1984	11.1693	10.8619	10.151	10.8057	10.3219	10.7108	10.6475	10.5018	10.7723	11.0035	10.3869	11.0532	10.374	10.4868	10.3902	9.8392	10.3376	11.1261	11.4325	10.8074	10.5479	11.5043	10.6582	10.3465	10.1383	9.7211	9.73978	9.7211	9.83605	9.84392	9.97011	10.6439	10.6393	10.7524	10.2586	11.4512	11.1573
EMWEY_00002500	lon protease, putative CDS	ATGCAGCCGTGTACAGCAGCAGCAGCCTCTGCAGCAGCAGCAGCAGCAGCAGCATCTGCTGCTGCAGTTGCTGTTGGAAACAGACGACTCCTTCTTTCATGGACACAGCAGCAACATCCGCTGCTCCCGTCGCCAAGTCTCGCAAGGAGCTCCGCCAACAGCAGCAAGAGTAGCGTATACTCGGTCCTCTTGGTTGCAAGCAGCAACAGCAGGTGTGTAGGCACGAGCTTCAACAACGCCAATGCGCTATTCCCGTTTACATCTGCGTGCTGCAGTGCATTTAGTGTAGGCTGCTGCAGCAACAGCAACAAATCCTTCGGGGCATTTCGGTTTTTTTCTTCTCGTCGACGTTCAAAGAAGCAGCAGCAGCAGCAGCAAGATGTTGTTTCTCCTTCCTCG…	MQPCTAAAASAAAAAAAASAAAVAVGNRRLLLSWTQQQHPLLPSPSLARSSANSSKSSVYSVLLVASSNSRCVGTSFNNANALFPFTSACCSAFSVGCCSNSNKSFGAFRFFSSRRRSKKQQQQQQDVVSPSSEFEEETVNWTAGSTGAAAPAAAAAAAADSVQGPELGRVGRVVRRQRRRRQQQQQVRDDAAANPPPAPAPAPATTAPSASAGAAGGPWGGDEGSFAAVVSSPSPPTLPSLPAIGLIRRPAFPGFYQLLQIPDQELFEELVRLKTSGGWRDFVGGFLLRKEADVEEDMGPGARLREDAVMVSFLGSVSAVEEIHPVGCLLHLLTLAPHPTQGGGQAIVMPYRRIKLLGPSQSPEEAAAAAAVAGEETAAGSADATATSVPADTAASVA…	11.3476	10.8696	10.5479	11.227	11.4903	11.3647	11.2396	10.6129	11.0348	10.4959	11.4226	11.0327	10.9993	11.3966	11.5831	10.7499	11.1948	10.8619	10.585	10.5068	9.75656	10.8337	11.5377	11.815	11.4497	10.9929	11.9538	11.3745	11.1248	11.1079	10.6457	11.1427	10.9715	10.4929	10.4898	10.7822	11.3815	11.1755	11.4094	11.0286	12.1427	11.6466
EMWEY_00002510	hypothetical protein, conserved CDS	ATGAACGTTGAAAACAACGTGTCTTGGGGCTGTGTCTGCGTTCCAAAGAAGAAAAGGGAGAAGCAACAAAAGCACAAGCAACAGATGAAAAAGAAACGGGCGAGGCAACAGTCTGGTGAGCAGCAGCAGCAGAAACGGCCAAAGTCGCAGCAGGAAGAGAAAGTTCTGCTGGACGTTGCGAAGCAGGAGCAGCAACCGAAGCAGTGCAAAAAGCAGCAGCAGCAGAAGCAGCAGCAGCGGCAGCACAAGCAACATTTGAAACAGCAGAAACAGCAGCAGCACCAGCGGAAGCAGGGGAAAGAGCAGCAGCAAGTGAAAAGCAGTACGGCACTAGAAGATAAGCAGCAACAGAGGAAGGCGCAGCGGCAAAAAGGGGACAAGCAGACCAAGCAACAGCAG…	MNVENNVSWGCVCVPKKKREKQQKHKQQMKKKRARQQSGEQQQQKRPKSQQEEKVLLDVAKQEQQPKQCKKQQQQKQQQRQHKQHLKQQKQQQHQRKQGKEQQQVKSSTALEDKQQQRKAQRQKGDKQTKQQQKQKKEKKDKAQQHRKRKQQPQERDQTGAGAPSKKLCKPKKEQHEQQQKRKQQTSGDGCANKVKKQRTTGDQEQQQQQLQQHQKQPLVAVSELQQQLRCLKGIRFLQPPALAAASPALLLQPLLLPTLQQQRSIQQDCQNSEGENRRSGSNSITTSSNCCSRCSCSGLWVASVPPAALPSNFGFAALSVHSEQQQQQHQKDQQQKPEDNQPLLLRTPLLLIGRGARDTCMIVPGTASDLAAFVAARRTCRRGSSSSTDNNSSSNRSE…	10.7022	10.1561	10.0126	9.75322	10.255	10.1636	10.1799	9.68124	10.1408	8.76155	10.3685	9.0634	9.9629	10.3597	10.633	9.52748	10.1163	9.58308	10.2009	9.69	9.03892	10.1749	11.0251	9.42836	10.446	10.2252	10.5661	10.4868	9.9901	10.0362	8.99718	9.43254	9.74819	9.47978	9.47573	9.74315	10.4179	10.137	10.4126	10.5859	11.4435	11.0715
EMWEY_00002520	3'5'cyclic nucleotide phosphodiesterase, related CDS	ATGCAAACGGAACAACGGAAGCAAAAACGAAACAACCGCCCCTTGCCTACACACAATCAGCGCCGCCGCCAAAGCAACTGTTTGGGGTTGAGGGTTGAGGTTTTGAACCCAGGTAGGGACCCTATTTGGTGGATGGGCTCAACGGCTTCTCTTAAATCTCAGTTTAATCTCGCTTCAGTGTCTTCCTTCGATGTCAAAGCGTACACAATGCACGATCTGCTAGACTGGGATTTCCACGTGTTGGCCCTTCCAGAACCCGAGGCCGTCCGCCTCTGCAGGGACTTACTGGTGTACTACGCGGACCGAGCTGCGCTGGGGATTCGAGGAGAAGTAATAATGAATTTTTGTGGGGCTTTGCATGCGAATTATCTGCCTAACCCCTACCACAACTTCTACCAC…	MQTEQRKQKRNNRPLPTHNQRRRQSNCLGLRVEVLNPGRDPIWWMGSTASLKSQFNLASVSSFDVKAYTMHDLLDWDFHVLALPEPEAVRLCRDLLVYYADRAALGIRGEVIMNFCGALHANYLPNPYHNFYHALNVVQVLCLLLALPDVGARFSPTDYFVLSVAALGHDLGHPGFNNLFMQRNQTSVEGLCFTVQ	8.24793	7.7879	7.40939	7.5157	7.87652	7.8009	8.07682	7.2854	7.69349	5.52356	7.66534	6.62936	7.78136	8.0607	8.2854	6.78136	7.86419	7.04439	7.02237	6.80735	5.64386	6.82018	7.59991	5.61471	7.45943	6.80735	7.65105	7.27612	7.18982	7.05528	6.06609	6.44294	6.90689	6.44294	7.34873	6.84549	7.30378	6.9542	7.31288	7.13955	8.33985	8.02791
EMWEY_00002530	high-affinity cGMP-specific 3',5'-cyclic phosphodiesterase 9A, putative CDS	ATGGGGTTTGGCGACGGGGAGGGGGCCGCTCGGCGTACGCTGGGGATGCGGGAGGAGGAGAGCGGGCCTCCCGGCGATTGGGGAGAGGGAGCGAAGAGCTTTGCAACGGACACCGCAGGAAAGCCTGCTTTTGCATTGAAGACAGCTCACCAAGAAAGGACTTATGCGATGTTTAGAGAGCACGACGGTTTAATAGGAGCGGATAGTTTTCAGATAAGTGCTTTCCATGCGGGTTTGTTTGTTTTGTTGGCGGTGGTGCTTGCGACGTACGCAAATGTCTTCGTTTCGTTTGCATTATTCAAGAATCAAGTTTCCGTTGCACAAGATGAGGTGTATGCCGAGCTCTTAGGAATGAGGAATATAACGGTTACTCTTCATCGACTCCAGATGCTATCTCAA…	MGFGDGEGAARRTLGMREEESGPPGDWGEGAKSFATDTAGKPAFALKTAHQERTYAMFREHDGLIGADSFQISAFHAGLFVLLAVVLATYANVFVSFALFKNQVSVAQDEVYAELLGMRNITVTLHRLQMLSQNTLDYEARSLYTPSMLVPAYHRRVVSAVFHINTRLIMGLEYIRSYDQDIRTATSCITHTQDPKQQRLSNCAIEQLAANLHSISPKHEEALLQALLKTKLPLAETLDSKMLELYPSSWVAVTEPAQFIHRLTTQGAFKEILLLSNEYVDKLQQILRDLHAKDIWMPTIITTAVFGGAALCLLIIFAIVIGIKSQRIYEASSVCQSAVFSSGKSIQSKMKDLSVFFVAYLESLLLPQVRGFGGLAALLLGSNRLTGYQHKLLKLQEKA…	3.45943	1	0	2.32193	3.45943	4	1	3.45943	2.58496	2.32193	3.70044	3.16993	4	4.39232	3.45943	5.64386	6.32193	5.20945	4.24793	6.37504	5.45943	2.32193	2	2	1	3.32193	3	3.16993	3.32193	1.58496	3	3.16993	3.90689	3.90689	3.90689	4.58496	7.64386	6.26679	7.05528	7.7211	8.17493	8.12412
EMWEY_00002540	hypothetical protein, conserved CDS	ATGTTTAGCCGAGACTTGAGGTTTAGGCGGACTCTTGCCCCCTTCACTACTCATCACTTTAGCGGCAGCAACACCAGCGAAACATGCTGCAGCAACGACGAGAGTTGCAACAATCTCCGGCATCCCTTCGGTTCTGTTAAGAAGGGAGGATTGCCCAAGATCGACAGGCCGCCTGCTGCTGCTGTTGCTGGCTCTTGTACGACAGCAGCTGCTGCTGCAGCCGCAGCTGCTGCTGCTGTGCTGCAGCCACGCCAACTGCTGCGCGCTCTCCCGTTTTTGCCACCGCATCAGATCGGCGTTTCTCTGCAGCAGCTGGGGAGACACCGGAGAAGGCTGCCGCAGCATTTCTGGCTTGCTGCTGCAGAGACGCTCTTGAGGGAGGAGCAGCCTGCTGCTGCA…	MFSRDLRFRRTLAPFTTHHFSGSNTSETCCSNDESCNNLRHPFGSVKKGGLPKIDRPPAAAVAGSCTTAAAAAAAAAAAVLQPRQLLRALPFLPPHQIGVSLQQLGRHRRRLPQHFWLAAAETLLREEQPAAATAAAALEHTYISHLGKPQQIQQQQQQQLLLQAPPSRCNANCSSKSNSGGSLLSQLQPEHCSTISNAFAAAGRPHPRLFAALNERFAVAAAAAATAAAAANGASAAAAHSSGVRAGGGAAASAAMAAEAAAAEAARLHPRHVCVHFNALGNLRMREAALHFIQVLDSSSSNSGGVWPSIIASSSGCDLSMLFSALAKLHIHPGMLLQRMLQRLRQLLLQQVLQYPRHHEGQQQREQKKQMEQQVQQKQQQQHALDGRSAANIWAAMA…	10.5275	9.94544	9.7879	9.89178	9.94251	9.86109	9.80252	8.91886	9.37069	10.1762	9.66534	10.4543	9.5157	9.97871	9.98157	9.79766	10.1874	9.66711	10.1824	9.71768	9.47978	9.53528	10.2854	11.6551	9.52552	9.13443	10.5661	9.35094	8.93664	8.91886	9.59991	8.80413	8.61102	9.09011	8.92778	9.24317	9.93811	9.81698	10.0566	9.79766	10.8463	10.6165
EMWEY_00002550	DNA-directed rna polymerase I largest subunit, putative CDS	ATGTCGGATCCGAATTTGGTGGTTTCGACAAACGTCAAGTCGGCGCGTTTAGAGTTCTTAGGAGATGAAGAAATCCGCAAGCTGTCCTGTTGCCGCGTTGTATCTCCTGCTGCCTTTGCAGCTCCTGAGGGTTCCGGTTTGGGCGCGGGCGGTTCTAAACCGTGGGGAGGGGATGCAACTGGAGCCGCCGCCGCTGCCGCAGCAGCAGCGGCTGGGCTCGCTGCTGCTGTTCCAGGGGGCGTGCATGACAGTCGCATGGGTGTTTTCGATGGAAGGGAAACCTGCGGCACCTGCGGTGCATCCGGCAGCTGCCCAGGCCATATTGGCCACATAGAGCTTGAGTTGCCTGCACTGCAGCCGATTCTGATGCCTTCTCTTGTTAAACTCCTAAAGGGAGTT…	MSDPNLVVSTNVKSARLEFLGDEEIRKLSCCRVVSPAAFAAPEGSGLGAGGSKPWGGDATGAAAAAAAAAAGLAAAVPGGVHDSRMGVFDGRETCGTCGASGSCPGHIGHIELELPALQPILMPSLVKLLKGVCLECRRLRLPRQQKGLEAKRFQLLQLLLLKELQLMDSAVTRSSSGNNGGDAEASKRRSDILKIFAAVDAELSARMQQEEGEKQQLESHVDSGGLAAAETGGDEAGVATDTAAKAAADSKKTFLLQHIARDLSGSSMQVSAWRAFRSRVLQQAAAVTRCSHCGVANAVSVHLAPKGSGVELRWPWQLSLPYSGSSFFGSLFHKGVAAGSTEAAAATTAETRVRPDEGCLKYSRTGKAIGCVELQGFQLYPLLQTLFSFDDDRLLLNY…	7.40939	7.13955	6.47573	7.49985	7.8009	7.53916	7.56224	7	7.64386	7.22882	7.97728	7.86419	8.76155	9.14211	8.90989	9.12928	9.79279	9.33316	8.65464	9.5411	8.77808	7.69349	8.07682	7.60733	8.09803	7.70044	8.51175	8.19967	7.96578	8.24317	8.15482	8.27146	8.60733	8.78136	8.52748	8.82972	10.2866	9.81858	10.2095	10.4615	11.2414	11.0566
EMWEY_00002560	hypothetical protein, conserved CDS	ATGTGCAACTCATTCCAGGAAGCCCATGAAGCGGAAGAGCAACAGAGAGTCCCAACAGGAGGATTCGAGCTGTTTGAAAAGAGTGACGAACACGTTACAGGGCTGCAGCAAGACCCAGACGCTGTATCTCACATAGACGAAGCAGAGTTGTCCTCAGTTTCTAATGACGCCAGAGAATTACATGTTATGTTACCAAACGAACTCCCAGGCTTCTTTCAGCCTGATGAGGGGAGTATCCCCGTTATTGAAACGGTCCAGTCGCCCTTGACAGCTACGCCAGGTGTAAATACAGCAGAATCCTTCTCCACTACGTCTCCGCCAGGTATCTACCGTCAGCTGCAGCGCTTTGATCCCTCTCAGATGGGCCCTGCTGCCCAGTATGCCCAGTACCTGACAACG…	MCNSFQEAHEAEEQQRVPTGGFELFEKSDEHVTGLQQDPDAVSHIDEAELSSVSNDARELHVMLPNELPGFFQPDEGSIPVIETVQSPLTATPGVNTAESFSTTSPPGIYRQLQRFDPSQMGPAAQYAQYLTTFLPGQQQQQQLQQLQHLQQLQQLLSGGGQGGSNPAALKKLQRRAQAAAYANSITSHPLLQGLLRTAFTTVAETLQSVSLADVVQSAVPLPPPPVR	8.11894	7.67948	7.11894	6.71425	6.93074	6.85798	6.89482	5.97728	6.18982	7.2854	6.75489	7.52356	7.20945	7.61471	7.53138	7.8009	8.3966	7.99435	7.71425	7.85175	7.35755	7.69349	8.25739	8.11374	6.82018	6.12928	7.35755	6.37504	6.71425	6.24793	7.20945	7.09803	6.88264	6.90689	7.12928	6.85798	8.13955	8.13443	8.12412	8.32643	9.44294	9.24555
EMWEY_00002570	hypothetical protein, conserved CDS	ATGGGGGACTCAGACAGTATTCCTTCGTCCTCTTCGGACATGGAGGTGGATCTGGATTCCAACGAGTGGAAGGAGTTCGAGCTACCGATAGTTGAGCCCGATTCCGAGTTCCTGCAGCAGCAGTTCTATCTGCAGCAACGGATATTGCAGCAGCACCTGCATGAGAGCCGAAGTCGATGGAGGGCCTGGAAAAAAGCAGCTTGGGTCCTTTTATTCTCTCTATGCTCTGCTGCAGTAATCCGCCAGCTGAGCGCTTCCGGAAGGAGGAACACTGTAAAACCCGACACCTATGGGGATTTAGAAGCAAAGTTCACGCTGGACATAACTGATGATGTCGAAGGCCAGCCAAAGCCAGAGGTACAGGTGCAGGTCCAGCAAGAACAGCAGAAGCAGGACCAG…	MGDSDSIPSSSSDMEVDLDSNEWKEFELPIVEPDSEFLQQQFYLQQRILQQHLHESRSRWRAWKKAAWVLLFSLCSAAVIRQLSASGRRNTVKPDTYGDLEAKFTLDITDDVEGQPKPEVQVQVQQEQQKQDQQLQQEHHGGYRLLDESEHHGGYQLLEEQEQQEQKHNEREQQEHEQEQVQHEQEQVQHEQKQEEPEQKQGRDEEQEQRQQEERESREEERQQRQEGEEIGKQQKQEQKHGKDLYLDRELGRELEQPREQKSEQEPQQKRKEEDDQEEEQEHADKVSQEEQPKEATNWFFMGMGLFKDKGKGAHKEKDKSHREKEKGTHKEKEKGESKEKEKGSHRRVSFKDKSNKKRWSHKKGLQDEEEAFEDSWLPKEESRKEEGPTDAGLRAEGE…	5.42626	4.16993	3.16993	3.32193	4.08746	4.64386	5.42626	3.70044	4.16993	4.9542	6.40939	5.42626	7.27612	7.43463	7.27612	10.2981	9.97441	10.3619	7.35755	9.54303	8.52356	1.58496	4.16993	1.58496	4.9542	4.64386	4.45943	5.75489	6.14975	5.78136	5.83289	6.64386	7.29462	8.84235	8.84235	9.12928	12.365	10.4696	11.3712	12.4115	13.1059	13.2311
EMWEY_00002580	hypothetical protein CDS	ATGTCCCACATCACCCCGGATGCTGTGGTTGTCTGGAGTCCGGAGATAAACTTGGGGTTAGCTTTCTGGGGGCTGAGTGTACCGCATCGGATGCACTTGAAGATAACGGATATTGAGAAGCAACCAGATGAACTGTGGATTCAGCCATCAACTATCGGGTCTGAGTTCTTGGTTCCAAAGGCAACTGGGGTGCGTGGGGAGGAATGGCTGGTGCTATCCGCAGCGATTGCAACGGCAGCGGAAAGAGCTCCAGCGCTACTGAGTCTTCGCCAGGAACCAGTAAAGTGA	MSHITPDAVVVWSPEINLGLAFWGLSVPHRMHLKITDIEKQPDELWIQPSTIGSEFLVPKATGVRGEEWLVLSAAIATAAERAPALLSLRQEPVK	0	0	0	0	2	1	0	0	0	2	0	3	2.80735	3.32193	2.32193	2.32193	3.70044	3.32193	2.32193	3.45943	2.32193	0	0	2	3	3	4	4.16993	2.32193	3.32193	4	3.80735	3.32193	3.90689	3.90689	4.08746	5.78136	5	5.35755	5.64386	6.94251	6.76818
EMWEY_00002590	hypothetical protein, conserved CDS	ATGCACCTGCCGAATTCGTGCCTAGCCGCATTTTACCAGCAAGCAAAGCTGTTTCCCTTTCCCTCATCAAGGCAAGTTCCCCTGTTTGCAACGGCAAGAAAAACAACAGAAGCAGCAACAGGTCGTCAGCTGCGGGCTGGCAGGAGCAGTCGGCACGACAGCAGCAGCAACAGCCGCAGCAGTGTCCCAAAGTTTGTAGCGGAGTCATGGCGTGCCTCACCGGTAGATGCCACAGCTGGAATTTTGATTGAAAATGACGGGAAGCAAACTCTGGTGGTTCGCGATCCAGAGACTGGAGGTGCCTGTTACTTGGATTCCATTTTGCTATCGAATGACCGCTCTGTCGTCCTGCAACGAAATGGGAAACATCTCTTAGACGTTATTGGGGAGATTTCTAGC…	MHLPNSCLAAFYQQAKLFPFPSSRQVPLFATARKTTEAATGRQLRAGRSSRHDSSSNSRSSVPKFVAESWRASPVDATAGILIENDGKQTLVVRDPETGGACYLDSILLSNDRSVVLQRNGKHLLDVIGEISSRTNFQPKLDSRYQQVLHERHIAEDMNKSRGTIAEMRRDPGLDSLHTLFQFYTPKTSASAEDGKRSGLESASRAKAKQKRGVIMDSDSLKVKLFKMFDAAGAAGLQLKQIAAQTQQPLSHVKGVVEEIAEQRK	11.0382	10.4136	10.3454	8.37504	8.86419	8.85798	7.31288	6.72792	7.64386	8.15482	8.58871	7.94837	9.32867	9.79928	9.70908	10.8781	11.2396	10.944	9.80413	10.007	9.64205	10.268	10.8978	9.69523	8.49586	8.04439	9.19722	8.05528	8.02237	7.81378	9.88111	9.77314	9.57743	11.2384	11.1755	11.1799	12.3894	11.7557	12.2814	11.6957	12.8591	12.4027
EMWEY_00002600	hypothetical protein, conserved CDS	ATGAGTTATTTGTCTGCACCTGAAAAAGGAAGAGGCCGCGTCTGGGTCGCGAAGAGGCGGGATGTTCCCATGGGACGGAAGCGGCTGCTGCTGCTTCTGCGGCTGGTTAAAGGATTGCACCTGACAGACGCTCTAGACTGGCTGCAAGCCCTGGCAATACACAGAGCAAATGCACTTTGGAACGTCTTAGCAAAACAGCAGCAGAAAATTCGTGATGAAGGCGCAGATATATCTAGAGTCTTCATCGACAGCTACATTATTGGCCCAGCAGGACATGTCAAAACCATGCGGGTAGGACACAACTACCGGGTTTCTTTTCTCAAGTCTTACCGCTACTCTGTGGCCGTTCGTCTGCGGGAGCTGCCGTTGCACGAATACTTCCACCGTCTGTTCATTTTG…	MSYLSAPEKGRGRVWVAKRRDVPMGRKRLLLLLRLVKGLHLTDALDWLQALAIHRANALWNVLAKQQQKIRDEGADISRVFIDSYIIGPAGHVKTMRVGHNYRVSFLKSYRYSVAVRLRELPLHEYFHRLFILKQVPRSLGHDMRLALHQQQLPQEAARDWLPYLDAHTRSQHKRRLKVLDRQRLFNYYLARRAFVCSYTSRMRRMSEEAAASRGTSLEAVQAYLGSKSQLKGIDPPEN	11.0348	10.3912	10.1497	10.7108	10.8154	10.744	10.6129	9.91289	10.3542	10.0084	10.352	10.2633	10.2503	10.5028	10.7591	10.2854	10.7013	10.2935	10.2703	10.0334	9.49185	10.043	10.8757	10.8572	10.6202	10.0539	11.2402	10.3343	10.0539	9.9571	9.50978	9.78463	9.70563	9.26913	9.59619	9.68299	10.6248	10.444	10.7599	10.5343	11.6528	11.4083
EMWEY_00002610	hypothetical protein, conserved CDS	ATGAGAAAGGCGCGGGCATTCTTCTTCTTTTCCGTGGCTAGTTTGTCGCTTCATGCAGGTTTATCCTCTGCTGGAGAGGAGAAAGATTTACGAGCAGAGTCTACTCCTGGTTCCCCCGTCGCTGGTGATGCACCTCTTTCTTCTGTCCCGCGTACCGAGTCTGCTGCTGCAGGTGCTGCTGCTGGTAGTGGTGCTTTAGATTTGACCACAGGCCACGGGGCTCTTTCGAGTTTTACGGAATTGTCTCCCTCTGACTTGGAGGCAATAGCAAGCCGTTTGAGTTCTCTGGCGGGATCGGATGTATTGAATGCTGTTGCGGGCCATGTGAACCCAGAGGAAGGAGGTATGGATGTTCAATTTGTACAGAGGGCTCTTTCTTTACTAGGTCAGCTCTTAGCA…	MRKARAFFFFSVASLSLHAGLSSAGEEKDLRAESTPGSPVAGDAPLSSVPRTESAAAGAAAGSGALDLTTGHGALSSFTELSPSDLEAIASRLSSLAGSDVLNAVAGHVNPEEGGMDVQFVQRALSLLGQLLATPGSRELLTEGGKDPEALLRTLLQKQGQPTEGEEEEALVAILVYFLSLRRVLEGNLYLRTQVGDLIQENAEKLLADGDFSNVLSSIAASTVFQDLRDEVEEDIQRSTGYAPVAESGGDMS	10.0265	9.39017	9.21432	9.85175	9.84706	9.77808	9.90989	9.0634	9.61839	10.2656	10.0485	10.5699	9.98014	10.3652	10.5048	11.7356	11.7198	11.5483	10.4325	12.0179	11.4924	8.49185	9.14211	10.4273	9.27612	8.91886	9.73132	9.25267	8.74483	8.95128	9.61102	9.28309	9.2503	9.85175	10.0967	10.29	13.4661	12.2738	13.1992	13.9915	14.9498	15.0114
EMWEY_00002620	hypothetical protein, conserved CDS	ATGTACGAGAAGCACCAGGTAAAGTATCTGCATGCAACAGCAGCAGCAGCAGCAGCACCAACAGGAGCAGGAGCAGGAGCAGTAGGAGCCGCAGACTGGATGGCAATAGAAGGACTTACCAATGCACAACGGCGTCTTATAATTCGTCATATTCGGATTTCTTTCTCTGCGCTCAGACTATTTAACCATGGGCTGTGGCCTGAAAACTCATACGATGACTACATGCAGCGATTTCAGGCGCCACCTCTTAAGAGAGAAGGAATGCCTTGGACAGAAGAGGAAGATAAACAACTGCTGGAGCTTGCAGAGAAATATGATGTTAACTTCGGAGACCCTTGGCTGTATTTGAGTTGGGAAATGCAGCGAGAGAGCGAAGATGTTCACAGCAGATATCTTGCA…	MYEKHQVKYLHATAAAAAAPTGAGAGAVGAADWMAIEGLTNAQRRLIIRHIRISFSALRLFNHGLWPENSYDDYMQRFQAPPLKREGMPWTEEEDKQLLELAEKYDVNFGDPWLYLSWEMQRESEDVHSRYLANVTVPQHGHATVHVDRSAPNPNAA	8.02237	7.62205	7.27612	7.62205	7.76818	7.71425	7.77479	7.06609	7.18982	7.82018	7.70736	8.37938	7.90087	8.26679	8.37069	9.33539	9.40514	9.01123	8.53916	9.19229	9.06609	6.82018	7.33985	7.81378	7.18982	7.10852	7.91886	7.5157	7.36632	6.9542	7.37504	7.56986	7.22882	7.3837	7.9542	7.72792	11.1248	9.89936	10.7465	11.6804	12.4974	12.8547
EMWEY_00002630	nucleoporin FG repeat-containing protein, putative CDS	ATGACCTATACTGCCTTAGACTCGGAGCTGTGGGGTTTACGTTCCTCTGGAGGTGCCCGTACACTTAAGGAAAGAGTGTATAGACACCCCGACTTTATGCAATTTGTTTTTCCCTCGCGAGGATGCCAAACCCTCAACAGGAGGAAACACAACGGCCTTATGGATGTATACTCTACACCCCCTCCACGAGGTTGGAAGACAGACGAGTGTTTTGTCTGCACTGAAGAAACGGCTCGCATTATCTTTTACCAGGTTGCGCGCGCGGTTTCGAGTCTACATTCTTTGGGGATTTTCCATTTAGATTTAAAGGCAGAAAATATTGCTGTTTCTCCTTTTTGCTGCCGCATGCTGCGGCCATTAAACTGCAGCAGCAGCAGCAACAACAGTAGTAGCAGCAGC…	MTYTALDSELWGLRSSGGARTLKERVYRHPDFMQFVFPSRGCQTLNRRKHNGLMDVYSTPPPRGWKTDECFVCTEETARIIFYQVARAVSSLHSLGIFHLDLKAENIAVSPFCCRMLRPLNCSSSSNNSSSSSNGHSSSSNSSSGNSSDSSKCWCCGDACTHDCCNTSSNGDYSSSSSSSSSCNSNSSTSEGGDGGTPEGIACREAEGLFFSSLIAGEELTPNPFLQLSDAAADLLWGMVTANPCKRLRLSQMLTPSPFGQQPVSPFQPQPQQQQQPFVWGGAAAAPAAAANPFGGGFGSSNSSSSGFGNATLNPFGQSAAAAPFCPAPASTAAAAAPAAAAPADGSTPMAVQKETKGEKYTEGKIYVEAWKHLQTAKKSGCWPFTSTSAGPSSSPVFK…	7.87036	7.2854	7.03342	6.52356	6.61471	6.06609	5	4.24793	5	5	4.64386	4.9542	4.90689	4.64386	5.04439	5.42626	6.58496	5.49185	6.83289	6.12928	5.24793	7.60733	8.40088	8.66888	6.76818	6.02237	7.82655	4.9542	4.64386	4.58496	5.49185	4.75489	5	4.9542	5.24793	5.2854	7.13955	6.93074	6.85798	7.45943	8.55842	7.98299
EMWEY_00002640	hypothetical protein, conserved CDS	ATGAGCTTCCTTCAGGACCCTTTGATTGAATGGCGTACATCATTGTCGCGTCATCAGCAGCAGCAGCAGCAGCAACAGCAGCAGAACGAAGCAGCAGCAACAAAGACAGGAGAGCGCAAGGCCTATGCATGCATCGTAGCAATACAGAAGAAACTGCAGGGCTGTATATCTGTGCTGCCCCCTGGCGCCTTTGAAGAGTCTGTACAGCCGCAGCAGCAGCAGCAGCAGCACAAGCAGCAGAAGCAGCTGCAGAGAGATGACGACAGCAGCAGCAGTGAAGACTCCTTTGTTGAATCCGAGGAGGAAGAGCCCAACATATCAGGTGCAACAGGTGCTGCTGCTGTTGCTGCTGCTGCTGCACCACAAAGCAGCAGCGGTACACTTGGGGTGTATGCACAG…	MSFLQDPLIEWRTSLSRHQQQQQQQQQQNEAAATKTGERKAYACIVAIQKKLQGCISVLPPGAFEESVQPQQQQQQHKQQKQLQRDDDSSSSEDSFVESEEEEPNISGATGAAAVAAAAAPQSSSGTLGVYAQVAALIRSASSVDNLAKMYDLG	6.55459	5.71425	5.30378	4.85798	5.04439	4.58496	4.39232	3.90689	3.70044	4.45943	5.24793	3	4.35755	4.39232	4.9542	3.90689	5.10852	4.67243	4.70044	4.64386	3.45943	5.79442	6.13955	6.79442	5.59991	5.55459	6.7211	5.88264	5.40939	5.71425	5.16993	6.10852	5.32193	5	5.71425	5.22882	5	5.35755	5.62936	5.52356	6.35755	6.20945
EMWEY_00002650	hypothetical protein CDS	ATGGCACTATCTGCAGCAGCAGCAGCAACAGCAGCAGCAGCAACAGCAGCAGCATTAACAATAGCAGCAGAATCAGTAACAGCATCAACAGAAGCATCAGCAAGCAGCAGCATTCGCGTCAAAAGCAGCAGGGTCAGCGTCAGCAGCAGCAACAACATCAGCATCAGCAGCAGTAATAGCAACAGTAGCAGCAACAGTAGCAGCAGCAGCAGCAACAGCAGCAGCAGCAGCAGCAGACTTCAGGGAATGCTACAGCGAGCAGCAGCAGCAACAACAACAGTTGAAACAAGAGCAGCTTCAGGATCAGCAGCAACAGCAGCAGCAGCAGCAACAGCAGCAGCAGCAACAGAAGCAGCAGCAGCACCTGTCCCCGAGTCCAATGATATAACCAAATGCTGC…	MALSAAAAATAAAATAAALTIAAESVTASTEASASSSIRVKSSRVSVSSSNNISISSSNSNSSSNSSSSSSNSSSSSSRLQGMLQRAAAATTTVETRAASGSAATAAAAATAAAATEAAAAPVPESNDITKCCPSSKTLQASSSSSSSSSSSSSSSSSSSSRGCSSSSGGSGSSSNSSRYNNTKLATV	4.16993	4.61471	4.67243	4.16993	3.90689	3.70044	4	2	3.32193	3	3.16993	2.58496	2.45943	2.80735	1.58496	3	2.90689	3.24793	3.70044	2.80735	1	3.75489	4.93074	5.39232	4.61471	3.32193	4.67243	4.24793	4.2854	3.52356	4.08746	4.70044	4.52356	3.32193	3.64386	3.64386	3.70044	3.45943	3.64386	4.08746	4.85798	4.52356
EMWEY_00002660	hypothetical protein CDS	ATGAATCAGCAGCAGCAACAGCAGCAGCAAGAACAGCTGCCGCAGCAGCAACAGCAGCAGCAGCAGCAGCAAACCTGCATGGTGTCTGCAACACCAACAATAGTAACAAGAGGGGACTCCCATTTAAGTAACTCCTTAGTAGGGACAGCAGCAGCAGCAGCAGGATTGCTGTTGTTAAATAGCCTGAAGCAGCAGCAGCAGCAGCAACAGCAGCAGTATAATGTAACACCACACCCAGCACCAGCAGCAGCAGCACCACCACCACCAGCACCAACACCACCACCACCAGCAACAACACCAGCAGCAGCACCACCACCAGTAACACCACCACCACCACCACCACCACCACCACCACCACCACCACCACCACCACCACCAGCAACAGCAGCAGCAGCAGCA…	MNQQQQQQQQEQLPQQQQQQQQQQTCMVSATPTIVTRGDSHLSNSLVGTAAAAAGLLLLNSLKQQQQQQQQQYNVTPHPAPAAAAPPPPAPTPPPPATTPAAAPPPVTPPPPPPPPPPPPPPPPPPATAAAAAAAAAAAAAAYCAIAGNA	3.90689	3.16993	2	3.58496	3.70044	2.58496	2.32193	2	1.58496	2.32193	3	3.32193	2.32193	2.32193	3.32193	2.80735	2.32193	2	3.32193	2.80735	2.58496	5.45943	6.37504	5.32193	6.40939	5.67243	5.35755	6.22882	5.32193	4.90689	3.70044	4	4.90689	5.32193	4.70044	5.2854	4.85798	4.58496	5.49185	5	5.83289	6.39232
EMWEY_00002670	hypothetical protein, conserved CDS	ATGCAGAAGCAGGAGCAGCAACAGCAGCAAATGCTGCTGCAGCGGCAGCAGCAGCTCTTGCAGAGACAGCAGCAGCTGCTGCAGCGGCAAGATCATCGATGCCGCCGCCAGCTAGCCAAGCTGCAGCAGCTGCAGCAGGAGAGCGCAGCAGCAGAAAGGAAGGAGACGAGGGAGTTGCTGCTGTCTCTGTTCCCCGATACACATACAACAGCAGCAGCAGCAGCAGCAGCAGCAAAGACAGGAACAGCAGCACCAGCAGCAGCAGCAGAACAGGCTTGCCGGTGTCTCCTTGCTGCAGCAGAGCAGCAGCAACCGCTGTTTGCCTTACATGGCGATGGCTGCAGTGTACAGACACTGCAAGATGATCCAGCAGCAGCAGCAGCAACAGCAGCAACACCA…	MQKQEQQQQQMLLQRQQQLLQRQQQLLQRQDHRCRRQLAKLQQLQQESAAAERKETRELLLSLFPDTHTTAAAAAAAAKTGTAAPAAAAEQACRCLLAAAEQQQPLFALHGDGCSVQTLQDDPAAAAATAATPTGAPAATAVPPPLFSAAAPGAAAAQAAAGDSSSSSSSSSSKEGDSDIFSQCCRALKKVVWEMLQQEAEAAAATAAATAAATTAAAAPTPQDAAATAAAQHRLLHLRAAVLCSSFSLLQQQLQQLRGQCHTLSLSRRWSPFPLTFAALQHLSSSSSSGSSSSSRNRSNGLGSDYTAEAALAQQQLLLLVLRGRPLQQRLQQHICCLPAAAGAAAAAAAPAAAAANAPAAAAAASTLLLQANSTYSLLLQHACALCASLLQPQQQPQQ…	7.19967	6.82018	6.67243	6.49185	6.39232	6.65821	6.08746	6	5.93074	6.61471	7.08746	6.93074	6.2854	6.90689	7.03342	6.37504	6.64386	5.83289	6.80735	5.83289	5.93074	8.07146	8.84235	9.47371	8.08746	7.3837	9.19967	8.12928	8.0607	7.87652	7.62936	7.65821	7.41785	7.45943	6.45943	7.06609	7.67243	7.74147	7.56986	7.32193	8.79116	7.16993
EMWEY_00002680	hypothetical protein CDS	ATGCAGCAGTACAAGCAGCAGCAGCAGCAGCAGCAGAACAAGCAGCAGCAGCAGCAGCAGCAAATAGCCAGAAATGGTTCATATACACCACCAATTGTTGTTACTGCTGCTGCTGCTGCTGCTGCTGCTGCTGCTGGGGCTTCGACAAGGGGTTTAGGGTTTAGGGTTATGGAGGGTTTTCCCCCTGGGGCCCATGAGGCCTACTCAGTAAATTATTCTCCGCATATTCCTCTAGAGACAGAAGTAGATGTAGAGGCAGCACAGCAGCAACTGCAGCAGCAGCAGCAGCTGCAGCAGCAGCAACTGCAGCAGCAACCAGGGCAGCAGCCGCAGCAGCAGCAGACACGGACTGCTGCAGCAGCAGCACTCAATGCATTGCAATGGGTAACGGGAACAGCA…	MQQYKQQQQQQQNKQQQQQQQIARNGSYTPPIVVTAAAAAAAAAAGASTRGLGFRVMEGFPPGAHEAYSVNYSPHIPLETEVDVEAAQQQLQQQQQLQQQQLQQQPGQQPQQQQTRTAAAAALNALQWVTGTAAEKRSSLQQQQQQQQQQQQQQQQQQLQQQHSS	4.45943	4.2854	4.24793	3.32193	3.16993	2.16993	2.16993	0	2	1.58496	3.16993	3.45943	3	3	4	5.6865	5.90689	5.58496	5.22882	5.35755	5.45943	3.80735	5.02237	4.24793	3.16993	2.58496	3.16993	1	2	2.58496	2.58496	3.58496	3.45943	3.70044	4.39232	3.85798	7.51964	6.6865	7.11894	8.00562	8.62022	8.52943
EMWEY_00002690	hypothetical protein, conserved CDS	ATGGCAGCAGAAGGTGCAGCAGCAGCAGCAGCAGACATGCGCTGCCTACAGGCAGACAAAGACAGGGGGGAGCTTGTCGTCGCACCAGCTAGCAGCAGCAGCAGCAGCAACAGCAGCAGCAACAGCAACAACAACAGTAATAACACTAACGGTAATGGTAACAACAACACTAATGGTAACAGCAGCAGCACCAGCAGCAGCAGCAGCACCAGCAGCAACAGCAGCAGCAGCAGCAGGCAGCGCTGCAGCAGTCTTGATGGTCGTTACTGGCAGGTAGGAAACGGAAGAGACGCAGACGGCAGACGCCGCTCTCGTAGACAGCAGCAGCAGCAGCAGCAGCAGCAGCAGCAGCAGCAAGACGGAGACGGGGGGTCTGTCTCCGCTTATAGCCCAGAGGGA…	MAAEGAAAAAADMRCLQADKDRGELVVAPASSSSSSNSSSNSNNNSNNTNGNGNNNTNGNSSSTSSSSSTSSNSSSSSRQRCSSLDGRYWQVGNGRDADGRRRSRRQQQQQQQQQQQQQDGDGGSVSAYSPEGLSTPDDASVSSRSRRSATSQQQQQQQLQQQQQQQQQQQQQQLLRHRSRSTGRYDLKTLDSDREQQQQQQKQQQKQQQQQQQQQTEEPKALQRSLRLRLPPKRLGDEVPAAAEQQRRQQQQQQQQQAAESEDRLRPRSARLLLLQQQQQQQQQQQQQQQQQQQAAQRPLSLRQQALRSRQQQQQQQQQQQIIDDDDEDEEEQQQQQQQQDEEGDEDDDDPAAAAAAAAAAAGARYSLRAKRLKKEVFHADILAKKSYKPLSAAAAAA…	10.676	10.1555	10.0348	8.13955	8.94544	8.74987	8.00843	7.14975	7.7879	6.42626	7.74147	6.84549	7.43463	8.16491	8.47978	6.69349	7.55459	6.84549	9.67684	8.00562	6.64386	9.95565	10.7121	8.99435	8.69	8.39232	8.86728	7.93664	7.41785	7.42626	6.71425	6.78136	7.09803	7.78136	7.41785	7.82972	8.75322	7.85175	8.50779	8.67948	9.3208	8.85019
EMWEY_00002700	filamin, putative CDS	ATGTCTATCGGCAGCTTTCGTTCAATCGCAAGCAAGAATGAAGGGGAAGACAAAGCATCAGAAGCAGCATCAGTAGCAGCAGCAGATGTTGCTGCTCCTGCTGCTGCAGGAGCAGCAGATAATGCTGCTGCTGCTGCTGCTGCTGCTGCTGCATCTCCTCGTTCCCGAGGCCCTAGCTTTATGCCTGGTCTACAAAAGGGTTTACTGGATATCCGCAAGGGTTTAGCATTAATGATGCAGAAGAAGGCAGAGGCTCCTGCTGCTCCTGCTGCTGATGCTGCTGCTGCTCCTGCTGCTGATGCTGCTGCTGCTCCTGCTGCTGCTGAATCCGGTTATTTATCAGCAGCAGAGGGCAGCATGCAAGGAGGACGTACATCAAGGGAACTTTCTTTTTCTTTA…	MSIGSFRSIASKNEGEDKASEAASVAAADVAAPAAAGAADNAAAAAAAAAASPRSRGPSFMPGLQKGLLDIRKGLALMMQKKAEAPAAPAADAAAAPAADAAAAPAAAESGYLSAAEGSMQGGRTSRELSFSLSSSHSLERTSSNITTATAAAAAAAAAAAAARGSSVSLDGTENGDLAAVRKHSSNSARSSKSSSSSSSSVTGRAKSVISLDFSEQPAAAAAATAAATAATTAAAAGGAQQTREDPMARLLAHILAEDQSGPAAAAVAAAAAAGREEAAAAAAAAEAMEQQKKTPIDENSWESLLSKDVAAEAGEILLKYSEMDVSNFRPRRPPPAVIEEDLEIGGGFAAAAAAAAIDAAKCRVFGPALQQRIAGVLQEVIFSCSVAGRHQVTILLDN…	13.0539	12.5599	12.3608	10.6591	11.6738	11.2372	11.5527	11.2981	11.5162	10.0782	11.3939	10.783	11.2137	11.7649	11.9278	9.69523	11.2438	9.92778	11.8692	11.6124	9.81378	12.1542	12.7805	8.80413	12.9791	12.391	11.3242	12.8398	12.25	12.0028	10.2969	10.4979	11.5231	12.0427	11.5309	11.821	11.6861	11.5265	12.0468	11.7241	12.8704	13.1351
EMWEY_00002710	hypothetical protein CDS	ATGCACAAGCTGTTCAAGGTCATCGCCGCCTCTGCCCTCTGCGGCATCGTGGCTGAGACATCTGCCTATGAAGTTCATCCAGGAGAGGTCGCAGATGTGTCAGCAGATCGCGCTGCCGTTGCCACGCTCCTACACCAGCCTGTAGGGCATGAAATTCCCTATGAGCTCTACCCTCCTCGTGAGATGGAAGAGGAAGAAGAGGTCCAGAAACAAGCAGAAGCAGAAGCTGCGCCAGAAGCAGCTGCAGTAGAAGCTGAAGAGGAGGCCTCAGAGCAGCCTCAGGCACAGAGGGAGGTAGCAGCAGCTCAAGTAGCAGAGCAAGTACAGCCAGAGGCGGAGGTCGCACCTGCTGATGCTGAGGCAGAGGCCGCTGGGGAGCAGTAG	MHKLFKVIAASALCGIVAETSAYEVHPGEVADVSADRAAVATLLHQPVGHEIPYELYPPREMEEEEEVQKQAEAEAAPEAAAVEAEEEASEQPQAQREVAAAQVAEQVQPEAEVAPADAEAEAAGEQ	4.85798	4.64386	3	4	4.45943	4.16993	3.32193	3.58496	3.90689	3.16993	5.04439	5.24793	5.2854	4.90689	5.04439	4.08746	5	4.70044	3.80735	4.70044	3	3.70044	2.80735	3.58496	4.80735	4.90689	5.04439	3.16993	4.45943	4	5.45943	4.80735	4.70044	4.08746	5	4.45943	4.70044	5	5.16993	4.39232	5.08746	5.12928
EMWEY_00002720	hypothetical protein, conserved CDS	ATGGTGCGCGCTGGCAAGGTGGCAAAGGGCTTTACGCCTCGCGGGGCGGAAAAAGTTCAGGAAATAGACGCACAAACAGACCCAACGTCCACAGTAATCCCCAGGTTAAAAGAATGGTGGAGTGCATTTGTAATACAGCGCGCCTGGAGACGAAAAAGGGACGGCCGCATCCCCCTACGCTGGGACGGCAGTTGTGGGTTGGCATGCGAATACTCATTTCCTACAGATTGTGTATTCACATACCACCTGGTAGAAACAGCATCAGTATCTTTACAGATTGTGCAGGGACGTCTTCAGGAAGTAGACTTGATGCTTATTCTAGCTGCGAACTTGACTGTACGCCTTCTGGAGGCTCGGCCACACGATGCAAAGGGGTATCTCCTTAGTCTGCTTGAAGCC…	MVRAGKVAKGFTPRGAEKVQEIDAQTDPTSTVIPRLKEWWSAFVIQRAWRRKRDGRIPLRWDGSCGLACEYSFPTDCVFTYHLVETASVSLQIVQGRLQEVDLMLILAANLTVRLLEARPHDAKGYLLSLLEALKASRVQQDVSERFSAGNNASVDESSEHCQIDAVPQLSPQVSCHTVAEAFSSRLGIFSEKDLHVLFDYCTRTKGTGAALELKNREQY	0	0	0	0	0	0	0	0	0	0	0	0	1.58496	1	0	0	2	0	0	1.58496	0	0	0	0	0	0	0	0	0	0	0	1	1	1.58496	2.32193	2	0	1.58496	2.32193	2.32193	3.80735	1.58496
EMWEY_00002730	hypothetical protein, conserved CDS	ATGGTGAGCGGTGCTGGCGCTACAGAAATGGAGGAAGATGCATGCTGCAGTGACACAGCTGCAGCACTGGCCTCTTATTTACAGGGAAGTGTAGCCAAGACGCTAGCAGAAGGCATCGCCGCTACGATAAAGGCTCAACCTGAGGATCCCCCCCTTTTTCTTTCCCGCTGGTTGCTGCAATACGTTGAGCAACGAAAAAAACGGCTGGAAGCATCATCAGCGGCACCAAGAGTAGCTTCGGTGGAACAGCAAACACAAAGTACAGAAATGCAAGCGTCGCCTAAGCAATTGGATTTAGGAAATGCCATTGCAAAGGACAACCAAGCCATTCAAGCCTTTCGAGAAGTAGAGTGGGTGGAGGAAGAATCATTAGTTAAGCTTCTAAACCATTTGAAGGAA…	MVSGAGATEMEEDACCSDTAAALASYLQGSVAKTLAEGIAATIKAQPEDPPLFLSRWLLQYVEQRKKRLEASSAAPRVASVEQQTQSTEMQASPKQLDLGNAIAKDNQAIQAFREVEWVEEESLVKLLNHLKEKLGATGVYLAKYEEHPASKEEEAAATLRYIAADDTHSYMLNNCLREEEGLTWDLLQDDEPTKELEGTSKDSKDEDDADDEETVADKEAENSSPSGNARGDEVNKTVTRKTVIVDEVLDNPRIRFFGITRPGSYMAVSIELAEVANTDSVLALFNWMKEKKAREEAIAASQEQEETASAASGESGAPPTDFGGVEGNEGDSNEDEDTLDEAPEMLSASEVQNLEQDLSELQQKCLIKLQQLQEQRQGETLQQLDEKEAEEIAEAERR…	4.70044	3.32193	4.39232	4.52356	4.64386	4.39232	5.08746	4.80735	4.70044	3.80735	5.35755	3.70044	4.58496	5.08746	5.52356	4.80735	5.20945	5.49185	4.80735	3.70044	3.80735	0	0	0	0	0	2.32193	0	0	0	0	3.16993	0	2.32193	2	1.58496	1	0	3.80735	1.58496	3.32193	2.58496
EMWEY_00002740	hypothetical protein, conserved CDS	ATGATGCGCCATCATTACCTCCGGTCTTTGACGGCTAGTCTGTCCGCCTCTACTGGATCACGTTGTCTTGCTCCGCTGCCTGGAAAAAGTGGAAGTGGGGGTCTGGAGGCCGTTTTAGGGCTGCGTTTGCTGCACACCGGCAAAGCATGTGAAGTGGTTTCTCTTACCTATGATCACGCGGCGCAAACTGTAGGGACTCGGCTTCGTAAAACTCCATTAACAGTGTTTTGGCTTTGTGTGGGGTCGATTACTGCTGCTGGTGCCTTCGCCTGCCTACAGGACAGCCATCGCCACCAGGTCCAGCTAGACACCGGAGGAGCACACGCGCGTGCACAGTACACCAGTACTGTCCTGAGGAGCACTATCTTGTCAGGTGTTCTTAATTGCAAGGAGTGGTGG…	MMRHHYLRSLTASLSASTGSRCLAPLPGKSGSGGLEAVLGLRLLHTGKACEVVSLTYDHAAQTVGTRLRKTPLTVFWLCVGSITAAGAFACLQDSHRHQVQLDTGGAHARAQYTSTVLRSTILSGVLNCKEWWLSDVSTAVSSSPAVFRGGAPAFCKELSRQHIQREQQHLPQPLKPQHIFEMMKPLVVRVYAVLRTQTPSDRRTRKQTKVEEDQEMLLEKLHFLGSGFFFDDQGHIVTAAHVVLRRNDLKIDAVVSQNAHESKERLVKGEFVSFPLAIKDAFGRLHAAHLCGLDETTDVAVLRLDDPLEQRDMPHVRGSMSGAPVFNMEGSIVGMLVKKFDICGLALPSSLVLRVAESLRDSGEFRVLSIESGLKVCGVTPGSPADEAGVRQGDRIIN…	6.20945	4.75489	4.90689	5.80735	5.49185	5.72792	5.67243	3.90689	4.85798	5.39232	4.80735	5.67243	6.30378	5.9542	6.50779	6.75489	6.71425	7.09803	4.90689	6.06609	4.85798	4.80735	5.20945	5.32193	4.39232	4.64386	4.85798	5.20945	4.58496	4.70044	5.08746	4.52356	5.12928	5.35755	5.78136	5.70044	6.72792	6.30378	6.49185	6.2854	7.22882	7.20945
EMWEY_00002750	hypothetical protein CDS	ATGATGGCTGACGCCGAGGCGCAAGCCGAATTCGAGGAGTTGCGTGGGCTTTCAGTTCGAGACCCTAAGCAGAAACAACGAGCTAGCCTAGCAGCGCGCCGTCGTAGCAAACTGAGATCCACTTCGCACGCTCAGCTGCAACTTCAGGCAGACGAGGGGGACCAGGGGGAGTTACCAGACCGTGAAAGCGTAGAAAAGACACTTGTGCACCTATTCACGGTTCTCGACGACAGACGGAAGGCCCGCAACGGAACTAACTCTACACCGGCAGAGGCTGGCAATCCGTTGCCTTTGAATTCGGCTAGTTCTTCCAGCGGAGGTGCTGCCTTGGCGGCGGAACGGAGATACGCCGACATAGTGATGAGCTGCCGATTGACCCCGGCTGAAGTCACAGGGTTT…	MMADAEAQAEFEELRGLSVRDPKQKQRASLAARRRSKLRSTSHAQLQLQADEGDQGELPDRESVEKTLVHLFTVLDDRRKARNGTNSTPAEAGNPLPLNSASSSSGGAALAAERRYADIVMSCRLTPAEVTGFVAEAKVDPLVQEISYTEHIKAWVATIFEIRRSHFWYSVSHNLLDEGTVVK	0	0	0	0	0	0	0	0	0	0	0	0	0	0	0	0	0	0	0	0	1.58496	1.58496	1.58496	0	0	0	0	0	0	0	0	0	0	0	0	0	1	0	0	0	1.58496	0
EMWEY_00002760	hypothetical protein, conserved CDS	ATGGATGCTCGCCTTCAACAATGTGAAATACTGCTGCTAGAGCAAAAGACCGTCCTAAAGCAACAGGAGAAGGAACACCAAAATGCTATACTACAACGTAGAAAAGTAGTCAAGTGGGAAGGCACCCAAAAAGGTATAACCCAACTTGGAGAGGCTCAAGACCCGCAAAATGTGCTGACCCCTCGCCGCCTGCAGCATCGTGAGGTTGCAGCGTTGCTTTTTGCTTGTCCCTTGGGGCTCACAAGGTGGGAGTTCGTTCAGCTTCTCGCCGGTGCTCAAGAACACCCTGAAGGGTGGATTGAGAATGTGAAACGAAGAGCAACAGCAGATGCAATGGTGCTCCTCTTTCGTGAAGAGCTAGATGAGACGTTTAGGGCGACTCGAGAGCTGCTTGAAGGA…	MDARLQQCEILLLEQKTVLKQQEKEHQNAILQRRKVVKWEGTQKGITQLGEAQDPQNVLTPRRLQHREVAALLFACPLGLTRWEFVQLLAGAQEHPEGWIENVKRRATADAMVLLFREELDETFRATRELLEGMGSHVTSTGAHLSFPLFAAKLGSPTFPETYPPVVIGVFVCAVRSQGLVKRQELFTAMQRTDKKESINNAVLEVDTDAIEAELTTTALEVPLVPYAKKACRFLQNTKTMLRESTLNLRLLQFHMGITPDGPVPIWTLREVLDNSGLCLSKMHIHVRHLHFPTFQTAVAAAIRRGLITLQKDFAENIHLK	0	1	1	0	0	0	0	0	0	0	0	0	0	0	0	0	0	0	0	2.32193	0	0	0	0	1.58496	0	1	0	0	0	0	0	2.32193	0	0	0	0	0	0	1.58496	0	1.58496
EMWEY_00002770	hypothetical protein CDS	ATGAAAAATCTCGCAGCCCATTTTGCACATTTCAAAGCGTTTCGCGGCATAATCTTACGGCTGGCGCTGGCTCTCATGGTTTTGCAAATCTTCAATCAGCTTAGGCGAAAGGGCGAAGTGAACGGTGGCTTCCACTTCTGCCACTGGCTTTTCGGGTGTGAGTTTGCAGAATGTGACGTCAAACCTGATCCGGTGAAGATACCTGAGGGAGAAGATATTGATTGCGATACTTATATGGTAGAGTACGAGGACGATTTCATAAACTCAGCGGAGAAGGCGATATATCTACTAGAATGCGTTTTCTAA	MKNLAAHFAHFKAFRGIILRLALALMVLQIFNQLRRKGEVNGGFHFCHWLFGCEFAECDVKPDPVKIPEGEDIDCDTYMVEYEDDFINSAEKAIYLLECVF	0	0	0	1.58496	0	0	0	0	0	0	0	0	0	0	0	0	0	0	0	0	0	0	0	0	0	0	0	0	0	0	0	1	1.58496	0	0	0	0	0	0	0	1.58496	0
EMWEY_00002780	hypothetical protein CDS	ATGCCGTTACAAGACATCCGTATACCTATGCCCAGGAAGCAACAGAAAAAGAAAATCAGAGCTGTTTCTGAACTCAAGCAGCTGGAACAGGAACTACAAGGAGAAAGAATCATACGCAATCAAGGGCTCAAAGAAATTGACGAAGCGATTGAGTATAAAAGGGCTGCAATAGAGAAGAGGCACGTGCGGCTTGTTGAATGGCAACAGTCAGTAGTCAATGACGCAGCTGCTGCTGCGCTTTCCGCTTCTTCTGGGAAGTGGAGAAGAATGCTTTGCGTTGAGAAGCTGATAGCAAATTCCTTGCAAAAGACAAGTGTTGAGAATGTGGAAAAGTGGCAGTACAAGGAGGACACCTTTCAAAAAATTCGGGAGGCAACTGGAATGGCTGACGTGATGGAA…	MPLQDIRIPMPRKQQKKKIRAVSELKQLEQELQGERIIRNQGLKEIDEAIEYKRAAIEKRHVRLVEWQQSVVNDAAAAALSASSGKWRRMLCVEKLIANSLQKTSVENVEKWQYKEDTFQKIREATGMADVMEIVNKFLNRDVENQKLKLLAEEAEKKLEGFCWDCQHFTKMGRVAVCHAEDVSGSRCTVTILEQNISRPCSPVRSQSPVVPGSGAIFRCYGAQDLWDFSAESSLEHYFQNLREKSIPKLIGFHDSIRNIRNCIGRDDNMEAHDRCALIIQPPANDTECHQEGKR	4.70044	4.08746	4.24793	4.39232	4.39232	4.75489	6.59991	6.06609	6.22882	7.3837	6.97728	7.33092	7.67243	8.39232	8.02237	7.94251	8.72792	7.82018	6.71425	8.02237	7.25739	3.90689	4.75489	4.39232	5.49185	4.24793	5.04439	5.67243	5.72792	5.52356	6.59991	6.58496	6.30378	6.35755	7.16993	6.80735	7.97154	8.02791	8.16491	7.9542	9.11894	9.02514
EMWEY_00002790	hypothetical protein, conserved CDS	ATGCAAGGGAACTGCGCAGAAGGCGGGAAAATTGAAAACAGCGACACACCTGCTATCTGCTCAGCTGGTAATGAGGCCCTGGTGAAGCACTACAGCATTAACAGGGATGTTTTGTTGTGTCCGACAAAGCGTAGACTACACCGATTATACCTTCCAACTTCGCTTCGGGGAGGTTTCTTCTGCAAAATGAGAGATTATGCTCTAGTGGGTCATGAATGGGTGAATACAAAAGTGGGGAAAGTGGCAACCCTTGGATCGTCGTCAGCAATTGCCAGCAGGGTAGAGCACACCACCAAGGCCTACGGTTGGGCCTTCTCGTCTCGTACTTCGAAAAGCATATTGTCGGACGAGACAACCAACCCATCGGCCTTCTCTCATTCCAGCTCGATTCCTAGCTAC…	MQGNCAEGGKIENSDTPAICSAGNEALVKHYSINRDVLLCPTKRRLHRLYLPTSLRGGFFCKMRDYALVGHEWVNTKVGKVATLGSSSAIASRVEHTTKAYGWAFSSRTSKSILSDETTNPSAFSHSSSIPSYMYTLASLQQAGLGDTRIIVYICLQVGKPEVQEISSSIEQNELTLTSTARDKEAEICKRPPKPTKGDIAGLQELNSFTKTVNQTMQSYQAEQSQPVVKVEQLLSSLRKRFDDVHAEVKKRTEEVARYKEGIRQADSAEHQVTNDRARIHQVKQTLDYDTDPQYASQLSVCSSNKDVQ	0	1.58496	0	0	1.58496	0	1.58496	1.58496	3.16993	1.58496	2.80735	2.58496	1.58496	2.32193	3.70044	4	4.16993	4	2.32193	3.45943	2.32193	0	0	0	0	0	0	1.58496	0	0	1.58496	1	2.32193	2.32193	3	1	2.32193	3.80735	3.58496	2.80735	4.16993	3.45943
EMWEY_00002800	hypothetical protein, conserved CDS	ATGAACATGTCAGTTAATGATGCGATTCGTAGCGTCTTTACAGTTGCAGCTGTTGTAATTTTATCAGTTGGCACTACTGCCACAGGCCATGGCTCTGCGACGTTCGCCAGCCTTATCGCTAAACGTCAGGCTGCAAACGTCTTGAAAGCGTCTGGTGCTATTCTTGTCGCTGGATACTCATATTTTGCAACTGAGCATCAAGCGTTTAGGTGGATAGCGCTACTAGGTTCAGCGATAATGTCCGGGGTGGATGCTGTGGATATGGCAAGCGTTGGGCATCTAATTGGAGTGTTGCGTGCAAGCAAAGGTGGCCTTACTGGCGAAGATGACTCAGCTCGAGAGCTAGCTCTGTGGGGAATGAATGTTCAATATGCATCAAAGGTATTCTCGTTCTTTTCA…	MNMSVNDAIRSVFTVAAVVILSVGTTATGHGSATFASLIAKRQAANVLKASGAILVAGYSYFATEHQAFRWIALLGSAIMSGVDAVDMASVGHLIGVLRASKGGLTGEDDSARELALWGMNVQYASKVFSFFSWFLVIQIIGCLMHALGWFHLNELPNDEEVAGHLKELARATINRRIQEKRNPERFAAGGGRHLFNPADKLEVTWDQMVDLAVGRDNRTSHPISTNPRGVIAPEVQRELCQILLKMGVKRSQIYEVLDDEDDS	1.58496	0	1.58496	0	0	0	0	0	0	0	0	0	1.58496	2.32193	0	0	1	0	0	0	0	0	1.58496	0	0	1.58496	0	0	0	0	0	0	0	0	0	0	0	1	2.80735	0	0	0
EMWEY_00002810	calnexin, putative CDS	ATGTGTGCTGCAGTCGAGGTGGAGCCAAGCGGAGTGAGCACTGGTTCTGTCCTCCACAGCGGGACTAGCAAATGGAAGCACGCATACGGAAACGCCACAAAATCTGCTAAATTAAGTTCTTCTGGTAACAACGAAATTCCTAAGCATGGCTCAGAAAGTGAGACATTTGAGGAACGGACTGATAAGGACGCAGAAGAAGGTATGGACCCTGAAGAGCGAAACGCCCTATTACGGTGGCAAAGGAGACAAGAGTTTGCGAGATGGATTGCTGCTGAGAGACTAGCAAAAGCAGATGCAGACGAAGACCCACCCCCAGATCCTGCAGAGGAGCGGCTTCTGGACCGGTTGTCAGCTGCAGTAGTAGAAGAGGAACCACCTATTGATTTTGGCCATGATTTG…	MCAAVEVEPSGVSTGSVLHSGTSKWKHAYGNATKSAKLSSSGNNEIPKHGSESETFEERTDKDAEEGMDPEERNALLRWQRRQEFARWIAAERLAKADADEDPPPDPAEERLLDRLSAAVVEEEPPIDFGHDLHLSVEEREYMDSRVKEELAKIPRVSQASPSLEGLLFAEMFDKPDVFSSWVISRSYTHQGGRRTYLGLEAMQIRCPLALASSNQTTSGNPRGSWADGGIPLSTVLPTTVRLSSEKPLVLQYEVQQHHPDFGCGGGYLTFFAADAQTQCHFDESTPYALRFGADHQKSRLLTLIIKPEGAFTILLDGRVVRKTLPTDFPTFNAVGLAFMAMDSGTLIDNIVISYDLAAAQLFSRSTFWQRARVEHMVAETALRTRSAVRQEIRSKRHE…	2.80735	2.32193	2	4	3.32193	3.32193	4.32193	4.39232	4.70044	5.04439	5.49185	5	7.83289	7.76155	7.74819	7.21917	7.45943	7.69349	4.24793	5.67243	5.49185	1.58496	3.45943	1.58496	3.58496	2.80735	0	5.12928	5.35755	4.39232	6.53916	6.74147	7.15987	8.22882	8.10329	8.3966	8.03342	7.36632	7.6865	6.10852	7.52356	7.19967
EMWEY_00002820	hypothetical protein, conserved CDS	ATGCTTGTTAACCGTCTCGAGAGGATTCCGATCCATGTACGGCTAGCTCGAGCGCGCCGTGCGGCGGGGAACAATCATTGCGCATACCGGGCCTTTTTTGAAGACAGTGTCACACAAGATAGCCAGCGGGCAGTGGGCACTGTAGATGTCTTCTCTGGTGTAGCAGCAACAGTTTGTGCCTTAGAATTGAGAGTATGGGAGGCAATACAACATGCGTTTGAGGCCCGCTGCCCTGTTCCACCAGAAGAGCAGTGGCGTGTGCGACAGGTTATATCGGACATTGCTGCAGCAAGGGAGACTTTATTTCTGTACATGAGCCACGCACAACAAAAATCGGCTTCCCCTTGTCCCAGAACCGCAGTGGTTTCTTCCGACGCAACCGCCGCAGAAGTGCCTCTT…	MLVNRLERIPIHVRLARARRAAGNNHCAYRAFFEDSVTQDSQRAVGTVDVFSGVAATVCALELRVWEAIQHAFEARCPVPPEEQWRVRQVISDIAAARETLFLYMSHAQQKSASPCPRTAVVSSDATAAEVPLAVEDAETGADQQLPHSTVVEKEGHATSEETLGTECKPAASTGAKPERACRFEALVLTKTAWEMYLPFGTPETRSHPVKPPGSEALLGRLSKLLVNVGGLNIPKELHMHLEAFSSMYKTHFPERQLLWLWRAGHADMTVILRQHQQETQPPAEISAKVQAADFRVCLITAFVLLLFNEIPLVSAQTASHLIGVSTEEASSILKGLQTEPQNLLAGGSTEKGNEPLSPRRVRGPLDAEERAKLDAKLVRIFKQHRRLTHQQLMQILQR…	3.45943	3	3.16993	1	2	1.58496	2	1.58496	0	1.58496	1.58496	3	2.32193	1	1.58496	1	3.16993	2	1.58496	1.58496	0	0	0	1.58496	2.80735	1	0	2.32193	0	0	1.58496	2.58496	1.58496	1	1.58496	1	2.58496	3	4.08746	2.58496	4.39232	3
EMWEY_00002830	hypothetical protein, conserved CDS	ATGTCGCAAACTTCTAATCAGGAGCCCAGTGGTGGAAGGCGAGGAACTAAACGACAACGGAGGAGGTCCGATGGCTTGTCACCACGGGAAGTTATGCCGCTCGCACACCAGCAAACGTCTGATCTCCAAACGGCACAATCGGCATTGCTTCCAGGAGTTCGCACTAGGCGTTTAACGACGAGTGGGCAAGATTACTCTCAGAGGCGAGGGCAGAATGAACAACTGCGTCGACATGAGCAGCGTACAAGTACTCAACGCCGTTCAGTTCGCCGGCACCTACAACTGCGCCAGCGTCAATCCCCAGAGACCACATCAGGAACGTGCGAAGCCCCAAACAACGCTGCACCCAGTGCACCTAGCACACAAGAAGGGCCTACGGCAGATGCTCAGTGGAGACAG…	MSQTSNQEPSGGRRGTKRQRRRSDGLSPREVMPLAHQQTSDLQTAQSALLPGVRTRRLTTSGQDYSQRRGQNEQLRRHEQRTSTQRRSVRRHLQLRQRQSPETTSGTCEAPNNAAPSAPSTQEGPTADAQWRQDTPNNACPEGQATRASTRQRRRAAGSRGPCGSTRASSCPMEPIEPDEPVCVLRTNADPPKDPSSPVLDGSSIPAFDKIWVEEEEEGKRLLTLLDRARSALLEPLFDFPAQPQLNWKPSSNTCLTGALGFSEALDEPSCVKAWKSYTLALLLFKYLYARGSEALSQQQPGCFSNPAKFEMHAANASEEALLAAQAAGIRSAKAREAVARAAMKLLCQVSTIDEAAVVIFGRFVSRLPYPPVGAVSRVWGVIDQLRHECSRIIIESAL…	8.53138	7.73471	7.71425	7.75489	7.6865	7.65105	7.03342	6.33985	6.84549	5.52356	6.59991	6.20945	5.9542	6.39232	6.90689	6.76818	6.74147	6.74147	7.11894	6.08746	5.39232	6.61471	7.06609	6.64386	5.75489	5.35755	6.56986	5.39232	5	4.75489	3.90689	5.35755	4.64386	4.45943	3.90689	4.70044	5.12928	5.64386	4.45943	5.04439	6.06609	5.97728
EMWEY_00002840	Dynein heavy chain 3, axonemal, related CDS	ATGGGAGACATACCTCAACCAGAAACAATTGTCCTTCCTCACTTATTCAAGAGCCAACAAAAGCACATTGCAGCCCCTCTTGGATTAGAAGAAGCCTCAGTACAGGCAAGCAAACAAAATATTTTGAGGCTAATCGAGTTGCATATCCCGTTTCTGCAAAAGTTCATCGAGCACTTCCAACCGTTTGCTGACATTCTTAACCTCTGCTCGGCTGACGTTGTTGCCGAAACGGAGCAGAGAGCTGCAGTTGGCAGTGTTGCAGAAACCTTCCGGCAGGCGGTCTTAGGCTACCAAGAGAGAATAAAGCAAATTGAAGAAGATATCCCTACTTCAGTAATTGTTGGAGTATTTTGTGTTGGCTGTGAAGACATAAAGAGCAGCTTGAAATCTACAGTTAGA…	MGDIPQPETIVLPHLFKSQQKHIAAPLGLEEASVQASKQNILRLIELHIPFLQKFIEHFQPFADILNLCSADVVAETEQRAAVGSVAETFRQAVLGYQERIKQIEEDIPTSVIVGVFCVGCEDIKSSLKSTVRSVSQLLLDVLAKCFRDQCKQTLEEFKRISTTLKQQPTGIEELTELREFMDDTPTKLEALAVDIKAVLHIFDVLESFKYRLLVEDHNLRWRLYGSPAEILELSNEVASSLVKERARFLDDMLVQQCEFAATIADLADVVAGFANFTDMSKLAEVYDSVLAVGERIEMSIQQAKVFNHRERLFGRDVTDYTSLTKIQKTAYQWSVTRNSIYTASFESLSGADIEKQVYGGIKALKRVEKILQERGLPEVFAKASQVTNELTEFKPLVP…	7.08215	6.91886	6.70044	7.01123	7.29002	7.2384	6.85798	5.90689	6.59991	5.45943	6.24793	5.70044	6.16993	6.18982	6.10852	5.75489	6.82018	5.88264	5.9542	5.20945	4.75489	6.83289	7.7211	4.97728	8.50383	8.04439	9.06205	8.10329	7.69349	7.59991	6.39232	6.64386	6.37504	6.71425	6.45943	6.56986	8.06609	7.25739	7.85487	7.56224	8.41574	7.57743
EMWEY_00002850	hypothetical protein CDS	ATGTTTGGAACGTCTTTTACGGATGGGATCAAGCTAATTTTGACGCATGATATGTCTCTTACATCTTGCAGCAAGCGTCCAGGGGTCCACCAGAAGGAGCGCGGGAGCAAGAGGCCTCTTTCGTCCCTCCAATCCCTGCCAGAACATTTCAGTCTACCGAAACAGCATTTAGAGGTTTGCGTAATACTGGCGATAAGGGCCGTTGATTTCAGCACAGCACATGGATTAGCTCTGAGATATCAGTTACAGAGCCTTGTGGAGCCCCCCCCTTTTGATGTTGCTCCTGTGGAGCCCAAAGTAATAGCGGCGAAGTTCCACGCTCCTACGAGCGCACCTCGGAGGGTCACGGTGGAAAGGCGGCGCCGGGCATATGAGGCATACGATATAGAACAGTTACTG…	MFGTSFTDGIKLILTHDMSLTSCSKRPGVHQKERGSKRPLSSLQSLPEHFSLPKQHLEVCVILAIRAVDFSTAHGLALRYQLQSLVEPPPFDVAPVEPKVIAAKFHAPTSAPRRVTVERRRRAYEAYDIEQLLIERGINYRDQTFESKSWLPLEPFDDTTFDDRSPQEWMALCKGPDGSFLPLSGKGLRRGNGGDCKWEACRVYAYDEVSCKFHVQWAAAESLIQYNYYIDNMPTSDIPGLDEVQQKRVMDKALSCPRTRQCKSATVDSLLKEVNTYFARTMNKIAFDIFLDRNKDKRLRTDLQLPPAPKPRPPSWHALVTVPAYDFSKAFASFCSTSLYVKNEVIRAMVGIREECVDVLEKRIFNTSFPRAVKLDEFRQMQRASISQVTYFLQEAWAS…	5.22882	4.80735	4	4.08746	3.64386	4	3.32193	3.16993	2.32193	3.32193	2.80735	3.90689	2.80735	2.58496	3.16993	3.70044	2.80735	3.58496	3.70044	3.16993	1.58496	4.70044	3.58496	2.16993	4.58496	3.90689	5.06609	3	3.45943	3.90689	2.58496	3.16993	2.32193	1.58496	1.58496	1	2.58496	4.08746	3.24793	2.58496	5.37504	4.58496
EMWEY_00002860	hypothetical protein CDS	ATGAAACTGGAGCCGTCTCGGGCCCTCAGCCTTTTAGGCACCCTGGGCCTTCTCGTTGCAGCATTTCTCCCCCTCTCCATCGCTGCAAACCCTGCTACATTGTTAGCTGTTCGCCAAGTGCTACCGTCCGAATTAATTTTACCAGAGGACATCAGAGTGGCGAGGAGGGGCGAGGGTCTATTTTTCGAGGATGCTGGGGTCGTAGGAAAGGTTCCAGAGGGCACAGCCGTGCTTAAAGTTGGCGACTCAGATGGGCCAGACCGCCTCCGGCTGTACGTAGTGGACTTCTCGAAGGAAGAGCATCTCGAGAGTGTGCTTGCGGAGTCCGGATATCCTGTCTTTTGCGACTTTCGTGCCCTTCGCCGATGCTTCACACGGCCAAGCGAGACCAGTGTGGAA…	MKLEPSRALSLLGTLGLLVAAFLPLSIAANPATLLAVRQVLPSELILPEDIRVARRGEGLFFEDAGVVGKVPEGTAVLKVGDSDGPDRLRLYVVDFSKEEHLESVLAESGYPVFCDFRALRRCFTRPSETSVEYLPHGAVITAGEGMELVYLHFPSGGSILKRHGETKPLASSYVHGQFKGEVDTTVLKCTSLGTVFFPRQFDSSSSSIVEETEGEMQVCDVTPPLVTGKQAVAITGTRRAPRIFCEKGSGRLLHFEPYMQTTDSHLPHSQQLEQKLTGRPATCDMLSEAEDHIFSVKRFDSVHGKFRGEKLVSYTSVAGKKAFVPVKLQTFPESELGVPCSTRNFRLIYQPNHILQTEVQHEAPLACHKLALAPLKSVEREALLTKIHGSNLWMELPA…	8.72792	8.19476	7.98299	8.47573	9.01123	9.00562	8.5157	8.08746	8.29921	8.01681	8.94837	8.57743	8.71425	9.09011	9.27612	8.81378	8.91886	8.68299	7.65821	8.17493	7.32193	6.89482	7.61471	6.24793	7.98299	7.55459	8.45943	8.70736	8.24793	8.33092	8.64024	9.25739	9.19722	8.5157	8.32193	8.58871	8.96	8.37069	8.8009	8.66178	9.61655	9.02237
EMWEY_00002870	1,4-alpha-glucan branching enzyme isoform 2, related CDS	ATGACGGGGCCCATAGGAACTGGGGGTTTTGCCTCCTTAGGGCTTTATGGCGCTGAGTCAGAGGCTACAAGGGCGGGAAGGCGCCAGGACGAAGAGCGACAGCAGTACATTACAAAGATCCCGTCTTCTTCTTTCCTCCGCGTGCCTCCAGAGCGAGCCGACAGGCTCACTGCAGCCGACGCCCTCTTTGCGGTGCCTGTCGCCGAGCAGCAGAGGCTGGTCGAGCGCTTCATTGATTACGCAGACCAGGTGAGGGGGACCCAGCTACACCTGCTGCGAGAGCACGACAGCTCTGCTGTTTCTGAGCGGTTTCTGCAGCAAATCGAGCAGCTTCAGCGTCCCTTCATTTCAGCGGATGCAGCAGCAGGCGTTGCAGGGCCAAGCGACAGTAACGGTAAC…	MTGPIGTGGFASLGLYGAESEATRAGRRQDEERQQYITKIPSSSFLRVPPERADRLTAADALFAVPVAEQQRLVERFIDYADQVRGTQLHLLREHDSSAVSERFLQQIEQLQRPFISADAAAGVAGPSDSNGNNSSSSSTNGTSNDSSSNDGSNSGGGCGNPKSSSVGSKEYLRRHPSTVRFRLIEGGVSSLLLGTGAGAGCGSQVQARVSAGFQGGDSDALTHGSSTMSTSRDGDEEETPFVCQLESFLQLAVNEIATKESMGWEGQTEANAAAVRLRCRRVVMAGALVPLALDDTLVIEHKVTLRKGGVSSASKKTVQANGKTPEGTLPGTLDIFGDTERLRDILHEHAYQGCLRVPVTDQFKAQRGGRRGSICQELAASVVVLARADEPRCLSIFY…	7.39232	6.44294	6.65821	7.19967	7.56986	7.09803	6.75489	6.45943	7.13955	7.33985	6.83289	7.14975	6.98868	6.83289	7.40088	6.72792	7.32193	7.08746	6.98868	6	5.08746	6.9542	7.40939	8.58871	7.26679	6.59991	7.97154	7.63662	7.45943	6.97728	7.18982	7.05528	7.29462	6.39232	6.50779	7.01123	7.85798	7.3837	7.87652	7.85175	8.92481	8.06609
EMWEY_00002880	glycan synthetase, putative CDS	ATGCACTCTACTGAATTTGGCCGTTGCGGCAACAACAACTATGGAGGCGTATCGAAGCGCATTCGAGACATCGAGGCTGAGGCGTGTCACCTAGCTGACCGCGTGATATGCGTAAGCGGAGTGCTGGCAGAGGAAGTGAGGGCTCAGTACGGAGTACACCCAGCTAAAATGACTGTCATTTACAACGGCATTAACTGCAACAAGTTCGATGGCGAGGTAGACCCTGGGGCAGTCAAGCATACATACGGGGTGGGGGCCCTTGACCCCATGTTCTTGTTCGTGGGCCGAATGGTCGTTCAGAAGGGCCCCGACCTTCTGCTGGAGGCAGTTCCATTCATCCACAAGTTCAGAGGGGATGCCAAGTTCGTCTTCGTGGGGGACGGTCACATGATGGAGAGC…	MHSTEFGRCGNNNYGGVSKRIRDIEAEACHLADRVICVSGVLAEEVRAQYGVHPAKMTVIYNGINCNKFDGEVDPGAVKHTYGVGALDPMFLFVGRMVVQKGPDLLLEAVPFIHKFRGDAKFVFVGDGHMMESLKGRAAQLGVTHSVRFVGKMGGGALHALFKSCDAVVVPSRNEPFGIVVLEAWSASKPVVATNSGGPRDFVNPNITGVLVDPTPGSIAWGCCEILKNFEHARWMGSRGRVTAAFSFSWDSIAQQTREIYYEQCNKHDTPPNWSYSSEGDDTLAFALIGPAMYEHMSVEDCDPHVLSGLALWRLYRLLGSGLADGRMNFMGNEFAHPDGLDLPRPANHFSMAKAFRRWNLADSPALKFTQCESAAHLYVVKCDEEAQVVVLERGPCLF…	8.32643	7.87036	7.65821	7.91289	8.15987	7.81378	8.98868	8.04439	8.49586	8.44294	9.47776	9.04985	9.80413	10.2621	10.3945	10.1408	10.4346	10.1911	8.82018	9.87958	8.74819	7.75489	8.224	8.30834	7.82655	7.57743	8.16491	8.64386	8.61102	8.75822	8.46352	8.91289	8.99435	9.24793	9.05799	9.42626	10.3309	9.95855	10.3387	10.2033	11.1978	10.8673
EMWEY_00002890	hypothetical protein, conserved CDS	ATGGAGAGGCAACCGCAGAAGGCTCCTCAGCCCACTCATTCCTTTGCTTGCAACGAGAGGCTGCAGACGCATGCAAAAAAAGCAGCAGTCTCTGCTGCTGCAGTGCAGCTCTTCTTTCAGGATGGGGTGGATAACAAAAACGGAGACATCACTGTGGCTGTTTCTTCTAAGCGGTCCTCCCCGTCCGCAGACAGGAGCAGCAGCAGCAGTAGTAGTAGTAGTAGTAAGAAGTACAACAGCCAGTTTCATTCGCAGAAGTGGGACTATCAGCAGACTTCCTGGCTTATGGAGAGCAGAGAGACGCAAGAAAAAATGCTGCAGAAGGATGCACCAGAGAGACATGAAAGCCAGCAAGGCGGCGGCGACCTTCCCCAAAATCACTTGCCGGCGAACACGAGC…	MERQPQKAPQPTHSFACNERLQTHAKKAAVSAAAVQLFFQDGVDNKNGDITVAVSSKRSSPSADRSSSSSSSSSSKKYNSQFHSQKWDYQQTSWLMESRETQEKMLQKDAPERHESQQGGGDLPQNHLPANTSSFSSSICIGSGRGSRGCACIGGLAEGTDPSSLRLQAHASAPLSLIYLRLSDAPQLSEEVEKKLRAFIGFVESDANSHRQQQKTEYNVSVPQLQQQQRQQQEHPFFADYLPKDVKQQQEVERALRHILFAVVEMATARQFHLPPPSVSHQLYGYDIIVSSNQAPPLGEWALQLPQAVRLF	13.4481	12.8973	12.5729	13.4765	13.5442	13.4424	13.4085	12.6887	13.1435	13.2372	13.3877	13.5046	13.2402	13.5953	13.8154	13.0805	13.553	13.1805	12.8659	12.7914	12.2372	12.4924	13.2371	13.5011	13.1712	12.745	13.7454	13.2341	12.9605	12.8465	12.764	13.0044	13.0021	12.4976	12.6733	12.6994	13.3522	13.1632	13.3562	13.1986	14.2052	14.0897
EMWEY_00002900	hypothetical protein CDS	ATGCTTCAGGGGTGGATGGGAGAGTTGGGAGAAGACGGACTCTTTAGAAACAAAGTCTGGACAAAGGACAGTGAGACTGCTGCACCGGCAGCAGCAGCAGCAGCACCGAATCCAGGTGGAGGCGCGTCAACGGCGCAGCAAAATGCTGCTGTTGCTGCCTTAAGCTTCACGCTTCCGTCGACCCCGCCGTCGCTGAAGAGGAGACAGGCAGCACCGGAGCAGCAGGAAATGGCGGCTTTGACCCTACCACCTGCAGCAGGGGATACAGCTGCTGCTACACCAGCTACAGGGGGTCCTGATGCTGCTGCGGCGGCACCACCAGCTGCTGTTACTGCCGCCGCTGCTGGTGCTCCCGTGGACGGGGCGGATGGAGGAGACATTGAACTCGATGGAGACGCA…	MLQGWMGELGEDGLFRNKVWTKDSETAAPAAAAAAPNPGGGASTAQQNAAVAALSFTLPSTPPSLKRRQAAPEQQEMAALTLPPAAGDTAAATPATGGPDAAAAAPPAAVTAAAAGAPVDGADGGDIELDGDAPEAAAMAEDVAASA	11.2456	10.6221	10.4533	11.0967	11.1762	11.041	11.0077	10.3038	10.933	11.5957	11.1655	12.0671	10.8986	11.3117	11.4558	10.6715	11.2715	10.7764	10.7805	10.8258	10.2009	10.4778	11.1812	12.6348	10.8202	10.3826	11.8154	11.0238	10.7863	10.7789	11.2161	10.7381	10.6582	10.2773	10.5078	10.6573	11.0768	11.0478	11.2639	10.8424	11.9473	11.7616
EMWEY_00002910	zinc finger (CCCH type) protein, putative CDS	ATGACGGCTGAGGTCTTTGCCCGCAACGGCTTTGATATGGCTGGCGCTGCAGCGGCGATTGCCAGCAGTAGTAGCGGAGCTCCGAAGCGGCTGCAGCAACGTATAGCAGAGGAGCTGCGAGTGTCTTACCTGACCCCCAGCGGTGGGGCTAATGACGGCAGCAGCAGCAGTAACGGCCACCACGGCAGCAGCAGTGGCGGCGGCAAGACCGAAGACGATGCTGACGATGCGCAGATCCTTGCCGAGTATATTTTGCACTTACTCCTGCGCGAGAAGGCACCCACGGACCGTCTTCTGGAGGAGCTAAAGGAGTTCCTAGGGCAGCCAGCTGATGACTTCACTCGCTGGCTTCAGCGGGAGCTGCAGCAACAAAGTGCTGCCTGCAGCAGCAGCAGCAGC…	MTAEVFARNGFDMAGAAAAIASSSSGAPKRLQQRIAEELRVSYLTPSGGANDGSSSSNGHHGSSSGGGKTEDDADDAQILAEYILHLLLREKAPTDRLLEELKEFLGQPADDFTRWLQRELQQQSAACSSSSSGRPRSCSRSKHLSSSSSKHGSSSSAKHSNASDGTSRGSGSSSSSKQGSSSRHGSSSSSSHRYSSTQHEASRGEGRGSRCDTISRRLILMRAAEQAAVSSRSGTSVRSGRSHRSPPRSRRSRSRSRSRSSSNGSKTPPMSRSIYLMGSSNSKRNTPSPSSGPVWVASSAHAQQQQQPQTPGVAAAGDVFRSQAQPTAYEVQQMKQQQQLMHQQQLLQQHQQQQLLQQQQQQLLQQQQQQQLPLVPVAATAPADMSAPDTAMQRGPKA…	12.7296	12.1849	11.9177	12.6339	12.5748	12.605	12.4691	11.7545	12.2612	13.0461	12.5824	13.3865	12.3049	12.6983	12.8256	12.2125	12.6364	12.1784	12.3415	12.118	11.5967	11.92	12.6402	14.0995	12.3098	11.9133	13.2405	12.4891	12.2177	12.2183	12.5297	12.2058	12.0133	11.8174	11.8146	11.8757	12.5093	12.5852	12.683	12.3256	13.3394	12.8704
EMWEY_00002920	hypothetical protein, conserved CDS	ATGCACCAACGTCGGGGGAAGCAGCCCCAGTTGCAGCAGTTGCAGGAGCATGTACTTCTGCTTCAGCAGTTACACCGCCGCTTCGTGCTGCAGCAGGCGAGTGTCCAACGGCTTCGAAATGTGTGCAATCAGCAGCAACAGCAACCGTACAAACATCTCTCTATACACACCCACAATGGGGAGCTGGCACGGCCCGCACTTCGACAGCTCCAGAAGCTACAGCAACAAGGCCAGCCACACCAGCAGGCCCAGCCAATGGCGCAGCAACAACAAAAGTTGCAGCTTCCATCGTCGTCTGCTCCCTCGCAGGTGGCGAGTAATTTCTGCGGGGCGAAAGTACAAGAGAAGGCTAGCGAGCTACAGCATGTAGCAAAAGAACAACAGCAAGCGAAGCAACAG…	MHQRRGKQPQLQQLQEHVLLLQQLHRRFVLQQASVQRLRNVCNQQQQQPYKHLSIHTHNGELARPALRQLQKLQQQGQPHQQAQPMAQQQQKLQLPSSSAPSQVASNFCGAKVQEKASELQHVAKEQQQAKQQRQEQSLLTQQQCLLQQQQLLLQLGGIRSPEQLDLAVHLVHRQLLMQRSAPYAAAPTTPAITGNGAAGVPVNNTEGCSAAEADDTLGADATMRIARQHAAYLAAADATGDKPAYADSWESEPAAGAAVVSQLIGGQKLEAAVQQLNAPAIRCWGMRQLQEQQQLLLQVQQLEQLLQQQPELRWLLMQDPQLLGLLDKQPGLLLLLLRNQKQQCYMSLRRQLFRVDREPEQQQQQLLQTPLGMYSKLLSGASQQEQQQQQKVQQEVKR…	14.0398	13.4951	13.154	12.8347	12.8595	12.7754	11.6653	11.3399	11.6746	11.0056	11.4517	11.4481	11.5416	11.7026	11.9024	11.1286	11.5779	11.2348	13.057	11.3066	10.2597	13.1265	13.8592	14.113	11.611	11.1966	12.2125	10.9651	10.8321	10.6821	9.76487	9.97585	9.99294	9.8009	9.59991	10.0251	10.6961	10.7228	10.8017	10.3912	11.4964	10.7582
EMWEY_00002930	hypothetical protein, conserved CDS	ATGAGGGACCCATGTGGTGATCCCCCATTTAGGGGCCTCTCAGCAGGAGGCCATCTGAGAGGAGGAGGCCTAGAGAGGTCTTTATTTAGGGGCATTGACTGCGTCCGCTGCTTTTGTCCTTTTACGGATTATCCAGCGGCGTCGAGGCCCCCAGTTCTTGGGGTTTATGTGGATGAGGAGGAAGCAGCAGCGGCAGCGGCAACTGCCGCTTCTCCTGTATCGGCAGCAGCAGCAGCTGCTGCAGAGCTCGCAAGAGTTGCAGCGGGAAAACTGCTGCAGCAGTGGGGGCCTCGAGCATGGACAGATCCTAGGGCCAGGCGTCAGCTCCTGCTGCCTGGGGCTGGAGGCATTGTGGTCTGCAGCAACAAGTTATTACTGCGCTGCAGCACGCTGACTGGA…	MRDPCGDPPFRGLSAGGHLRGGGLERSLFRGIDCVRCFCPFTDYPAASRPPVLGVYVDEEEAAAAAATAASPVSAAAAAAAELARVAAGKLLQQWGPRAWTDPRARRQLLLPGAGGIVVCSNKLLLRCSTLTGVCSSTKHLPAAATCCCFASQTPKGPLLVVGSLDGCLRVFEGRTLRLVKTLETTAVAAAAETALCVPYGLSSASAVKQLNPPYCGLSTAAPAQESGTRQMRTIRSPCDSTVSGTAVSSSYCSAATAERSLQRTPICLLLVGNNALLAGLGGGVAAAFFLENCRLAAIYRLPPSVRYFLQQQQLRLQQQKQRHTSPASAETLQQVQLQHCREQAAKKWQGVLAKLQHPHASGDGSDSVREMQLALEAQLPVCCLFAAEAERFVVMAVH…	11.5661	11.0258	10.8329	11.5689	11.5915	11.5708	11.2252	10.5546	11.1472	11.6519	11.4014	12.2816	10.9794	11.526	11.6751	11.1144	11.4863	11.0348	11.2485	11.1911	10.6147	10.5285	11.2969	12.7611	11.0042	10.7271	11.9538	10.8734	10.6393	10.5774	10.9121	10.4808	10.2252	10.0512	10.1861	10.2252	11.0881	11.2009	11.4136	11.0091	12.1186	11.8234
EMWEY_00002940	hypothetical protein CDS	ATGAAACTAGACTCATGGTTTTGGGAGCCTCAGCTTCTCGGGGACCAGAGTGATGATCCAGCCCATCACACCGCTTGGCCTCCGGAGAATCCCAGTCAGGTGGGGAACTTCTCTGTTACCCATGTTTTCGGCAGTAGACACCGTTTTCCAATTGTTGTCAGTACTGCCATGATAGCAGTTCTGTCGGCCCTTGTGGTGGTTTACGTTTGTCTCCTCCCAAGGGGAATGCGGAAATCGAGGGTTCCAATCATCCGTCGGCTTTCTTCCAGCGGCGATGAGGATGAGTGCCAAGATTTACTTGACTCAGCGAACTCAGCTAGAAAGGAAAGATCTGTGGGATCTTCTTACTCCAGCGGAAGCTCGGAGGGATCGGGCTCGCACAATATCGCCGTTTCAAGA…	MKLDSWFWEPQLLGDQSDDPAHHTAWPPENPSQVGNFSVTHVFGSRHRFPIVVSTAMIAVLSALVVVYVCLLPRGMRKSRVPIIRRLSSSGDEDECQDLLDSANSARKERSVGSSYSSGSSEGSGSHNIAVSRKRPYRFNEADDEVEQARKLLREDRQQTASSPQSSYTTLSSPVSTPSSSSNGHDMLGESLLVPQISAEDEKAEGAEISTLTSGDAGYGESDWLEDFVGEPENLEEWFLEYVLDSSPPSPSGFEEDQPDDVIQHDNLEGGKLAYLMTDESMGKGQSMTYVREQEKIVCCPLSCDTVYKSARLLVDGLSEGSIIQESQVTGRNNELGEEASGSVERETSAQLEPNANSPVHPSTSEEVPSEPVPSIDELLLGPGEHQVSDGLERRSTTS…	6.56986	6.50779	5.32193	6.39232	6.82018	6.50779	6.33985	5.45943	6.59991	6.47573	7.08746	6.83289	7.13955	7.32193	7.79442	6.39232	6.9542	7.01123	6.12928	5.45943	5.88264	6.62936	7.65105	5.83289	7.2384	6.24793	7.43463	7.15987	7.21917	7.01123	8.28077	8.35755	8.21432	7.44294	7.34873	7.8009	8.17493	7.80735	8.31741	8.26679	9.29692	8.65105
EMWEY_00002950	proteasome PCI domain-containing protein, putative CDS	ATGGGGCCGACTGAAGAGAACTTGGCGCTTGTGCGCCGGATGTCCGTTTTCTGGGAGCCGCATATGGCCGTCCCGGTCATTCATTGGCTGCGTTCTCAGAAGTTGCTGGAAGAGAAAAGCTCGGACGCTTTGTTGGAAGCGATCCTCCCAAAGACACCCGAGGGCGTTGCTCAGCGGCTGCGTGAACTCGTACAGCAGCAAGGGGGAAAAGTGGAGGAACCTGAGGAGCAACTGCAACAGTGGGAGCAGCAGAGCGCTGCCTTGGAAGAGGCGCTCCAGGCGTTCAAAGGGGAGCAGCAGAGGAAGATAGGCAACCAGCTAGAGAGGAAGAGGTTGCGAGATATTCTGCAGTGGCATTACCAGAACCGAGAGGAGGGCAGTTCGACGCCAAATTTGGCG…	MGPTEENLALVRRMSVFWEPHMAVPVIHWLRSQKLLEEKSSDALLEAILPKTPEGVAQRLRELVQQQGGKVEEPEEQLQQWEQQSAALEEALQAFKGEQQRKIGNQLERKRLRDILQWHYQNREEGSSTPNLAEIPRVEMVPVRLARVAFSLGDYKKALHHLDFYLNTLSELTSDSGDMQTPVSCVWGICCCILLLTLSEPAGDNPKGQPSNAESEDALLQQLQDGEDGKDKALGAIEAHGAARCILRLADILDHSQAAASKAAAGIGPENPMSKIFSREQQLQQRAWLLHWAMWLLLRYYLLLTYAKGQSCRNQAWSALLDWVVQERNLTCVHLLCPHLLRYYAVYAIMNRKRKDHFQAIVGAIGHTKNKYTDAFTSLLEALFLDFNFDEAQKHITSI…	11.9436	11.3247	11.0272	9.99294	10.2656	10.1737	8.8392	8.35755	8.99435	8.95128	9.20457	9.57743	9.07682	9.45533	9.76155	9.26209	9.70217	9.18735	10.6804	9.25503	8.25739	11.043	11.5028	12.1944	9.47573	9.05257	10.0835	8.63662	8.3966	8.43879	8.47573	8.74819	8.48784	8.3837	8.39232	8.65105	9.61287	9.33985	9.55459	9.23601	10.2981	10.2574
EMWEY_00002960	hypothetical protein, conserved CDS	ATGGTTGTCCTTTCAACGCGTCTACACTTGCAGGATTTGTTGCTGCAGCGCTTTGGGCGACTGAGAACAGCAGAGTGCTGCTTGCTTCGAAAGGTCTCTGGCACTCAGCAGTTGCTTTTGCTTTGGGCGGACCTTCTGGTGCAGCAGAATCCGGAGAAACCTCCGGCAGACGCCTATTTCGTTCCACCGGAGCTCTACCGCTTGCCAGATGCCAAAGTTTTGCTGCAGAGGGACAGGGAGTTGCGCTGGTTAATGCAGCGGATCGATCCAAGAGGTGTTGGGGGTCACTGCGACTCCTCGAGAGACTGCGTCCCCGTCCCGCACTTCCCTTCTGTGCTACAGCAGGAGGTGCCGCGCTTTCCATACGAGCCCCAGCAGCTGGAAATGTTGAGAGACACG…	MVVLSTRLHLQDLLLQRFGRLRTAECCLLRKVSGTQQLLLLWADLLVQQNPEKPPADAYFVPPELYRLPDAKVLLQRDRELRWLMQRIDPRGVGGHCDSSRDCVPVPHFPSVLQQEVPRFPYEPQQLEMLRDTYGLLKWPFRPVRGAAKTAAAAAVATGSAELPQISQAEPTSEGVAAAVAAVAAAVDRGDVRRANSKVRTRCCTDAIYAPDETETGAYVW	6.32193	5.52356	5.78136	3.90689	2.58496	3.32193	0	2.32193	1.58496	2	3.32193	2	2.80735	4	3.32193	6.50779	5.58496	6.26679	5.58496	6.40939	6.49185	4.45943	5.80735	6.87036	2.32193	2.58496	2.58496	3.70044	3.80735	4.45943	3	4.52356	3.58496	4.75489	4.58496	4.9542	8.61102	7.14975	7.86419	9.10066	10.1033	10.2058
EMWEY_00002970	26S proteasome non-ATPase regulatory subunit 2, putative CDS	ATGGCAGTCGAGGGCGACAATAGGGAGGCCGTGAAGGTAGCTGTCCCGTCGAAGGACCCGAAGAAAAATGGGAAGAAAACAAGGGGGGTAGAGGAGATGACTGAAGACGACAAAAAGATACAAGAGAACATCGAACTTCTTGTGGAGAGAACATGCGACGGTGACCTCGAGATTGTGGCACTGGCACTGGAGACACTCTCTCGCGAGCTCAAGGCTGCAACCTCCTCCATGACAAGTGTCCCCAAGCCACTCAAGTTCCTCAGGCCCCACGTGGATAGACTCGTCGATCGCTACAATCAACTTCCAGATAAAACTACTCTCAAGGCGGAGTGTAAGGATGTAACCTCCTGGGGTTATGAGTACTTAAGGAACCTCTCGGGGCAAATTGCTGGGGCCTTT…	MAVEGDNREAVKVAVPSKDPKKNGKKTRGVEEMTEDDKKIQENIELLVERTCDGDLEIVALALETLSRELKAATSSMTSVPKPLKFLRPHVDRLVDRYNQLPDKTTLKAECKDVTSWGYEYLRNLSGQIAGAFAELQQQEALSGAEQQSTAAETDDSRTAAPTDGVEVDGPAGAPQTTNGVAKETAVAETPTTGLASVSVPLPTVEQLLQLVEEIVPYYMQHNAEVDAIDLLTEVERPQSLLPLLDANNYQRVVAYLLSLSNYAASPEEAFRVQMVAFDALMQQQQHFDAMRVALRLGDRALVDKVVKDCSDPLVQQQLALLLCRQRVDVEFEDEKLQRLVSGSKTSPFFRFLAKELDVLEPKEPEDVFKRHLEDPHGRRARLAGLESAQQNLASSFVN…	13	12.4152	12.1586	12.9093	13.0002	12.8903	12.2845	11.6983	12.1833	11.752	12.117	12.1975	12.2055	12.511	12.7482	12.3357	12.6186	12.3437	12.1636	11.8222	11.1176	11.9185	12.5589	13.0521	12.0192	11.5594	12.5682	11.363	11.0512	11.1053	10.5038	10.9578	10.9352	10.7134	10.769	10.9972	11.9726	11.7296	11.9837	11.8784	12.969	12.5911
EMWEY_00002980	hypothetical protein CDS	ATGGCGAAAAGTTCGATCTCTCTCTGCATGGCGTCGGGGATTTCTATTATATTCGTTCTGTTGAGTTTTCTGACCATATGTCATGGGGCAGTAAACAGCGCCGCGGTGACTGGTCGCAAGCAGGGCATTTCGCCCCATTCTTGGCAAGCGGAATGGAGGGCAACCGTCCCCTATGAAAATGGTGGCCCTCCTGCTAAAACGCATTTCTCATATGGGTCTAATATACACAAGCTAGAGGAAAATTTTACCGGCTACGGGCATTCGCTGGTTGAAACTGGAAAGGAGAGGACGAAACTTGTTGGACTCCTGGAACACGAACAGATGCTGGCATATTCCCAAAACCTCCAGCAGGCGTTTAAAAAATACGGCAAATTTACGAATTCTCTGGGATTTCTGCGC…	MAKSSISLCMASGISIIFVLLSFLTICHGAVNSAAVTGRKQGISPHSWQAEWRATVPYENGGPPAKTHFSYGSNIHKLEENFTGYGHSLVETGKERTKLVGLLEHEQMLAYSQNLQQAFKKYGKFTNSLGFLRLLFAQNPFLKFVTVRYSERVKIVNAIERAATRWTPARKGRPIFSWLMSLWANPLATLSNVVSTAFDETFEGVLGLPTGEVKSACFSFGYRMNSIAPYTAVLPGGIFGSVLKSLSRSFMLVFYPAYASFRGIFSLMIGVICKTGVVAAAKNLFKALANVTRLGLRGIQILFRRFAVRNDPVAWPILQDLLRNASPAMITLLFQLYAVNVQDITQKGKRVTEALSAGTASWNYADGLWIGAFDFGRAFISTLTSYKQGAEAFVGYCEG…	9.05257	8.43463	8.50383	10.8265	11.1592	11.0614	11.6106	10.9076	11.3696	12.0046	13.2671	12.5297	14.9972	14.6672	15.0373	12.9529	13.0401	13.316	9.77479	11.2935	10.4737	7.61471	8.61471	5.9542	10.7151	10.2444	10.6312	12.3842	12.2174	12.0688	12.9289	14.1093	14.3496	14.8797	14.6124	15.0036	13.665	12.7561	13.0979	12.4901	13.6085	13.0212
EMWEY_00002990	hypothetical protein CDS	ATGCCTGCTGTTGAAGGGCCGGCCGCCGCTGGTGGGGGAGGAGGAGGCGGGGTGATGATGCTGCCGTCACACCCACTGTATTATTTCTCCACACACAACGCCTTGCGGGGAGCGGATGGAGACGATTTGCATTTTAGAGTTTGTTTCGAAGAACTTCATGGTTCTCGCTCGTGCGAGCTGGACGTTTACCCCTTCTACGACGTACAAATGGTCAAACGGCTGCTCATCAAAAAACTTAGGCTCCCCTCATCTATGCAGGTAAAAGACGTACGTTTGATATTCAGGGGAAGCGAACTGCCGAACTGGAGGCCCATGACAGTCTTCTTCGAAAACCCGGTTAAACGGTTGCTATGGGCTGTGAGGGGGGGCAGTGCGCAGGCATCTATCAGGCCTTTCGCG…	MPAVEGPAAAGGGGGGGVMMLPSHPLYYFSTHNALRGADGDDLHFRVCFEELHGSRSCELDVYPFYDVQMVKRLLIKKLRLPSSMQVKDVRLIFRGSELPNWRPMTVFFENPVKRLLWAVRGGSAQASIRPFARSQTFRSKELLRILEEVSFQLQPTSLQYLVQRDQLVVRLGFRRNVAPKLTMDGTGGTYILFDGRRRPVAVFKPEDEEAFAPCNPRGYEGRLGQQGLRGGVLSGEGAGREFAAYLLDASYGGFAGVPATMMVEACHPAFCSKGQIEVDGDVMMNTYVRSESSPSVSWKVGSFQAFVEAKECVGNFDARLFSVGDVHRIAIFDLRVMNLDRNDSNILVAPVVGYQKEPSAGGSSRSLRASGGVVKQIQSKLLRSVSAVGSCGTQLCVA…	15.3753	14.8612	14.5035	15.1942	15.3102	15.2515	14.6755	14.0947	14.5654	14.0568	14.4912	14.5285	14.5528	14.7004	14.95	14.4707	14.7363	14.4766	14.4083	13.8751	13.0836	14.5189	15.1896	15.7097	14.8332	14.3539	15.4063	14.4928	14.1957	14.1724	13.5818	13.8559	13.9379	13.8712	13.7765	14.0311	15.0118	14.5132	14.7701	14.5139	15.513	14.9827
EMWEY_00003000	glycine hydroxymethyltransferase, putative CDS	ATGCAGCCCCTCAAGGACGCAGATCCTCAGCTGTATGATCTCATTGCGAAGGAGAAGGAGAGGCAAATAGACTGCATTGAACTAATTGCTTCTGAAAACTTCGTGAGCACAGCGGTGCAAGAATGTCTCGGCAGCTGCCTGACGAACAAGTACTCCGAAGGTTTCGTTGGCGCTCGTTACTATGGGGGCATGGAGTTTGTAGATCAAGTGGAAGCGCTTTGCATCCAGCGCGCCAAGGAGGCATTTAGGCTGGATCCAGATGAATGGCATGTAAATGTACAGCCCCTTTCGGGAAGCCCAGCCAACTTTGCTGTCTTTATGGCCCTGCTCCAACCCCACGATCGATTCATGGGCCTCGGTCTCAATGATGGGGGTCACTTGACGCATGGGGCATACACA…	MQPLKDADPQLYDLIAKEKERQIDCIELIASENFVSTAVQECLGSCLTNKYSEGFVGARYYGGMEFVDQVEALCIQRAKEAFRLDPDEWHVNVQPLSGSPANFAVFMALLQPHDRFMGLGLNDGGHLTHGAYTPSRRISASSLFFESLPYGLNPQTGLIDYEELDRLATLFRPKLIICGHSAYPRLLDYKRFRSIADKVGAFLWCDMAHFSGFVAAGIFESPFDYCDVVTTTTHKTMRGPRSGLIFVNTKRVPNGASKVDAAVFPGLQGGPHENHIAAVAHQLKQTCTPEWKVYSQQVLDNCKLLAAELQSYGLQLVTGGTDNHLLLLDLKPQGLTGGKLQLVCDAVNITLNKNSISGDSPGIPTGVRIGTPAMTTRGFSSAEFKQVASFLKEAIDICC…	11.7279	11.2527	10.9837	11.6083	11.7334	11.647	11.2819	10.7415	11.2046	11.4331	11.1805	11.7591	11.1485	11.445	11.6786	11.4564	11.9151	11.5093	11.0688	11.1624	10.5708	11.183	11.8884	12.5774	11.8074	11.3208	12.6064	11.6452	11.3515	11.2784	11.3393	11.4656	11.268	10.9844	11.2064	11.2946	12.3504	12.1228	12.4281	11.8933	12.9546	12.7084
EMWEY_00003010	hypothetical protein, conserved CDS	ATGTGCGGGATTCTGGGGGCCTGCTGTGGCAGTGCCAGCAAAGCGTTCCGCTGCTGCTCTCTGCGCACATTCGCCTTCACCTGGCTGGGGATCAGCGTTTTTATTGCTTTGCTGCAGTTTGTTGCTGGCGCATATCTTTCTTCATACCTGACCCCAGTTGATACAATGCTTAGGGACATCAGAGACAGAATCATGGAGCTTGAGGACCCTACGACAGCGCTGAAGTATTACGGAGTCATTGCCGACAGTTTGGCTGCTGTTTGGAGGGGCATGAGCTTGCTAACAACAACACGCGGACTCGTTGACACAGTTGCTGTCGTCCTGTGGGTCCTGGGTTGGTACAAACAAAAGCTAATATTCGTGTATGTCTTTATTGGGATGATGGCGTTTGACTTCATC…	MCGILGACCGSASKAFRCCSLRTFAFTWLGISVFIALLQFVAGAYLSSYLTPVDTMLRDIRDRIMELEDPTTALKYYGVIADSLAAVWRGMSLLTTTRGLVDTVAVVLWVLGWYKQKLIFVYVFIGMMAFDFIIDFCLFIIFMAVINALYIAYFFPIALLLPFVFYGWQMFLGPYVLHLLLSHAYVMSVGGDGTEMKSWQEVKEMRETAAQKGEETETARLLSGSSEKKPEKASGTKDTGKKQEAEKVVTVVDDDVMAEAKQEV	3.80735	3.80735	2.58496	6.26679	5.80735	5.55459	8.35755	7.13955	7.55459	9.91737	10.032	10.3587	11.7989	11.8408	11.8765	12.6101	12.4349	12.6869	9.43045	11.3761	10.941	3.16993	4.32193	3.90689	6.70044	6.22882	6.62936	9.0607	8.79766	8.92184	11.2088	11.3531	11.3376	12.464	12.5289	12.6616	13.7081	12.5857	13.2608	12.7954	13.7388	13.7099
EMWEY_00003020	hypothetical protein, conserved CDS	ATGGCCACCAGCAGAAGCAGCAGCGCACAGTACGTGACGCCACGAGGCAACTCTGCTGAAGACATTGAAGGAAACAGCTTTCTGAACCACTTCTCCTCCCGCCACAGCCTGCAAATGGGTGCCCCTAAGCAGCAGCAGCAGGACTCGCAAGAGCAGCACTGGGTAGACCAGCAGCAATGGGAACAAGAGCAGGAGCAGCAGCGTTTGCTATTACAGCAGCAGATGCAGCAGAAGCAGCAACAACAGGGGGCACCTGAGGGGCAGCAGCAACAAGGCGCTGGAGGAGCAGAAGGAGAGTATGTGGCTCCTCTGGATACAGAAAAACTTAACCAAGCGGTTTTGCAGCACCTGTGGCAGCAGCAACAACAACAACAGCCTTCCGAAGACTTGAATAAGATG…	MATSRSSSAQYVTPRGNSAEDIEGNSFLNHFSSRHSLQMGAPKQQQQDSQEQHWVDQQQWEQEQEQQRLLLQQQMQQKQQQQGAPEGQQQQGAGGAEGEYVAPLDTEKLNQAVLQHLWQQQQQQQPSEDLNKMVGEGEWESPRKGASWVYTRAMSDYTGFMQMPAADSEEPPEKQPSGLQAINSGIYVPGVKQWNAATNTPVLPVGEETQKLESRKFTYDSRTGEYVNAHDERDRIPREQLQELSRALSTAAVKETVVDIMQRRATLRKMSKASRLFLQCNKKDLSTLSGSQGRLPPVVMAYLPDRYIKTYDRTNCMGQRISTRRHEPSSCCS	2.58496	2	2	7.31288	7.22882	6.91886	9.66534	8.52356	9.30378	10.851	11.2837	11.239	13.1968	13.2773	13.2009	12.87	12.6461	13.1841	9.25267	10.821	10.3619	2	4.58496	3.16993	7.78136	7.40088	8.03892	10.3869	9.88111	9.85798	11.8761	12.4289	12.4607	13.7962	13.8302	13.9885	13.6443	12.668	13.2864	12.2662	13.3327	13.1941
EMWEY_00003030	lanthionine synthetase C-like protein 1, putative CDS	ATGGGGAGCCGCTACTTCTCCCCTTTTCCAAGTGATGACGGTAAAGAGATCCGTCGTGCTGTGATAGAGGCTGCTGCTGCTCTGGGCTCATGTGGCTGGTGGGGTCCTGAGCGTGTTGAAGCAGCAACAGCAGCAGCACAAGACATACGCAGCAGTAGCAGCAGCAGCAGCTTGCTTCCCCTTGCTGACCTTCTTGATTCAGCAGCGGAATATATGGAAGGATTTGATTCCAATGATAACTCAAGGCCAGGGTGTATTTACTCAGGAGACGCGGGGGTTGCCTATGCATATATTAGAAGGGCCGAGCGGTTGATAGCAGATGCAGAAGCAAAGAGACGCTGCCTCCAAAAAGGCAGTGGGGAAGCAGCAGCAACAGCAGCAACAGCAGCAGCAGCAGGT…	MGSRYFSPFPSDDGKEIRRAVIEAAAALGSCGWWGPERVEAATAAAQDIRSSSSSSSLLPLADLLDSAAEYMEGFDSNDNSRPGCIYSGDAGVAYAYIRRAERLIADAEAKRRCLQKGSGEAAATAATAAAAGGDTAAAAAEAAEAAEAAAAAERSLRRRFTFLQGYVGRLALAAVALHLLKREREAFAVLRRLAAAAAAALPRMQPEECELLYGRAGLLYALLFTRCLWLPPPPPSYFPPLAAKQTQPPAAAAGLFSDCHEGSSKSSSSSSERKEDVDTCLQRASTLSLQSSSGSFRYPMSLNYGSSSSFSSRSFSSRSFSSSSSFSSSSSSSSKKCTCSGVCMCGEREATRLLLLALIAQLVGQIVAQGLATAVANEGDCMHSLDMQQQQQVLLPES…	4.90689	4.39232	4.85798	3.45943	3.45943	3.90689	3.32193	2.58496	3.45943	3.90689	4.52356	5.12928	3.90689	5.2854	5.16993	8.04439	7.96	7.69349	6.80735	8.11894	8.08215	2.32193	4.39232	6.35755	4.24793	3.70044	4.16993	3.80735	3	2.32193	5.04439	2.58496	4.52356	5.85798	5.9542	5.80735	10.1548	8.29002	9.53138	10.6935	11.2685	11.2479
EMWEY_00003040	hypothetical protein, conserved CDS	ATGTATGAGCAGCACGAGCAGCTGCCAAGCAGCAGCAGCAGCAGCAGATTGGCAGACTTGGGGTTAGCTAGTTTCCGGAGGAGAACCGATGAACTCTTGGCTGCCTCCCCAAGAGCAGCAGCACCTGCAGCAGCAGCACCTGCAGCAGCAGCACCTGCAGCAGCAGCAGCAACTGCAGCTGCAGAAGAAAGGGTTTCGTCATTAATACAGGAGAAGGAGACTATGCAGCAAACACAAGGAGGGGTATCTGCTGTTGCTGCAGCTGCTGCATCTGCTGCAGGTGCTGTCTTTGACAGCCACGTGAAGGACCGGGCGATGGAGATGCTGCTGCTGCTTAAAGAAGACCCACAGCCGCCGCAGCAGCAGCAACTGCTTCTGCAGCAGCAATTGCAGCAGCAG…	MYEQHEQLPSSSSSSRLADLGLASFRRRTDELLAASPRAAAPAAAAPAAAAPAAAAATAAAEERVSSLIQEKETMQQTQGGVSAVAAAAASAAGAVFDSHVKDRAMEMLLLLKEDPQPPQQQQLLLQQQLQQQQQQQQPQQALRGRKLHAKLQQQLRKRAKSAAVRCRRGVHLHSSSSSSSSTSSSSSSSGYSSDSSSRSKGGKQQHCSNCMLLQQQLQLEKLRRREGDKEAKQLFIRVAAQVSALSGEAREAAAAAAAAAATASYNKQQELLQQQQQLLQEERQRSAALQEQLLLLQSEVDRLRQLLQQQQQQVGSQEPQQQQQQLQHIKEQEEKQQQQMLLLLQKHSASLVDQLLGQVDPLLQLSLLRVERLGLQLQQLQQQQGRQKQRHQLLQHQL…	10.7056	10.1472	9.96723	8.13443	8.40514	8.22882	6.33985	6.14975	6.74147	6.24793	6.80735	6.70044	6	6.80735	6.82018	8.07682	7.96	7.59991	9.80896	8.66534	7.77479	9.63481	10.421	11.1396	7.14975	7.17991	8.21432	5.78136	5.83289	6.06609	6.02237	6.18982	4.9542	5.58496	6.20945	6.18982	9.39017	8.34873	9.07146	10.0498	10.6027	10.388
EMWEY_00003050	hypothetical protein CDS	ATGGCTAACGCATCTGCTGCTGCTAACCCGCAAAGCAACACCCATCTCTCCGCTGCTGCTGCTGCTGCTGCTGTTGCTGCTGGGCCCGACGCAACAACAGCACAACAGCCGAAGAACACTGCGGCAGTAGCAGCAACGGCAGCAGACACAGCAACGAAGGACACACTAGCAGCAGCAGCAGCAGCAGACACACAGGCAACAGTAGCAGACACGGCGACTACAGACCCACCAGCAACAGCTGCAGCAGATACACCACCATCTGCTGCGGTTGCTGCTGCAGCAGCAGCAGCAGATGAAGGAGAAGCGGCTAAAGCTGCAGCTGAGTCTGCAAGGTCAACAGACACACCGGATGGTGTAGAGGGCAAACAGCAGCAGCAGAAACGCGCCAGTAGATGCGGT…	MANASAAANPQSNTHLSAAAAAAAVAAGPDATTAQQPKNTAAVAATAADTATKDTLAAAAAADTQATVADTATTDPPATAAADTPPSAAVAAAAAAADEGEAAKAAAESARSTDTPDGVEGKQQQQKRASRCGDDTTSKSSSSSSGGHSSSSSSCSSSGSNAVSENVTSAAHPSESSKAAQVAASDTRSSKSSSGSSSGSSDSNSSSSSSSSSVGAEAKQRARLKRQFKHC	10.84	10.3432	10.043	9.67596	10.3432	10.1331	10.3343	9.47978	10.0403	7.53138	9.7039	8.25739	9.58308	10.1293	10.3083	8.94544	10.0607	9.33762	10.2324	9.30606	8.56605	10.128	10.8826	7.57743	10.1046	9.86573	9.83605	9.83605	9.59246	9.43879	7.66534	8.33092	8.96867	9.05257	8.99435	9.19722	9.83763	9.62753	9.92778	9.88722	10.703	10.3276
EMWEY_00003060	hypothetical protein, conserved CDS	ATGGCGGAGCCAGACTATTCGGATCTTCTTGTACCCAGATTTTATCCTGGTGCAGATGTTGCACAGCCCCTGTCAAAGAAACGGAAGGGAGAAGCAGAAGCAGCAGAAGCAGCAGCAGCAGCAGAAGAAGAAGAAGAAGTAGAGCAGCATGAAGATGCAACGACAGACGACGACGAAGAAGAAGAGCAGCAGCAGCAGCAACAGCAGCAACAGCAGCAGCGGCTAGCAGCACCTACAGCAATAGACCCATTAGAATGGGCACGAAGCCTTTTTGGTGATTCTGCTGCAGCAGCAACAGCACCAGGAGGAGGAGCAGCAGGAGCAGCAGCAGCAGGTGCAGACAAACCAGGTAGAGTAGGCCCATCCAAAGACAGCAGCACCACCACCAGCAGCAGCAGC…	MAEPDYSDLLVPRFYPGADVAQPLSKKRKGEAEAAEAAAAAEEEEEVEQHEDATTDDDEEEEQQQQQQQQQQQRLAAPTAIDPLEWARSLFGDSAAAATAPGGGAAGAAAAGADKPGRVGPSKDSSTTTSSSSSSAAAQRLSLPACATELSFIIPAFVNQRSNKEMRLIE	2.58496	2.58496	3	2.80735	3.45943	2.58496	4.32193	3.16993	3	6.70044	6.14975	7.30378	7.40088	8.10329	7.98868	7.92481	7.90689	7.77479	6.61471	7.6865	7.42626	2	3.80735	3.16993	4.39232	4.08746	4	5.20945	5	4.85798	7.98299	6.96578	6.72792	7.78136	8.11374	8.20457	8.19967	7.96	8.44708	8.08746	9.03067	9.21189
EMWEY_00003070	hypothetical protein, conserved CDS	ATGCATAATACTCAGGAACGAGTTGTTAACGGCTGGGGAGGGAGCCATAGTGCTGCAGCATCTGCTGGAGCCATTGACCTGCAGCAGCAGCAACGGCAGCAGCAGCGGCAGCAGCGGCGACAGCAGCAGCAGCAACAACAGAAGGAGCAATTGGAATTAGAGAGACTACTAGAGGAGACCCCAACGGGTTTGGCAATGCTGCGCTGCAGATCTCGGCTTATGTGGTCAAAAAGCCTAGATGAAACACAGCAGCAGCAGCAGCAGCGGCAGCAGCAGCAGCTGGAGCAGCAGCAGCAGCAGCTGGAGCAACAGCAGCAGCGGCAGCAGCGGGAGCGCCACAGACACACGGATCTTCCGAGGAGCGACAGCCCCACTTCTTATGACATATTACTGCAGCAA…	MHNTQERVVNGWGGSHSAAASAGAIDLQQQQRQQQRQQRRQQQQQQQKEQLELERLLEETPTGLAMLRCRSRLMWSKSLDETQQQQQQRQQQQLEQQQQQLEQQQQRQQRERHRHTDLPRSDSPTSYDILLQQVQQNELKKKLQQHDDRQLPQLPQQQQQQQQQQQLLQQRGGSGSVLAQTLEQSETALGAMRSQSRLFWSSSLEQQQQEQQQQQQQQQQKQQQKKKQYRSRSSIIGGELNHHRYFAAANSTESFGSLPSLQQQQQQQQQPKQRQQQQREQMLRHYEAAAARAAVAAARAAAAAVFIVGRKM	3.16993	2.32193	1.58496	2.58496	2	3.45943	3.90689	3.32193	3.70044	5	5.78136	5.32193	7.35755	7.49985	7.40939	7.91886	8.27612	7.70044	6.55459	8.12928	7.58496	1	3.58496	1.58496	3.16993	3.32193	3	4.45943	3.70044	4.39232	6.06609	6.59991	6.18982	7.41785	7.74147	7.67948	8.65464	7.79442	8.74819	9.11894	9.83289	10.0362
EMWEY_00003080	hypothetical protein, conserved CDS	ATGGTGTCCGAGGTGGAGCGTCAGCTGCGGCTGCTGCGAGGCAGCAGCAGCAGCAGCAGCAGCAACAAGAGGGGCATAGTATCTTTTATGTACGATCCAAGAGATGCAGCATTACTAGATATGCATGCAGTGCAGCAAGCAGCAGCAGCAGCATTTGAATTGCTGCAGCAGCAGCAGCCGCTGCTGCAGTTATTTCGTTTTTTCTTCTCTGAGGAGTATAGATGGCAGCAGCAGCAGCAGCAGCTAACACTGCAGCAGGAGCAGCAGGAGCTGCAGCAGCTGCGTCTTTGCTGCTCCCTCCTCTCTCCTTTCTTCCTAAGACAAGAGGCACATTGCTGCATCGAGTTGCTGCTGCAGCAGCATAAGTTGCATGCAAGAGCAGCAGATATGCTGCTGCTG…	MVSEVERQLRLLRGSSSSSSSNKRGIVSFMYDPRDAALLDMHAVQQAAAAAFELLQQQQPLLQLFRFFFSEEYRWQQQQQQLTLQQEQQELQQLRLCCSLLSPFFLRQEAHCCIELLLQQHKLHARAADMLLLLGVPYYDTLLFSRLLLLLQLPENSPWYPLQQQQKQQMGRPITLQQMQQQLLQQRGAWHAVAVAAAAALQPMQQPLQRCGIEIPPELAAAAAAVDGHLLNAPLLRLFAAVGSAAVAAATGLQQLRRMVPPLLQTVFVAMRGSSAAPAVASRAAAAAAAIYPEVQEQVLLLLCQLVSKAPLQQQALLQIFSCVVLPVLQQQRQQQQLQQSIQMVEVLQLIAQQQQQQLLLLQREQLLLLTKCKQLPRAIQQVLFAGCTDLRAFLGLIF…	6.35755	5.75489	5.97728	4.64386	5.32193	5.08746	4.64386	5.04439	4.75489	4.90689	5.2854	4.90689	4.64386	5.55459	5.88264	4.9542	5.90689	4.52356	6.30378	5.12928	4.16993	5.12928	5.67243	5.72792	4.85798	4.85798	5.49185	5.04439	5	4.80735	4.16993	3.70044	5.20945	5.08746	5.04439	5.52356	6.12928	5.88264	6.04439	6.58496	7	7.07682
EMWEY_00003090	hypothetical protein CDS	ATGAAGACACACATTTACATAAAAAGGCCGAAAATACTGCACTCCCCTTTGCTGCAGCAGCAGCAGCAGCAGCAGCTGCAGCAGCAGCAGCAGCAGCAGCAGCAGGCGGCTGCATGCAGCCAGCGCGTTCCTGCAGCTCGATTGTCCTTAGCAGCCGTAGCAGCAGTAACAGCAGCAAATTTGCTGCATGGAAATATCTGGGGCTCTCTGTGGTCTACTTGTGTGTCTTGTATGAGGGTTTCCCTTCAAGGGCAGCAGCAGCAGCAGCAGGAGGAGGAGCAGGTGGAGCAGGAGGAGCAAGAGCACCAGCAGCCGGCGCGGGGTAGACAACATCGGCGCTGCCAACTGAGCAACGGCAGCAGCAGCAGCAGCAGCAGGGGCAGCAGCAGCAGCAGCTTT…	MKTHIYIKRPKILHSPLLQQQQQQQLQQQQQQQQQAAACSQRVPAARLSLAAVAAVTAANLLHGNIWGSLWSTCVSCMRVSLQGQQQQQQEEEQVEQEEQEHQQPARGRQHRRCQLSNGSSSSSSRGSSSSSFSSSSHSSNNRSSRNSSSSSSENEAPTANPRQLPLLHGSYSRILLRSSSSSKCNSSSTYSSSSSSSSSSSSRCAGVVALRSSKKSKDKKKKKQKKEKKKKSKKKKKRSSSSSSSSSSSSSSSSSSSSDSDSDE	7.96578	7.33092	7.19967	7.07682	7.19967	7.22882	7.50779	6.79442	7.33092	6	7.14975	6.24793	6.91886	7.83289	7.82018	6.58496	7.2384	6.89482	7.20945	6.96578	6.62936	6.98868	8.33985	6.70044	8.10852	7.75489	8.29002	7.93664	7.90689	7.90689	6.93074	7.17991	7.56224	7.40939	7.59246	7.56224	7.82018	7.55459	8.20457	8.2384	9.18735	9.16491
EMWEY_00003100	hypothetical protein CDS	ATGAGTCCTACTCTATCTTCTAAGGACACCCCGACGGAGTGTGGAGCAAAGGGCAACACTCCTGCAGAAGCAGCAGCAGAAACGCCAGCAACAGCAGCAGCAACACCAGCAGCAGCAGCAGCATCTGAGCCTGCACTTCCAAATAAGGGCAGCAGCAGCAGCAGCAGCGGCAGCAGCACCGAGGAATCCCCGGCTAACATGTTTGAGGCTGCTGCAGAGCGAATAGAGCAGGAGCAGCAGCAGCAGAAGCAGCAGCAGAGGAAAAAGCAGCAGCAGAAGCAGCAGAAGCAGCAGAATGGGAATGAGAGTGCATCTATGCAGCGGTTGCAGGAGCAGCTGCAGCAGGAGCGTGAGGCATTTGCTGCAGCACAGCTGCAGCAGCAGCAGCAGCACGAGCAG…	MSPTLSSKDTPTECGAKGNTPAEAAAETPATAAATPAAAAASEPALPNKGSSSSSSGSSTEESPANMFEAAAERIEQEQQQQKQQQRKKQQQKQQKQQNGNESASMQRLQEQLQQEREAFAAAQLQQQQQHEQERQEMREREERIARQATAALQRLRSSHSDELQQQQQQHEQAILELKQEVGSLQQQLQQEQQQRLDKEQELLKHQKQQEDSAATREATERQLEELQQQHAQLQRQHTAAEDELRTAAKKCEALGEELQQQQQQYQQQQQQLLAFKEDLKREAEQREASAAAAEAAQQEKQQLHQQVESLLQQQQVFEQQLKQQQQQQQDLSALKEQLEKHKGEAEDLKQQLQQQQQQQQQQQQQHNEVAAIKQKLEQEQQQLKEQLQQQQDKAADLM…	10.3421	9.99294	9.49185	7.55459	7.82018	7.80735	5.85798	5.70044	5.83289	4.64386	5.39232	5.24793	6.45943	6.71425	6.30378	7.55459	7.94837	7.9542	9.34873	8.04439	7.2384	9.81538	10.6883	7.74819	7.2854	7.29462	7.36632	5.08746	5.70044	5.08746	5.08746	6.44294	5.72792	7.96578	7.20945	7.91289	10.2515	8.40088	9.31967	10.8719	11.3712	11.5172
EMWEY_00003110	SWI/SNF-related matrix-associated actin-dependent regulator of chromatin, putative CDS	ATGGGTGGCTCTAGCAAAGGGGAAGTAGGGAAGCTGCAGCTGCTGCTGCAGCACGGCGAGCGTTTCTTAGATCTTATTTGTAGTGGATCTTATGATCCTTCTCGTGATGTAGGGGAGCAGATACGGGAGCTGCAACAGCAGCAGCAGCGGCAGATGCACCTGCAGCGACGACGACGTCAGCAACTGGAAGAATCAGGAGGTGAAGAAGAGCTCGATGATCCCCAAAACACCAGCAGCAGCAGCAGCAGCAGCAGCGGCAGGAGGAGGAATAGACTTCGTAGGAGCGATTCTTTGCCTACTTCTTCCGACGACGATACAGAAAAGACAACAGGAGGAGCATCAGGTGCATCACCCCCATCATCCCCACGTCTATCATCAACAGTGCCAGCACCAGGGGCA…	MGGSSKGEVGKLQLLLQHGERFLDLICSGSYDPSRDVGEQIRELQQQQQRQMHLQRRRRQQLEESGGEEELDDPQNTSSSSSSSSGRRRNRLRRSDSLPTSSDDDTEKTTGGASGASPPSSPRLSSTVPAPGAGPVTAAAAAAAAATIEFPSCNWMAELRRFCPSLGAVKILGEKEKRKRLLLLLLTACKLVKETQQQYINRRQKQQQKNAAAASRSRTQSPMHTSSSSKQQQRDAEEAAEMDEDEESSQQQHLQQQQQQQQQEGEEEEEQLPEEVNVVVASYEMLMRVKKDVLQEMPPKKEVICFIPLSDMQRTLYRDLLTKNVSALQGGESCGRSQLRNLAIQLRKACNHPYLFEGYEPADEDPFGEHVIYNSGKLRFCDRLLQRLVARGSRVLLFS…	8.88264	8.52748	8.18488	5.72792	6.58496	6.30378	6.20945	6.14975	5.90689	5.32193	5.97728	5.32193	6.12928	6.74147	6.35755	6.18982	7.70044	6.59991	7.7211	8.41785	5.93074	7.40939	8.62936	5.12928	8.07682	7.26679	5.72792	7.69349	6.84549	6.56986	5.20945	4.9542	5.83289	7.65821	6.94251	7.50779	8.97154	8.47978	9.04985	10.1072	10.6421	11.6161
EMWEY_00003120	intraflagellar transport particle protein, putative CDS	ATGAGCAACAGCACAAAGCTCCATGTGCTATTGGGCAACATTGGCTGCATGCTTCTGAAACAGCAGAGGCCCCAAGAAGCCCTGAAGGCATTCAAGGCTGCTTTAGACAACACGCCTCTTACCACTAAAGACCAGCTGGCACCTGAGGATGTGCACTCAAGAACGTCGGCTTTTAATCTCTTTCTTTGCTATCTGGCAATCGGCAACACCGCGCGAATGCACGAGGCCTTCCTTACGATGTTTATGCGCCTACAACAGGCCAGCGCCCCTGTGCCATATCTGGAAGAAGAGGGATGGAGACCGGAGCAAGCTGTTGGGGAGTTCGACGGCGAGTCCTCTACCATCCCCGGTTCTACTGCTGCTGCTTCGGCTGCTGCTGCTTCTACAGGAGCACCCGAC…	MSNSTKLHVLLGNIGCMLLKQQRPQEALKAFKAALDNTPLTTKDQLAPEDVHSRTSAFNLFLCYLAIGNTARMHEAFLTMFMRLQQASAPVPYLEEEGWRPEQAVGEFDGESSTIPGSTAAASAAAASTGAPDEAEAAAAEEEPAEAAEGSEAAAMVQADEAVLKAARCLVLSGEMQPQAAYEAVIASLLQHGFEDLAGELQLELAMQRLREGQAEAAVAAYKGFKPHRLRLLLGSSINLCFVFLLEGDLEQANKYADLALKADRRNPKALVNKGCTLSLQGDEEKAVELFKEAAAIDPHCQEALYNLIVTWRKLRRVWSGWGAGSDTVCLPPWQGQLSSALEALALLASPSIRPLDAAVWSQMGSLCARLDRPQEAFSHYREAFGLRPWDLDAATWLG…	3.45943	2	2.80735	3.32193	3	4	4.08746	1.58496	1.58496	2.58496	3.32193	1.58496	0	4.08746	2.80735	4	4.16993	2.80735	2	4.24793	2	3.70044	3.90689	3.80735	4.58496	3.58496	3.90689	4	4	2.80735	1.58496	2.32193	3.45943	3.45943	3.45943	2.80735	4.58496	4.85798	3.90689	5.20945	6.37504	6.70044
EMWEY_00003130	33 kDa dynein arm light chain, axonemal, putative CDS	ATGAGGAACGGGGCTGCCCGCCAGACGCGTGCATGCGCTAACGGGGCTGCGGAGGGACAGCCAGTTTGCAGTTGCGGAGATAGGTTCGAGTATGGTGCACTGCAGGTTCGCTACGGACCCTCAGTCGAAATATCGGCTGATTCCCCTGAGGCTGCAGCTATCCTCTCCGACGGATATAACGCAGAATCCAGAGATACGCAGGCAGTTGTTGAACGCCTCCGCAGGGAGGCCCAAGGCTCGAGAGTGCCTGTTGAGACAGTCCTCGATGCCCTATTCCCTCCCATAGTGTGGCGTGAGGGGGACCGTCTGTTTGTACAACACGTCAGCACAGCAGCAGCAGATCGCGTAGACGTTCTAAAAACTCGTGAGGACTTAGACGTACAACTTTTAGAACGCCGT…	MRNGAARQTRACANGAAEGQPVCSCGDRFEYGALQVRYGPSVEISADSPEAAAILSDGYNAESRDTQAVVERLRREAQGSRVPVETVLDALFPPIVWREGDRLFVQHVSTAAADRVDVLKTREDLDVQLLERRASETGVCACRYDAILQCFDELIRQVAILCPERALLLLRVKDEIKLTISALEVLCKSSIGFSALKQIQSHATDSDVTQEQASASLEVPL	0	0	0	0	2	0	0	0	0	0	0	0	0	0	1.58496	0	0	2.32193	1.58496	2.80735	0	0	0	1	0	0	0	0	0	0	0	0	1	0	0	0	0	1	1.58496	0	1.58496	0
EMWEY_00003140	hypothetical protein, conserved CDS	ATGGCCACGCCAAGCTCAGACTCCGATGGACCCCCGGAAATTCCGGAGGAGGAAGATCGAATCAACCGTAGAGTTGTCCGAAAGACTTCTTTGGACCTCAATAACAATTTTTGCTGGCACATCAAGGGACCCACACTATCTCATCATGAAACATCCACAGGCACGAAGCGCGTACAGCGCTTTAGCCACCCGGTGCGAGAACCGGCGGCTGTGGCAAAAGGCAATAAGAACAGAAATGATCCCAAGGTTTCCTCACAGGAAGATTTGTCCCTAGCCTTCCAGCTTGAAGACGACAATTGTGTACTCAGGGCTACACCTGCGAACCTCGAGTTCCAACTCGAGTGCACGGATCATGATTCGTGCAAAGCCCTGAAGCCACTTACAAAAGAAGTTGTGTTG…	MATPSSDSDGPPEIPEEEDRINRRVVRKTSLDLNNNFCWHIKGPTLSHHETSTGTKRVQRFSHPVREPAAVAKGNKNRNDPKVSSQEDLSLAFQLEDDNCVLRATPANLEFQLECTDHDSCKALKPLTKEVVLQNTTNYTVSFAVLPPSSNAFSVSCQRKKPFLSAGMVQRVLVSFIPDVYAPQSDFIKVVVSIRSAGDATGVSCNRRESERGKRFQDSLFLTRIPLRAVVRCSVRGDDFVVPPNIESNGRYECEKEDDFIPFSLVSSLDFGPTRVGTVKRRRLVLPAALWAAVEYRVELTRKISAFLVEPLKGIIGPRDPVSLWLQFAPRLNVEYSEDILIFLGRNSSPHRVTLTGNGVPLQTAGHNILVRRKSCEVLESSPQLGAAHVSDPEHCRTP…	4.52356	4.08746	3.90689	3.80735	4.52356	4.90689	5.35755	4.85798	4.08746	6.26679	6.30378	6.50779	6.59991	6.74147	6.98868	6.47573	6.61471	6.6865	5.49185	6.12928	6.02237	3.80735	4.32193	4.08746	4.39232	4.39232	4.9542	5.78136	5.08746	5.16993	6.40939	5.70044	5.42626	6.26679	5.85798	6.06609	6.52356	6.2854	6.67243	6.2854	7.32193	7.30378
EMWEY_00003150	hypothetical protein, conserved CDS	ATGGGGGCCAATAACTCAACATGCTTACCGTGCAAGGTAGCTGGAGGCAATGCGCGCCGGAACAGGCCATTAAATGGTGTTCATGACCCCAAAATTCTCAGCGGACAAGTCCAGGTTCTGAAAAAGGTATCGACTGCTGCAGAACCTCAAGGAACGAGTGGAACGGTTTCGCAGTCGGCCCCTCCACAAGACCCACCTGTCAACGGACCTTCTAGTTCCACTGAGCCACTTCAGGAATGCAACGAAACTCTTCAGCTACAAGAGCCCCTCATCGCACAGTCTCATTCAGAAGCTCCTCAGCAGCCAGTTGAAGTCCAGCGGTTGAAACGGGCTGAACAGCTGCAGGACGAACCATCAGTGCACGAGAGAGAAATCCGACCAGATAACGAGACAGAACTT…	MGANNSTCLPCKVAGGNARRNRPLNGVHDPKILSGQVQVLKKVSTAAEPQGTSGTVSQSAPPQDPPVNGPSSSTEPLQECNETLQLQEPLIAQSHSEAPQQPVEVQRLKRAEQLQDEPSVHEREIRPDNETELKSKPTSSVGISSPKPKDETAVAGKQAREGSPMPQQHINVPSHMLAAGAEAVCLQHHGTQQALLSPHSCSVAHRVAAALRAAAGERAAAAAARAAEAAEAAKAMPNQHGGHPKQDRIFQTESSSAECGALASITGSTEDSTPEQQANTEQEPQRAHQRNSCFPHVSCFSSNDESASEITVRQHAEQYPRKPNGFPSPEQSIISAAKLVGEMFSGAAAAAVALASSTPGQNANEGAEQPLATSGDSCLVAGQGVRQATPAGSDKGGDL…	12.8815	12.2482	12.0345	11.6119	11.7969	11.6786	9.88264	9.26679	9.88722	8.54303	9.49586	8.91588	9.13955	9.36851	9.81218	9.01402	9.51373	9.24555	11.5694	8.99435	8.01681	12.1478	12.7351	12.3761	10.6856	10.5294	11.4712	9.33316	8.7211	8.84549	8.10852	8.60363	8.20945	8.33092	8.37069	8.40088	9.10066	9.20701	9.29921	8.83289	10.2456	9.76984
EMWEY_00003160	hypothetical protein, conserved CDS	ATGCAGCCAATCCCCATTGCCGACCTGTCTGAGATAAAGTCCCTTTCGGAATTGATAAACCGCATGAATGTAGCGGGTTTTAAGGGCCTCCGGACAGAAGCAGATTTTATATCGGTATTTGAAAGCCTTGTCCTTGACTTCACGTCAAATCCAGCCATGAGTCCAGATGACCACATTAGAAGTTTCTTCACTTTTCTCCCTCCTGGTCAATTTATCAGTGGCTTTGAAGTACATGGGCAGTCTCAGACTAACTCCGTTGAAGTTGGTGCAGACGGGGCTTCACCGACATATTCTGGAGATGCTCCAACAACGGACGCCCAGCCCAATGAGACACGACCCCTGAGGACAACACGCTTCGCTAGCAGCCCAAAACATGTTCTTGCACACATTATCAAGACT…	MQPIPIADLSEIKSLSELINRMNVAGFKGLRTEADFISVFESLVLDFTSNPAMSPDDHIRSFFTFLPPGQFISGFEVHGQSQTNSVEVGADGASPTYSGDAPTTDAQPNETRPLRTTRFASSPKHVLAHIIKTVYTHLRGPTCKEAARRLDGATRFLLRNNSKAALMEPLLIYSLIQGNAASAIKFQNVQSSLENTSDDLLQLRDVPQNAMNSSPQAGVYPPLLLVSYVDLAKAGYTNEVKKFENFLKRNADERVVGKKLFGNSLANSNTHERITRLGRAVGVDKALLQKVVERIAHLAMDSSDAASILMPDAPKVAAFLRGVSFFVFEGVFKQNNSYVMPGLPCGGNLTGSMLETLTGKKLGTKYLVYKYTSPLMGNSILPESVWEPDSESQLARYLK…	9.62571	9.224	8.88874	9.32643	9.54882	9.33316	9.25974	8.56605	9.18982	9.7879	9.16491	9.79279	9.22159	9.73978	9.98868	9.25503	9.87805	9.24793	9.03342	9.23362	8.94251	8.03342	8.75489	8.34873	8.90087	8.40939	9.52943	8.43463	8.21432	8.0607	8.92184	8.3966	8.33092	7.85798	7.98299	8.09803	8.77149	9.08746	9.22882	8.43045	9.90238	9.43463
EMWEY_00003170	leucine rich repeat protein, putative CDS	ATGAAGATAACAGAGGACCTCATTCGCCGCAAGTCGGAGCACAATGAAGGATCGTTGGAAGATCTTGAAGAAATAGCCCTGCACCAGCTTGAAATTGAAAAGATTGAGCTCCTTGACCGCTTGTGCAAAGACCTCAAAATTCTTCTGCTACAGAACAACCTGATTGACAGGCTTGAAAACCTACGACGACTAAAGCGCCTGGAGTATCTGAATGTTGCGTTGAACAATATTGTTGTCATAGAGAACCTGGAACGATGGACAGGTTTCAGAAGTTTTACGATCGCAACTTTACTTCAACTGAAGCAACTAGACGGAAAGGTGGTGACTCCTGTTGAACGCATACAGGCTCTGCGAGCACTTCCCGCTTTAAAAGAAGACCTTGCCAAAGAAATCCGACCA…	MKITEDLIRRKSEHNEGSLEDLEEIALHQLEIEKIELLDRLCKDLKILLLQNNLIDRLENLRRLKRLEYLNVALNNIVVIENLERWTGFRSFTIATLLQLKQLDGKVVTPVERIQALRALPALKEDLAKEIRPNDSENAYTRENRKRMYQEMAHKKPFETYNSKGEIRQCNQGRLKFTMDSYSQPGLIVVTFELPRHLSTMLIDVDVHPNYLRVTVKGKVTQLRLPEDISPDNTKVRLLSA	5.97728	5.61471	5.16993	5	5.39232	5.61471	5.16993	3	3.70044	3.70044	5.04439	4.24793	5.49185	6.93074	5.93074	4.75489	5.24793	5.24793	4.52356	4.9542	4	4	5.24793	3.45943	4.45943	4	4.16993	3.16993	3.80735	4.24793	5.35755	4.58496	4.9542	5.70044	5.93074	5.42626	5.12928	5.35755	5.75489	4.24793	5.64386	5.64386
EMWEY_00003180	WD domain, G-beta repeat-containing protein, putative CDS	ATGGCTCTCGTGCGCAGCCAGCTCTTTGCAGGCACTGAAGATGGCCAGCTGCTTCGCCTCGGAACGGATAGACTGTCTCCAGCGAGCCTATGTCAGGTTTCTGGGGCAATTACGTCTCTTGTTGCAGCCCCTGACAGCTCCATGCTCTGGGCTGCTACGTCAGCGAACAACCTTTACAGAATCGATGCTCGGACACTTACGCCTCATCTTAAGCACTCAGCGCATGTTGGGAGCATAAACCAAGCAACGTTTCCGGAGGAGTGCTCTCAAATTCTGGCCACTTGCTCAGCGTCAGATGTGAGATTATGGGATATGAAGACTTACAGAGAAATGCTAAGGATTCAGCTTCCCGGTGTGGAGTGTTTGTGTGTGGCTTTCGCTCCGGATGGATCCTCTATA…	MALVRSQLFAGTEDGQLLRLGTDRLSPASLCQVSGAITSLVAAPDSSMLWAATSANNLYRIDARTLTPHLKHSAHVGSINQATFPEECSQILATCSASDVRLWDMKTYREMLRIQLPGVECLCVAFAPDGSSIISGWKDGRIRAFTPETGKLLFCIEQAHKDGVTAIAATRVGRRLVSGGLSGQFRVWDVHSKSQEMLASKKEHRGRICSLKLRRNDMHVGLFRMPEVLDPRSATYCADEVHIVATGSDRKVHYFDALDGTKIRDFEVAEEGDVNCITYHPKSNLVCTGGDDRFLRLWDYDSGDCIVQARWHADTVRCACFSPDGSVLVSGGDSGVIHFWQISEQIRSKSTEMET	4.39232	4	4.24793	4.08746	3.32193	2.32193	3.16993	2.80735	3.16993	2.58496	4.08746	2.32193	3.58496	3.45943	3.32193	4.58496	3.58496	2.58496	4.58496	3.70044	2.32193	3.70044	4.32193	2.58496	4.16993	4.08746	4.45943	3	3.16993	3.16993	3	3.32193	2.32193	2	4.08746	3.16993	4.80735	4.45943	5.2854	4.39232	5.42626	5.04439
EMWEY_00003190	hypothetical protein, conserved CDS	ATGGATAACTCACATCTGGATTTCGGGCTTCACATAGAAACAGCGCGGCTTCAAGAGTTCTTGGGTCAACTCCTTCGGTCCCAAGAAACTATTCAAAAGCGCCAGGATGATCTGGCATCTGCCTTGGACGAACTGCTTAAGAGGCTTGCTAGTGGAGAAGATGGCATGAGAGAGCAGCAACAAGCTCTGCAAAAGCTGCAAGATGACACTGAACGGCTATCAGAAAGACTTGAAGCATTGGATAAGCTGCGGATAGGGGAGAAGATGGAGAGATACGATAATGATCACAATGATATCAAGTCGTTTCAGTCGCAGATATCTCTGCTTGACACAAAAATCAAAAGTCAAGGAGCTGCTGCGAGCAATTTACAAGGTCGAGTGATGGATGTAGAAAATAAA…	MDNSHLDFGLHIETARLQEFLGQLLRSQETIQKRQDDLASALDELLKRLASGEDGMREQQQALQKLQDDTERLSERLEALDKLRIGEKMERYDNDHNDIKSFQSQISLLDTKIKSQGAAASNLQGRVMDVENKQSNLDDQFKEMVPEFRSLKASQAAATVQCQETQARCAEVERRQDELVNSVENKYENLWKGVEHSLEAISTAELQKYQSDIEALSGKVEKRMNVVICMTTLEGI	3.16993	2.32193	1	3.58496	2.58496	3.16993	3.45943	2	3.16993	3.16993	3.16993	2	3.32193	3.80735	3.80735	3.45943	4.70044	3	2.58496	2.32193	3.45943	0	0	0	3.16993	3.16993	2.80735	3.32193	1	2.80735	1.58496	3	2.32193	2.80735	3.16993	2.32193	3	3.16993	3	3	4.80735	4.64386
EMWEY_00003200	4-alpha-glucanotransferase, putative CDS	ATGGATTTTATGTACGAAGGCCGTAATGCAGGGGTCTTACTCCACTTAACTTCTCTGCCTAGCAAATGCGGCATTGTCGGCGACTTCGGGGAAAGCGCTGAGCCGTTCCTAGCGTACCTCAAGGAAGCCGGATTTTCTTACTGGCAAGTACTACCCGTTGGACCTTGCACCTATTCGCAGTCTCAGCCCGGTTGTCCATATTTGAGCACAAGTTCCTTCGCCCTGAATCCTTTGCTGGTTTGTCCTGCTGGTTTAGTATCTCTCGGTCTTGTCACAGTAGAAGAAGTAAGCCAGTTGGTGACCAAATGGCAGGCAAAGCAAGAGGAGAGGAAAGCCCTTAGAGCAGAATGCTCCTCTCAAGATACGGTTGAATGCTGTGACTTTGTTGATTACCATGTA…	MDFMYEGRNAGVLLHLTSLPSKCGIVGDFGESAEPFLAYLKEAGFSYWQVLPVGPCTYSQSQPGCPYLSTSSFALNPLLVCPAGLVSLGLVTVEEVSQLVTKWQAKQEERKALRAECSSQDTVECCDFVDYHVAKGYKDELLAIAYNAFIRKAPTEEYEEFCKSNKFWLDGYVLFEAIQARHPQASSWLEWPEEFRSYKSLQKNESLLQSLELLKPDQNSSEQKTAGPIEQLLPQFHRFVQFILSQQWSQLRRQANKNGIKIMGDIAFYVNMHSSDAWSNSEMFQMDSTTNKPLYVSGVPPDYFSAEGQLWGHPVYAWEAHERTNFSWWTRRLAKSFEKFDACRLDHFRGFESYWRVPYDFAVQYKSARNGEWVQGPGTKLFDGIFKNMGWENPRVNVA…	4.08746	4.08746	3.80735	5.04439	5.80735	5.64386	5.75489	4.58496	5.58496	4.39232	3.90689	4.90689	4	4.75489	5.35755	2	3.70044	3.45943	3.16993	3.58496	3	2.32193	4.52356	4.08746	5.12928	4.9542	6.22882	4.58496	5.04439	4.39232	2.32193	3.16993	3.16993	2.80735	2.32193	1	0	3.58496	2.32193	3.45943	3.58496	3.70044
EMWEY_00003210	hypothetical protein, conserved CDS	ATGGAACAGGCTTCAGGGAAGGCTGCTGTGCCAGGCAGCAGTGAAAACAGGTTCTTACCGATGGCGTCAGCTACTGAGGCCTCCAGAAGGATGCTTTCTCTGTTGTCTCAGTCACAACTTCGACAGCAACTCGAATGTCAGGTGCGTTACTTCCTGTCGGGAAGGTTGTTGAATTGCGCAATTGAGCGGGAGAGTGTTTATGGATATGGAGGTGCAGATCAATGCGGAGAGGATGCGGAAAAGTCCAGGAAGAGTCTTGTTTTTAAGGCAACTCTCTCGCTTGTTCTTCTTTGGCTGAAGGCTCACGGCCTTGTTCACACAGCTGGAGTACTTTGTCCTGAGGCAGACATGCGGAACAGCGATGTACTGTCGCAAGAGGAGTGTCAGGCCGTTTTACAG…	MEQASGKAAVPGSSENRFLPMASATEASRRMLSLLSQSQLRQQLECQVRYFLSGRLLNCAIERESVYGYGGADQCGEDAEKSRKSLVFKATLSLVLLWLKAHGLVHTAGVLCPEADMRNSDVLSQEECQAVLQLPKDLLRRPSTPCASSALQWNLLDRLIHAASQLGAGQAASLRRSTDPVFAARYRASSAGENRCLPSDGGTSSSCRSGRTDCMQRAKRAKGISCPPRSARKQKIESVVSESVDPPSRNSGVADTKWDEWREMAQNKMLVLEAHLKGLELRESSKRLVAASEDSRHALDQRIATLESAYEKRMRQLERAVDRATGSQQAHAFESQITEHEVRSKLEARLVQQKELEARLAERETNLSKRERLLDDRERDLMRAALRIQKYDLCTEQNE…	6.35755	6.18982	6.10852	6.40939	6.79442	6.74147	6.47573	5.9542	6.87036	5.70044	7.13955	6.71425	6.96578	6.76818	7.50779	7.9542	7.93074	8.06609	6.65821	7.46761	7.08746	6.22882	7.04439	3.45943	7.08746	6.74147	7.09803	6.84549	7.11894	6.53916	6	7.16993	7.26679	7.25739	7.09803	7.56224	9.66	8.41363	9.12412	9.64386	10.4502	10.4988
EMWEY_00003220	60S acidic ribosomal protein P1, putative CDS	ATGGCGGCAGTCCCCACCTCCTCCCTTAGCGACAACCAGCGCCAAGAGCTGCTGTGTACCTACGCCGCTCTAGTTCTCTCTGATGAGGGAATGGAAATCTCCGCAGAAAATATTAAGAAACTTGTCACAGCAGCAGGAGGATCTGTTGAGCCCTACATGCCGGGTCTGTTTGCCCGCGCTCTCAGGAACCACAAAGTCGAGGACCTTATTGCTGGAGCAGGTTCTGCTGCTGTAGCAGCACCTGCAGCAGCAGCTGCTGCTGCCCCTGCTGCTGGTGGCTCTGCTGCACCTGCAGAGAAGGGAGGAAAGCCAGCAAAGCAGGAGGAGCCCGAGGAGGAGGAGGACGCCGATATGGGGTTCTCTCTCTTCGACTAA	MAAVPTSSLSDNQRQELLCTYAALVLSDEGMEISAENIKKLVTAAGGSVEPYMPGLFARALRNHKVEDLIAGAGSAAVAAPAAAAAAAPAAGGSAAPAEKGGKPAKQEEPEEEEDADMGFSLFD	7.26679	7.05528	6.33985	6.32193	6.04439	6.08746	5.04439	4.45943	4.9542	4.16993	5.12928	5.64386	5.45943	5.58496	4.85798	6.44294	7.19967	6.37504	7.29462	8.60733	7.75489	7.35755	8.07146	10.1046	6.58496	6.88264	8.53528	6.47573	5.2854	6.02237	6.61471	5.88264	5.2854	4.9542	5.39232	5.61471	9.10329	8.62571	9.36413	9.74315	10.9418	10.933
EMWEY_00003230	hypothetical protein, conserved CDS	ATGCCCCGGGATGGTCTTACGACCATCCCGGGGAATCAGAATGCTGCAAGTTCCAATTCACCGTTAGCAGCAGCAGCAGCATCGAAGCATTTGCCTCTTGATAACCCTTTTTTGGGACAATCGCTGCCTTCTGCTGAGGCATGCAGCAGCAGCAGCAGCAGCCCCACCAGCACGAAGGAGCAAGATGCTTGCTTCCGCAGCAGCAGCAGCAGCCTGGCAGAAGCCATCAATGGCAGCAACAGCTGCAACAACTTTCTCATGGGCAGCGGCACCCTGACTACCTGGGCAGTGGGTAGCTGCGCTGTTGGAGGGCGCCAGAGCAGCAACAGCAGCAGCAGCAACGGCAGCAAAATGAAGAATGACTCAACAGTTGGCAAAGGAGAGGATAGCAGCGGCTTT…	MPRDGLTTIPGNQNAASSNSPLAAAAASKHLPLDNPFLGQSLPSAEACSSSSSSPTSTKEQDACFRSSSSSLAEAINGSNSCNNFLMGSGTLTTWAVGSCAVGGRQSSNSSSSNGSKMKNDSTVGKGEDSSGFACMQQEQEQQQLGLPRRTCMLPPLFLLNQLIIGHAPDAQELQQGREQQQQKQQRQQHQPQQQPEAEKGGTDTRGDRLNSSNSKSQKPSPVEESLVGSSLSSSNNIRAATETTPEAALPRTATPEEDVARGRGLEAVGSAAVGAAVAADGDAELEALLQRLQIVSAGDRPTPRNSSRVPSLTSSKCVAVATASALRAVPSQGGNAQGAHRQQLLQQQLPQVQQQSLHNAEVEEALEDTPSDAVLCRSSSSTELTLPMHLREDTLGAS…	14.5095	14.0328	13.7693	14.3686	14.4822	14.3793	13.9157	13.3864	13.7942	13.8252	13.9087	14.2519	13.7581	14.0125	14.213	13.6342	13.9492	13.6819	13.8382	13.395	12.6294	13.3153	14.0771	14.8252	13.5665	13.1614	14.3204	13.3266	13.087	13.0447	12.7893	12.9061	12.8492	12.7832	12.5435	12.8933	14.0377	13.4257	13.7655	14.0005	14.8077	14.3207
EMWEY_00003240	hypothetical protein CDS	ATGGTATCCGGCGGAGATCCACTGGGACCAGCTACCAAGACCAGGGGTAGACAGACGGATTACCGGAAGCTCGCCGGTATCCCTCTTGATCACACCAGAAGGAGGCAGACGGAGCCATCCTGCAACGAACCACAAGACATACCGCAGACACCAGAACTTCTACATCCTCAGGACCTACCACAGATTGAGGACGAGGTGCAGTTACAAGGCGGACCGCAGCTAACAAATGAGGAGCAACCTGCCGAAGACCTGACGACACAGGGCGAACAACAACCTCAAGACAAACAGCAGCCCACCCAATCCACAGCATACACTTTAGACTGGCCCTCAGCATATGCTAAGTGCCAGACCTTCAGCGGTCCCTACCAGCCGGCAGCTCAACAGGCAGGACGCATTGTA…	MVSGGDPLGPATKTRGRQTDYRKLAGIPLDHTRRRQTEPSCNEPQDIPQTPELLHPQDLPQIEDEVQLQGGPQLTNEEQPAEDLTTQGEQQPQDKQQPTQSTAYTLDWPSAYAKCQTFSGPYQPAAQQAGRIVQQDIQHRRYSFRYRFPYLQINISGIGLICVPQLPEFLTYILYKHYDHMTAGHRCQKKTYQAISRHYYWPACGNDAILVLVDTLSKITHFIPTRKASSVADSVTLLADRLIRYHGFLDILIWDRDPRFQSEIWTHLCARFNIKRAKSSPYHPQTDGQTERVNRTLEQMIRTYIKSNEKEWEGLLPALELAYNTTHHSSTELSPFEVMIGENRITVADLDILGSLPPTLSPPMTRTFRQLCDRAQGHILRAKWRQKYYADTERREVEY…	5.49185	5.20945	4.16993	4.80735	5.88264	5.52356	6.16993	5	5.61471	5.64386	5.64386	6.12928	5.85798	6	6.74147	5.42626	6.26679	5.39232	4.80735	4.85798	3.16993	5.2854	6.33985	6.2854	6.70044	6.53916	7.65821	6.79442	6.9542	6.96578	6.52356	6.04439	5.88264	5.04439	4.9542	5.64386	5.49185	5.90689	6.08746	5.16993	6.33985	6.39232
EMWEY_00003250	OSJNBa0042D13.18 protein, related CDS	ATGGTGGATAAGAAATCGGACGGGTCGGGGGACAAAAAGATGAGGATGGTTGTTAACTACAAAGAGGTAAATGCTCTCACCATAGCCCCCGACTTCCCACTACCCCCTATCGCCACCATCTTGGAAATGCTGGGAGGAGCTAAGTATTTTTCTTCGCTGGATCTTGAATCTGGCTATCATCAGATTAGGATGGCAAAGGAAGATCGCTGGAAGACAGCATTTCGGTCCGTACTTGGGCTATTCGAATATAAGGTAATGCCCTTCGGGTTGAAAGGGGCGCCTGCAACTTTTCAAGCAAACATCAACACCTATCTACAACCGTTCCTAGGCCAAGGGGTAATAGCATATTTGGATGACATATTGATATATAGCCCTGATCTCCCCAGTCATGCGGAACTA…	MVDKKSDGSGDKKMRMVVNYKEVNALTIAPDFPLPPIATILEMLGGAKYFSSLDLESGYHQIRMAKEDRWKTAFRSVLGLFEYKVMPFGLKGAPATFQANINTYLQPFLGQGVIAYLDDILIYSPDLPSHAELLRKVLGILLANHFYPKFSKCEFARRELTYLGYTVSADGIKPAADKISAVQQCPEVLENDTQVRQFLGTVNYCRMFMGADYARVARPLLDPTRKGVPFRWTEAHTHAVRELKQKLIDYTTLQIPDTTKPFSLYTDYALGAVLEEEGKPIGFLSQTMSPAHIRYSIYDQELLALVTALDKWAHLLRTSEVTAYTDRQALTNLQQLKASKPLRGRTARWLDFRAEFPKLTITYLPGSSNQVADALSRGPRDPTCKAEDTTQGDNNPSFQ…	7.2854	6.91886	7.03342	7.49185	7.85798	7.6865	7.76155	7.02237	7.70736	7.8009	8.11894	7.82655	7.69349	8.33985	8.33539	7.53916	7.7211	7.31288	6.84549	7.07682	6.45943	8.00562	8.48382	8.35315	9.18982	8.71768	10.1189	9.43671	9.17243	9.18735	8.55842	8.16491	8.40514	7.5157	7.62936	7.71425	7.56224	7.71425	8.12412	7.21917	8.59619	8.04985
EMWEY_00003260	PHD-finger domain-containing protein, putative CDS	ATGGAAGAGGAACGGCGCGACTTCGGCGTCGTCCGTGCGACTGTCACGGAGACTCTTGCAGCGGCCGCAGCGCAGGCTGCTAGCCAGCACCCAACGGATCGTGTAGATCCGGTTATTACTCCAGATCCAGAGAAACTTCAAGAAGGTCGACAGCAGCAGCAGTATGATAAGCCACCTGACGAAAAGATTGTTCAAGGGAGTAGCGTCGACTCTCAAGAAGGCGTTTACCCTCCCTCGACGCTGAACGCACCACAACCGGTGCGTTCAGTAGTTGAAGAACCTGCGACAAGTGAAGATAACGGAGCTGAGAACGTGAATGTGGTTGGAGGCCGTACATCAGGCAACGACGGGACAGCAGTCACATCCGGAGAAGTGGGGGCACTGCCTGTCGAAGGGGAG…	MEEERRDFGVVRATVTETLAAAAAQAASQHPTDRVDPVITPDPEKLQEGRQQQQYDKPPDEKIVQGSSVDSQEGVYPPSTLNAPQPVRSVVEEPATSEDNGAENVNVVGGRTSGNDGTAVTSGEVGALPVEGEAGNDANPTEQSEVGATPNRIVETMTEGTVAEPDGLPVDSGEPVAGVDEVGEAAEAESDGKESNDSVCNECGGGGEVVCCDGCVKSYHADCLPVVARPRLRANADDWFCPDCAATAVAPQPTATAVPPSVTVKLPQASSDPRGSKQNIASAPPPVYPPPAPAAPWAPVPSCVPTRRRKTKATEDYETRINVGPNHQVPHLPDFFLARGDSDCLSTLAEQSLTDGAQSQALGPLLVYSPYLMERSKQQCLAERATKSCITSQKDLAEF…	13.5277	12.8965	12.6334	13.4472	13.562	13.4679	13.3229	12.6591	13.2199	12.8108	13.2184	13.2945	13.0355	13.2467	13.508	12.941	13.3929	13.0272	12.7309	12.5425	11.7773	12.5051	13.1774	13.7714	13.1482	12.6987	13.7331	13.111	12.8378	12.752	12.1765	12.5093	12.4414	12.1981	12.3465	12.3974	13.1215	12.9014	13.2285	12.7754	13.8794	13.7125
EMWEY_00003270	40S ribosomal protein S11, putative CDS	ATGTCGGCAACTCAGCAAGATGTGCAGACAGAGAAGGCCTTCCAGCGGCAGCATGGGGCCTCTCAGCTGGCCCTTGCCCAGTCTATGAAGAGAAGGGGAAAGGCGAGATATTGGAGGGAGGTAGGGTTGGGTTTCGCCACCCCTCGCTTGGCAAAGGAAGGCACATACATAGACAAGAAGTGCCCCTTTACTGGAAACGTCTCCATTCGTGGTCGCATCATCAAGGGGATGGTGATTTCTGCCAAGATGAAACGGTGTGTAGTGATTCGCCGCACTTACTTGCACTTTGTGAGGAAGTACAATCGTGTTGAGAAGCGTCATAAGAACGTGACTTGCCATCTCTCTCCATGCTTCGAGCAAGTCAAAGAAGGTGATATCGTCACTGCTGGGCAGTGCAGG…	MSATQQDVQTEKAFQRQHGASQLALAQSMKRRGKARYWREVGLGFATPRLAKEGTYIDKKCPFTGNVSIRGRIIKGMVISAKMKRCVVIRRTYLHFVRKYNRVEKRHKNVTCHLSPCFEQVKEGDIVTAGQCRPLSKTIRFNVLKVESNQVFGNVRKQFRLF	9.02791	8.41785	8.09803	7.31288	7.7211	7.59246	6.98868	6.16993	6.89482	7.66534	7.18982	7.85798	7.14975	7.76155	7.73471	6.45943	7.62205	7.14975	8.26209	6.93074	6.90689	7.69349	8.30378	9.81858	6.61471	6.2854	8.224	6.49185	5.55459	5.9542	7.77479	6.49185	6.30378	6.45943	6.45943	6.45943	7.11894	6.79442	7.64386	6.65821	7.66534	7.8009
EMWEY_00003280	hypothetical protein, conserved CDS	ATGAAGACGAAGGCTCCAAAGGGCTCTGCTGTGGGCTCTGTTGCGCTTTTTGACTTCGCCGCAAGGGAAGAATTCATCACAGGAGCTTCTAAGCGTAAGGAACAACGCAGGAAAGAGGCCCATGAAAGAGCCCTCCAGAAGCAAAAGGAGGAGAGACGACTACTGCGAGCCCAGCGCCGAGAGGAGATCAGAGAGCACATCAACTACGTGAAGCGCAGCCAAGAGCTAGCCGAGGTGGCAGCGGAAGTTGTTACTTCTCTCCAGGGCAAACGCCAAAAGAGGTGTGTTGGCATTGAATCCCGAGGCGGCCACAGCAATACCAGCAGCCAAGCAACGAAACAAGAAGGTGACGCAGCCGAGAGGGATTGGAAGGCTCCGAAGCCCCATCCGGGCCAAACA…	MKTKAPKGSAVGSVALFDFAAREEFITGASKRKEQRRKEAHERALQKQKEERRLLRAQRREEIREHINYVKRSQELAEVAAEVVTSLQGKRQKRCVGIESRGGHSNTSSQATKQEGDAAERDWKAPKPHPGQTSEAVQAVRLLPPPTNDASSSPWHIGSCVSLSLGGFIEPQAAAPPPTARAPHPQQTQSEASGNSKRKQLQNPSTSGTPNVAMSVKKRPQGTPRGAKSGKQKQKKRHKSRGTQRKRRNRK	7.62936	7.19967	7.22882	6.9542	7.26679	7.14975	6.76818	5.80735	5.93074	6.30378	5.80735	6.40939	6.47573	7.04439	7.17991	7.44294	7.15987	7.5157	6.75489	7.21917	5.55459	7.40088	7.69349	7.49985	6.64386	5.9542	7.20945	6.22882	5.24793	5.9542	7.01123	6.88264	6.67243	7.49185	6.70044	7.56224	8.94544	7.46761	8.10329	8.66178	9.42626	9.36413
EMWEY_00003290	hypothetical protein, conserved CDS	ATGCGGCGGCTATGGATCGCCTTCCTGTTGGCTGCTGCAGTTCCGTTGGCGGCTCCCAGAGCACTTGCATCGGAATTTGAAGGCGGAAAGGACCACGGCAGGCAGTCCCCGGAAGGACCCTTTGGAGGGCTTTCCAGTCCTCCCACTGCACAGTCAGGCAAACTGACCCCTCCTCATGAAGAAAATTCAGGGGTTAGCGGGGACCCGTGGAGTTTCATCGCTCCCCTGATGCCTGCAGTGCGGGCCATCGGAGAAATGTTCAAACCGATCATCGACGCGAGCGGCTTCGAACAGGATATCGGGGACATCATTGCGGCTTTAAACGAGACTTCACGAAACCCTCTGTTTCTCTTTGGCATCGAAGACACTCCTCCCCTAACCGAGGGATTGGTCAAGAAT…	MRRLWIAFLLAAAVPLAAPRALASEFEGGKDHGRQSPEGPFGGLSSPPTAQSGKLTPPHEENSGVSGDPWSFIAPLMPAVRAIGEMFKPIIDASGFEQDIGDIIAALNETSRNPLFLFGIEDTPPLTEGLVKNPPMHHGTVQRQQQNSSTSAQLKPSSQPRGSPLLSFRGLFSQDQGAPETQAGPEDGVQTHTAFEKDHRPVQSEEEVDDSSLWRQWDREELDLL	3.70044	3	3.90689	3.58496	4.39232	3	3.32193	3.58496	4	4.39232	5.61471	4.80735	6.08746	5.93074	5.83289	7.04439	6.90689	7.12928	4.58496	6.06609	4.9542	1.58496	2.80735	1.58496	3.32193	3.58496	4.32193	4.90689	4.45943	4	5.35755	5.16993	5.20945	6.02237	5.61471	5.97728	7.63662	6.87036	7.67948	7.46761	8.44708	8.25267
EMWEY_00003300	40S ribosomal protein S2, putative CDS	ATGGCAGAGCGCGGTGGTTTCGGACGTGGCTTTGGACGTGGTGGACCTAGGGGTAGGGGCAGGGGACGCGGCCGTGGTCGCGGACGTGGTTCAGCCGAAGATGATCTGAAAGACTGGGTGCCTATTACCAAGCTTGGCCGTCTTGTCCGTGCTGGAAAGATCGCCTCCATTGAGGAAGTGTACCTTCATTCGCTTCCTGTCAAGGAATTCCAGATCATCGATCATTTCTTCCTTCCCGAAGCCACCTCCCGCCCACTCAAGGATGAAGTGATGAAAATCATGCCCGTTCAGAAGCAGACCCGCGCCGGACAGAGAACTCGTTTCAAGGCATTCGTCGCTATCGGTGACAGTAATGGGCACTGTGGTTTGGGAGTAAAGTGTGCAAAGGAAGTGGCTAGC…	MAERGGFGRGFGRGGPRGRGRGRGRGRGRGSAEDDLKDWVPITKLGRLVRAGKIASIEEVYLHSLPVKEFQIIDHFFLPEATSRPLKDEVMKIMPVQKQTRAGQRTRFKAFVAIGDSNGHCGLGVKCAKEVASAIRGAIIAAKLSLIPVRRGYWGNKIGDPHTVPMKVSGKCGSVRVRLIPAPRGTHIVGAPTTKKILAFAGIKDCFSNSNGSTKTRGNFMKALFDALKQTYGYLTPDLWKPRLYTKSPFQEWSDFLSSTKNALVAA	11.3669	10.774	10.4357	11.1536	11.4035	11.1855	10.9196	10.5028	10.978	10.9001	11.1396	11.3471	10.9958	11.3783	11.5338	11.0815	11.4661	11.1941	10.5245	10.6786	9.81538	10.817	11.3576	11.7674	11.1997	10.8321	11.9582	11.1013	10.7977	10.749	10.6786	10.9001	10.7977	10.4105	10.5613	10.6768	11.5943	11.3168	11.6316	11.4419	12.6715	12.5684
EMWEY_00003310	hypothetical protein CDS	ATGGAGCACGAACACACCGCGCAACGGCTTCATCACCATTCGTCTCGCCTGGGAAGATATGTTGGCACGTTTTTGGAGCTTCTCAACCCGGTGCCACAACTTTCAAAAGACCCGGAGAGGCTGCTCACGGAAGAACAACGCTCATTTCTTGAAACTACAGCTGATCCTCGCAATGCGTACCTGGTTTGGCAAGGAGCAATGAAAGTCGCAAAGGAAGCTGGAACTCACGCAGAATACGTGAATCCTGAAGTGTTACTGCCACGGGCACTGCATCAAATTGAATCGGCCACCCGCGCAGGCAAGTAA	MEHEHTAQRLHHHSSRLGRYVGTFLELLNPVPQLSKDPERLLTEEQRSFLETTADPRNAYLVWQGAMKVAKEAGTHAEYVNPEVLLPRALHQIESATRAGK	15.3419	14.7679	14.5802	16.5491	16.8314	16.7581	17.2324	16.635	17.0182	17.7801	17.4121	17.977	16.6606	17.2881	17.5133	16.3513	16.8329	16.3626	15.2839	16.0224	15.6969	15.102	15.7609	15.0646	17.1714	16.8291	18.0646	17.3257	17.1673	17.2292	17.9397	17.3907	17.0056	15.7364	16.0579	16.064	16.1401	16.5519	16.6746	15.4322	16.8681	16.5818
EMWEY_00003320	hypothetical protein, conserved CDS	ATGGGGAACCTGCTTGGCATTGAAAATCAGGATAAGTTCTGGAAGAGATGCATTGCTAATGGAAAGTCGATGTGGAATGGTCGTGAGGATAGCGTGAGCAAGCGGAGCTTGTCCTTACTGGAAACCGTTGAATCGCTCTTCCACGGGGCCGGAGCTCGTCTCCTTCAAACTCGAAGCCAGCGCGAACAAGTCAAAAGGAAAATAGACAAGATTGCAGCTGTGCACACTAAAATCGACGAGCTTCGCGGGCATTCGCCTGATACGGAGGAGTTCCGAACAGCTCTTGGAAATGTGTCGCAACTGCTACAGGAGGCCGAGCAGGTAGCGGCGTAA	MGNLLGIENQDKFWKRCIANGKSMWNGREDSVSKRSLSLLETVESLFHGAGARLLQTRSQREQVKRKIDKIAAVHTKIDELRGHSPDTEEFRTALGNVSQLLQEAEQVAA	15.913	15.3417	15.1085	17.1032	17.3138	17.247	17.7312	17.1233	17.5864	18.2915	18.1631	18.5472	17.1867	17.8174	18.0461	16.8911	17.3851	16.9567	15.8447	16.5849	16.2842	15.6067	16.3116	15.7913	17.6059	17.3251	18.4976	17.769	17.6235	17.6459	18.3891	17.8376	17.4409	16.1738	16.5943	16.4795	16.5569	16.9607	17.1324	15.8784	17.3263	17.1412
EMWEY_00003330	WD domain, G-beta repeat-containing protein, putative CDS	ATGCGGGGATCCAGGCTCACCGGCAATGTTTTCGTCGATTACAGACGTTTCGCCGTTCGCCGGCTAGAGGACCTGCAGGAGCTGCAGCGACGATACTTGCTTAGTAGCAGCAGGGATGGCAGCATTGCTCTGTACGACCTGGAAGCAGACGCGGCATGGAACTTGAATGGAGGTTTTGGTCCTGAGCCAAAGGTGTACCCCATTGGCTACGTGCAGAGGAGACCTGATAGGCCTCCCAAACGCAACTTGCTTCCTCTGCGCTTCCAACCAGCATCTGGAAGAAGAGTTACAAAGGGACGCACAATAAGCAGCGTTGCAGGGAACAGTCTAGCGTCAAGTGAAAACTTTGTCGGCATAAGGAGGGCTCAAGCAGGCCATTCACGGTCTGTCACAAGTGTC…	MRGSRLTGNVFVDYRRFAVRRLEDLQELQRRYLLSSSRDGSIALYDLEADAAWNLNGGFGPEPKVYPIGYVQRRPDRPPKRNLLPLRFQPASGRRVTKGRTISSVAGNSLASSENFVGIRRAQAGHSRSVTSVEFMPGDNGMFASTGLDKLLKIWDTQAWDCVLDIAVDSPILCCAFERVGFQSKAAFSSTDSVENSVESPAHLPLATGCEDGSVRIFDMRAIRKWDIRRSDACMLIFDKCKPDIEFFRNRCSQSAAFRQLLHTYDVVGGRCSPAPALPYVTVETTELKQAVQSTSSDQGATLDIVARAAADAAFAQEPVFPLPRSSSAGLGFSLVTSGVSHFKTPHLQVPVLPRKRNQNSAGTMPNLGRGSKRTKVEEKAPQQYRFPSSTTAGMRGSL…	9.96867	9.17991	9.224	8.65105	8.78136	8.66534	8.37938	7.7211	7.98868	9.44915	10.0954	9.9571	11.4041	11.6724	11.5943	11.207	11.668	11.255	9.33316	10.2444	9.27146	9.15228	9.7879	7.99435	8.65821	8.49985	8.84235	9.24317	9.04712	8.91886	10.8313	10.9054	11.0808	12.0691	11.9207	12.1	12.4808	11.5162	11.8997	11.6996	12.4727	12.1154
EMWEY_00003340	vacuolar ATP synthase subunit G1, putative CDS	ATGCATGCATGCGCTCGCAAGAACGCAACGTGTGGATACGGCACATCCGGTACGCCCGAGTTCCTACCGGTTTTCAATGGAACGTTGAAATGGTTTTATGTTATTCGCGGAAAAGCTTTCGGGCTCTTCCTTGGAGGACACTTTGGAGTTCACGGCAGCCCTCGTCTTCGGTGCCACCGCCTGCAGAACATGAAGACTTCAAACGCTTTGATCCAACAACTGCTCAGGGCAGAGGAGGAAGCCGAGCAGATTGTGCACAAGGCAAGAGAAAACCGTGTCAAGATGTTGAAGGACGCTCGCGCATCCGCAGAGGAAGAACTCAAAGCATTTCGCCTGAAGGAGGAGGAAAGGTTCAAAGTCGAAGTTGAACAGCGCCTCGGTCAGGACGATTCCCTGACT…	MHACARKNATCGYGTSGTPEFLPVFNGTLKWFYVIRGKAFGLFLGGHFGVHGSPRLRCHRLQNMKTSNALIQQLLRAEEEAEQIVHKARENRVKMLKDARASAEEELKAFRLKEEERFKVEVEQRLGQDDSLTNELADRTKADIEIIKKDYMANKDGVLAFISGKVLDVDTVIGPKKVSILRNYAERGVDP	10.1948	9.76653	9.52552	8.33539	8.70044	8.81698	7.40088	6.71425	7.43463	7.54689	7.45943	7.80735	6.22882	7.02237	7.93664	7.40939	8.04985	7.24793	9.00562	7.14975	7.02237	9.60548	10.1059	9.41785	8.22882	7.80735	9.11114	7.55459	6.93074	7.16993	7.44294	7.22882	6.44294	6.91886	7.45943	7.18982	8.41363	8.32193	8.67596	7.78136	9.33092	8.93074
EMWEY_00003350	hypothetical protein, conserved CDS	ATGGCCCTAAATGAGGGGCTTGCATTTTCTAGCGGCAGTGTGACGACTGACGCCACCTCTGCCCCGGGAGACTGCTTGCGAGGCCTCAGCGACTCCAGCGTTGGGCATCTCATCGAGCCCCTGAACTTCCAAGGGGTACGTACAAGTTTGGGTAGTGGAGGGCCCTCTAATGGTGCAGACGGCGGCAACGAAGCACCCTTTCTCTATCGCCTATCTGAACAGGTCGCTGCATTGGCTGCTCTCCTCCGACCAACTCGAACTAATAGTGAGAGAGTCCCGCAACAGTTGCCTTCAGGTGGAAACACCTTACTGCCTATTCAGCAGGCAGGGCATCCCCTGAAATACCTGACTTTGGCATCAGGGTTGTTGACTTGCATTTGGGGTTGGCGCGCGGGGCGG…	MALNEGLAFSSGSVTTDATSAPGDCLRGLSDSSVGHLIEPLNFQGVRTSLGSGGPSNGADGGNEAPFLYRLSEQVAALAALLRPTRTNSERVPQQLPSGGNTLLPIQQAGHPLKYLTLASGLLTCIWGWRAGRSIERVVARRYADIAYQIRRPDALSARISAFKFLVLGGLVLPGSAVAFASLQMEATHPAGKAGDSQATQEEPDTQSNASIRRRAVLAEIVPVSLQVDMRRLVSSADDIGLTVSPA	8.61471	8.2854	8.01123	6.97728	7.34873	7.27612	6.59991	5.9542	6.37504	7.02237	6.33985	7.18982	5.90689	6.26679	6.74147	6.47573	7.02237	6.08746	7.50779	6.44294	5.39232	7.86419	8.8857	9.87036	7.24793	6.58496	8.08746	6.30378	6.16993	6.47573	6.39232	6.16993	5.49185	6.06609	5.42626	5.75489	7.27612	7	7.42626	7.45121	8.44294	8.28077
EMWEY_00003360	hypothetical protein CDS	ATGCATGCTGCGACAGCCCCACATTGTGCTCGTGGAAAGGGAGGGCAGTGCACGTTGCGGTCGAATGGAAAAGCGAGAAATACTTACGGATTGCAGGAGTGGAGCCACTGGACAGACAGCGTTGGCCACTCCAAGATATGTGACATGATATGCCTGTACAATAGCATGCAATTACTTTGCCAGTTTCGGTGGCTGACGCGCAGTGAAGTTGTGGGTGTGCCCGCAGATGACTGTGGTGCCGCTGCCGGCAATGTTGGCCACTCCTCTTTGCTCATGGAGGTCCCAGCGGGAAGCGGAGAGTTCTTCAGCCCTGTGGAAATTCTTTTGCAGCGGTTGCTGTCATTTGTAGGAGAAGACGCTCGCGATGCAGTTGATGCTGCCACGCATGGTGTCGGCTCG…	MHAATAPHCARGKGGQCTLRSNGKARNTYGLQEWSHWTDSVGHSKICDMICLYNSMQLLCQFRWLTRSEVVGVPADDCGAAAGNVGHSSLLMEVPAGSGEFFSPVEILLQRLLSFVGEDARDAVDAATHGVGSSAANVTEPPRERRRLSDCNDPLPAAAPDTAGSFPCRCFAASCFAASIFPCRGIPQVLPPKQDFLMESARCLEVPEAAETGVPSDAPQASTIIGDAGSVLVLDIPKNTSKGNTTNL	6.58496	6.24793	5.49185	6.96578	7.01123	6.71425	6.35755	5.90689	5.83289	7.27612	7.49985	7.79442	7.21917	7.31288	7.62205	7.34873	7.37504	7.11894	5.90689	6.44294	6.04439	6.10852	6.67243	6.88264	6.39232	6.08746	6.97728	6.91886	6.72792	6.24793	7	7.12928	7.03342	7.72792	7.29462	7.19967	7.91289	7.62205	7.85798	7.53916	8.42626	7.65821
EMWEY_00003370	WD-40 repeat protein, putative CDS	ATGTTTACTGCGGGTCTTTTTTGCGTTGCAGACTACCAAGGATTTGAATTTGGCGATGAGGACACCCGAAAGTTCACCATTACCGCCCGGATTCCGCATGAAGGCGAGAGCAACAGGGCTCGCGTTTACCATGGTAACGACACACTTATAGCAAGCAAGGCAAACGATGGCTGCGGAGCGACTCCAAGGGGCACGGTAGTTTATTTTGTTACGTACTGGTGTGCAGTTTATCTGTTTGATTCGTGCAAATTCGGCCCTGCGCTGTGCATATCCGACTCCGAGTCCGAGGACAGCCAATGCGCCTCACAGCGTAGCCAGATGGCCACCGATGCGGAGCTCATTCTGACGGGGCATACGACTCAAGGATGGGGCCTGGAGTGGAGTCCAACAAGAGACGGG…	MFTAGLFCVADYQGFEFGDEDTRKFTITARIPHEGESNRARVYHGNDTLIASKANDGCGATPRGTVVYFVTYWCAVYLFDSCKFGPALCISDSESEDSQCASQRSQMATDAELILTGHTTQGWGLEWSPTRDGWLASSGDDGLVCIWDTRASCGKGKSISPLHRLVGSSNRSALQDVAWKRGHDAGEVIVAVGDDGELNMWDLRAGALPVHRQPCNHSCANVLALNPMAPNVFATGGADAGVSVWDFRDLRRPAHRLLYIENEALTSLKWHPQNKAVLAAGTTDRFVRIFDCSLIGAEQSPEEAEEGAPEVIFVHGGHVAGITEIDWNPLGDKFPWVIASASEDNVLQIWQPSVKAFEAEEADFICDEGSMDEELLD	9.81858	9.33539	8.93074	9.68124	9.80413	9.80735	9.41363	8.59619	9.21917	9.73809	9.93958	10.4157	10.0634	10.3945	10.4818	9.86882	10.2889	9.90087	9.14466	9.59432	8.69	8.96578	9.31061	10.0526	9.47371	9.12153	10.0389	9.55459	9.04439	8.93369	9.82972	9.77808	9.97871	9.92778	9.88417	9.91139	10.5187	10.128	10.3869	10.2046	11.0546	10.7185
EMWEY_00003380	hypothetical protein, conserved CDS	ATGGCAACTATCCCCTCAGTCCCAGAGTCCGCTGCTGACAAACATGATGTCCGCTGGCCCCCGTTGTTGCCACAACAAGACGAGTCAAAGTCGTCGTTCTGGCAGGCTGACGGGTCTTTCAGCTGTGACTGGGCAGCCCTAAGGGCAGGCGAAGCATTCTGCTCTTCCGTGAATGCTTGCTGCGCGTTCTGTCTTTCGCGGGCCCTCGGAGGCCCCTCAGAGATGACCTACGCCTTGCTGGAGAAGCTGCGCGCAGGGGCGAAAATGGCAATCAAGGAAGAAGTTGGCCATCTTATTCAAACGGTCAAGGCTTCGGCTGCGAGCGGTGCAGTTGCTGCAGGGCAAGACGGCAGCAACGCCTCGGAGGCCCCGGAGGATTTGACCCAGCAGCTTCTCAAG…	MATIPSVPESAADKHDVRWPPLLPQQDESKSSFWQADGSFSCDWAALRAGEAFCSSVNACCAFCLSRALGGPSEMTYALLEKLRAGAKMAIKEEVGHLIQTVKASAASGAVAAGQDGSNASEAPEDLTQQLLKHPALQAVAFLSVHERRLAVFELSAELLNKQQRLLLATERVRALEKIREDPTFGIVERAQQQLPPSSIDANIATYKESLSFIADKCNKLAHLTQLIQQQYPQPQIGLVRPSWEAGQLVGTAGDTLHAPADSGLLGALRELQTPHASMHSPHSLRARGSSHGASPVVQTEDLGAAPRCRKPPVGDEDARPRGQQKGAPASGRRNRSPIRPGNQRATREPPVSSARGGVPPASLTSPNSRYTNNGSMEPGNNKRTREPEETALKSGWRR…	10.9708	10.444	10.1046	10.4019	10.5962	10.4179	9.83447	9.3015	9.75154	9.66356	10	10.2946	9.93811	10.207	10.5362	10.0028	10.2336	10.0389	10.1189	9.70044	8.87652	10.0498	10.6027	11.2556	9.80896	9.38802	10.4346	9.16491	9.01959	9.14211	9.32418	9.40939	9.34873	9.23122	9.45327	9.40301	10.2609	9.94398	10.2216	10.1836	11.0855	10.8009
EMWEY_00003390	hypothetical protein, conserved CDS	ATGGGGGAGGCTGCAGAGAGAATACATATAAAGAATTGTTACGCTGAACCATGGAAGGTCCCGTACTCGGATATTCGCTTGGCGAGCAAGCAGACGGAGTCAGTCGGAATGGCGTGCAGCTATCGATATGTTGCTGCCCCATGGGACGTTGGTGGGGGAGGCATGATGGGCCTGATTAATCTGGCGGACTGTGGCAGGAATCCTCCAGTGACTAAGATAAAGGGACACACAGGATCTATACAAGACCTTGCATTCAGCCCTTTCTATGAGTCGATTCTTGCCTCTGGATCAGAGGACATGACGATCCGTATTTGGGACGTCCCTAGCGATCCGCCTCCTGGGCACGAGCTAAAGGACCCCGTGGCCATACTGACGGGGTCTGCGAAGAAGGTCATCGCT…	MGEAAERIHIKNCYAEPWKVPYSDIRLASKQTESVGMACSYRYVAAPWDVGGGGMMGLINLADCGRNPPVTKIKGHTGSIQDLAFSPFYESILASGSEDMTIRIWDVPSDPPPGHELKDPVAILTGSAKKVIATEWNPVADFILASGCFDGAVALWDVDSASLVSSIQLSDSVLSVKWSNCGDTLATTSKDKALSIIDPRAKNIVASVNCHEGPKATKCCWIDGFAGAAGHVLTTGSSKTNVRELHLWDIKNIAKPLLRLEIDRGSQPLYPIFDETLGMLYVAGKGDGNLRYFQFFAGELRRVDEYRSNVPIKSFCFIPKLAVDQKRAEIGRMLKNENGKVLLPVSFIVPRKNMDVFQADLYPPTPGVDAALTAAQWLSGENGEVKRIAHQPGNIPQFK…	3.45943	4.80735	2.80735	6.76818	6.50779	6.87036	8.45943	7.40939	7.59246	10.6321	10.9263	11.0881	11.5053	11.7313	11.9159	11.7351	11.7748	11.7394	8.35755	10.4635	9.73471	4.08746	4.70044	4.58496	7.58496	7.41785	7.5157	9.74315	9.33985	8.99718	11.3315	11.5512	11.5699	11.8082	11.8305	12.0116	13.1201	11.8603	12.5824	12.5786	13.3719	13.3378
EMWEY_00003400	hypothetical protein, conserved CDS	ATGGCGTCCACAAGAAGCCGCCGACTTTGCGCCTGGCGTGCCGGGCTGGTCTGCCTCGCCTTCCAGTTCACTGTGGCTGTCATGCATGCTGCAGAAGACCAAGAGGAGTCTTCGGAGTCAGGCAATTCGAACTTTGACGAAGGGGCACCTCACATTGCTCCGCTTTTAACATCAAACCACATGTTGGACCCTCAAAACCGGTTTGGCGAGGCACCTGTGATCGAACTCGCGGATTTAGTGGGGCGCCTTGAGCATGAGGAGAACGAAATGTGGTCGACTGTAGAAAAGGACCACGACCTCATGAAGGAGCTGGTGCAGATACCCATGAATTCGTTGGAGCTCGGAAAACAGCAGACCGATGCGATAGAGCGAGTCATAAACGGACTCAAGAGGAAAATC…	MASTRSRRLCAWRAGLVCLAFQFTVAVMHAAEDQEESSESGNSNFDEGAPHIAPLLTSNHMLDPQNRFGEAPVIELADLVGRLEHEENEMWSTVEKDHDLMKELVQIPMNSLELGKQQTDAIERVINGLKRKIAMFRWQYRELLELISSTAIQNAGATRERLGKLRMRVSDAVRMVSVIALEEFGAFASRLKSTPKERVLVAREYGAEMALSTHRVELMERKYKQLCDAYDKIVERVQHWDKELTAHSIRMSERAMEEMRIQMDSYASAAGAAMSVKETEFTRFVKNSRMEELYFQSIIEDCTEQLSSKGVAVIDVSKARDPTNPGVSTAGGWISKIIEAISSLNSSWAIYPAFVHVDEQDTRYPGGSGRLQLQPSVRTIQAAVEPLFKEPGLSQYSVI…	7.3837	7.04439	6.47573	7.2854	7.31288	7.55459	6.55459	6.08746	6.53916	7.39232	7.46761	8.09803	7.55459	7.90087	7.65821	9.33316	8.99718	8.94251	7.37504	8.82018	7.98299	6.85798	7.76155	7.59246	7.41785	6.82018	7.39232	7.44294	7.15987	7.18982	8.08746	7.73471	7.82655	8.3443	8.33092	8.45533	10.9794	9.7211	10.3966	11.056	11.8895	11.7586
EMWEY_00003410	U5 snRNP-associated 102 kDa protein, putative CDS	ATGTCTCGATCGCTGCTTCCGGGTGCTCGAAAGTTTGTTCCCACAGGAGCGAATGATACTCCACTCTCCAACTATGTACCCGGCCTCGGCCGGGGAGCTACTCCCTTCTCTACACGAGCAGAGACGGCGCCCGCCCCCACAGTACCCAATGCAAAGCTTAGAGAAATGCGAGACGCTGCTTCTCGCGCAGAGAGCCAGAGGCGAGCTAATGAGCTCTTTGGGAAGCCCCCTCCTGGGTATATTCCCGGCAGAGGGCGCGGCGCCACAGGGTTTGCTGGGGGTGTTAGTCGCGATGATTCCATTGACTACACCCAGGGAGCGGCAGATAAAAGTGATTTGAGCGACGCCAACTTCGATCCTTTCACAGGCTACGCCGAGAACTTATTTAATGACGCAGAG…	MSRSLLPGARKFVPTGANDTPLSNYVPGLGRGATPFSTRAETAPAPTVPNAKLREMRDAASRAESQRRANELFGKPPPGYIPGRGRGATGFAGGVSRDDSIDYTQGAADKSDLSDANFDPFTGYAENLFNDAEYDEEDRVADEVYESIDQRMDGRRRSRREARLKEEIAKLRAEKPTIHQQFADLKKGLTTVTQEEWESIPDIGDYTLKRKQKKQQMLTPASDRGILEARNRESFSNSIASAGSATPIGFGMATPLMAGGMSTPLGLQTPLGIQTPLGLRTPMGSSTPSLNDLGEARGTVLSVKLDKVMDSISGQTVIDPKGYLTDLNSMQLQSDADIADIKKARTLLKSVISTNPNHAPGWIAAARLEELAGKLQTARELISLGCQRCPKSEDVWLEA…	12.8688	12.3449	12.1599	12.5377	12.7746	12.7232	12.3174	11.7283	12.187	11.7474	12.3049	12.284	12.0272	12.334	12.617	11.9586	12.2024	11.9458	11.7875	11.1966	10.5498	12.0701	12.6994	12.7476	12.2366	11.8285	12.8174	12.0731	11.8388	11.7515	11.1984	11.672	11.5053	11.2378	11.2312	11.318	12.2324	11.9285	12.2024	11.7756	12.8937	12.4046
EMWEY_00003420	amine oxidase, flavin-containing domain-containing protein, putative CDS	ATGCTGACTCACGGGGACGGGCTTGGTGCCCCGGAAGAGAAGGCCAGCAACCATTCACGTGACCGCCACTGCTCGGAAAAAGAGGAGGATGAGCAGCAAGATATTCAGCAGAAACAGCGACCTAGAGCGCACTCAAGAGGTCATCAAAGTTCGGAGAGAGAAGTGGATATTAAACGGCAGACCCAACGCCACAAGAAGCCCCAGGAAGGACAGGATGATTTGCCTTCCCTCCCAGCCCCCTGTGAGGAGTCAGTTCAAGGGACAGGCGGCCATGAAGCTCGTCGTCGACGCCGTTTGGAGCCATCTTCACCCGGGCCTGAGAGTCACGCCCCTGAATCGACTGCGAAGAGAAAACGTACCCCAAGCCGTCGCGTGGTGGAGGCTGCTGAATCCGCCTTG…	MLTHGDGLGAPEEKASNHSRDRHCSEKEEDEQQDIQQKQRPRAHSRGHQSSEREVDIKRQTQRHKKPQEGQDDLPSLPAPCEESVQGTGGHEARRRRRLEPSSPGPESHAPESTAKRKRTPSRRVVEAAESALLLEEVMASEDLAARSAPSRPSRFPADYRDAPPDDLASSYLEAYGGGAACFGETTARVGALSVPVHENQRLAGSSDLYRALEFEENAKDWEPQTGSRKGIGPGGAQRHLTAVAEEIPLYRRPLFGAVEPRDLLGFGVPLREVLGTRDKHRVQQQREQPDQEVDTSGEANVQREGQPYSHEASQQKQHREGEVPSFVVDVAVVGAGVAGLAAAAYLRRCGASVVVFEGRHRVGGRTFSSVMPERVLPDGRKVERVVIDLGASYMHCVT…	9.00843	8.56605	8.07146	8.71425	9.19967	9.00843	8.03892	7.50779	7.58496	7.5157	7.94251	8.24317	8.75489	8.74819	8.54303	10.7168	10.5469	10.5736	8.69697	9.31515	8.45943	8.51964	9.46964	9.54496	9.00282	8.67243	9.4818	7.88264	8.08746	7.59991	7.96	8.0607	7.74147	8.98584	8.44708	9.08481	11.4273	9.83131	10.5216	10.978	11.5162	10.9285
EMWEY_00003430	hypothetical protein CDS	ATGAAACTGGCGGCGATGAGTCACGAAAAGGGACGTGTGGCATTTGTGAAGTCTTGCGGGAGTTCAGAGGGTCCCGGCATTGGCATCGTGACAGAATACCCCAAAGAATACACTTCCTCCACCCTTGGAGGGGCGTGGGCTGGACAGTCAAGCTTTGCAGAGCTCAACTCACTGCAAACGAGACGCAGAAGCACTTCCATGGCAGGCAGGGGGAAGCAGCGGATACGTGAGGAGGACGGCGTGGTATCATGGTTACAACAGGATGATAAAGTTTTCTCAGTAGACAGCATGACTGTCATTTCCCCGCTGCCTGTGGACGACAGTCTGGCAATATGCTGGAACTCCTTGAGGACTCCCACAGACAGGCTGGAAGACTTTACCCTTGAAATTGGCAAGGCG…	MKLAAMSHEKGRVAFVKSCGSSEGPGIGIVTEYPKEYTSSTLGGAWAGQSSFAELNSLQTRRRSTSMAGRGKQRIREEDGVVSWLQQDDKVFSVDSMTVISPLPVDDSLAICWNSLRTPTDRLEDFTLEIGKALGYGVSEVNAFCTSGSVCGIDVITKGSLLDEDVLLIRAFKGFCGYEAAVALELPGEGKFSHLSETTYAFSSPVDPKEPELATYELCWCDEHSTPDCNVTDFVEHVGSLQIQTMKQLQVICIRDANGECKISLPASMDRDSLVYISKLTSTSPACTSPVYLLPTNLGVVNGDELEISVAVSSLEAAGLVGVSLAICWTQHGNISTDSIPLWNSSFLGTLVFIDPKASANTTYVGLPPIVRVDVLGLAGEQSSQVDLPLPLQQLYLKD…	14.1459	13.6746	13.399	13.4534	13.6656	13.6227	13.1293	12.7568	13.0529	11.2354	12.7482	11.8684	12.896	12.8865	13.2553	12.4424	12.7684	12.5639	13.0593	11.8341	10.5206	13.4169	14.2326	11.5575	13.5003	13.194	14.1655	13.0673	13.0668	12.9996	11.3292	12.4202	12.5845	12.3371	12.137	12.5265	13.3464	12.7434	12.9304	12.9029	13.8218	13.2007
EMWEY_00003440	hypothetical protein, conserved CDS	ATGGAGAGCAACTTGGATTTGGTGCGGCGTCTGTTGCGTGGGTCGCAGCAGGCTGCTGCCTCTCAGGCTTCGCAGGCATCTTTGGCGGCCTCTCAGCAGCGCGCCTCGGCGGGCCCTCGCGGGGGCCCCTCCGCGTTTAGCTGCAATAGCTGCGGTAGCGGCACACCCCCTCGCATAGACCACAGCGGGTTCTTGATATGTTCAGACTGTGGGGCTATTCAAGAAGGAGAGCAGCTGGGTACAAGAGACGAAGAAGAAGAATTTGAAATGCTGCAGTCGACTCAAGCAATGGGAGCAGCACGTGTTAGGTCTCATGACCTGCTGGGGTCGGATGCTGTTGCTGCAGCGCTTGCTGCTGTGGGGTTGCGGGGCCCCGGAGCCCCCCAAGGTCACCCCGAT…	MESNLDLVRRLLRGSQQAAASQASQASLAASQQRASAGPRGGPSAFSCNSCGSGTPPRIDHSGFLICSDCGAIQEGEQLGTRDEEEEFEMLQSTQAMGAARVRSHDLLGSDAVAAALAAVGLRGPGAPQGHPDEGAAATDTPPATLPAASAAAAAAASQMVFNEDEDAEGQEEWGEGGRGAGASGAGDASAAAVAARVSRQQQQALGNYWQQPLLWLNAEEAAGETFGPDGAVSDAALLRCWALLLQSCCRLLQQEFGVSDLLELEARKVLLQYLGFLARHELPVETFFCSISSNVVKVPAGRVVSHAEQVAKELQKEQQQLLQDPSVPPLLKTVVGFMGLDRLAYVQRLLPARQHKRETFSRRRLRLLTRVESSTPPPAGGAAATAAAPATATATGTA…	4.58496	5.12928	5.83289	5	4.85798	5.32193	5.16993	4.16993	5.08746	4.58496	5.70044	5.70044	5.35755	5.61471	5.58496	5.61471	6.14975	5.16993	5.93074	6.47573	6.06609	5.75489	5.45943	6.26679	5.08746	5.16993	6.08746	5.49185	5.55459	5.12928	4.39232	5.12928	4.90689	4.08746	2.80735	5.04439	7.93664	6.83289	7.54689	8.74147	9.47573	9
EMWEY_00003450	zinc finger, putative CDS	ATGTACTCTGGAACCCCTTCTCCCGCCTCCTCTGGGCCGGGCCCTGGGGTAGGGTCGTGTGCAATGCCTGGAGGAGGTGCTGGCATGCCAACGACTTCTCCCTTGGGCCCCCCTGTTTGTTCAGGGGTGCCTCCAGCCCCTCCGACGCCGCCAGGCCCGCCGGGCCCCCCCGGTGTCCCAGAGGGGACCCCATGCGAGGCGCCTCCTCCGCCACCGCCGCCTCCTCCCCCTGTGAGGCCGCGGGGCTTGCAGAGGCCGCTGAAAGAAGGAGACTGGGAGTGCTCAGACCCAGCGTGTTTAAATGTGAATTTCTCAAAGAGGACACGGTGCAACCGATGCGGGAAACCTCGACCAAAAGGAGTGGGTGGTGCGGTGGGGGCCCCTGGAGGGGCTCCCGTG…	MYSGTPSPASSGPGPGVGSCAMPGGGAGMPTTSPLGPPVCSGVPPAPPTPPGPPGPPGVPEGTPCEAPPPPPPPPPPVRPRGLQRPLKEGDWECSDPACLNVNFSKRTRCNRCGKPRPKGVGGAVGAPGGAPVRQGDWSCGHCGNLNWARRSSCNICNAPKPSAFDEPRMGRGGGHFDLQDPNDRREHDSDEETFDEFGRKKRHKAPRQQPQQQQQQLQQQQQQQQKAGEEETIKLVFPPAPIRLPESDESEESDGEEPRPRSSSPDWKRRSRSRERRSRSRERRSRSRERRSRSRERRSRSRERRHRHSRSRERDSRRSRSHERSRR	3.58496	2.32193	3.16993	2.32193	2.80735	1.58496	3.16993	2.32193	2.80735	1.58496	2.80735	3.45943	3.90689	3.16993	3.16993	5.61471	4.39232	4.80735	3.80735	4.80735	4.52356	3.32193	4.08746	3.58496	2	3.45943	3.70044	3.90689	4	3.45943	2.80735	2.32193	3.58496	3.32193	2.32193	4.24793	7.79442	6.14975	7.17991	8.04439	8.95128	9.17742
EMWEY_00003460	hypothetical protein, conserved CDS	ATGGGATCACGAGTCTGTGTAAAGCAACCAACAATGCTTTCTATGTATTTCTTTAAGGGCAGACTTGCCCAATCTGTCTTAATATTCCTTTCAGCTGTTGCGCTGCTGGCTACCGAGGTCCATTTCCTTGTTTCTGCAGTCCCTCATGGGACCTTCGGCGACCACTGGGCGAACGGTGTGCCATCCAGCCCACCGCCTCTCCAGTACCTCAGTCAGCGCATTTTATTGAAAAGTGTGGAGGAAAATGCTCTCTCAGGGGAAATAGAGGGCAGCGCCGCTGATGTTGCGGGGCATAAGCGAGATGTGTTTACTAAGTATCCCGACAATGTTGACGAGACCCTCGGCCTCGATAGCAGTTTTAACCCGGCATCACTGACGCCCACTTCAGGCGCTCAGGGA…	MGSRVCVKQPTMLSMYFFKGRLAQSVLIFLSAVALLATEVHFLVSAVPHGTFGDHWANGVPSSPPPLQYLSQRILLKSVEENALSGEIEGSAADVAGHKRDVFTKYPDNVDETLGLDSSFNPASLTPTSGAQGPHEFGESIQVEKLQPQLRAQQHEDGSDAESGDWEWAAEDEWTAEEQQKKEQQQQEQHDQDDKGNDNDDQKLNAGGGVVPQWHLEKPAAEDDLSVLTNAGPSGAGRRTSDRVVGQGSEQQWTQQRQNRNGQQLEHDMNGWFGRPSQQPQQQPLPPQQQMLPPNRNPYGRGGEGGRPNPGPPINGQGSSRGPSGGPFGVPSGGPFGGPPGGPFSGPSGGPFGAPTGGPFGSPSGVAFGGPPSAANGVPPFGQRDGPANGPVGGSSFGH…	15.5328	14.9699	14.7839	15.5249	15.6237	15.5348	15.537	14.9067	15.3715	15.5948	15.9133	15.9679	15.7745	15.9792	16.241	15.4434	15.8773	15.4959	15.0414	15.2511	14.5984	14.7104	15.3935	16.22	15.316	14.8602	16.1932	15.5896	15.3386	15.3016	15.2557	15.5555	15.4982	15.3037	15.3449	15.4648	15.8183	15.6752	15.9524	15.4723	16.6362	16.2415
EMWEY_00003470	protein phosphatase 2C, putative CDS	ATGGGCACTTATCTTTCCAGTCCCCTGTCGGGGAAGGAGGTCGCTTCGGGGGCCTGCGAGTCGATGGGCCTCCGCTGGGGTGTCTGCAGCATGCAGGGCTGGCGCGTCTCTATGGAGGACGCCCATTTGGTTCTGTATGCCAAAAGAGTAGGAAGTCCCTCAGCAGCAAGTACGGGGGGAGCTCCCCCCTACGCTTCTCCACGTGATGGGGCCCTTCCAGATACAGCGGGGGCCCAGCACCAGCAGCAGAAGGACGAGCTTAGCCCACTGGGGCCAAGACTGCCTGCAGGCGGGGTGCAGCAACATCTGCTTTCTCAGCTGCTCCTGGGATCAGGATCGGGACCCGGACTGGGAGCGGGACCCAGCCTTCAGCGCAGTACGGACAGTTGTTACGTTTTC…	MGTYLSSPLSGKEVASGACESMGLRWGVCSMQGWRVSMEDAHLVLYAKRVGSPSAASTGGAPPYASPRDGALPDTAGAQHQQQKDELSPLGPRLPAGGVQQHLLSQLLLGSGSGPGLGAGPSLQRSTDSCYVFLPTEVELHKDEIGGLSSSAAAGPVTAASAAADDGGDAADVEAGESAEGDAVATPSSKKTKVGRVVRRQFTLRRRGTSTVSETDAADASAVGAAAAPSAAAGAGPPAVSQARGVPAGQEAVGTVSSPSQTVQHADLCIFAVFDGHGGAHVSRFAAAHMRPLLECQAAFHRGDLSTALRSAYLRIDDLLREESSQDDLLYLTSHSPHQLLQHKQQLQQEQQQQQQEQDASAAAAAPAQHKGLRSTLSNLGQHFGVKSQQQQQQTATGQ…	14.3832	13.7965	13.548	14.3005	14.2705	14.2591	13.7616	13.1466	13.6044	13.9498	13.5771	14.447	13.346	13.8181	13.989	13.5254	13.9185	13.5734	13.7984	13.7522	13.1652	13.581	14.2853	15.2938	13.8833	13.4167	14.7881	13.2953	13.1285	13.0531	13.0688	12.7247	12.6025	12.3669	12.5755	12.6867	13.5299	13.6278	13.8523	13.364	14.5583	14.1127
EMWEY_00003480	hypothetical protein, conserved CDS	ATGTTGGCATTCGGGGTGGCAGCAACAGAATCGCTGATAAGCTTCAAGGCTCTAGGTCTCCGCCATGGAGCGGCCAAGACAGTGCACGCCTGCCTGCAGTTGGCATCCTTACTCTTTGGCAGCGCTGCATTCATTGTCGTCCTTCTCTTTCACAACTCCAACAAATTCCCAAATTTCTACAGGTTCGCGCCTGGGTCTGTGAAGGCCGCCTACCTCCGCTATCACAAAATAGGGGGCATTGCCATCTATGCCGGGGCCCTGGCGGCTATCTGCTCAGGGCTTATGCAGAAGCAATCCTTCTTGCGCAGCAACAGCCCCAAGGTGCCGTTGTTCGGGACTGCAAACCTCCTGGCTAATGCATTAGCGCTCACTGCAGTGCTGACCCTCTTTGCAGTTTTG…	MLAFGVAATESLISFKALGLRHGAAKTVHACLQLASLLFGSAAFIVVLLFHNSNKFPNFYRFAPGSVKAAYLRYHKIGGIAIYAGALAAICSGLMQKQSFLRSNSPKVPLFGTANLLANALALTAVLTLFAVLGVLGFESISLTRGLLSETASGNMSPQDGDFSAGGSATDTERLRSRTPNRRAR	9.94544	9.41785	9.22641	9.17243	9.30606	9.21189	8.13955	7.40088	7.90689	8.5812	8.19476	8.62571	8.79116	8.99152	9.12153	9.1472	9.39446	9.17493	9.25503	8.43045	8.04985	9.00282	9.56415	10.4147	8.16993	7.69349	9.0634	7.6865	7.65821	7.33092	8.89178	8.69	8.59619	9.23362	9.48583	9.42836	10.1137	9.52748	9.82972	9.54689	10.5812	10.4115
EMWEY_00003490	hypothetical protein, conserved CDS	ATGGGGTCTCCGCTGTCGCCGCATTTTGTCTGCCTCTCCATATTTAATAAGAGAGGATATCAGCGGGAAAAAACGGGATTACTGAGAGTCTTTCAGCTTGTTCCGGGGGTGGCCGAGAGGGATGTACTGGTCCCACTGTGTGCAGCCCTGCAGCGCCGAGTGTCACAGCTAAAGCCAGCGGACTTGCAGCTGCTACTCTCCGACTTCTCGGCTATTTATACAGCCCAATTCCTACCCTTTTTTTCCGCAGCAGCGCGGGTCCTGAAACAATGCTGCCAGGAGGCACTCGAGCCTCTCCCTGCTGCGCAGCAGCCGGAAGGTCAGCAGGTGCACGAAGTTGCTGAAACAGCTACCGGCGGCTTCAACAACAAAATCAAAAGCAATAGTAGTAGCCATTGG…	MGSPLSPHFVCLSIFNKRGYQREKTGLLRVFQLVPGVAERDVLVPLCAALQRRVSQLKPADLQLLLSDFSAIYTAQFLPFFSAAARVLKQCCQEALEPLPAAQQPEGQQVHEVAETATGGFNNKIKSNSSSHWVKAPNHRKEWLSPLQACFLLHALGRTDFRDSALFCVLLETVDCAVSELVVYRQQRQKQRERLDADAGTPLGERKDPAALLRDAGALPLRGRLSPAAAEITGEALVMCTKGLANLNYTPTRSQLRRLVEVLAPYLLNEEPSVLGHVPSARRLPLLFGAVSGLTRLGAGPVGLRRLIEEACSQPLKSMGPYEPCDLLAAAAALEPVAGLPPHVAAAAVRTLEASLLQGMLPATAVQQLSGLAGEEPEASPAAPAAFTSGVAGCAAVDT…	3.70044	2.32193	0	3.16993	2.32193	2.32193	4.39232	4.32193	3.16993	5.78136	6.44294	6.83289	5.85798	6.61471	6.85798	7.11894	7.02237	7.33092	5.67243	6.76818	5.52356	3.16993	3.58496	3	4.70044	4.08746	4.70044	6.18982	5.35755	5.9542	7.20945	7.19967	7.11894	8.0607	8.10329	8.32193	8.87958	7.80735	8.70044	8.45533	9.16239	9.13699
EMWEY_00003500	2OG-Fe(II) oxygenase family protein, putative CDS	ATGAATTTTGCAGCGACGCTCGCTCGGGGCCTCTTCCCTGGCTCCGAAGTTGAAGGCCGGCCGGCTTCCGAGTCAGCTAACCCCGCTAATCTCGGGGAGGCTGAAGGAGGCTCTTTGGAGGACCAAGAGCTGACTCAGGAGGAGGAGTCGCCTGTCTCTGCAGAAAAGGAAATGCTGCCCATTGGCGACGCTGTGCCGGAGGGGGAGCATGTGCGCACTCTTCGAGTGTACAGCAAAAGCTCATCACCCTCACCAACAGCACCAGTATCAGCAAAAACATGTCCAGACTTAAGCTCAACTGCCGCGGGAGTTCCTGACGAGGAGAGGAGAGCGGAATCGGGCTGTCGGGAAGTTCAGGTTCTGCGGGTATTTCGCGAGCCCGATGTTATGATAGCCCCA…	MNFAATLARGLFPGSEVEGRPASESANPANLGEAEGGSLEDQELTQEEESPVSAEKEMLPIGDAVPEGEHVRTLRVYSKSSSPSPTAPVSAKTCPDLSSTAAGVPDEERRAESGCREVQVLRVFREPDVMIAPNLITKEQCLHLLNLSEGKWTRSKTSIGMTSAPQTAYKTTESQTRTSYSVMLEEAQTPGVVSVELLACALARLPLQHLESLVLVRYAEGEYFAEHHDGGFRPKTVLLYLNDVEDGGYTHFTRLGLKIAPSQGSGAVWSNVTPGGQMDFRTLHAGVAPTKGTKYVVNCFFNEAVVRHERPPAPLPLEPPQGIQNAVQHPTGAVPLQPGQSEKDTAQRDIASGRYHAYAEHAQLQQRQQQLGEGSQIGESQHRQIWGAPSTDGLGKKLT…	12.6083	12.1003	11.8053	12.4091	12.5028	12.4268	12.2315	11.5048	11.9826	11.7419	12.2146	12.3407	13.3112	13.4263	13.4409	13.1518	13.1666	13.4105	11.9701	11.92	11.1254	12.1124	12.7172	13.5792	12.3619	11.9751	12.9584	12.1777	11.9355	11.8777	12.2732	12.6746	12.7275	13.6354	13.6907	13.8462	13.7718	13.0177	13.4569	12.5976	13.7737	13.5169
EMWEY_00003510	SPFH domain / Band 7 family domain-containing protein, putative CDS	ATGGCTTATGTGGTGGAGAGGTTTGGCCGTTTCCATCGCGTGCTTACCCCAGGTCTGCACTTTTTGATCCCTTTGGTAGACAGACTGGCGTACATACATTCGCTGAAGGAGGAGGCTCTTACAATTCCCAACCAAACAGCCATTACGCGCGACAATGTCACTTTACAGATTGACGGAGTCCTGTACGTGCAAATAAAAGATGCCTACAAAGCGTCTTACGGAGTTGAAAACCCCATTTTCGCCGTCACCCAGCTGGCCCAAACAACTATGCGATCTGAACTGGGGAAGCTGACTCTGGATAACACATTCCTCGAGAGAAATGCTCTTAACAAGACAATTGTAGAAGCAATAAATACCGCAGCGGGGCCGTGGGGGTTGACATGCCTCCGTTATGAAATT…	MAYVVERFGRFHRVLTPGLHFLIPLVDRLAYIHSLKEEALTIPNQTAITRDNVTLQIDGVLYVQIKDAYKASYGVENPIFAVTQLAQTTMRSELGKLTLDNTFLERNALNKTIVEAINTAAGPWGLTCLRYEIRDILLPANIRSAMERQAEAERLKRAEVLRSEGERARLVNIALGQKEATILNAEGQAEAVRQRAAAAAESVRKIADTTSIPGGMQALSLQLAENYVAAFGRLAEGSNTLIVPADAANPSRLLGQALGVFRAVDRSLAEAPPTSPPSPNPPAASN	9.96578	9.40939	8.80735	8.87344	9.1267	8.73132	7.67948	7.45121	7.25739	8.6865	8.70736	8.81378	8.7039	8.91886	9.04439	9.17991	9.48784	9.00562	9.05799	9.71939	8.62571	9.13699	9.55842	9.54689	8.67596	8.2854	9.26679	8.17493	7.66534	7.64386	8.54303	8.75822	8.47573	8.55075	8.47978	8.56224	10.5187	9.85175	10.2981	11.6188	12.5282	12.5871
EMWEY_00003520	ADP-ribosylation factor-like protein 1, putative CDS	ATGAAGTACAAGAGCTTCTTCAAGCTGGCACCCACAGAGGGACTGGAAGTCGACCGGATCGACTATCCAGACACTGCACTCATTATGTGGGACACCCGGCAGCACTTTGAAGACATGGTGCGACCCCATCAACTGGATATTCGCTGCATCATTTTCGTGGTGGACAGTGCAGATCCAGGTCGTCTTCGAGTGGCCAACCGCTCACTCGATCGCTTGCTGCGGGATTTGCCCAACGCAAATATTCTTCTCGTCTTCGCGACAAAGCAGGACAGACCGGGGGCACTATCTGTAGCGGAAATACAGCATCAATTGAAGCTGCATCAGCTTGTTGACAAGGAGTGCGGCGTCTTCGCCTGCAGTGCCAAGACGGGCGAAGGCATAGAGGAAGGCATTTCGTGG…	MKYKSFFKLAPTEGLEVDRIDYPDTALIMWDTRQHFEDMVRPHQLDIRCIIFVVDSADPGRLRVANRSLDRLLRDLPNANILLVFATKQDRPGALSVAEIQHQLKLHQLVDKECGVFACSAKTGEGIEEGISWLIRQLKQQDGNILPAVRSCPPFRQCGEGLSCR	13.1524	12.563	12.2776	12.7954	13.0056	12.908	12.858	12.2055	12.5587	12.777	12.7645	13.1338	13.2935	13.4435	13.6306	13.3297	13.4876	13.4263	12.3565	12.5382	11.9148	12.2656	12.9569	13.4235	12.6907	12.1984	13.3699	12.8216	12.63	12.5696	12.6423	12.9495	12.8512	13.0062	13.0595	13.2232	13.7946	13.2879	13.5389	13.2056	14.2903	14.0314
EMWEY_00003530	hypothetical protein, conserved CDS	ATGGGTCGAGCGTGCCTGTGGTTGTCTTCCGACCCGCAGATGCGGCAGGAGATATGTTTGGGTTCCGGAGGCATGTCTAGGCAAAAGGCCCTATTCATAACCTTAGCAGGTCTTCTTCTTCATTCTGTCAAGCTTACAGATTCGTTGGTTTCAGCGTTTTCCCTGCATGCACATACTCCCGGTCTTTCGAGCTCATGGCAGCCTGGAATCCGCCCTCTGCCTCCTCTGTTGGCAGCATCAATCAGCGCAGACTCTGCGGGCACCTCGGAGGAAGCAGGTAAATATCAGCAGCAAGACGACGAGACTGACGTAGACACTGAATTAGAAGGAGGCTATCCCATTCATCACTCATTCCCTTTGGATAGTACCGCCATCAGATCTCCAATGCAGCATCAGCCC…	MGRACLWLSSDPQMRQEICLGSGGMSRQKALFITLAGLLLHSVKLTDSLVSAFSLHAHTPGLSSSWQPGIRPLPPLLAASISADSAGTSEEAGKYQQQDDETDVDTELEGGYPIHHSFPLDSTAIRSPMQHQPRGTRLIPGFPGPQFVSLRPSALYRRRLRRHRRDEGWQFSNLPVKRVFFAARRNHRDQLMHKWLYTRHVQCKRRAKEVRSVLQTQRREIFDHKIGEGHAPDSKEEALEPAPAQATANEAPVQALATVGSWSEAGNEPSKDCITAVRAALKSVPSAKVLSTMSAADLGRLHAQLRELLVDAVIAVAPPERVAAAASEGFSLPPPEAALAASPFPWWSSARGLQPWRGRKVSWAQQSRRVNWANPRRSVEPMVAGVLLPKEAAAVVAAE…	12.2677	11.757	11.5555	12.0891	12.3264	12.1749	12.0715	11.3939	11.8971	12.4866	12.3197	12.8433	12.363	12.8045	12.9454	12.7501	13.1219	12.8003	12.0728	12.5068	12.0369	11.5289	12.2131	12.9753	11.9348	11.5821	12.848	11.769	11.5684	11.4964	11.9719	11.911	11.6243	11.6147	11.8293	11.8576	12.774	12.7413	13.026	12.3969	13.6115	13.3228
EMWEY_00003540	pre-mRNA splicing factor 18, putative CDS	ATGGATGCCCTTCGAGCAATCATCGCCAAGCAAAAGCAACAGTTAAACGCGATTCCAAAAGCGGGTGACAAAAAATATATTTTTCAGAGGGATTTAGACCAGAAACTACGGGAGGAAAAACTTAAAGAAAAAGAAGAACTTGCGGATAGAAAACGCAAAGCAGAGCTCGAGCAACTTGCTGAATTACAAGACCGGATTAAGGCGCGGCCTTTCCAGAAAAATCCTGAGGCAGAAGCAGCCGCTGCTGCAACGACCGAATGTGCAGACACCACAGAAGGCACAGACGAAGAGCGCGAGCCTCCTGTTGAGCTTCAAGAGATATTTAGACGTCTTAGAAAACTAAAACAGCCAATTACTCTCTTTGCAGAGACACCTTGGAAGAGATATTGTCGTCTTTGC…	MDALRAIIAKQKQQLNAIPKAGDKKYIFQRDLDQKLREEKLKEKEELADRKRKAELEQLAELQDRIKARPFQKNPEAEAAAAATTECADTTEGTDEEREPPVELQEIFRRLRKLKQPITLFAETPWKRYCRLCKLEVQVIDDEMTEGQKNVFHAMQREGEEEEEFEEESKPVPSSEKGEAEKSDAAAATQNTKSKETTEQTKEAAVIGWARKMLSLWEEELKSRSEDEKATAEGMQATALHRQTKKDLKPLFKKLKHRDLEADILEKLFDIVSLCEERKYRDAHGAFMLLAIGNAAWPMGVTMVVKEEQTDCQPNSFTGLCLEQATRLQQQQQQQQLLLLLTAATAAAAAEAAGSLLSLLLQCPHWGPPAARLALCCFLAAAANQWGPCGSRTRNNYLG…	5.61471	5.55459	4.52356	5.64386	6.14975	6.02237	6.50779	6.16993	6.75489	7.99435	8.91886	8	9.97154	10.102	10.021	9.07146	9.59619	9.31061	7.82018	9.9571	9.25739	5.45943	5.70044	4.16993	6.18982	5.61471	5.83289	7.15987	7	7.17991	8.64386	9.11374	9.32193	10.1072	9.87805	10.1624	10.9564	10.1421	10.9737	12.0307	12.8287	12.8872
EMWEY_00003550	hypothetical protein, conserved CDS	ATGGATCATCTCAAACAATATATCTTAAACCACCTCTGCAAATATGTTGACGTACAGCGCGAGGACTTGCTGTCCATTGGCTACGACCGCGGATTAGAGATGAAAGATGTGCGATTTAACGCGAAGTCAATTAACCAGCTACTCAAGGCTTCAAACGCGGAGGCTCGCGTGGAGTTTGGAAGAATCGGACAGCTAAATCTCCTCTACACCCCTCTGCCAGGCATTGTTACTCTTCAGCTAAAAGATGTTGACATTCGCATTAGACCCAATTTTGCGGGTTTTGCATTGAGGAAACTAACAGAGACATTGCAGGAGTTAGGCGATATTGGAGCTTTAGAAGAGAGGCCCGTGGCACCTCCGCTGGTTGCTTCTTGCCGCGTGCCAAAGCCACCACCAATT…	MDHLKQYILNHLCKYVDVQREDLLSIGYDRGLEMKDVRFNAKSINQLLKASNAEARVEFGRIGQLNLLYTPLPGIVTLQLKDVDIRIRPNFAGFALRKLTETLQELGDIGALEERPVAPPLVASCRVPKPPPIVRRAEYVNPSFVPSFYQQPVQGEWSASAAAAAAAAAAAAREAADDCWARLWGEDSPLSPCLSLLSPTRQGSKQFFGVGDRAARLCSSGPLAVAAEMPPSFDHLKNIQLPSITIDAAAAACKLLSPRKRGLAPFAASSRPSAAASQPLLHAQDSFRSTPPQQQQQQQQPQQQQVLQQQTYPLHCYSQPAAVSTKPVYGAYTPSAPYADAHLLPAYPSMPSSSPLTPLQQQQQQQLLLQQQQQQQLLLKQQQFGPPMGSFGPSPISVY…	5.16993	4.75489	4.16993	6.91886	6.67243	7.12928	8.55075	7.45943	8.07146	9.82655	10.3565	9.98726	12.099	12.2597	12.2261	10.5803	10.7797	10.9129	7.62205	9.49586	8.77808	4.45943	5.42626	5.78136	6.93074	6.98868	7.26679	9.20212	8.93369	8.76818	10.6008	11.1293	11.2715	12.1805	12.1861	12.3052	11.4019	10.5157	11.0821	10.8941	11.6887	11.6036
EMWEY_00003560	transport protein Sec24, putative CDS	ATGCAGCCTTCCCGAGGCCTAGGGGCCTCCAGCGGCGGCTATACCCCTAACTACCCGGCGCCTGCGCCCCATAGCAACGGCCTCTCTCAGGGCTTCTATCCAAACAGCACAACTCCTGCTAAGCCTTCCTATGGCAACCCAGCTGGGGGGCCCCCACCAGGGCCTCCTGGGGCTCCAGGAGTTCCAGGTGCCGCAGCAGGGGGAGCCCCTGGATCCGGCTACGGGGTCTCCGGGTACTATGGCGAAGACAGCATGCCTACAGGGCAGCAGCAGTACCCACAGCAAATGCCCTTTTCCCAACCTCAACAGCAGTTGCAGCAACCTCCACAGCAGCAACAACCTTTGTATTCTGTACCGTCGCATGCTCCGCCACCCTCTATGCAGCAGCAGCAGCAGACA…	MQPSRGLGASSGGYTPNYPAPAPHSNGLSQGFYPNSTTPAKPSYGNPAGGPPPGPPGAPGVPGAAAGGAPGSGYGVSGYYGEDSMPTGQQQYPQQMPFSQPQQQLQQPPQQQQPLYSVPSHAPPPSMQQQQQTPAYPQQPPLPQQQPLQQQQPIPQQQPLSQQQGRYMAPPSAPFAPPPPQAQQQQQQQGGYMPPPVQQQDPAGMQAPASGGGYMMGGVRAGAAPLGSGSVGGAGSSVMGGPRSSFYPGGAATAAAATAAAAAAAAAAVQQQQEGVSQQQTEDLLQLNAPAAFVRPSVWRIPSSSSLRHKSHLPLGVVLQPLARMGPHAATVPRISFGSGLVIRCRRCRTYVNAFVTWEAGGRRWLCNMCGVSNETPQFYCAPLDANGKREDAAERPEL…	9.52748	8.94837	8.51175	8.01681	8.15987	8.02237	7.17991	6.42626	7.06609	7.62936	8.42206	8.31741	8.60733	8.82972	9.00282	7.71425	8.26679	7.82655	8.59619	8.05528	7.34873	8.35755	8.84235	9.16491	7.5157	6.89482	7.74819	8.08746	7.67243	7.37504	8.92184	9.42206	9.44708	9.83447	9.60363	9.82972	8.96578	8.48382	8.80735	9.09011	9.79442	9.61471
EMWEY_00003570	SRS47A, putative CDS	ATGACAGGAAGTCCCGTCGCCTCACCAGTCTCGCTGCCGCCCATTGCGTGCGCCTGGAGGCGGAGATCTGCCGCAATCGACGCGGGAGATTCTGCTGGTCCCAGCCGTCTTCTGGAGGGTTGGCTGCAGCTACAGGCAAACCCCGGAAAAAACAGACCGCAACAAGCGCATCACAACTACAACCAACAGACGCATAAGCCTATTCTTCGTTTTTCTGCAGCTTCACACGCCACACCACCAGAAAGAGGGTGGCTTCATTCCTATGAAGCAACAACAGTACAAGCGGCAGGAGCAGCAACACTAGCAACGGCAAGCGAGACCCCAGGCTTGTCACCTGTAGGTCCTCAACCCGCAAGCCTTCTAGCAGTTGAAGCAGCTGCAGCAGGAGCACCCGCTGCT…	MTGSPVASPVSLPPIACAWRRRSAAIDAGDSAGPSRLLEGWLQLQANPGKNRPQQAHHNYNQQTHKPILRFSAASHATPPERGWLHSYEATTVQAAGAATLATASETPGLSPVGPQPASLLAVEAAAAGAPAAAANSPQSNKGVSMEGSAASLRFDVGKKLAMFRAAVQIRKKRQEFDRRRRQSLIALIQHAQQPQAQEQQQQERRAPEQMAGQHGQQQQQAAAAQTAGNLGPLWTVGCYLQQQQLQQSKQRKRDGESTTSKIAKSYLWQWGGKPATAASATANCDGVAANVACATRGRRSIYRRVSVEGHQNNNSPSSRRKDFGVGLGRRRSLLSHVASLQRKQLLGPQRLRLLRRQLEVVQLLGEGASGSVWKVRQKSSGKIFALKVIKKESPKEDP…	13.7664	13.2502	12.9478	13.16	13.4123	13.3218	13.0899	12.4625	12.8992	11.7524	12.8053	12.0891	12.6275	13.0151	13.2341	12.6255	13.1026	12.6961	12.9697	12.4257	11.8868	13.0571	13.7269	13.1821	13.1785	12.8781	13.6657	12.8665	12.6048	12.5248	11.4747	12.0745	12.0317	11.9697	11.9658	12.164	12.8174	12.8218	13.1134	12.5534	13.7365	13.268
EMWEY_00003580	hypothetical protein, conserved CDS	ATGGTGCATCGTAGATCCAAGTCGCCACCACTGCAACAGCAGCAGCAGCGGAAGCACAGGCATCCCCCAGCATCTGCAGCGAGCCCTCCTTCTCGTAGATTTAGACGCCCTGCTGCGTGCGGCTTGGCATACCTACAGGGCCTGCAGGTCCGCCCAGGAGTACGTACACAGGCGCGAGCCTTCCCTCACGTGTCTGCTGCCACTGGTGCTGCGTCGGATGCTGCTGGGGGGACAGTGGTAAGGGCCGAAGGAAGGATTTCTCCTTCAGGCCCGGGAGGTCCTGCATGCGGCGAGGATGGGGTTGCACGCGAGGCTGCGCCTTTGAGCCCTGGCAGCGGAGCAGAGCAGCAGCAACAACCAGGAGGCAATAAGACCGATCCCCCTCTGCCGCGGGCAACG…	MVHRRSKSPPLQQQQQRKHRHPPASAASPPSRRFRRPAACGLAYLQGLQVRPGVRTQARAFPHVSAATGAASDAAGGTVVRAEGRISPSGPGGPACGEDGVAREAAPLSPGSGAEQQQQPGGNKTDPPLPRATRNRGVRDPQPVQTKGAPPNDPVPPQPKGALPRGPRPVHSRGPHPRESTPGHPLRTPAPLPLAGPSGNVARGGRKPQHQRSNVSRAAQQQQTRLENLQQTQQSAAVRSGPGTVQQQRDPQQRQQQQHQRGLPLHQRPPQQQHQQQPQQQWLQQQRRQQPQMPLQLKPHPYQQQRQKQQPQQQQQHQQQEDSVASGGLPGEVTDLVCWLRETKHPLEGRIVAKSSTSVAVQLLLPAAAQHLLPARTSIARQMFIGGDMWDQKGLGDSQ…	11.1273	10.6055	10.2946	10.7591	10.9204	10.7944	10.3772	9.69174	10.0954	9.92926	10.1548	10.4635	10.1935	10.4707	10.5661	10.1124	10.3465	10.1749	10.2992	9.76653	9.21189	10.446	11.1755	11.813	10.4888	10.0458	11.2491	10.1344	10.0634	9.91139	9.64746	9.76155	9.49586	9.55075	9.55075	9.49985	10.2276	10.0768	10.5048	9.9629	11.137	10.7432
[truncated: 5,746 more rows]
