# Supplementary material for: RNA-Seq of Phenotypically Distinct Eimeria maxima Strains Reveals Coordinated and Contrasting Maturation and Shared Sporogonic Biomarkers with Eimeria acervulina
Source: Pathogens. 2023 Dec 19;13(1):2. doi: 10.3390/pathogens13010002 (PMC10818985; doi:10.3390/pathogens13010002)
Supplement: Supplementary file 1 [file pathogens-13-00002-s001.zip › Table S4.xlsx]

## Sheet: Table S4
Table S4. Mean log2 mapped reads during sporulation for E. maxima strains APU-1 and APU-2.
Gene	APU-1.T0	APU-1.T6	APU-1.T12	APU-1.T18	APU-1.T24	APU-1.T36	APU-1.T48	APU-2.T0	APU-2.T6	APU-2.T12	APU-2.T18	APU-2.T24	APU-2.T36	APU-2.T48
EMWEY_00000010	5.02975	5.42626	5.81592	5.20945	6.59991	6.49185	5.36923	1.87447	2.5025	2	1.58496	3	2.9386	3.05889
EMWEY_00000020	3.54432	4.89077	5.1565	4.73697	5.80735	5.71882	4.36923	3.22239	4.11548	3.45943	3.90689	3.62449	4.24793	4.68182
EMWEY_00000030	1.87447	3.16993	3.5025	2.22239	3.70044	3.9386	2.11548	3.11548	4.02975	3	3	1.87447	4.29768	4.27302
EMWEY_00000040	0.736966	2.32193	2.22239	2.5025	3.62449	5.18322	3.87447	2.32193	3.77259	4.43741	3.8413	5.08746	6.52356	7.26053
EMWEY_00000050	1.87447	2.41504	1.22239	2.11548	1.22239	3.5025	2.73697	1	2.5025	2.41504	2.66297	3.05889	3.32193	4.48113
EMWEY_00000060	2	1.87447	1.22239	0.736966	1.58496	0.736966	0	2.11548	3.80735	1.58496	0	0.415037	2.5025	3
EMWEY_00000070	0	0	0.736966	0.415037	2.58496	0	1.41504	0.736966	0	1	1	0	2	1.58496
EMWEY_00000080	0.736966	0.736966	0.736966	2.41504	3.70044	2.9386	2	1	1.87447	2.32193	2.41504	2.80735	3.5025	4.22239
EMWEY_00000090	0.415037	1.22239	2.11548	2.87447	3.58496	3.58496	2.87447	0	0	1	0.736966	1.22239	2.41504	3
EMWEY_00000100	0	1.22239	1	1.58496	4.1964	2.9386	0	0	0	0.736966	1.22239	3.22239	1.58496	2.5025
EMWEY_00000110	0	0	0	0	0	0.736966	0	0	0	0	0	0	1.22239	0.736966
EMWEY_00000120	5.49185	5.27302	5.26053	6.39803	6.23522	6.30378	5.86625	4	5.18322	4.79008	4.64386	4.75489	6.35755	7.03342
EMWEY_00000130	0	0	1.22239	0.736966	0.415037	2.32193	0	0.736966	2.58496	2	2	3.16993	2.9386	3.05889
EMWEY_00000140	3.11548	3.41504	1.87447	1.87447	3.96963	4.68182	3.11548	4.48113	5	4.27302	4	4.8413	5.44846	5.56478
EMWEY_00000150	11.6007	13.122	12.6915	12.0223	11.5793	10.7781	10.2384	11.4179	13.02	12.2038	10.7259	10.1791	10.4478	10.5552
EMWEY_00000160	1.73697	2.87447	4.41504	4.5025	5.18322	4.87447	4.11548	2.80735	4.05889	4.89077	4.45943	4	5.18322	5.8413
EMWEY_00000170	7.27922	7.37504	6.63421	5.9542	7.14975	7.21917	6.32193	7.1224	7.49452	6.64386	6.38658	6.99624	7.66652	7.97154
EMWEY_00000180	5.41504	5.44846	5.10154	5.05889	5.68182	5.59495	4.36923	4.92283	6.1964	5.82443	5.26053	5.65344	5.99624	6.45943
EMWEY_00000190	5.39232	5.88264	4.70044	5.18322	5.94642	6.49185	5.23522	5.02975	5.20945	4.64386	4.60486	5.26053	6.72792	6.60979
EMWEY_00000200	2.11548	0.736966	0.415037	1.41504	2	2.32193	1.73697	2.66297	3.54432	1.58496	2.80735	3.32193	3.96963	3.62449
EMWEY_00000210	7.7879	7.97919	7.64386	7.60239	8.18982	7.87036	7.39803	7.57491	7.84967	7.76377	7.39232	7.38658	8.15987	8.47708
EMWEY_00000220	8.26522	8.33688	8.15819	8.58371	9.22481	9.04985	8.18157	7.54689	8.39089	7.97346	7.63662	7.74147	8.56351	8.87447
EMWEY_00000230	5.96193	5.65344	4.43741	4.32193	5.05889	5.01495	4.92283	4.79008	4.66297	3.80735	3.73697	3.16993	4.48113	4.66297
EMWEY_00000240	8.91488	7.68883	7.32793	5.89077	7.5025	6.79442	7.23522	7.33092	7.49719	6.54432	5.89077	7.48918	7.86212	8.27146
EMWEY_00000250	12.5534	12.4863	12.3853	11.9842	12.8004	12.3302	12.0173	12.1796	12.81	12.7056	12.3186	12.3501	13.0116	13.3365
EMWEY_00000260	9.66356	9.70506	9.59991	9.30758	9.92481	9.67654	9.3634	9.54045	9.83763	9.57994	9.32793	9.41785	9.91488	10.7387
EMWEY_00000270	13.837	13.2379	13.2583	12.23	13.3974	12.7347	12.8134	13.0154	13.367	12.9499	11.9073	12.5609	13.0799	13.232
EMWEY_00000280	7.54946	6.18982	5.72792	4.80735	5.61471	5.63421	6.29768	8.37504	7.87447	7.12928	6.82443	6.70966	7.85175	9.11201
EMWEY_00000290	6.02237	6.92679	6.77259	6.47032	7.03342	6.60486	6.06609	6.37504	6.90689	6.3634	5.64386	6.24793	6.73697	8.11201
EMWEY_00000300	8.756	9.64866	9.71768	8.93271	10.1548	9.84497	9.01495	8.85487	10.032	9.42417	9.06788	9.52683	10.0989	10.6101
EMWEY_00000310	4.5025	5.2854	6.98109	8.12067	10.9029	10.9253	9.43879	4.71882	6.11548	7.77259	9.78136	11.7239	11.5154	11.2933
EMWEY_00000320	9.73075	8.4108	7.39803	7.42906	8.63783	9.83236	9.58308	9.59867	7.75933	7.24159	7.66059	9.23442	10.7108	11.7212
EMWEY_00000330	0	0	0	0	0	1.22239	0	0	0	0	0	0	0	0
EMWEY_00000340	12.6957	13.0523	12.7654	12.7978	13.2091	13.0778	12.1937	12.9144	13.0855	12.8885	12.5797	12.5174	13.2153	13.551
EMWEY_00000350	10.9263	11.3504	10.8849	10.8819	11.1948	11.0813	10.4498	10.8647	11.0879	10.8489	10.4988	10.4821	11.7168	12.816
EMWEY_00000360	4.54432	4.1964	4.71882	4.52356	5.35755	5.92283	5.35755	5.57491	5.80735	5.47032	5.02975	4.80735	6.2854	7.45396
EMWEY_00000370	7.95031	8.21917	8.00562	7.73019	8.44984	8.26991	7.37793	7.07325	7.27302	7.15987	6.68182	6.95031	8.08215	8.26522
EMWEY_00000380	9.14296	9.73978	9.24079	9.1404	9.51636	9.53073	8.77039	9.6736	9.65642	9.41996	8.79116	8.87549	9.91439	10.6396
EMWEY_00000390	9.51241	9.87754	9.36778	10.2171	9.9768	9.61102	9.1224	10.2625	10.0521	9.74539	9.73245	9.23522	10.172	10.5187
EMWEY_00000400	10.8416	11.2495	10.5147	10.3007	10.5523	10.1733	9.87267	11.1261	10.7381	10.2408	9.41926	9.47573	9.98963	10.3151
EMWEY_00000410	10.0325	10.1586	8.25109	9.30073	9.53268	9.13357	8.90839	10.4639	9.87293	9.24317	8.57112	8.61716	9.31364	9.16742
EMWEY_00000420	8.95323	9.32343	8.83078	9.64265	9.70217	9.66237	9.19311	9.21836	9.37793	8.96771	9.14466	9.72792	10.3238	10.6692
EMWEY_00000430	4.45943	4.58496	4.52356	4.8413	5.27302	4.75489	4.41504	3.9386	4.8413	4.77259	4.90689	4.79008	5.14296	5.88264
EMWEY_00000440	9.82602	9.25974	8.0786	8.26991	8.44708	8.55203	8.49719	11.2272	10.3302	8.85487	8.66888	8.40939	9.59183	9.98821
EMWEY_00000450	14.3348	14.8125	14.2288	13.3573	14.3144	14.2764	13.5284	14.1291	14.4338	13.916	13.0884	13.4302	14.1992	14.6325
EMWEY_00000460	9.30226	9.70044	9.26601	9.37359	9.87601	9.83605	9.44087	9.50912	9.58496	9.34873	9.30226	9.20701	10.4062	12.0075
EMWEY_00000470	8.6865	8.12412	7.60486	7.01495	7.93664	7.64145	7.51043	8.12584	7.73245	7.57743	7.52095	7.93467	8.40088	8.75711
EMWEY_00000480	1.73697	3.62449	2.11548	3.62449	3.87447	4.41504	3.66297	3.41504	2.9386	1.41504	2.9386	3.66297	5.22239	5.26053
EMWEY_00000490	5.89077	9.50647	10.3948	11.3268	12.5922	12.5706	10.818	5.53398	8.53916	9.66118	11.1118	12.2647	12.4317	12.7845
EMWEY_00000500	16.909	18.6026	18.8899	20.2705	19.2157	18.3624	17.9855	17.5165	19.4478	19.1376	19.6157	17.9276	18.3957	18.076
EMWEY_00000510	11.2689	12.5164	13.1201	12.8248	12.7555	11.6757	10.712	11.1438	12.981	12.738	11.7033	11.1368	11.188	11.1561
EMWEY_00000520	13.2727	13.3668	12.5268	12.5543	13.1349	12.8568	12.5041	13.4227	12.8537	12.2753	11.7211	11.6773	12.4993	12.7958
EMWEY_00000530	6.70506	6.40939	5.88264	6.94251	6.6677	6.26053	5.70044	7.82231	6.95807	6.18322	6.65344	6.13614	6.95807	7.25739
EMWEY_00000540	1.87447	2.22239	1.22239	1.73697	2.80735	3.22239	3.27302	1.41504	1.58496	1.41504	1.73697	1.73697	3.8413	4.02975
EMWEY_00000550	12.0966	12.3614	11.8768	11.9435	12.3715	12.0961	11.4567	12.1879	12.3506	12.0428	11.8227	11.7098	12.4288	12.7677
EMWEY_00000560	14.0838	13.3163	11.167	11.0177	11.7592	11.8328	12.0026	13.935	12.7615	10.7242	11.2222	11.4443	12.4358	13.4453
EMWEY_00000570	8.82443	7.41504	6.47573	7.40372	7.43741	7.65105	7.47303	8.7039	6.98489	6.73697	6.4865	6.70966	7.82655	9.00282
EMWEY_00000580	9.00282	8.89482	8.02791	7.73697	8.18982	8.00749	7.44846	9.34799	9.01216	8.04257	7.46761	7.24793	8.39803	9.90639
EMWEY_00000590	6.92679	8.14466	8.59246	11.2418	12.0127	11.6585	11.1624	7.37793	8.18818	9.49052	11.5229	11.7191	12.7968	14.32
EMWEY_00000600	13.7277	14.2735	13.9019	13.5135	14.3542	13.9826	12.9896	13.4278	13.8464	13.7724	13.4872	13.4628	13.9221	14.3695
EMWEY_00000610	6.74595	6.87447	7.31288	10.4055	10.1845	10.4097	9.2384	6.70966	7.40088	8.42487	10.1956	9.4381	11.4275	12.3448
EMWEY_00000620	8.21917	7.62693	7.30378	6.95031	7.92481	7.80305	8.30226	8.4608	8.46761	8.29768	7.42906	8.36923	9.61961	11.0152
EMWEY_00000630	10.8765	10.6196	10.2523	10.105	11.1168	10.8893	10.4436	11.0625	10.6531	10.1077	9.95177	10.9894	11.4762	12.3837
EMWEY_00000640	3.66297	3.9386	3.58496	5.74595	5.54432	6.6865	7.04439	5.10154	4.90689	4.62449	5.45943	5.67243	8.6736	10.7718
EMWEY_00000650	5.66297	5.63421	5.18322	6.51833	6.3159	7.57491	7.2854	6.3159	6.05166	5.88264	5.91488	6.40939	8.94251	10.4395
EMWEY_00000660	12.9499	13.0609	12.6521	12.7349	13.1401	12.9693	12.3413	13.3586	12.9364	12.6551	12.3449	12.5738	13.1838	13.5164
EMWEY_00000670	7.94251	8.20783	7.38945	7.89482	7.92085	7.62693	7.37793	8.44846	7.86625	7.16658	7.34873	7.28232	7.83078	8.54818
EMWEY_00000680	7.33688	6.96578	5.74595	5.71882	6.68182	6.89482	6.9542	7.27612	6.36923	5.38082	5.32193	5.59495	7.10504	8.3634
EMWEY_00000690	14.6596	13.3047	11.8256	11.2862	12.5108	12.6969	12.8303	14.3326	12.6247	11.1993	11.3004	11.527	12.7217	13.3954
EMWEY_00000700	8.32343	7.99812	7.34282	7.20294	8.14466	8.47303	7.51307	8.70044	8.41222	7.7879	7.36923	8.11721	8.8392	9.41574
EMWEY_00000710	13.4201	15.0616	15.3196	15.0298	15.9454	15.5499	14.5608	13.4752	15.1031	15.2979	15.0232	14.8965	15.3771	15.8969
EMWEY_00000720	7.02975	6.79442	5.65344	6.32793	7.01495	8.53398	8.04803	6.35168	5.52356	5.94642	6.14296	7.2384	10.2753	11.8258
EMWEY_00000730	12.1965	12.1025	11.6167	12.2199	11.9326	11.7933	11.7788	12.9415	12.1241	11.2334	11.0247	10.7602	11.8985	12.1588
EMWEY_00000740	11.1776	9.57617	9.43948	9.77588	10.232	8.92481	10.8778	10.4959	10.5619	10.2009	8.99247	9.70851	10.5523	11.0954
EMWEY_00000750	12.7068	11.2298	11.2048	11.3705	12.0057	10.7996	12.4784	11.9069	12.1162	11.8151	10.7646	11.3803	12.0973	12.7613
EMWEY_00000760	10.6196	9.1565	6.93074	6.43741	8.12412	8.4865	9.05347	10.3761	7.84967	6.3634	7.40939	8.5812	9.77917	10.6606
EMWEY_00000770	5.94642	6.02975	5.54432	5.42626	6.29768	6.47573	5.39232	5.56478	5.68182	5.78136	5.42626	5.62449	7.11894	8.15482
EMWEY_00000780	1	2	3.70044	6.56478	8.10504	11.7853	10.9892	2.66297	2.66297	4.66297	7.80305	9.85746	13.3978	14.573
EMWEY_00000790	7.8928	9.48583	9.31515	9.48113	9.6141	9.19394	8.66297	8.44156	9.37721	9.07948	8.72679	8.55587	8.99435	9.27068
EMWEY_00000800	3.41504	4.48113	6.56986	9.05347	10.8719	11.3413	10.2992	2.32193	5.89077	7.67478	9.82496	10.84	12.2126	13.3082
EMWEY_00000810	11.9726	12.3436	12.0493	12.1953	12.5922	12.2338	11.4371	12.0693	12.3912	12.2381	12.087	11.752	12.4865	12.947
EMWEY_00000820	9.94398	10.4249	10.0737	10.5517	10.8994	10.1931	9.55459	10.2831	10.4788	10.5395	10.8719	10.4305	10.8247	11.1801
EMWEY_00000830	3.54432	6.05889	7.34282	9.54368	11.5959	12.8807	11.0566	4.62449	6.73245	8.52878	11.0844	12.3654	13.6723	13.8154
EMWEY_00000840	12.7746	13.1744	12.326	12.2479	12.7304	12.3942	12.0979	12.8917	12.8694	12.1685	11.5224	11.5472	12.3428	12.3831
EMWEY_00000850	11.9973	12.1781	11.6636	11.643	11.8239	11.6185	11.4064	12.2389	12.0169	11.3792	10.8546	10.8541	11.6237	11.883
EMWEY_00000860	7.00749	4.70044	4	5.49185	6.76377	7.48382	6.99247	7.58747	5.9386	6.9386	9.77972	10.4734	10.5695	10.4902
EMWEY_00000870	4.58496	4	4	4.16993	4.29768	4.73697	4.5025	4.77259	3.77259	3.36923	3.54432	4.34577	4.8413	6.42626
EMWEY_00000880	13.935	13.6017	12.4376	13.5369	13.1592	12.6234	13.1154	14.9282	13.4635	12.2009	12.1568	11.577	12.5596	12.6005
EMWEY_00000890	5.18322	3.87447	2.32193	5.53398	5.05889	5.20945	5.76377	5.69116	3.87447	3.41504	5.35755	5.71882	6.74595	7.59246
EMWEY_00000900	6.16323	3.54432	2.41504	3.90689	5.51307	6.48113	5.77259	8.47978	6.3159	4.1964	5.77259	7.14636	7.46489	8.47843
EMWEY_00000910	1.22239	0	2.87447	4.05889	4.92283	6.98109	7.19311	0	2.32193	4	4.87447	6.42066	9.15313	10.2151
EMWEY_00000920	10.8065	10.9076	10.6874	11.8064	11.2009	10.9809	11.1031	11.5777	11.0476	10.4805	10.7361	10.0813	11.1327	11.7266
EMWEY_00000930	9.29539	7.91488	6.88264	6.26679	6.92679	7.12584	8.11721	9.34504	7.61716	6.26053	5.29768	5.90689	8.24317	10.0028
EMWEY_00000940	4.14296	3.5025	3.41504	3.5025	4.36923	6.52878	5.80735	3.11548	2	2.41504	3.96963	5.72792	7.62205	8.78354
EMWEY_00000950	4.43741	3.80735	3.70044	3.70044	4.48113	5.39232	4.82443	4.52356	4.24793	3.77259	3.58496	4.52356	6.48113	8.00562
EMWEY_00000960	6.57491	6.00749	4.98489	4.8413	5.52356	6.86625	6.20945	6.48113	5.89885	5.01495	5.59495	5.78136	8.48784	9.63421
EMWEY_00000970	1.87447	2.41504	3.36923	5.14296	7.71195	8.27146	6.96963	2.9386	3.11548	4.08746	5.98489	8.25267	8.96386	10.0238
EMWEY_00000980	5.79008	5.49185	5.38082	5.23522	5.9542	5.42626	5.77259	5.71882	5.79008	5.41504	4.48113	4.9386	5.70044	6.52356
EMWEY_00000990	9.63964	8.69813	8.2127	7.27612	8.24	7.85383	9.01866	9.92975	9.85383	8.47843	7.12584	8.24	8.6594	9.37432
EMWEY_00001000	9.10678	8.79874	7.67007	8.52878	9.29002	8.96097	8.9386	9.55011	8.55587	7.22561	8.27302	9.35241	9.36851	9.61532
EMWEY_00001010	10.4311	9.71882	9.36048	9.45601	10.329	10.0325	9.26131	10.7308	9.77643	9.60548	9.45533	10.2742	10.5686	10.9059
EMWEY_00001020	5.73697	5.41504	5	5.29768	6.62449	6.30378	5.35755	6.01495	5.44846	5.34577	6.27302	7.47032	7.15313	7.34577
EMWEY_00001030	7.72792	6.98489	6.12928	6.14975	6.14975	6.3634	7.11894	6.39232	5.97728	5	4.60486	5.24793	5.73697	6.35755
EMWEY_00001040	3.77259	5.75489	3.80735	1.87447	3.58496	4.02975	3.77259	3	4.9542	2.11548	2.22239	3.8413	6.10154	7.19311
EMWEY_00001050	8.27302	7.79008	6.99624	7.33092	8.69116	8.37793	7.41504	7.60486	7.22239	6.8371	7.8806	8.82655	8.96482	9.65881
EMWEY_00001060	5.45943	5.89885	5.51307	7.39232	8.68767	8.46352	6.95031	4.43741	5.89077	6.54432	7.91488	8.86109	9.02144	9.3916
EMWEY_00001070	11.0744	10.9369	10.2143	10.4412	10.6792	10.4747	10.1055	9.471	9.1387	8.29921	8.54818	8.79008	9.40939	9.73922
EMWEY_00001080	1.58496	2.5025	2.11548	2.66297	4.52356	5.36923	3.87447	1.87447	2.22239	2.9386	4.39232	5.05889	5.97728	6.5025
EMWEY_00001090	2.5025	2.5025	1.87447	3.90689	4.82443	5.51307	4.24793	2.80735	2.5025	3.73697	4.41504	5.80735	6.47573	7.19967
EMWEY_00001100	6.97346	4.90689	6.20294	5.97728	7.54174	8.28077	6.51833	6.85798	6.05889	5.58496	6.81592	8.51175	8.67007	8.61839
EMWEY_00001110	2.41504	3.9386	5.43741	5.23522	5.92283	5.44846	4.43741	3.90689	4.89077	5.20945	5.60486	4.90689	6.03709	6.63904
EMWEY_00001120	5.08746	4.66297	4.85798	3.9386	5.3339	4.62449	4.79008	5.01495	5.40372	4.79008	4.90689	4.9542	6.46489	6.76377
EMWEY_00001130	1.87447	3.11548	2	1.58496	2.58496	2.41504	1.22239	3.22239	2.87447	1.41504	3.45943	2.73697	3.9386	4.29768
EMWEY_00001140	3.90689	4.14296	3.58496	3.66297	4.16993	4.29768	2.9386	4.39232	4.82443	4.70044	4.43741	4.70044	4.87447	5.79874
EMWEY_00001150	2.58496	2.22239	2.73697	4.27302	5.14296	6.96578	4.58496	2.11548	3.73697	4.08746	6.12928	6.6677	7.36923	7.91289
EMWEY_00001160	4.41504	5.73697	5.07325	6.02237	6.10852	6.29768	5.69116	4.22239	5.34577	5.66297	6.04439	5.42626	6.13614	6.72338
EMWEY_00001170	4.29768	4.14296	2.41504	3.5025	4.85798	4.90689	3.45943	3.5025	4.39232	3.8413	3.9386	4.16993	5.53398	6.04439
EMWEY_00001180	7.09099	8.05166	8.06609	7.77039	8.85279	9.42906	8.70275	6.9542	8.43602	8.20294	8.35315	9.39518	11.1103	12.4409
EMWEY_00001190	5.87447	6.25424	6.02237	6.46489	6.80305	6.46489	6.20294	5.97728	7.25739	6.75933	6.85798	6.3634	7.54689	7.89885
EMWEY_00001200	12.603	13.0441	12.6369	12.5989	13.0719	13.1026	12.1467	12.5796	12.9673	12.7881	12.5165	12.5873	13.7169	14.422
EMWEY_00001210	5.12928	5.43741	4.85798	5.42626	6.04439	5.67243	4.96963	4.43741	4.92283	4.66297	5	4.66297	5.29768	6.11548
EMWEY_00001220	12.4594	12.7811	12.5092	12.2769	12.9431	12.558	11.8607	12.145	12.6691	12.5761	12.1096	11.8687	12.663	12.9971
EMWEY_00001230	13.5233	13.8585	13.6012	13.9647	14.543	14.4801	13.6608	13.6678	13.8519	13.6064	13.9078	14.0568	14.9323	15.8551
EMWEY_00001240	10.8812	11.2281	11.0322	11.3928	12.0183	11.8314	11.0528	11.1416	11.0823	10.9364	11.2152	11.3159	12.5039	13.1543
EMWEY_00001250	9.28	9.38298	8.55331	8.63421	9.04257	9.27767	8.81911	9.51767	9.33985	8.30834	8.24317	8.28848	9.44087	10.37
EMWEY_00001260	11.905	11.2726	9.74427	9.7982	10.7895	10.5375	10.255	11.9108	10.9687	9.47573	10.0508	10.7827	10.9667	11.3597
EMWEY_00001270	6.47573	6.69581	6.61471	6.71425	7.77479	7.90288	7.1565	7.39803	6.74595	6.74147	6.47032	6.84549	7.97728	8.60979
EMWEY_00001280	9.62814	10.1297	9.95177	10.5424	10.701	10.9001	10.2099	10.2866	10.0489	9.75377	9.77808	9.76818	10.8688	11.6136
EMWEY_00001290	7.03709	6.89885	6.26053	7.42347	7.12928	6.78136	6.81592	8.02237	6.81164	6.40372	6.42626	6.10154	7.24476	7.99812
EMWEY_00001300	13.5624	13.8953	13.4277	13.5578	13.6466	13.5794	13.2018	13.9009	13.8965	13.2229	12.7631	12.7001	13.693	14.1732
EMWEY_00001310	15.6069	16.115	15.7088	15.5084	16.1149	15.8022	15.0809	15.6089	15.8836	15.6553	15.405	15.3022	15.8824	16.3489
EMWEY_00001320	10.6351	10.8502	10.1599	10.943	11.0512	10.8898	10.1404	11.3964	11.0437	10.4564	10.877	10.6981	11.6502	12.4124
EMWEY_00001330	6.22882	6.78136	5.90689	7.15313	6.78572	6.47573	6.51307	7.11894	6.59495	6.05889	6.30378	6.03709	6.98868	7.70275
EMWEY_00001340	11.5413	10.5479	9.29844	8.54946	9.45052	9.19804	9.90539	10.7775	9.9953	8.96	8.32042	8.90989	9.85123	10.4371
EMWEY_00001350	7.35168	6.4865	6.02237	6.54432	6.96193	7.17991	7.16323	8.55075	7.02975	6.40939	6.27922	6.71425	7.71653	8.43879
EMWEY_00001360	5.88264	5.99247	6.94642	8.78136	10.63	9.50581	8.09099	4.98489	5.98489	7.10154	9.50647	10.6534	9.67772	9.80682
EMWEY_00001370	8.61839	8.77259	8.69116	8.8392	8.98299	8.58747	8.36194	9.32867	9.19885	8.84444	8.61348	8.39089	8.98584	9.31439
EMWEY_00001380	10.9639	11.1573	10.8549	11.2312	11.3741	10.8885	10.6952	11.3266	11.1364	10.7621	10.4478	10.2873	10.8403	11.2584
EMWEY_00001390	12.3899	12.5454	12.1871	12.6418	12.6066	11.9927	12.0166	13.2858	12.7358	12.1829	11.8668	11.5994	12.1	12.2818
EMWEY_00001400	9.29844	9.2738	8.92975	9.55011	8.67948	7.91289	8.54946	10.749	9.78845	8.84967	8.68065	7.76155	8.5812	8.45943
EMWEY_00001410	12.7252	12.8643	12.1125	13.1304	12.6057	12.4301	12.6393	13.9504	12.9786	11.7172	11.7804	11.2617	12.2903	12.6043
EMWEY_00001420	12.4863	11.6185	12.0527	11.0412	12.2653	10.673	11.4149	12.0999	12.2384	12.1511	10.8413	11.6142	11.5937	12.144
EMWEY_00001430	9.37287	8.56351	9.00656	7.73019	9.08215	7.53398	8.03342	8.69116	9.06967	9.06788	7.62693	8.63057	8.49052	8.9953
EMWEY_00001440	13.5341	12.6893	13.1702	11.937	13.2493	11.8795	12.2446	12.9194	13.3543	13.3914	12.0788	12.8498	12.7574	13.3668
EMWEY_00001450	9.85175	9.39518	9.41785	8.58871	9.84601	9.61225	10.0242	9.43671	9.82919	9.04257	8.26053	9.41785	10.8755	12.365
EMWEY_00001460	4.54432	3.80735	4.22239	5.43741	6.71425	6.75043	5.79874	5.63421	5.90689	5.70044	6.42626	7.39803	8.46896	9.30226
EMWEY_00001470	3.9386	7.59495	10.6499	12.903	14.9417	17.9149	16.903	6.53398	8.45943	11.5121	14.4572	16.3576	18.8501	20.1223
EMWEY_00001480	6.74595	6.3634	5.23522	4.39232	5.36923	4.82443	5.32193	6.82018	6.27302	4.60486	3.54432	3.32193	5.27302	5.35755
EMWEY_00001490	9.70736	9.29079	8.4457	9.038	9.90789	9.65105	8.79225	9.4457	8.69	8.26053	9.0325	9.55139	9.8933	9.9953
EMWEY_00001500	10.9922	10.5718	8.97728	9.91189	10.0508	9.59183	9.56224	11.2459	10.5262	8.7879	9.41292	9.26991	9.94349	10.3747
EMWEY_00001510	10.9124	11.1787	11.2925	11.4085	13.7402	13.3696	11.0766	10.2352	10.8938	11.2724	12.697	14.3148	13.5469	13.3679
EMWEY_00001520	14.2432	14.4963	14.1358	14.3866	14.6717	14.2968	13.8433	13.9326	14.4426	14.0308	13.9517	13.5938	14.3905	14.6293
EMWEY_00001530	12.9624	13.0913	12.5799	12.9165	13.2364	13.0492	12.4996	12.8406	12.9285	12.2388	12.2287	12.1933	12.9697	13.3176
EMWEY_00001540	4.96963	5.67243	4.77259	5.39232	6.30986	7.27302	6.06609	5.1565	6.42626	5.67243	6.08037	6.89885	8.15819	8.62814
EMWEY_00001550	14.7756	15.0679	14.7849	14.0187	15.3412	14.76	13.8732	14.2478	14.8724	14.855	14.3765	14.6151	14.9436	15.1519
EMWEY_00001560	10.3268	9.78681	8.73809	8.75933	8.98299	9.11894	8.87139	10.3283	9.20212	8.2854	7.88671	8.02052	9.14636	10.6132
EMWEY_00001570	11.3815	11.5868	10.8634	10.9298	11.3743	11.2842	10.5962	11.3875	11.3193	10.6387	10.5398	10.4495	11.4752	12.2021
EMWEY_00001580	12.4225	12.6457	12.0419	12.1344	12.2937	12.2957	11.8004	12.624	12.5364	11.6099	11.2396	10.9684	12.1485	12.6253
EMWEY_00001590	0	0	0	0.736966	0	1	1.22239	0	0	0	0	0.736966	2.11548	3.05889
EMWEY_00001600	12.7793	12.9422	12.3899	12.7701	13.1583	12.9525	12.366	12.9775	12.3741	12.0622	12.0787	12.6855	13.5501	13.5993
EMWEY_00001610	9.87036	8.30378	7.08392	7.25424	7.82231	8.10504	9.03709	10.1447	7.89885	6.3159	6.26679	6.52878	8.47708	9.72167
EMWEY_00001620	9.09099	6.81164	5.30986	5.5025	5.18322	4.2854	6.98868	9.46489	6.56224	4.54432	4.47032	4.27302	5.97728	7.14126
EMWEY_00001630	2.5025	2.32193	2.5025	2.66297	2.9386	3.14296	3.32193	3.27302	1.9386	1.87447	3.43741	3.41504	4.22239	5.38658
EMWEY_00001640	7.29155	5.88264	5.23522	5.72792	5.64386	4.68182	6.05889	6.63421	4.29768	3.70044	3.41504	3.9386	3.96963	4.32193
EMWEY_00001650	15.7709	15.9715	15.2095	15.8217	15.714	15.6061	15.6996	16.4112	15.7575	14.3726	14.466	14.318	15.4762	15.7412
EMWEY_00001660	9.28154	9.64686	9.29615	10.5127	10.2885	10.2212	10.1687	10.0629	9.72167	9.10066	9.68592	9.39375	10.232	10.941
EMWEY_00001670	6.54946	4.32193	4.77259	4.34577	4.98489	4.02975	5.07325	5.5025	4.85798	4.71882	4.05889	4.71882	5.65344	7.29462
EMWEY_00001680	8.89785	6.3339	4.92283	4.75489	6.34577	6.44294	7.22882	9.07146	6.26053	4.85798	4.85798	6.70506	7.62693	9.19476
EMWEY_00001690	4.66297	3.80735	2.9386	3.73697	4.08746	5.5025	5.72792	4.73697	4.24793	3.96963	3.62449	4.8413	8.12412	10.445
EMWEY_00001700	10.3627	9.07948	7.30986	7.71653	7.48918	6.96963	8.8095	11.0187	8.54561	6.22882	6.27302	5.55459	6.79442	7.15987
EMWEY_00001710	5.14296	5.01495	5.49185	7.25109	9.72792	8.31892	7.24159	5.1964	4.64386	5.56478	7.85591	8.95517	8.04439	8.24476
EMWEY_00001720	9.67243	9.69697	8.78245	8.32643	9.02883	8.87754	8.50383	9.62693	9.21836	8.21755	7.85175	7.96771	8.67007	9.16825
EMWEY_00001730	2.58496	2.73697	3.41504	3.70044	3.8413	4.36923	3.05889	1.73697	1.58496	3.70044	3.90689	3.90689	4.8413	5.38082
EMWEY_00001740	3.36923	3.27302	4.80735	8.13443	7.64145	7.92877	7.52356	3.73697	5.04439	6.70044	8.33985	7.59991	9.14466	10.3851
EMWEY_00001750	9.82018	10.1198	9.78899	9.91189	10.6384	10.9474	10.1799	9.75544	10.1578	10.1094	9.95662	10.1674	11.6433	12.2902
EMWEY_00001760	1.73697	2.41504	3.36923	4.60486	6.11548	6.37504	5.55459	2.9386	2.5025	3.77259	4.77259	5.99247	7.33688	8.33241
EMWEY_00001770	5.60486	8.93566	10.0297	11.7788	14.0237	12.3202	9.75099	5.2854	9.27535	11.1772	13.1658	14.0765	12.7266	12.8536
EMWEY_00001780	5.02975	4.24793	4.66297	4.02975	5.38082	5.12928	4.58496	4.5025	5.01495	5.18322	5.30986	6.02237	5.71882	6.53398
EMWEY_00001790	10.9238	10.5398	9.40727	10.2147	11.4205	11.5782	10.3369	11.4693	10.893	10.0476	11.0544	11.8593	12.11	12.2647
EMWEY_00001800	13.4118	13.6949	12.8213	12.4659	13.2399	14.9435	13.0553	13.7938	13.4954	12.4442	12.4693	13.954	15.65	16.4242
EMWEY_00001810	9.48918	8.67948	7.21917	7.2854	7.54174	7.10852	7.76598	9.81004	8.17825	7.16323	6.9386	6.73697	7.81592	9.37504
EMWEY_00001820	11.557	11.938	11.4992	12.5925	12.0229	11.9269	11.544	12.4651	12.0904	11.6466	11.7805	11.4055	12.3661	12.8173
EMWEY_00001830	8.62083	8.86212	8.30682	9.49852	8.60115	8.39089	9.19311	9.89026	9.62083	9.19065	9.21917	8.22721	9.34356	11.2058
EMWEY_00001840	0.415037	5.94642	6.96193	8.5937	9.89128	10.7616	9.18322	2.32193	6.29768	7.92877	9.85953	11.0168	11.7898	12.3179
EMWEY_00001850	12.5682	12.7692	12.1121	11.4634	12.5153	12.295	11.5183	12.1616	12.4587	11.8151	11.4122	11.8134	12.292	12.8
EMWEY_00001860	13.3183	13.3303	12.3985	12.004	13.1112	12.8609	12.2551	13.1012	13.2469	12.3449	11.9106	12.1567	12.9483	13.1481
EMWEY_00001870	4.43741	4.27302	4.32193	5	5.40372	5.14296	3.9386	4.70044	5.05889	4.75489	4.70044	4.52356	5.20945	5.77259
EMWEY_00001880	1.58496	1	1.22239	1.58496	1.41504	1.73697	1.22239	0.736966	1.22239	0.415037	2.58496	3.05889	3.22239	3.58496
EMWEY_00001890	5	4.11548	4.54432	5.36923	5.62449	5.39232	5.2854	4.08746	4.14296	3.90689	4.75489	6.67243	6.09452	8.03892
EMWEY_00001900	8.09099	6.2854	5.34577	6.42066	6.76818	7.36923	7.44018	9.35609	6.10852	5.23522	6.62449	7.8095	8.60979	9.41996
EMWEY_00001910	12.2422	12.0463	11.7667	11.3011	11.9258	11.7317	11.69	12.1133	12.1689	11.7636	10.9892	11.2578	12.4833	12.9998
EMWEY_00001920	10.9437	9.84601	9.4108	8.62571	9.59495	8.86109	9.99341	10.5831	9.42836	7.76377	6.5025	7.48113	8.35315	9.67537
EMWEY_00001930	6.91488	5.48113	4.92283	5.24793	5.97728	6.87447	6.45943	6.72338	5.18322	4.54432	5.38082	6.96578	7.87036	8.68883
EMWEY_00001940	4.48113	4.62449	3.96963	3.73697	4.32193	4.16993	4.02975	4.48113	4.64386	2.87447	3	3.16993	4.27302	5.07325
EMWEY_00001950	10.5543	10.6396	10.1063	9.55267	10.5401	10.2364	10.3185	10.4495	10.3072	9.24	8.69813	9.29692	10.2613	11.1697
EMWEY_00001960	11.5507	11.7775	11.5451	11.4145	12.1932	11.6479	11.6617	12.26	12.2607	11.9618	11.4948	11.6812	12.2626	12.8873
EMWEY_00001970	9.39053	9.25227	9.00094	9.05799	9.56288	9.20864	9.31553	10.2817	9.74287	9.28656	8.95952	9.12455	9.77862	10.5864
EMWEY_00001980	8.25424	7.83078	7.0625	6.73245	6.72338	6.79442	7.36632	8.52487	7.03342	5.53398	5.62449	6.06609	7.61225	8.33539
EMWEY_00001990	6.68182	5.70044	5.51307	5.1964	6.44294	5.1565	5.52356	6.48113	6.3159	6.29768	5.87447	6.10154	6.52356	6.96963
EMWEY_00002000	16.6636	17.0919	16.8489	16.1523	17.2892	16.9253	16.0159	16.2667	16.9132	16.8123	16.4404	16.5664	16.9212	17.5596
EMWEY_00002010	3.54432	3.5025	3.41504	3.45943	4.8413	4.05889	3.87447	2.66297	3.22239	3.36923	3.90689	4.45943	4.64386	4.79008
EMWEY_00002020	12.5571	12.8987	12.5813	12.5307	13.1323	12.8569	12.0276	12.5736	12.6916	12.5554	12.2435	12.5046	12.8791	13.293
EMWEY_00002030	7.75933	9.57112	9.77534	11.828	12.9197	11.7683	9.99482	7.83289	9.92184	10.7602	12.4501	12.9065	12.3155	12.2939
EMWEY_00002040	10.7513	11.2487	10.5127	10.0638	11.0976	10.7838	10.0768	10.7142	10.6251	9.91488	9.64325	10.1267	10.5549	10.9091
EMWEY_00002050	4.70044	4.8413	4.66297	4.70044	5.20945	5.91488	5.12928	5.08746	5.20945	4.98489	4.60486	4.82443	6.07325	6.9386
EMWEY_00002060	10.1103	10.2452	9.55778	9.23522	10.285	10.4935	9.49185	9.79604	10.1072	9.31817	9.50449	10.1828	10.7122	10.9689
EMWEY_00002070	14.5669	14.8808	14.4158	14.3716	14.853	14.6158	13.8504	14.7255	14.9129	14.4779	14.2494	14.0608	14.8288	15.2526
EMWEY_00002080	8.34133	8.64866	8.08746	8.65702	9.20539	10.0038	9.14381	8.4108	8.38082	8.02791	8.89583	9.44432	10.7102	11.1493
EMWEY_00002090	15.2916	15.35	15.1191	14.9326	15.4552	15.0808	14.4592	14.9594	15.3761	15.2446	14.7774	14.617	15.2967	15.8036
EMWEY_00002100	11.4885	11.7625	11.6555	12.2984	12.489	12.5182	11.8745	11.5438	11.6903	11.6198	11.5979	11.4338	12.4407	12.8757
EMWEY_00002110	11.6334	12.0094	11.579	12.3469	12.2544	12.0555	11.29	12.21	11.9205	11.5714	11.5853	11.744	12.2203	12.5697
EMWEY_00002120	8.66059	9.25817	9.54625	11.2491	12.2574	11.1655	9.90489	8.33241	9.38802	10.1882	11.5584	11.6284	11.7964	12.2279
EMWEY_00002130	6.29155	8.23362	9.3053	10.8361	12.1979	12.2022	11.5851	6.43741	7.60239	8.27612	9.67007	10.2432	10.4858	10.8734
EMWEY_00002140	6.93467	5.26053	5.11548	5.67243	8.32343	6.64386	7.05889	6.35168	5.71882	6.33985	6.89482	9.59929	8.38226	9.37214
EMWEY_00002150	9.21917	7.66059	7.47843	6.80735	7.55714	7.71882	8.66652	8.69232	8.15819	7.58747	6.1565	7.32793	9.30378	10.5959
EMWEY_00002160	13.1652	13.5749	13.2934	13.315	14.5444	14.0762	12.7989	13.265	13.5295	13.4704	13.9774	14.6016	14.3027	14.6382
EMWEY_00002170	10.4182	10.6224	10.3887	11.714	11.2806	11.223	11.2054	10.943	11.0177	10.5414	11.1701	10.3439	11.9161	12.853
EMWEY_00002180	13.0834	13.4444	13.0706	13.3142	13.6729	13.1869	12.4132	12.9472	12.9115	12.6762	12.4124	12.561	12.995	13.2193
EMWEY_00002190	11.5066	11.91	11.3868	11.6047	12.397	11.7225	10.8033	11.3121	11.9566	11.856	11.957	11.7091	12.1359	12.5226
EMWEY_00002200	13.718	14.1643	13.6496	13.6765	13.9456	13.5487	12.9143	14.0035	14.0108	13.6293	13.1714	12.9927	13.6286	13.7878
EMWEY_00002210	10.7781	10.4378	9.63723	9.53333	9.88468	9.35168	9.14805	10.6224	10.3204	9.92234	9.67184	9.37866	9.86057	10.5255
EMWEY_00002220	11.8152	11.7634	10.9927	10.9238	11.5703	11.2456	10.5388	11.5887	11.4567	10.8162	10.9428	11.2746	11.5254	12.0262
EMWEY_00002230	13.3996	13.2751	12.6706	13.2018	13.563	13.3236	12.7541	13.1547	13.1112	12.4729	12.8841	12.7629	13.4739	13.4931
EMWEY_00002240	11.9519	11.9301	11.1787	10.9238	11.5845	11.4516	10.8847	12.0006	11.9006	11.4143	11.0914	11.0498	11.9705	12.6595
EMWEY_00002250	9.35241	7.95613	6.25424	6.49719	7.02606	7.21917	7.96963	10.1774	7.47843	6.51307	6.09452	6.41504	8.01681	9.05799
EMWEY_00002260	9.14466	8.8857	7.76818	8.3634	8.47168	8.99058	8.73358	9.47303	8.39089	7.35168	7.33985	7.93664	9.53138	10.4405
EMWEY_00002270	10.8637	10.7868	9.86882	9.61655	9.91289	9.72281	9.32343	10.8478	10.095	8.93074	8.3966	8.49185	9.29539	9.68592
EMWEY_00002280	9.15144	9.10416	8.76929	8.30073	9.19967	8.92382	8.55459	9.46693	9.65642	9.44432	9.0453	9.18735	9.82284	10.4635
EMWEY_00002290	12.784	13.1311	12.5632	12.7604	12.7934	12.1868	11.6773	13.1628	12.998	12.8115	12.4966	12.23	12.6713	12.9634
EMWEY_00002300	13.8484	14.3074	13.8969	14.0203	14.2386	13.9986	13.2849	14.3437	14.3224	14.0325	13.9146	13.6445	14.353	14.8836
EMWEY_00002310	10.2617	10.9696	11.1751	11.9414	12.5965	12.6436	11.7664	10.4457	10.7105	10.5943	11.1703	11.5785	12.2563	12.821
EMWEY_00002320	10.3909	10.3634	9.97059	10.4798	11.0888	11.0985	10.3087	11.0474	10.3797	9.74371	9.88111	10.6098	11.3083	12.1702
EMWEY_00002330	14.3082	14.7324	14.2343	14.9144	14.6288	14.4345	14.0074	14.9119	14.5744	14.0368	13.9453	13.6711	14.6137	14.8613
EMWEY_00002340	10.9896	11.3729	10.8925	11.8851	11.4383	11.3592	11.1701	11.7315	11.1865	10.7479	10.9868	10.5777	11.7099	12.3856
EMWEY_00002350	14.2562	14.4157	14.1863	13.7943	14.7307	13.9597	13.7709	13.9208	14.1411	14.0228	13.4225	13.7413	14.07	14.4737
EMWEY_00002360	10.9238	9.73978	8.74259	8.96867	9.4381	9.23042	9.60548	11.1483	9.55906	8.87652	9.19147	9.71939	10.2958	11.0226
EMWEY_00002370	10.0584	8.02975	6.61961	7.53398	7.46216	8.82867	8.74931	9.3966	6.93467	6.68182	7.43185	8.38226	9.81325	10.7071
EMWEY_00002380	7.42347	5.57491	3.77259	5.3339	5.49185	6.71882	6.32193	6.82867	4.54432	3.87447	5.67243	5.70966	7.30682	8.03892
EMWEY_00002390	10.579	8.52356	7.73697	9.61655	10.4467	11.1438	10.9462	10.0954	7.49719	7.90489	8.94837	9.67596	11.0623	11.5416
EMWEY_00002400	7.36632	7.21917	5.73697	6.95807	6.24793	6.87447	7.01866	8.58747	7.53916	6.59495	6.70966	5.99247	8.29155	9.2738
EMWEY_00002410	11.482	11.7553	11.2456	11.9028	11.7198	11.6499	11.3346	12.1569	12.2539	11.4514	11.4386	10.8478	12.0132	12.3408
EMWEY_00002420	4.8413	3.87447	3.32193	4.14296	4.29768	4.8413	4.32193	4	3.90689	3.54432	4.43741	4.29768	6.02975	6.99247
EMWEY_00002430	12.6206	11.6147	10.4979	10.1417	10.2491	9.81645	10.3652	13.0363	11.6381	10.6639	9.67184	9.61777	10.2507	10.6055
EMWEY_00002440	8.633	7.08037	5.5025	5.79874	5.69116	6.18982	6.35168	8.84758	6.94251	6.11548	5.52356	5.16993	7.57238	9.41433
EMWEY_00002450	13.1555	13.2582	12.4752	12.2031	12.7255	12.6721	12.0735	13.3167	13.4801	12.2801	11.8236	11.7249	12.7027	13.1563
EMWEY_00002460	11.9496	12.3872	11.8814	11.909	12.0369	11.9725	11.5043	12.4977	12.36	11.5257	11.1033	11.0464	12.0192	12.4364
EMWEY_00002470	9.69697	9.63723	8.76598	8.25896	8.76266	8.30682	8.53008	10.0526	9.51964	8.80305	8.01123	8.32493	8.94739	9.29539
EMWEY_00002480	3.16993	3.70044	3.87447	5.22239	6.54432	8.96386	7.90489	4.89077	5.10154	6.08746	6.79442	8.38802	10.519	11.7969
EMWEY_00002490	10.8103	11.1531	10.6402	10.5699	10.7737	10.6411	10.2656	11.0346	11.0117	10.397	9.72735	9.88468	10.6795	11.0382
EMWEY_00002500	10.9595	11.3647	10.9854	11.0325	11.3463	10.9481	10.3279	11.4514	11.5187	11.2076	10.9344	10.5949	11.3259	11.6761
EMWEY_00002510	10.3219	10.0732	10.0177	9.5768	10.3443	9.76763	9.71939	10.355	10.4193	10.189	9.42487	9.57175	10.3283	11.0755
EMWEY_00002520	7.85591	7.73922	7.7211	6.85798	8.05709	7.30682	6.60486	6.89077	7.34873	7.17659	6.51307	6.92679	7.19967	7.91886
EMWEY_00002530	2.22239	3.41504	2.66297	3.16993	4	5.79874	5.60486	2.11548	2.73697	2.87447	3.41504	4.16993	7.09452	8.02052
EMWEY_00002540	10.1233	9.89885	9.40868	10.1344	9.8413	9.90137	9.82337	10.7635	9.87396	9.08304	9.07146	9.09276	9.94056	10.4855
EMWEY_00002550	7.05889	7.61961	7.42906	7.72565	8.94642	9.4457	9.04712	7.80735	8.14126	8.14126	8.35755	8.71882	10.1189	10.9564
EMWEY_00002560	7.69581	6.8371	6.40939	7.22239	7.46216	8.08569	7.65583	8.04075	6.85383	6.45943	7.06967	6.96963	8.13271	9.08037
EMWEY_00002570	4.54432	4.11548	4.62449	5.72792	7.33092	10.2212	8.73471	3	4.70044	5.90689	6.70966	8.94447	11.6046	12.9585
EMWEY_00002580	0	1.22239	0	2.11548	2.87447	3.22239	2.80735	1	3.41504	3.45943	3.73697	3.96963	5.41504	6.55459
EMWEY_00002590	10.6342	8.71653	7.27612	8.25582	9.62632	11.0293	9.82549	10.37	8.65821	7.96771	9.74931	11.1982	12.1675	12.3954
EMWEY_00002600	10.5752	10.7574	10.3216	10.2151	10.519	10.4402	9.96723	10.6405	10.7188	10.1241	9.67125	9.52683	10.6153	11.2724
EMWEY_00002610	9.58747	9.82602	9.57175	10.3106	10.3	11.6704	11.4529	9.58371	9.34725	8.99812	9.39089	10.0906	13.063	14.72
EMWEY_00002620	7.67243	7.70275	7.37793	8	8.19311	9.26053	8.95904	7.38082	7.45396	7.29768	7.39803	7.70736	10.6754	12.4227
EMWEY_00002630	7.44018	6.42066	4.79008	4.87447	4.87447	5.9386	6.20945	8.29155	7.0625	4.73697	5.11548	5.16993	6.98109	8.06967
EMWEY_00002640	5.9542	4.8413	4.02975	4.5025	4.59495	4.64386	4.36923	6.30378	6.06609	5.68182	5.59495	5.34577	5.35168	6.07325
EMWEY_00002650	4.5025	3.9386	3.32193	2.9386	2.36923	3.05889	2.87447	4.8413	4.32193	4.05889	4.45943	3.54432	3.60486	4.52356
EMWEY_00002660	3.22239	3.36923	2	2.9386	2.73697	2.41504	2.9386	5.79874	5.88264	5.59495	4.29768	5.12928	5.02975	5.84967
EMWEY_00002670	6.91488	6.51833	6.00749	6.89077	6.77698	6.32193	6.26053	8.90589	8.41926	8.02606	7.57238	7.05166	7.66297	7.96
EMWEY_00002680	4.3339	2.96963	1.66297	2.9386	3.41504	5.73245	5.35168	4.44846	3	2	3.27302	4.01495	7.14805	8.40939
EMWEY_00002690	10.3165	8.65045	7.69232	7.11201	8.08923	7.08215	8.6141	10.0501	8.66297	7.61471	6.87447	7.68767	8.41856	8.97633
EMWEY_00002700	12.6884	11.2483	11.4599	10.8491	11.6664	10.4608	11.3391	11.9707	12.3816	12.4082	10.8783	11.8132	11.7698	12.6931
EMWEY_00002710	4.36923	4.22239	3.62449	4.73697	5.08746	4.64386	4	3.41504	4.92283	3.96963	5.02975	4.56478	4.96963	4.90689
EMWEY_00002720	0	0	0	0	1	1	0.736966	0	0	0	0.736966	2	1.58496	2.87447
EMWEY_00002730	4.24793	4.52356	4.87447	4.5025	5.11548	5.1964	4.1964	0	1.22239	0	1.87447	2	2.5025	2.66297
EMWEY_00002740	5.44846	5.68182	4.98489	5.3339	6.27302	6.86625	5.39232	5.12928	4.64386	4.85798	4.9386	5.62449	6.51833	6.96963
EMWEY_00002750	0	0	0	0	0	0	0.736966	1.22239	0	0	0	0	0.415037	0.736966
EMWEY_00002760	0.736966	0	0	0	0	0	1.22239	0	1	0	1.22239	0	0	1.22239
EMWEY_00002770	0	0.736966	0	0	0	0	0	0	0	0	1	0	0	0.736966
EMWEY_00002780	4.36923	4.52356	6.3159	7.24159	8.05889	8.22239	7.43185	4.39232	5.01495	5.64386	6.5025	6.81592	8.05709	8.78681
EMWEY_00002790	0.736966	0.736966	2.32193	2.41504	2.80735	4.05889	2.80735	0	0	0.736966	1.73697	2.32193	3.36923	3.58496
EMWEY_00002800	1.22239	0	0	0	1.58496	0.415037	0	0.736966	0.736966	0	0	0	1.73697	0
EMWEY_00002810	2.41504	3.58496	4.48113	5.1964	7.78136	7.47032	5.26053	2.5025	2.73697	5.01495	6.8371	8.24793	7.7211	7.05889
EMWEY_00002820	3.22239	1.58496	1.41504	2.22239	1.73697	2.32193	1.22239	0.736966	1.73697	1.22239	2	1.22239	3.36923	3.54432
EMWEY_00002830	8.04621	7.69813	6.76818	6.17659	6.47032	6.75043	6.37504	6.79008	5.98489	5.07325	4.75489	4.39232	5.1565	5.76377
EMWEY_00002840	6.90889	7.18488	6.50779	5.8413	6.1565	6.23522	5.39232	6.8928	8.59681	7.81592	6.47573	6.58496	7.76487	7.90989
EMWEY_00002850	4.76377	3.92283	3	3.41504	2.87447	3.41504	3.05889	3.82443	4.59495	3.5025	2.73697	1.41504	3.43741	4.57491
EMWEY_00002860	8.33688	8.85175	8.31137	8.56351	9.0453	8.80843	7.76155	7.02606	8.04621	8.44294	9.05709	8.47978	8.73132	9.15482
EMWEY_00002870	6.89077	7.30378	6.81164	7.1224	7.09452	7.06609	6.22882	7.82231	7.38658	7.3837	7.18322	6.66297	7.72338	8.35902
EMWEY_00002880	7.97919	7.96963	8.56097	9.05076	10.1749	10.2613	9.24793	8.11548	7.87652	8.67243	8.80843	9.25188	10.22	10.8127
EMWEY_00002890	13.0188	13.4883	13.11	13.3806	13.5694	13.286	12.6575	13.1363	13.2791	13.023	12.9278	12.6262	13.2933	13.8957
EMWEY_00002900	10.8154	11.1057	10.7808	11.6563	11.2408	10.931	10.6291	11.7182	11.1351	10.8675	10.8925	10.4892	11.1327	11.5914
EMWEY_00002910	12.3179	12.6048	12.1917	13.0419	12.6261	12.3579	12.0512	13.1785	12.599	12.3141	12.2655	11.8362	12.5942	12.9035
EMWEY_00002920	13.6098	12.8236	11.5681	11.3165	11.7231	11.3268	11.9992	13.7567	11.7343	10.831	9.91488	9.81911	10.7409	10.9571
EMWEY_00002930	11.176	11.5771	11.0052	11.8273	11.4231	11.2256	11.0451	11.8317	11.3287	10.7025	10.5676	10.1561	11.2406	11.7217
EMWEY_00002940	6.23522	6.58496	6.20945	6.82018	7.4457	6.81164	5.84967	6.89482	7.05889	7.13271	8.2854	7.54432	8.11548	8.80198
EMWEY_00002950	11.4836	10.1485	8.75489	9.26757	9.45806	9.4023	9.73584	11.6587	9.59991	8.49452	8.57617	8.48113	9.50713	10.0066
EMWEY_00002960	5.91488	3.36923	1.58496	2.58496	3.45943	6.16993	6.21594	6.02237	2.5025	4.02975	3.8413	4.77259	7.99624	9.88162
EMWEY_00002970	12.5687	12.9341	12.0771	12.0348	12.5051	12.4388	11.7636	12.5823	12.1079	11.1797	10.8135	10.8318	11.9	12.547
EMWEY_00002980	8.69116	11.0224	11.3246	12.6941	14.9098	13.1115	10.6463	7.75933	10.5443	12.2292	13.9153	14.841	13.2225	13.1118
EMWEY_00002990	14.9581	15.2528	14.4663	14.3741	14.7438	14.5666	13.887	15.2192	14.9286	14.2945	13.7998	13.8968	14.7793	15.0608
EMWEY_00003000	11.3548	11.6639	11.095	11.4771	11.4402	11.6419	10.9564	11.9929	12.0105	11.4339	11.3599	11.1676	12.3062	12.5852
EMWEY_00003010	3.5025	5.90689	7.77479	10.115	11.8391	12.5811	10.7906	3.87447	6.53398	8.93074	11.3013	12.5539	13.2559	13.4759
EMWEY_00003020	2.22239	7.16323	9.2384	11.1372	13.2255	12.9171	10.2819	3.62449	7.76377	10.0634	12.279	13.8741	13.2538	13.0023
EMWEY_00003030	4.73697	3.62449	3.16993	4.60486	4.90689	7.90689	7.78354	5.16993	4.05889	3.16993	4.36923	5.87447	9.51373	11.0934
EMWEY_00003040	10.3087	8.26053	6.43185	6.60486	6.58996	7.8928	8.98679	10.5255	7.60486	5.89885	5.81592	6.02237	8.99906	10.3645
EMWEY_00003050	10.4467	10.0768	9.99341	8.78681	10.0385	9.52356	9.52813	10.058	9.94056	9.63178	8.41785	9.08392	9.80305	10.3439
EMWEY_00003060	2.73697	3	3.62449	6.79442	7.86212	7.87036	7.30986	3.16993	4.16993	5.02975	7.3339	8.04439	8.21594	8.85383
EMWEY_00003070	2.5025	2.80735	3.66297	5.40372	7.42347	7.98489	7.5597	2.5025	3.16993	4.22239	6.30378	7.61961	8.45806	9.7131
EMWEY_00003080	6.05166	5.04439	4.82443	5.04439	5.44846	5.24793	5.45943	5.53398	5.10154	4.9542	4.5025	5.23522	6.02237	6.90288
EMWEY_00003090	7.53916	7.16993	7.24159	6.55459	7.58246	6.93074	6.9542	7.53138	8.06788	7.91687	7.24793	7.52356	7.88468	8.9258
EMWEY_00003100	9.98347	7.73245	5.79874	5.12928	6.5025	7.83078	8.47438	9.84862	7.3159	5.32193	5.85798	7.73471	9.5157	11.2788
EMWEY_00003110	8.5597	6.24793	6.09452	5.57491	6.43185	6.97728	7.67713	7.64626	7.31288	7.11894	5.38082	7.40088	8.85487	10.9268
EMWEY_00003120	2.87447	3.5025	2.9386	2.66297	3.05889	3.77259	3.16993	3.80735	4.08746	3.70044	2.66297	3.27302	4.5025	6.22239
EMWEY_00003130	0	1	0	0	0.736966	1.22239	1.87447	0.415037	0	0	0.415037	0	1	0.736966
EMWEY_00003140	4.1964	4.48113	4.85798	6.3634	6.78572	6.59495	5.90689	4.08746	4.60486	5.38082	5.90689	6.07325	6.5025	7.04439
EMWEY_00003150	12.4345	11.6978	9.70678	9.03892	9.46761	9.27224	10.3099	12.4402	10.9571	8.99152	8.32343	8.36778	9.20457	9.72735
EMWEY_00003160	9.27767	9.40656	9.03709	9.61041	9.68416	9.49185	9.07503	8.40939	9.01959	8.24476	8.57491	7.98299	9.04166	9.37649
EMWEY_00003170	5.62449	5.35755	4.24793	4.43741	6.24793	5.10154	4.54432	4.43741	4.22239	3.80735	5	5.70044	5.43741	5.30986
EMWEY_00003180	4.22239	3.41504	3.05889	3.22239	3.45943	3.80735	3.80735	3.70044	4.24793	3.11548	2.9386	3.32193	4.89077	5.01495
EMWEY_00003190	2.41504	3.16993	3	2.87447	3.66297	3.90689	2.87447	0	3.05889	2.66297	2.41504	2.80735	3.05889	4.34577
EMWEY_00003200	4	5.53398	5.39232	4.45943	4.80735	3.22239	3.27302	3.90689	5.55459	4.70044	2.9386	2.22239	2.58496	3.58496
EMWEY_00003210	6.22239	6.65821	6.48113	6.63421	7.11548	7.98489	7.10852	6.18322	6.98489	6.85383	6.91488	7.31892	9.15313	10.2471
EMWEY_00003220	6.9386	6.1565	4.8413	5.10154	5.3339	6.72338	7.99058	8.99812	7.60733	6.00749	6.02975	5.34577	9.0625	10.6375
EMWEY_00003230	14.137	14.4109	13.716	14.0073	14.0064	13.7619	13.3697	14.2011	13.7646	13.1582	12.849	12.7473	13.7645	14.4149
EMWEY_00003240	5.05889	5.47032	5.67243	5.82443	6.25424	5.75489	4.45943	6.04439	7.05528	6.90689	6.17659	5.24793	5.84967	6.06609
EMWEY_00003250	7.08746	7.6865	7.53398	7.92283	8.15313	7.53398	6.81592	8.29462	9.46284	9.27068	8.38514	7.62205	7.82018	8.0607
EMWEY_00003260	13.0695	13.4932	13.0954	13.123	13.2764	13.134	12.4053	13.2418	13.2558	12.9085	12.3827	12.3165	13.0902	13.5308
EMWEY_00003270	8.56732	7.55203	6.72792	7.59743	7.57491	7.15313	7.5157	8.8928	7.30682	6.05166	7.01495	6.45943	7.22882	7.4567
EMWEY_00003280	7.36632	7.12928	6.23522	6.1964	6.93074	7.38082	6.66297	7.53657	6.69116	5.86625	6.86212	7.30073	8.29921	9.18982
EMWEY_00003290	3.58496	3.77259	3.66297	5.02975	5.9542	7.02975	5.34577	2.11548	3.80735	4.5025	5.24793	5.88264	7.44018	8.11374
EMWEY_00003300	10.9111	11.2519	10.8151	11.1404	11.3199	11.2564	10.3855	11.3652	11.4083	10.8913	10.795	10.5536	11.5209	12.3238
EMWEY_00003310	14.9343	16.7177	16.9826	17.7417	17.1969	16.5337	15.6989	15.3462	17.4528	17.2422	17.4967	15.9607	16.473	16.4138
EMWEY_00003320	15.4951	17.224	17.5028	18.3429	17.7269	17.0948	16.2693	15.935	17.9001	17.6809	17.942	16.4266	16.903	16.9088
EMWEY_00003330	9.50515	8.70044	8.05528	9.85953	11.5613	11.392	9.68883	9.15313	8.6736	9.07592	10.943	12.032	12.0207	12.13
EMWEY_00003340	9.85591	8.63178	7.21917	7.61225	7.22882	7.61225	8.03342	9.73978	8.48784	7.24159	7.09803	7.2062	8.47843	8.81592
EMWEY_00003350	8.32493	7.20945	6.3339	6.89482	6.34577	6.57994	6.69581	9.09628	7.43741	6.32193	6.06609	5.77259	7.24476	8.11894
EMWEY_00003360	6.17659	6.90288	6.05166	7.53916	7.39518	7.2854	6.14975	6.58996	6.53398	6.65821	7.05528	7.42626	7.80305	7.93074
EMWEY_00003370	9.40727	9.76542	9.11634	10.0598	10.3242	10.0325	9.18982	9.51636	9.59495	9.20376	9.8647	9.90789	10.3535	10.7004
EMWEY_00003380	10.5511	10.4747	9.64746	10.0089	10.2479	10.0954	9.65225	10.72	9.94203	9.11027	9.36121	9.36559	10.1489	10.737
EMWEY_00003390	3.9386	6.72338	7.89684	10.8943	11.7272	11.7499	9.75489	4.48113	7.50779	9.39232	11.4882	11.8863	12.6099	13.1395
EMWEY_00003400	7.01495	7.38945	6.40939	7.68883	7.71195	9.10154	8.18157	7.45396	7.23522	7.26991	7.89077	8.37793	10.455	11.6116
EMWEY_00003410	12.49	12.682	12.0989	12.1341	12.3461	12.0405	11.2646	12.5369	12.3518	11.8943	11.4717	11.2629	12.1275	12.4285
EMWEY_00003420	8.59867	8.98774	7.73019	7.93074	8.68533	10.6144	8.87036	9.24714	9.09099	7.87036	7.92679	8.86522	10.7412	11.1664
EMWEY_00003430	13.7733	13.5834	12.9884	12.0846	13.0231	12.5979	12.1523	13.434	13.6786	13.0449	12.2082	12.3423	13.0292	13.3606
EMWEY_00003440	5.27302	5.07325	4.87447	5.41504	5.52356	5.70044	6.17659	5.86625	5.52356	5.40372	4.8413	4.24793	7.50779	9.10504
EMWEY_00003450	3.11548	2.32193	2.80735	2.80735	3.45943	5.02975	4.43741	3.70044	3.22239	3.80735	3	3.5025	7.18982	8.8009
EMWEY_00003460	15.1318	15.5618	15.2955	15.8345	16.0109	15.6188	14.9885	15.5724	15.5653	15.4157	15.4422	15.3728	15.8197	16.1933
EMWEY_00003470	13.9529	14.2768	13.5269	14.0356	13.7424	13.6833	13.5993	14.5585	14.1447	13.1625	12.8124	12.5491	13.6764	14.0919
EMWEY_00003480	9.56288	9.23122	7.84758	8.47978	8.97441	9.24317	8.66888	9.77862	8.42347	7.56732	8.73132	9.38658	9.8434	10.2456
EMWEY_00003490	2.66297	2.66297	4.05889	6.41504	6.5025	7.16323	6.10154	3.27302	4.52356	5.87447	7.17659	8.16658	8.53268	8.95323
EMWEY_00003500	12.2101	12.4468	11.9369	12.1212	13.3939	13.2479	11.7201	12.9293	12.4893	12.0029	12.5722	13.7269	13.4479	13.3774
EMWEY_00003510	9.47032	8.91986	7.47303	8.73697	8.89583	9.2384	9.20539	9.42696	8.79982	7.84967	8.59743	8.53138	10.2487	12.3073
EMWEY_00003520	12.7115	12.9056	12.5651	12.9022	13.4625	13.416	12.2928	12.9575	12.8335	12.6778	12.8199	13.0993	13.5553	13.9115
EMWEY_00003530	11.892	12.2002	11.815	12.5667	12.7249	12.9004	12.2218	12.3587	12.2242	11.6159	11.8435	11.7712	12.8528	13.1961
EMWEY_00003540	5.30986	5.9542	6.49719	8.37359	10.0325	9.34207	9.25424	5.24793	5.89885	7.11548	9.05347	10.0544	10.7392	12.6314
EMWEY_00003550	4.75489	6.91886	8.09452	10.0741	12.1966	10.764	8.82231	5.32193	7.06967	8.97919	11.0281	12.2251	11.0448	11.4367
EMWEY_00003560	9.05619	8.06788	6.92679	8.16323	8.82231	7.95613	8.08746	8.82549	7.42906	7.74147	9.28309	9.75989	8.76598	9.52943
EMWEY_00003570	13.3617	13.3018	12.8404	12.2843	12.9802	12.8238	12.4944	13.3524	13.2778	12.6729	11.8849	12.0362	12.9243	13.2646
EMWEY_00003580	10.7174	10.8263	10.0817	10.1993	10.4186	10.2147	9.82655	11.2499	10.6818	10.0394	9.63904	9.53398	10.2808	10.6923
EMWEY_00003590	2.32193	2.32193	3.16993	4.75489	4	4.43741	4.48113	2.5025	2.9386	4.62449	3.80735	3.87447	5.9386	6.56986
EMWEY_00003600	9.27767	8.69	7.40939	8.14805	7.64866	7.65105	8.11201	10.2831	9.20376	7.2062	7.22239	6.1565	7.81805	8.79766
EMWEY_00003610	11.1093	9.53236	7.5025	6.58496	8.50846	9.01634	9.35719	10.483	8.59743	6.91886	6.8371	7.22882	8.37214	8.7039
EMWEY_00003620	10.1261	8.50978	7.06967	7.73019	8.2769	8.49652	8.81858	9.62723	7.60239	6.42066	6.84549	7.27612	7.75711	8.2127
EMWEY_00003630	3.27302	5.42626	6.53398	7.14975	8.49985	9.05438	8.89986	4.16993	5.69116	6.29155	7.01866	7.90689	9.23042	9.72395
EMWEY_00003640	7.91289	8.00562	7.56478	8.14296	7.82231	7.49719	7.96578	8.89583	7.81805	7.52878	6.84967	7.08392	8.17159	9.57238
EMWEY_00003650	3.41504	4.8413	6.12928	8.50912	10.2808	8.8857	6.84967	2.41504	5.84967	7.53138	9.49852	10.1616	9.39518	9.86882
EMWEY_00003660	7.60486	6.99624	5.9542	5.78136	6.96578	5.96193	6.18982	6.90689	6.98109	5.89885	5.79008	6.44846	6.45943	7.02975
EMWEY_00003670	13.0271	12.1277	10.9624	10.7616	11.3506	11.0224	11.2662	13.1146	11.9129	10.7027	10.4536	10.4398	11.485	12.0105
EMWEY_00003680	4.34577	3.70044	3.70044	4.36923	6.3339	6.1964	5.87447	4.08746	3.66297	3.16993	4.52356	5.80735	6.86625	8.18322
EMWEY_00003690	6.57491	8.3966	9.68416	11.1004	13.4327	11.8471	9.46284	6.57994	8.92877	10.8826	12.3755	13.7233	12.1673	12.2796
EMWEY_00003700	4.73697	5.24793	4.70044	4.41504	4.82443	5.02975	4.02975	3.73697	4.52356	4.02975	4.08746	4.56478	5.29768	5.68182
EMWEY_00003710	5.44846	6.6865	5.74595	5.67243	6.1565	5.14296	4.48113	4.90689	5.93074	5.42626	4.90689	4.8413	5.26053	5.57491
EMWEY_00003720	8.51307	9.53138	9.37649	9.78354	10.8006	10.4683	9.3015	8.23362	9.2127	9.07146	9.44777	10.0435	10.162	10.2981
EMWEY_00003730	13.4598	14.7678	14.6685	14.289	13.8847	13.1222	12.818	13.43	15.2197	14.5005	13.3976	12.4898	12.9314	12.9814
EMWEY_00003740	4	6.80735	6.74595	6.67713	7.46761	7.86212	6.97728	4.39232	7.20945	6.87447	6.35755	6.17659	7.18322	7.81378
EMWEY_00003750	4.90689	6.8413	6.99624	7.16993	8.57238	7.76155	6.69116	3.90689	5.34577	5.99247	7.11201	7.65105	7.04439	7.56732
EMWEY_00003760	6.26679	5.53398	4.85798	6.43185	6.75489	7.04439	7.1565	6.47032	5.52356	5.45943	6.09452	6.39803	8.02422	8.68065
EMWEY_00003770	10.639	9.18653	8.66178	7.71653	8.31741	7.13614	8.89178	10.3587	10.1787	9.15903	7.8392	8.31288	8.63178	8.756
EMWEY_00003780	10.802	9.43254	8.80735	8.12756	8.67243	7.88264	9.25739	10.5375	10.1795	9.2062	7.88264	8.39089	8.72451	9.14211
EMWEY_00003790	10.2996	9.20294	9.45875	7.96	9.11981	7.67243	8.19804	9.19722	9.95904	9.84914	8.64265	9.23761	8.82761	9.32942
EMWEY_00003800	5.01495	6.26679	6.85798	7.36632	7.93271	7.90889	6.9386	5.58496	6.21594	6.59495	7.07325	7.03342	7.76818	7.82867
EMWEY_00003810	12.7956	12.1235	9.60239	9.92827	9.71367	9.13357	10.5664	12.7035	11.3393	9.01681	9.76044	9.59495	10.0159	10.7874
EMWEY_00003820	4.52356	6.1224	6.8413	9.54754	11.1122	12.1325	10.2078	4.39232	6.72792	8.34282	10.7322	11.8697	12.9462	12.9544
EMWEY_00003830	14.9337	15.4136	14.9869	15.3865	15.4527	15.3822	14.6456	15.2791	15.3536	14.8567	14.8761	14.6269	15.4409	15.9079
EMWEY_00003840	10.7071	10.6436	9.86676	9.11114	10.1807	10.1753	9.42696	10.6321	10.5594	10.1824	9.59308	9.73415	10.5981	11.1626
EMWEY_00003850	6.5597	9.37359	10.0056	10.7663	11.2192	11.3889	10.2542	6.39803	8.64746	9.42066	9.76598	10.2408	11.2009	11.6954
EMWEY_00003860	7.24159	10.8543	11.4985	12.1941	12.8628	12.935	11.7091	6.95807	10.1894	10.9925	11.218	11.9553	12.865	13.138
EMWEY_00003870	6.99247	8.4608	7.98299	8.03709	9.24793	12.0644	10.7912	6.4865	7.94837	7.79658	8.1224	9.93615	13.2647	14.2491
EMWEY_00003880	2.32193	4.70044	5.1964	4.89077	6.94642	6.71425	5.2854	2	4.75489	5.12928	5.79874	6.35168	6.82867	7.5597
EMWEY_00003890	11.6679	12.0553	11.4603	11.5353	11.8837	11.6392	10.8752	11.4914	11.7568	11.321	10.9988	10.9302	11.5836	11.8573
EMWEY_00003900	13.568	12.8925	11.4348	10.8395	11.7371	12.1322	11.7312	13.2192	12.3259	10.9024	10.6366	11.3787	12.6679	13.1235
EMWEY_00003910	11.9541	12.1181	11.1743	11.3987	11.5304	11.3318	11.062	12.0525	11.6503	10.7704	10.6715	10.5915	11.6727	12.5014
EMWEY_00003920	3.5025	4.66297	6.94251	7.76818	8.30073	8.224	7.38658	4.41504	5.77259	6.50779	7.49452	7.82443	8.04803	8.35609
EMWEY_00003930	1.58496	3.5025	2.58496	4.43741	4	3.70044	3.77259	3.11548	4.66297	4.05889	4.58496	4.32193	4.9542	5.34577
EMWEY_00003940	2.9386	3.45943	4.5025	5.53398	5.3339	5.34577	4.82443	3.77259	6.20294	5.69116	5.93074	5.70966	6.35168	6.49719
EMWEY_00003950	13.6865	14.1153	13.6674	13.8024	14.152	13.9127	13.2734	13.8612	13.8883	13.4436	13.4704	13.3993	14.0258	14.2513
EMWEY_00003960	10.5765	10.6396	10.4591	11.3502	11.3397	11.1026	11.0991	10.9179	11.0732	10.6771	11.087	10.6448	11.6106	12.1362
EMWEY_00003970	8.24476	6.9386	5.59495	6.71425	6.20294	6.1224	6.96578	9.04439	6.64866	5.51307	5.38082	5.29768	6.17659	6.34577
EMWEY_00003980	9.65702	9.77314	9.34282	9.36194	9.53851	9.10591	9.14296	9.22882	8.7879	7.81805	7.23202	7.19967	7.94837	8.05347
EMWEY_00003990	9.10329	8.3339	7.34282	7.86419	8.32493	9.52225	9.25974	9.89077	8.15987	7.02975	7.76377	9.14126	10.6827	11.8122
EMWEY_00004000	8.23681	7.94056	6.60979	7.57491	8.22561	8.81057	8.79008	8.92975	8.14805	6.34577	6.88671	6.98489	8.66888	10.2408
EMWEY_00004010	12.88	12.9501	11.8991	12.204	12.3609	12.0477	12.2063	13.5931	12.875	11.7722	11.4378	11.2693	12.2783	12.6532
EMWEY_00004020	7.72338	7.48113	7.11548	6.40372	7.02975	6.71425	6.48113	7.01495	7.08746	6.32793	5.57491	6.02975	6.95807	7.45396
EMWEY_00004030	8.28077	8.73245	8.81271	10.722	12.0063	11.6033	10.1724	8.67948	8.73245	9.58434	11.3322	12.013	12.2911	12.9887
EMWEY_00004040	11.6888	11.9212	11.5172	12.3231	12.156	12.1983	11.9328	12.5049	11.92	11.3848	11.2489	11.2523	12.094	12.5716
EMWEY_00004050	12.3842	12.7842	12.234	12.951	12.6796	12.4428	12.1753	13.1782	12.7101	12.2547	11.9744	11.7228	12.5782	12.8941
EMWEY_00004060	8.81698	8.39518	7.98109	9.73245	11.5956	9.97871	8.40798	7.7211	8.00188	8.71539	10.7591	11.0857	10.218	10.4659
EMWEY_00004070	12.6584	12.4194	11.7997	12.3789	12.803	12.4308	11.6812	12.9417	12.5075	12.0324	12.4953	12.4612	12.8882	13.2545
EMWEY_00004080	3.62449	4.70044	4.24793	5.84967	5.62449	5.79008	5.12928	3	4.9386	5.43741	6.42066	6.1964	6.81592	7.52095
EMWEY_00004090	10.1387	11.8182	11.9327	11.5921	12.3531	12.1407	10.9694	10.2404	11.9364	11.6202	11.1672	11.1098	11.6392	11.9757
EMWEY_00004100	13.2639	13.6293	13.3312	12.7259	13.7018	13.3206	12.5758	12.7778	13.2581	13.0926	12.6186	12.6608	13.2072	13.6701
EMWEY_00004110	9.75878	10.2742	9.97394	10.0804	12.3571	11.4143	9.70506	9.43254	9.92926	9.95807	11.2887	12.2692	11.3841	11.5649
EMWEY_00004120	14.0272	12.1607	10.5131	10.1072	10.8082	9.85435	11.9533	14.0076	11.3749	9.93467	9.99671	9.90087	9.90589	10.0857
EMWEY_00004130	5.65344	4.9386	4.77259	5.07325	5.81592	5.86625	6.25424	5.62449	5.41504	5.18322	5.34577	5.73697	6.1964	7.3339
EMWEY_00004140	12.5605	12.719	12.271	13.5237	13.046	12.4454	12.2708	13.3837	12.5665	12.3052	12.5646	11.9207	12.4671	12.7765
EMWEY_00004150	6.27922	4.75489	4.8413	5.22239	7.16658	7.51833	7.20945	5.68182	4.98489	5.11548	6.06609	7.91886	9.0625	10.2208
EMWEY_00004160	11.5461	11.2898	11.3882	10.9913	11.7312	11.0007	11.1306	11.4507	11.5435	11.3487	10.5708	10.8528	11.3962	12.0467
EMWEY_00004170	13.8549	13.9498	12.8595	13.6824	13.2997	13.1874	13.4674	14.6607	13.8441	12.1777	12.3547	12.0812	13.0571	13.4542
EMWEY_00004180	12.5691	11.0575	9.02791	9.23202	9.24079	8.9542	10.5648	12.9103	11.143	8.87139	9.16155	8.34725	9.58621	10.4336
EMWEY_00004190	13.1892	13.5408	13.0893	12.7162	13.3954	12.6355	11.8925	12.563	13.0933	13.0515	12.6144	12.383	12.7247	12.7125
EMWEY_00004200	9.98774	9.37504	8.25267	8.44846	8.60733	8.51833	8.61961	9.78736	8.82655	7.52617	7.60733	7.13271	8.76266	9.29615
EMWEY_00004210	11.5175	11.9453	11.7485	12.1644	12.8466	12.5164	11.414	11.9685	12.1672	12.0172	12.2409	12.3854	12.8801	13.1518
EMWEY_00004220	11.9277	11.744	10.9211	10.6138	11.552	11.3859	10.8095	11.6907	11.3251	10.6656	10.4474	10.5616	11.2491	11.9546
EMWEY_00004230	8.65583	9.36121	10.4696	11.6808	14.2581	12.5452	10.0398	8.26835	9.56033	11.4348	13.0723	14.2214	12.535	12.5298
EMWEY_00004240	11.6644	12.1511	11.7531	11.1939	12.7623	12.7215	11.3112	10.9799	11.6195	11.5668	11.6656	12.8681	12.9979	13.5643
EMWEY_00004250	12.7845	13.1056	12.5304	11.8322	12.8847	12.8043	11.9757	12.2746	12.8512	12.3658	11.9799	12.2097	12.9656	13.5969
EMWEY_00004260	12.3399	12.538	11.9116	11.1693	12.2313	12.0869	11.3799	11.8399	12.3505	11.7422	11.3542	11.494	12.341	12.8311
EMWEY_00004270	5.1565	5.5025	6.11548	7.51833	7.67007	7.72565	6.79008	5.02975	6.3339	6.85798	7.53657	6.97346	7.70736	8.24317
EMWEY_00004280	3.9386	4.41504	4.96963	6.66297	6.8371	6.45943	5.51307	4.60486	4.66297	5.9542	7.10504	6.49185	6.98489	7.66534
EMWEY_00004290	3.58496	4.32193	4.05889	4.5025	4.24793	4.43741	4.70044	4.75489	4.48113	4.5025	5.5025	4.80735	5.38082	7.94251
EMWEY_00004300	4.56478	6.48113	6.46489	5.3339	5.38082	4.80735	4.9542	4.41504	6.30378	6.69116	5.41504	5.79008	6.6677	8.54561
EMWEY_00004310	12.3887	11.8082	10.2781	10.6421	10.4436	10.2761	10.7367	12.6319	11.3064	9.18074	9.07146	8.64265	9.69639	10.184
EMWEY_00004320	11.4488	10.8228	9.85539	10.032	10.167	9.53981	10.218	11.7259	10.2284	9.7879	9.11634	9.15819	9.84235	10.427
EMWEY_00004330	4.80735	3.16993	2.41504	2.11548	2.87447	3.66297	4.62449	4.1964	2.87447	3.27302	3.8413	3.54432	4.71882	6.08746
EMWEY_00004340	7.3634	5.72792	4.87447	5.5025	6.37504	5.90689	6.43185	7.16993	5.43741	5.05889	6.36923	6.80305	7.41785	8.80521
EMWEY_00004350	12.4832	12.7654	12.57	12.8617	13.5359	13.0531	12.4272	12.7339	12.6658	12.5037	12.6616	13.149	13.1005	13.4803
EMWEY_00004360	10.5946	9.36486	9.38586	8.49452	9.35755	8.81378	9.68942	9.83973	9.58057	9.24634	8.28077	8.9725	9.85435	10.5353
EMWEY_00004370	9.15987	9.24238	8.81805	8.68883	9.23362	8.75489	8.90087	9.46489	8.96771	8.07682	7.50515	8.18818	8.78245	9.41574
EMWEY_00004380	3	3.36923	2.22239	2	1	1.22239	2.22239	3.16993	2.73697	1.41504	1.41504	2.32193	1.73697	3.77259
EMWEY_00004390	3.90689	4	4.05889	5.02975	4.41504	4.22239	4.02975	4.96963	4.32193	4.02975	4.14296	4.60486	4.80735	5.43741
EMWEY_00004400	4.29768	6.14296	7	7.10852	8.3634	9.54239	8.56224	2.66297	5.79874	6.46489	6.89077	8.40088	10.4488	11.6142
EMWEY_00004410	7.46761	5.39232	5.27302	4.43741	5.12928	3.22239	5.49185	6.85383	6.61471	5.29768	2.87447	4.08746	4.05889	4.98489
EMWEY_00004420	5.2854	3.54432	3.54432	2.5025	3.45943	2.11548	3.62449	3.22239	3.62449	3.22239	2.11548	2.66297	2	3.45943
EMWEY_00004430	7.47032	5.27302	4.8413	4.16993	4.79008	3.77259	5.89077	6.70966	5.87447	4.56478	3.05889	3.66297	4.54432	4.80735
EMWEY_00004440	5.66297	4.82443	5.16993	4.8413	5.62449	4.80735	5.34577	5.92283	5.40372	5.10154	4.1964	4.71882	5.89885	7.40939
EMWEY_00004450	3.58496	0.736966	2	1	3	2.73697	3.77259	3.16993	1.41504	2.41504	2	3.27302	4.45943	6.64866
EMWEY_00004460	4.56478	2.73697	3	2	2.22239	3	4.24793	5.18322	4.29768	2.22239	2.41504	3	6.58496	8.19147
EMWEY_00004470	3.87447	3.41504	3.32193	3.9386	3.54432	3.11548	3.36923	3.5025	3.45943	3.16993	2.32193	2.58496	3.27302	3.90689
EMWEY_00004480	11.4412	11.2542	9.93271	10.5928	10.4828	10.048	10.3851	12.1048	11.0741	9.76653	9.63178	9.47843	10.075	10.2683
EMWEY_00004490	6.93074	6.69581	6.59991	6.55459	6.70966	6.07325	6.18322	7.06609	7.08746	6.45943	6.09452	5.9386	6.46489	6.56986
EMWEY_00004500	10.095	9.98821	9.67301	9.30454	9.96434	9.16071	9.3801	10.259	10.23	9.70908	9.1387	9.06609	9.43671	9.52356
EMWEY_00004510	5.29768	6.11548	7.2127	8.2062	11.2264	9.55011	7.70275	5.07325	6.53398	7.84549	9.60979	11.3294	9.75656	9.70333
EMWEY_00004520	8.79225	7.36923	7.38658	6.43741	6.58996	5.08746	7.29462	8.13785	8.78245	7.76598	5.36923	6.55459	5.72792	7.22882
EMWEY_00004530	14.3183	14.4825	13.6804	13.7145	14.0944	13.8824	13.7497	14.4114	14.1401	12.8458	12.5801	12.5652	13.4964	13.9247
EMWEY_00004540	10.5229	10.0746	9.32718	10.2332	10.4364	10.014	9.78191	11.1649	10.1472	9.12756	9.56542	10.2463	10.0808	10.2996
EMWEY_00004550	11.2599	10.942	10.518	9.96963	11.3343	11.4577	10.7775	10.9542	10.7036	9.79982	9.65404	10.8063	11.9011	12.532
EMWEY_00004560	12.2623	12.2893	11.7973	11.6025	11.9794	11.9104	11.7392	12.4065	12.0682	11.3848	10.7974	11.0505	11.9669	12.7247
EMWEY_00004570	3.9386	4.79008	4.71882	5.23522	6	7	6.72792	3.70044	4.16993	4.08746	5.04439	6.02237	7.98679	9.38298
EMWEY_00004580	3.62449	3.96963	4.34577	6.13614	6.01495	6.58996	6.36923	3.32193	4.66297	3.90689	4.73697	4.75489	6.06609	6.86625
EMWEY_00004590	15.0277	15.5405	15.1846	14.6468	15.6333	15.0624	14.1354	14.94	15.4158	15.2931	14.9711	15.2129	15.3321	15.6537
EMWEY_00004600	13.2073	13.6184	12.798	12.8758	13.2268	13.0577	12.4735	14.0301	13.9595	13.3036	12.7464	12.7983	13.6089	13.7609
EMWEY_00004610	8.09099	7.63662	7.05889	8.40939	7.92679	8.42766	7.7879	8.76818	7.91089	7.99247	8.41645	8.68416	9.55651	10.23
EMWEY_00004620	7.43463	6.98868	6.25424	8.19476	8.37069	7.63904	6.80305	8.27612	8.34577	8.62083	9.21432	9.27457	9.2384	10.1068
EMWEY_00004630	12.4229	12.537	11.7741	11.5499	12.3733	12.1674	11.4634	12.5421	12.7092	12.4407	12.137	12.322	12.7906	13.2755
EMWEY_00004640	12.0915	12.4431	11.5332	11.5662	12.2753	11.9703	11.3787	11.9239	11.5711	10.9347	10.9544	11.1185	12.2519	12.932
EMWEY_00004650	7.26366	6.75933	5.81592	4.96963	5.96193	6.00749	5.77259	6.94251	6.58496	5.69116	5.55459	5.36923	6.83289	7.24793
EMWEY_00004660	9.69	9.7211	9.08658	8.88874	9.81645	9.55075	8.90489	9.03983	9.44432	9.11981	9.36705	9.12326	9.86882	10.4182
EMWEY_00004670	2.58496	2.80735	2.58496	1.73697	3.22239	3	3.05889	3.32193	3.36923	3.77259	4.27302	4.05889	4	5.42626
EMWEY_00004680	8.71653	7.73922	6.96963	6.29768	7.08392	7.3634	7.44018	9.34282	8.64265	7.74147	6.96193	7.60486	9.04348	10.29
EMWEY_00004690	12.6425	12.3411	12.2292	11.4634	12.9045	12.2812	11.7454	12.4967	12.2499	11.9571	11.5109	12.8304	12.6809	13.0311
EMWEY_00004700	5.62449	5.64386	5.57491	6.64386	6.63421	7.39803	6.95807	10.6674	9.94544	9.44639	9.37866	8.98774	9.85383	10.4949
EMWEY_00004710	3.66297	3.32193	2.41504	2.73697	2.80735	3.22239	3.22239	3.87447	4.16993	3.77259	2.58496	3.36923	3.73697	4.58496
EMWEY_00004720	7.16658	4.52356	3.87447	4.71882	5.60486	5.08746	6.56986	6.60486	4.80735	4.64386	4.48113	6.08746	7.61471	10.1267
EMWEY_00004730	8.24317	8.03709	8.84235	9.19147	11.7252	11.5771	10.1687	7.48918	8.67007	9.67537	10.8057	12.9543	12.8037	13.0597
EMWEY_00004740	3.41504	2.41504	1.58496	2.22239	4.22239	2.41504	2.87447	3.54432	3.66297	2.5025	1.87447	4.08746	2.80735	4.02975
EMWEY_00004750	5.64386	5.24793	5.32193	5.60486	6.43741	5.89077	6.45943	4.70044	5.38082	5.26053	4.79008	5.71882	5.98489	6.72792
EMWEY_00004760	11.2715	11.6566	11.3496	11.5721	12.2686	11.7075	10.8044	11.5567	11.9598	11.8923	12.1369	11.998	12.4191	12.832
EMWEY_00004770	11.4329	11.6673	10.8178	12.0808	11.5167	11.6874	11.534	12.1753	11.7606	10.4831	10.9369	10.4175	11.6631	12.1434
EMWEY_00004780	3.5025	4.58496	5.38082	7.63178	9.46352	13.0959	12.6393	3.77259	4.27302	6.29768	8.40514	10.8135	14.632	16.1532
EMWEY_00004790	11.2977	10.1468	8.89482	9.04621	9.85539	9.69639	9.62022	10.8616	9.55075	8.57743	9.01495	9.26522	10.0498	10.926
EMWEY_00004800	5.22239	6.06609	8.12067	9.49852	11.311	10.5514	9.03159	5.43741	6.89885	8.3339	10.2687	11.3826	10.6935	10.774
EMWEY_00004810	0	0.736966	0	0	1.22239	0.736966	0	0	0.736966	1.87447	0.736966	0.736966	1.41504	3.62449
EMWEY_00004820	9.62449	9.65105	8.66652	8.37793	9.63239	9.74539	8.79442	9.15059	8.99906	8.42206	8.66534	9.34725	9.76487	10.1586
EMWEY_00004830	7.11201	7.32493	6.47032	7.59743	8.01123	7.74595	6.61471	7.47573	7.66534	6.8413	7.56986	8.05166	8.29921	8.64145
EMWEY_00004840	10.1211	10.1241	9.69407	10.7364	10.4263	10.888	9.86005	10.6126	10.2931	9.92184	10.3844	10.3436	11.4845	12.1662
EMWEY_00004850	2.22239	3.45943	2.58496	2.80735	2.11548	3.22239	2.41504	2.87447	4.34577	4.24793	3.11548	2.80735	3.96963	3.77259
EMWEY_00004860	8.72338	8.55075	7.76598	7.61225	8.05889	7.79225	7.36632	7.45121	6.38658	5.98489	5.74595	5.92283	6.56478	6.87036
EMWEY_00004870	12.5313	12.5047	11.6745	11.9379	11.9489	11.9805	11.7097	12.9025	12.313	11.2979	11.1174	11.1029	12.376	13.1423
EMWEY_00004880	10.172	10.0914	9.21836	10.2495	10.8986	10.0187	9.40443	9.63964	9.59743	9.47843	10.4662	10.1189	10.2835	11.0539
EMWEY_00004890	13.2297	12.9901	11.8543	11.0598	11.8426	11.6777	11.5776	12.7075	12.4704	10.9828	10.4112	10.2877	11.341	11.7049
EMWEY_00004900	7.75711	7.59743	7.49985	7.09803	7.96771	7.8434	7.29768	7.58246	7.30073	7.04803	6.94251	7.03342	8.30834	9.22078
EMWEY_00004910	9.0625	9.13357	8.67478	8.92382	9.12928	9.00094	8.40798	9.50449	9.06429	8.62083	8.47708	8.19967	9.09099	9.38586
EMWEY_00004920	2.32193	2.73697	3.27302	3.45943	4.66297	5.24793	4.60486	2.87447	3.54432	3.66297	3.62449	4.36923	5.86625	7.38658
EMWEY_00004930	10.7042	10.7299	10.2216	10.1749	11.8692	11.9326	10.3026	11.2601	11.1265	11.1753	11.5535	12.5641	12.5954	12.9035
EMWEY_00004940	11.9459	12.3106	12.0327	13.1053	14.5348	13.944	12.5283	12.2422	12.5686	12.4423	14.0364	14.825	14.2957	14.322
EMWEY_00004950	15.2114	13.7137	11.9621	11.1538	11.7829	11.6176	12.867	14.8792	12.74	11.2641	10.5032	10.5765	11.3246	11.7323
EMWEY_00004960	9.17159	8.69581	7.8806	9.05709	9.53463	9.67654	8.85902	9.58559	8.01309	7.52617	8.74819	9.39874	10.198	11.395
EMWEY_00004970	8.19967	8.55203	8.38082	9.58308	10.471	10.062	8.91787	8.59743	8.20131	8.5157	9.68007	10.008	10.5928	11.5106
EMWEY_00004980	9.72565	8.55714	7.70966	9.04257	9.58621	9.37721	8.69232	9.74819	8.17991	7.63178	8.81164	9.15735	9.55714	9.756
EMWEY_00004990	9.66118	8.47573	7.16658	8.73132	9.55203	9.08569	8.32493	9.69	7.70966	7.26679	8.71539	9.3159	9.20294	9.72962
EMWEY_00005000	5.88264	5.57491	5.48113	5.1964	6.52878	5.62449	5.10154	4.58496	4.34577	4.89077	4.9542	6.34577	5.60486	6.1565
EMWEY_00005010	14.0919	14.5404	14.2423	14.3766	14.7235	14.3231	13.4977	14.2376	14.3964	14.2684	14.1442	13.9084	14.52	14.9822
EMWEY_00005020	10.8936	11.3621	11.0307	11.3473	11.5022	11.2013	10.5081	11.3439	11.4421	11.1489	11.1851	10.6777	11.6219	11.8406
EMWEY_00005030	3.16993	2.80735	2.66297	3.16993	3.70044	4.05889	3.77259	0.736966	0.736966	0.736966	0.736966	0.736966	2.22239	2.11548
EMWEY_00005040	4.27302	4.29768	3.32193	3.54432	4.58496	4.64386	3.66297	1.22239	1.22239	1.87447	0	0	0.736966	0.415037
EMWEY_00005050	0	0	0	2.32193	3.27302	3.73697	0.736966	0.736966	0	0	0.736966	1.87447	3.05889	3.16993
EMWEY_00005060	1	2.11548	1.87447	1.22239	2.22239	1.41504	2.11548	0	0	0	0	0	1.22239	2.22239
EMWEY_00005070	0	0	0.736966	0.736966	1.22239	0	1.41504	0	0	0	1.22239	0	1.41504	2.32193
EMWEY_00005080	5.88264	6.20945	5.41504	5.76377	6.12928	6.44294	5.83289	6.08746	6.01495	5.38082	5.43741	5.30986	7.80735	9.09452
EMWEY_00005090	13.4479	13.5394	13.1402	12.9825	13.4618	13.0045	12.2868	13.197	13.5388	13.5041	13.1776	12.9277	13.4814	13.91
EMWEY_00005100	7.6677	8.32942	8.03526	8.70736	9.471	8.64626	7.86005	8.32343	9.03617	8.8009	9.72622	9.45464	9.30378	9.8239
EMWEY_00005110	12.8365	12.3251	11.4727	11.4813	11.9688	11.9347	11.3961	12.9543	11.8176	11.1645	10.8228	10.9109	11.6543	12.0528
EMWEY_00005120	11.7908	12.2292	11.9275	11.7912	12.7203	12.5232	11.3772	11.4878	11.9959	12.037	12.0592	12.3422	12.8628	13.3184
EMWEY_00005130	8.38658	8.9258	8.63542	8.63783	9.43185	9.09979	8.17326	9.65881	9.95613	9.43045	9.62205	9.7039	9.96338	10.4429
EMWEY_00005140	2.58496	3.80735	3.58496	3.8413	4.45943	5.29768	4.29768	4.08746	5.51307	5.24793	5.22239	4.77259	5.67243	7.31892
EMWEY_00005150	6.51833	6.47573	6.22882	7.17659	9.83815	12.4172	11.6618	6.47032	6.73697	7.04439	9.01774	10.8124	13.9649	15.6562
EMWEY_00005160	7.51833	8.25582	7.94642	8.83605	10.1378	9.42906	8.2062	8.22239	8.61839	8.79225	9.63662	9.90438	10.0679	10.649
EMWEY_00005170	1.22239	1.58496	2.41504	4	3.27302	2.66297	3.11548	1.58496	2.11548	2.5025	3.05889	2.5025	4.29768	4.79008
EMWEY_00005180	5.79008	4.36923	4.11548	5.99247	7.86005	6.39232	6.80735	4.82443	5.45943	5.67243	6.22882	8.59743	7.99624	9.15228
EMWEY_00005190	5.16993	4.1964	4.66297	4.60486	4.71882	4.02975	4.43741	4.60486	5.10154	4.34577	3.27302	3.5025	4.82443	5.58496
EMWEY_00005200	1.41504	1.41504	2.9386	3.66297	3.58496	3.36923	3.70044	0.415037	3.22239	3.66297	3.96963	3.32193	6.01495	7.27612
EMWEY_00005210	0.415037	0	2	3.62449	2.41504	1.73697	2.41504	0	1.22239	2.41504	3.54432	4.16993	5.27302	7.10154
EMWEY_00005220	2.9386	1.58496	6.20945	7.11548	10	11.3223	10.0517	2.58496	4.14296	7.95031	9.30986	12.3203	12.8782	12.8764
EMWEY_00005230	10.6327	8.97537	6.16323	6.64866	6.56986	5.45943	8.10852	10.5806	8.81271	6.54946	6.57994	6.27922	5.86625	6.14975
EMWEY_00005240	5.89885	3.8413	3	4.90689	4.32193	4.92283	5.42626	6.08746	3.73697	4.62449	4.9386	4.32193	6.51307	8.18488
EMWEY_00005250	2.11548	1.73697	1	1.58496	2.11548	2.5025	2	1.58496	1	0.736966	1.73697	3.16993	2.32193	3.58496
EMWEY_00005260	9.83078	7.18322	7.2854	6.76818	7.42626	6.17659	7.90689	8.85487	8.76818	8.76818	6.83289	7.87036	7.29155	8.3966
EMWEY_00005270	15.1238	14.8128	13.9037	14.8883	14.5208	13.6367	14.1266	15.754	14.7007	14.1172	13.8021	13.1144	13.6873	13.7063
EMWEY_00005280	2.9386	2.80735	2.41504	3.5025	3.5025	6.00749	6.87036	2.9386	2.9386	2.32193	3	3.96963	6.79442	9.15144
EMWEY_00005290	7.1565	7.3634	7.59743	6.97728	8.13443	7.83078	7.97537	7.39518	7.8392	7.44018	6.61961	7.43463	8.15313	9.038
EMWEY_00005300	7.79442	8.14466	9.26835	8.43602	9.71939	8.40088	8.57112	7.96771	10.1404	10.5527	9.05347	10.4235	9.95807	10.5812
EMWEY_00005310	5.74595	7.30682	7.13614	7.36048	7.99247	7.8371	7.52617	6.45396	8.84758	8.49586	8.33241	8.67478	9.34504	9.58496
EMWEY_00005320	7.91089	7.4457	7.86212	8.66415	10.7426	11.4761	11.4495	6.6677	7.48918	7.78136	7.93664	9.3053	11.0147	12.0804
EMWEY_00005330	8.82549	8.25267	8.0607	7.91488	8.63421	8.26209	8.65821	8.81805	8.41926	7.99058	7.29462	8.08923	9.32643	10.3294
EMWEY_00005340	13.1279	9.86057	8.49052	6.78136	7.34282	5.67243	10.9636	12.4549	10.6932	8.99906	7.10504	7.86212	8.25739	9.23522
EMWEY_00005350	8.16491	7.46761	6.12928	7.29462	6.97728	6.73697	7.14975	8.65225	7.27302	6.05889	6.01495	5.5025	6.84967	7.10852
EMWEY_00005360	6.58996	5.90689	4.54432	5.97728	5.66297	5.42626	5.9542	7.26679	5.91488	4.70044	3.90689	4.1964	5.47032	5.5025
EMWEY_00005370	12.1635	11.5205	11.2252	10.1943	11.5971	11.0277	11.6652	11.96	12.0231	11.1565	10.1215	10.9986	11.8276	12.6827
EMWEY_00005380	3	0.415037	1.41504	1.58496	1.87447	2.41504	3.11548	2.41504	2	1.73697	1.58496	3.58496	4.90689	7.09099
EMWEY_00005390	9.2738	9.98204	9.67772	10.7097	10.6941	10.6378	10.0261	9.61961	9.66297	9.33539	9.94739	10.0688	10.7874	11.3445
EMWEY_00005400	7.84758	8.39946	8.79658	9.83289	11.9646	11.7439	10.1094	7.42626	8.24634	9.43948	10.9998	12.2052	12.2746	12.764
EMWEY_00005410	11.7925	12.1023	11.8999	12.3004	12.7199	12.3539	11.7114	11.2312	11.9495	11.8425	11.9068	11.7396	12.5426	13.1181
EMWEY_00005420	4.64386	4.79008	5.40372	6.90689	9.82124	8.96	6.71425	4.89077	4.60486	6.21594	8.53398	10.1063	9.131	8.97823
EMWEY_00005430	3.58496	2.80735	2	4.43741	5	5.60486	6.26679	4.96963	2.66297	3.77259	4.24793	5.23522	5.81592	6.54432
EMWEY_00005440	12.1141	11.9134	10.9889	11.8358	11.7606	11.5864	11.5028	13.1907	11.9004	10.5607	10.9486	11.0047	11.5686	11.9189
EMWEY_00005450	1.87447	1.58496	1.58496	0.736966	1.73697	2	1.22239	0.736966	1.22239	0	0.736966	1.87447	1.58496	1.87447
EMWEY_00005460	13.4862	13.8093	13.5168	13.6001	14.0053	13.7108	12.9858	13.4986	13.7114	13.5492	13.441	13.1735	13.9102	14.3591
EMWEY_00005470	1.41504	3.9386	5.75489	8.24317	10.4965	11.6167	10.1481	3.70044	8.11201	10.1737	12.8773	13.9658	15.7229	15.85
EMWEY_00005480	4.68182	5.40372	5.32193	7.34577	8.36048	7.48382	5.82443	3.05889	6.35755	7.32193	9.11894	9.72792	9.62388	8.98014
EMWEY_00005490	5.02975	5.89077	6.57994	8.15482	9.87958	10.0038	7.88468	0.415037	3.66297	3.8413	5.29768	7.05889	6.99624	7.01866
EMWEY_00005500	6.53398	8.835	10.3106	11.3785	14.092	14.6865	12.4417	7.07682	9.32643	10.8036	12.9268	14.4	14.587	14.9721
EMWEY_00005510	2.80735	3.41504	4.5025	7.8928	9.65105	13.2668	12.5211	5.41504	6.16993	7.56986	9.77534	10.9939	14.114	15.5732
EMWEY_00005520	12.0773	12.4993	12.0682	12.1071	12.8108	12.8806	11.7207	12.8675	13.1517	12.9046	12.9575	13.0624	13.8227	14.3919
EMWEY_00005530	12.5096	11.9215	10.4044	10.9493	10.7805	10.8933	11.3165	12.8973	10.8276	9.14551	9.54174	9.21917	10.9491	11.738
EMWEY_00005540	6.62449	6.00749	5.51307	5.61471	5.78136	6.14296	6.10154	6.75933	6.26679	5.20945	5.23522	5.18322	6.78136	8.26053
EMWEY_00005550	10.1582	9.66829	8.84549	9.18818	9.35388	9.55459	9.34356	10.8001	9.31364	8.11548	8.01309	8.3634	9.69465	10.2984
EMWEY_00005560	12.1605	12.355	11.8215	12.0848	12.5794	12.6168	11.6807	12.2663	12.1344	11.751	11.8784	12.0475	12.7872	13.3219
EMWEY_00005570	3.9386	5.66297	7.90288	9.18488	10.5137	10.6949	10.067	4.60486	4.89077	5.61471	6.22239	7.05889	8.03159	8.56097
EMWEY_00005580	7.63904	7.67948	7.92283	7.79008	8.79333	8.91986	8.30226	6.51307	7.28848	7.57743	7.31892	8.20294	9.20783	9.8806
EMWEY_00005590	1.87447	5.64386	5.88264	6.13614	7.85798	8.65344	8.04075	5.96193	6.6677	6.9386	7.38945	8.91488	10.4381	12.0753
EMWEY_00005600	4.41504	5.53398	5.73697	7.19967	9.74315	13.0055	12.161	4.34577	5.94642	7.27612	9.43254	11.6887	14.8161	16.4118
EMWEY_00005610	4.56478	3	3.16993	2.5025	3.11548	3.66297	4.24793	4.29768	3.66297	3.36923	2.87447	3.58496	6.17659	7.87447
EMWEY_00005620	2.80735	0	1.58496	2.66297	4.58496	4.1964	3.27302	1.58496	1.73697	2.22239	1.73697	3.70044	4.5025	6.1224
EMWEY_00005630	9.35902	7.40088	7.65105	8.19147	11.4852	10.6615	10.5088	8.95226	7.93664	8.42066	9.63602	12.1605	11.647	12.7965
EMWEY_00005640	12.6511	11.1404	10.72	10.3436	10.8716	10.2005	11.2842	12.4568	11.3234	11.1105	9.97011	10.5931	11.0647	11.8175
EMWEY_00005650	8.75933	7.27302	6.95031	7.8009	9.51109	9.49719	8.79766	9.23282	7.51833	7.32793	8.18818	9.41292	9.80359	10.2046
EMWEY_00005660	12.2042	10.6454	10.0732	10.1869	11.0908	9.65642	11.0815	12.134	10.9041	10.285	9.3873	9.60548	10.0638	10.3309
EMWEY_00005670	5.42626	5.3339	5.1964	5.24793	5.73697	5.78136	4.85798	2.5025	2.32193	2	2.41504	2.11548	2.5025	3.05889
EMWEY_00005680	6.66297	6.29768	5.66297	6.1224	7.17326	8.08037	6.79874	5.70044	5.98489	5.23522	5.58496	6.93467	8.42906	8.79658
EMWEY_00005690	2.80735	2.80735	1.73697	2.87447	2.73697	2.22239	3.22239	2.9386	2.87447	2	2	2	2.41504	3.8413
EMWEY_00005700	0	0	0	0.736966	1	0	0	0	0	0	0	1.22239	1.87447	1.22239
EMWEY_00005710	6.70506	5.39232	4.8413	4.14296	5.02975	3.41504	5.29768	6.58996	6.38082	4.92283	4.08746	4.66297	4.56478	5.48113
EMWEY_00005720	4.70044	3.73697	2.32193	2.22239	1.87447	1.22239	3.73697	4.34577	3.96963	1.41504	1	3	1.87447	3.16993
EMWEY_00005730	2.87447	2.11548	1.58496	1.41504	2.66297	4.27302	3.8413	1.22239	1	0.736966	2	3.90689	5.59495	7.24476
EMWEY_00005740	9.98299	9.97966	9.27457	9.94544	9.48918	9.07948	9.51241	10.9159	9.93958	9.26601	8.99624	8.51439	9.47708	10.4277
EMWEY_00005750	12.5927	12.3434	11.6141	12.1882	12.4143	11.6573	11.7634	12.8716	11.9572	11.3952	11.0508	11.3085	11.5957	11.7319
EMWEY_00005760	12.7405	11.6381	12.1766	12.2253	13.5377	13.3545	12.9678	11.1722	11.7451	11.6002	11.2726	12.1775	12.9227	14.1723
EMWEY_00005770	8.63662	7.79874	6.96193	7.19967	7.53398	7.03709	7.38658	7.80521	6.49719	6.45943	6.47573	6.2854	6.75933	7.3634
EMWEY_00005780	13.0459	12.942	12.3515	12.5399	12.7017	12.4988	12.1305	13.4004	12.7831	12.2007	12.0018	11.6991	12.6749	13.1723
EMWEY_00005790	11.1689	11.496	11.159	11.1215	11.6761	11.6965	10.7759	11.1948	11.0647	10.8082	10.8572	11.1083	12.0353	13.1769
EMWEY_00005800	11.9659	12.2886	11.7788	12.0288	12.1757	12.041	11.5362	12.2276	12.2225	11.5278	11.3493	11.2021	12.2899	12.9195
EMWEY_00005810	0.736966	2.66297	4.24793	5.59495	7.94642	8.64985	6.14975	2.32193	4.48113	6.05166	8.07325	8.99435	9.33241	9.46693
EMWEY_00005820	13.3379	13.6789	12.8877	12.9247	13.1593	12.8743	12.4619	13.8888	13.3978	12.8212	12.126	12.2828	12.9931	13.2049
EMWEY_00005830	12.7414	13.1301	12.8242	13.0721	13.4125	13.092	12.5509	13.1181	13.0157	12.8429	12.4783	12.365	12.9587	13.3066
EMWEY_00005840	9.72167	9.64506	9.85175	10.649	11.0895	10.9578	9.99152	9.35094	9.15482	9.92728	10.3	10.4381	10.8768	11.2412
EMWEY_00005850	11.3621	12.7529	13.0579	12.2788	13.1409	12.6116	11.6534	11.1261	12.5413	12.3016	11.3456	11.2767	11.6906	12.1178
EMWEY_00005860	13.4786	13.7449	13.5068	14.0841	13.9701	13.9432	13.5033	13.1528	13.8187	13.3432	13.6808	12.878	14.0822	14.5219
EMWEY_00005870	1.87447	3.36923	3.45943	4.22239	4.90689	5.40372	4.54432	2.41504	3.62449	3.16993	4.05889	4.34577	5.22239	5.72792
EMWEY_00005880	10.9586	10.5298	9.61287	9.82284	10.1211	10.1024	9.73132	11.0261	10.3076	9.5411	9.66415	9.75154	10.7208	11.2566
EMWEY_00005890	12.7511	12.6384	11.5895	11.9155	12.4592	12.3731	11.8766	12.9477	12.2843	11.5741	11.4256	11.6616	12.5788	12.8273
EMWEY_00005900	13.843	14.155	13.8015	13.8074	14.2496	13.9426	13.449	14.0009	14.0015	13.7629	13.5093	13.4109	14.1427	14.5827
EMWEY_00005910	11.0978	12.077	11.5741	10.9026	11.4985	10.9622	10.0782	10.8893	11.7309	11.1622	10.4519	10.5475	10.9298	10.9571
EMWEY_00005920	6.82443	7.68182	7.3837	7.55203	8.06609	8.5937	8.29002	6.57491	7.88264	7.71882	7.42066	7.43185	9.59743	10.436
EMWEY_00005930	5.53398	7.03342	7.4865	7.17659	8.20945	8.25739	7.47573	5.05889	7.85383	7.79658	7.28232	7.94837	8.76487	9.32568
EMWEY_00005940	12.2187	12.2584	11.8337	12.1814	12.2543	11.9126	11.2119	12.3392	11.8464	11.6799	11.4686	11.0281	11.891	12.1572
EMWEY_00005950	15.0005	15.4261	15.0578	14.8043	15.5961	15.2191	14.3454	14.7935	15.281	15.2039	14.8306	14.7056	15.3002	15.4633
EMWEY_00005960	11.749	11.3859	9.85383	9.84914	9.66652	10.1024	10.2625	11.9951	11.4284	9.29385	9.21755	9.24317	10.5837	11.3561
EMWEY_00005970	10.8963	11.474	11.3458	12.0177	13.1257	13.161	11.5442	10.877	11.2656	11.5437	12.3126	13.067	13.3094	13.7221
EMWEY_00005980	5.52356	6.89885	7.08392	8.35609	9.89178	10	8.32193	5.35755	7.09099	7.80735	9.41363	10.388	10.4249	10.9816
EMWEY_00005990	13.3169	13.3974	12.6986	12.6743	13.215	13.1422	12.4792	13.6172	13.0173	12.3771	11.9672	12.0635	12.8102	13.1958
EMWEY_00006000	8.99718	9.18818	8.67831	8.76929	9.25267	9.39089	8.55075	8.43463	8.3502	7.89684	8.22721	8.29309	9.24	9.59929
EMWEY_00006010	10.8821	11.4756	11.5324	11.3828	11.7493	11.1098	10.1457	10.4993	11.8129	11.7417	11.5385	10.7221	10.9681	11.3034
EMWEY_00006020	17.1143	18.7425	19.1134	18.8327	19.2738	18.4606	17.1727	17.2601	19.2681	19.2767	18.9943	18.0399	18.1809	18.1287
EMWEY_00006030	4.64386	5.23522	5.2854	6.73697	6.74147	6.79008	6.27922	5.32193	5.81592	5.53398	6.22239	6.08746	7.67713	8.64506
EMWEY_00006040	7.86005	7.62936	7.45396	8.57112	9.04075	9.52029	8.47032	7.73245	7.91289	8.17991	8.48784	9.20783	10.5223	11.5929
EMWEY_00006050	5.65344	7.90288	8.80413	11.6729	12.8704	12.2429	10.3776	5.20945	8.41363	9.99341	12.4865	12.7948	12.6181	11.9952
EMWEY_00006060	11.3806	10.2078	8.24951	7.11894	8.27146	8.31288	9.22078	11.0744	9.69232	7.2127	6.89885	7.15987	8.61471	9.63542
EMWEY_00006070	10.9639	11.4069	10.9189	11.8814	13.0032	12.3246	11.535	11.2697	11.2654	11.4405	12.2773	12.679	12.7175	13.0281
EMWEY_00006080	8.55587	8.73697	8.98204	8.93958	10.1976	10.2176	10.0251	8.33688	8.9258	8.47708	8.40088	8.92679	9.64205	10.1011
EMWEY_00006090	8.90589	8.97154	8.12067	7.88468	8.28232	8.19967	8.03709	9.42487	9.09188	8.39518	7.97919	7.66297	8.4865	9.13614
EMWEY_00006100	9.15397	8.55459	6.97346	6.86212	7.94251	8.08569	8.33092	9.56796	8.30226	7.15987	6.91886	7.63662	9.17159	10.9809
EMWEY_00006110	11.3634	11.0901	9.63964	9.34873	10.0544	9.80413	10.1878	11.4023	10.4119	8.87242	8.41785	8.58747	9.78081	10.115
EMWEY_00006120	10.3365	10.128	8.9629	8.43879	9.27845	9.23601	9.18982	10.257	9.4108	8.05889	7.70275	7.91089	8.89684	9.51701
EMWEY_00006130	14.8804	14.2159	12.4154	11.6263	12.0179	11.5086	12.8675	14.8657	13.0917	11.0602	10.3605	10.454	10.8854	11.2582
EMWEY_00006140	9.71195	9.88162	10.3076	11.2554	13.5221	13.5644	10.8159	8.74259	9.43671	10.8297	12.6583	14.1185	14.0112	14.1305
EMWEY_00006150	11.9434	12.3987	11.937	12.5915	12.3829	11.9896	11.6727	12.8114	12.3225	12.0239	11.8611	11.4212	12.1339	12.4716
EMWEY_00006160	12.6965	12.7777	11.8999	12.7676	12.615	12.8946	12.6877	13.3873	12.5901	11.5177	11.7625	11.8208	13.065	13.4374
EMWEY_00006170	9.78245	8.70506	8.70621	10.3026	12.4318	12.9956	11.6763	9.12326	8.69581	9.23681	11.821	12.9291	13.7355	13.4158
EMWEY_00006180	5.44846	4.05889	3.16993	5.20945	6.79442	7.82018	5.96193	5.20945	4.05889	4.71882	6.44846	7.93664	8.74371	9.038
EMWEY_00006190	7.24159	7.74819	9.05799	11.7753	13.1586	14.0907	12.5464	6.9386	8.4457	9.81698	12.8708	13.5699	14.9215	14.4638
EMWEY_00006200	10.9445	11.3294	10.9703	10.0715	11.0828	10.6975	9.99624	10.4207	10.9376	10.6436	9.88315	10.2111	10.5893	10.945
EMWEY_00006210	3.05889	3.9386	4.05889	4.11548	5.04439	6.99247	5.3339	3.5025	4.75489	4.80735	4.32193	5.75489	8.29921	9.75767
EMWEY_00006220	6.89077	6.08037	5.76377	6.09452	6.25424	6.26679	5.96963	6.92679	6.30378	5.02975	4.29768	4.27302	5.36923	6.30986
EMWEY_00006230	14.4405	14.7263	14.4639	15.2495	15.0812	14.8166	14.2553	14.233	14.6887	14.3544	14.6385	14.0411	14.8724	15.2965
EMWEY_00006240	11.1198	11.5299	11.1263	11.6324	11.8349	11.6928	10.8525	11.8199	11.6248	11.4818	11.4678	11.3081	12.2299	12.9068
EMWEY_00006250	7.16993	7.02975	6.75933	7.79442	7.62449	9.29385	8.47978	6.59495	6.79008	6.84967	7.21917	7.55459	10.6439	11.4219
EMWEY_00006260	17.0224	18.5745	18.886	19.8954	19.2259	18.4712	17.7875	17.3764	19.3352	19.175	19.4484	17.8395	18.272	18.1023
EMWEY_00006270	16.8278	18.5124	18.7021	19.4552	18.9316	18.1202	17.2531	17.3376	19.2295	18.8461	19.0003	17.3337	17.4888	17.3323
EMWEY_00006280	5.72792	6.47032	5.89885	4.80735	5.40372	5.39232	5.63421	4.62449	6.56478	4.98489	4.32193	3.70044	5.38082	6.20294
EMWEY_00006290	9.69581	9.2384	8.64386	8.31137	8.89178	8.92283	9.00188	9.41433	8.93074	8.33688	7.91886	8.16993	9.07503	9.58747
EMWEY_00006300	4.70044	3.11548	3.58496	3.22239	3.66297	4.22239	4.45943	4.56478	4.54432	3.90689	3.27302	3.22239	5.76377	7.29462
EMWEY_00006310	2.11548	1.22239	1.58496	3	3.96963	6.5597	6.38658	4.02975	4	3.73697	4.43741	5.12928	8.68883	10.0679
EMWEY_00006320	6.05889	6.16993	5.79874	6.45943	6.09452	5.72792	5.78136	8.45121	7.9542	7.44846	7.46489	7.2127	7.87447	8.25739
EMWEY_00006330	11.7802	11.9162	11.5111	12.6179	12.0441	11.6275	11.3641	12.6024	11.8882	11.5886	11.6863	11.244	11.7359	12.0268
EMWEY_00006340	6.33092	5.95031	5.58496	6.1224	6.13614	5.78136	5.78136	7.38802	7.09979	5.9542	6.05528	5.9386	6.43463	6.91687
EMWEY_00006350	7.37214	4.14296	3.73697	4.73697	3.41504	5.57491	5.64386	6.87036	4.39232	4.16993	4.56478	4.90689	7.12928	8.5157
EMWEY_00006360	10.9369	10.0131	9.05257	8.78572	9.23042	9.131	9.60671	11.0089	9.92877	9.14636	8.34282	8.68182	9.7955	10.6771
EMWEY_00006370	12.7154	12.6461	11.73	12.1282	12.0483	11.98	11.7916	12.8539	12.5063	11.2823	11.3603	10.9934	12.0421	12.893
EMWEY_00006380	3.90689	5.30986	4.14296	3.36923	4.05889	3.58496	2.66297	2.73697	4.73697	4.24793	2.80735	2.22239	0.736966	2.32193
EMWEY_00006390	3.62449	3.54432	3.45943	3.22239	4.22239	4.29768	3.87447	3.05889	2.9386	2.58496	1.58496	3.36923	3.87447	3.8413
EMWEY_00006400	9.16574	9.26835	8.54045	8.31439	9.20049	9.17076	8.5025	9.09188	9.28925	8.58371	8.47438	8.71996	9.94105	10.5417
EMWEY_00006410	1.73697	1.73697	3.16993	3.27302	3.27302	4.47032	3.48113	2.11548	2.9386	3.73697	3.9386	4.22239	5.86625	6.25424
EMWEY_00006420	0	0.736966	0.736966	3.05889	3.11548	2.90689	2.8413	1.22239	2.66297	3.27302	3.70044	3.36923	4.70044	4.56478
EMWEY_00006430	2.73697	3.54432	2.11548	1.73697	2.11548	3.27302	3.11548	3.77259	3.22239	2.80735	2.5025	2.22239	3.87447	5.52356
EMWEY_00006440	5.23522	5.43741	4.70044	5.10154	5.35755	5.38082	4.90689	7.22239	6.93074	6.3634	6.18982	6.03709	7.05166	7.35755
EMWEY_00006450	3.87447	3.41504	2.80735	2	3.5025	5.11548	3.32193	4.66297	4.45943	2.87447	4	4.41504	6.1224	6.18322
EMWEY_00006460	3.16993	2.5025	2.22239	2.73697	2.80735	3.73697	1.58496	3	3.05889	3.11548	3.36923	3.27302	4.27302	3.87447
EMWEY_00006470	6.81164	6.77698	6.71425	6.69116	7.25109	7.37504	6.1964	6.54432	7.31288	7.14975	6.62449	7.03342	7.86212	8.3966
EMWEY_00006480	2.58496	5.30986	7.59991	7.75266	8.78354	8.90889	8.32793	3.87447	6.35755	7.62693	7.71653	8.27146	9.59991	10.821
EMWEY_00006490	3.9386	3.66297	7.37214	9.1267	10.4577	10.7557	10.2726	4.75489	4.62449	6.53398	8.12067	8.99058	10.2965	10.756
EMWEY_00006500	10.4471	9.7211	8.14975	7.87242	8.48247	8.47843	8.74034	10.4529	9.11894	7.73697	7.37214	7.32193	8.46489	8.57743
EMWEY_00006510	12.5442	13.0162	12.3849	12.8486	13.0085	13.1356	12.5998	13.0947	12.8618	12.0548	12.2239	12.3474	13.3228	13.8147
EMWEY_00006520	12.746	13.2956	13.7987	14.9934	16.04	16.2593	15.368	13.0525	13.4507	13.4885	13.7739	13.9645	14.9879	15.435
EMWEY_00006530	10.6859	11.0773	10.6221	11.0346	11.1962	10.9995	10.2935	10.7944	10.9228	10.4574	10.3962	10.0879	11.0256	11.518
EMWEY_00006540	12.3037	12.7313	12.32	12.1371	12.5384	12.3673	11.5535	12.3123	12.5224	12.2993	11.5901	11.6733	12.3578	12.8022
EMWEY_00006550	6.92283	7.835	7.97537	9.54432	11.5539	9.88671	8.23362	6.14296	7.75489	8.95517	11.0129	11.2988	10.311	10.4605
EMWEY_00006560	7.97537	8.0625	7.52617	7.43185	8.10154	8.08923	7.25109	7.47843	7.64386	7.0625	6.6677	6.67243	7.64866	8.13785
EMWEY_00006570	5.82443	5.55459	6.41504	8.52617	8.3502	8.2854	7.68883	6.39232	6.5025	6.69581	7.5157	7.29462	8.18488	8.52617
EMWEY_00006580	7.48382	7.54432	6.82018	6.76818	7.33688	7.3159	6.95031	6.87036	6.80305	5.99247	6.13614	6.36923	7.35462	7.97919
EMWEY_00006590	11.6086	11.8376	11.3146	11.5807	11.4651	11.3053	10.8413	11.9223	11.5262	11.015	10.6865	10.3498	11.3161	11.8967
EMWEY_00006600	7.68883	7.37504	6.72792	8.25896	7.95807	7.98679	7.21917	11.3369	11.3024	11.1009	10.9298	10.7579	11.3309	11.8152
EMWEY_00006610	7.24793	7.5025	7.19967	6.52878	7.87036	7.55203	6.6865	8.8857	9.56796	9.59557	9.16239	9.60053	9.91588	10.4852
EMWEY_00006620	2.87447	4	4.14296	3.90689	4.48113	5.04439	3.9386	3.36923	5.27302	4.75489	4.60486	4.66297	6.05889	7.3159
EMWEY_00006630	1.58496	1.87447	2.66297	5.76377	6.87036	6.3634	5.1565	1.58496	2.22239	3.58496	5.60486	6.58996	7.19311	7.15313
EMWEY_00006640	1.41504	2.58496	3.36923	2.87447	4.27302	4.75489	3.73697	1.87447	4.56478	3.80735	4.05889	5.44846	5.41504	6.07325
EMWEY_00006650	12.2468	10.457	8.65583	6.74595	7.27302	6.5597	9.73132	11.8498	10.6372	8.57365	7	6.94251	6.95807	7.33092
EMWEY_00006660	7.62693	7.63421	7.11721	7.19967	7.48516	7.34725	7.633	7.65702	6.97154	6.09803	5.79008	5.72792	6.61225	7.46761
EMWEY_00006670	10.4798	10.5356	9.97609	11.1542	10.3055	10.221	10.5152	12.0506	10.8448	10.1368	10.4284	9.52422	10.5551	11.1714
EMWEY_00006680	11.6946	11.784	11.4315	11.9341	11.7944	11.2885	11.37	12.528	12.0234	11.5875	11.3359	10.9141	11.6576	12.1889
EMWEY_00006690	6.3159	6.55203	7.42347	8.71768	11.3444	10.9616	9.70131	6.99624	6.92481	7.97441	9.71396	11.4914	11.7962	12.5852
EMWEY_00006700	3.22239	3.9542	5.39232	6.88671	9.46795	9.1927	8.07592	4.79008	4.72792	5.77698	7.77588	9.44536	9.61532	10.7329
EMWEY_00006710	3.27302	3	1	2.41504	2.11548	1.41504	2.80735	2.9386	2.11548	1.41504	1	1.58496	1.22239	1
EMWEY_00006720	7.04439	6.86212	6.56986	6.3339	6.51307	6.30378	6.42066	6.92679	6.45943	5.64386	5.05889	5.82443	6	7.14975
EMWEY_00006730	10.7693	10.0325	8.98109	9.04985	9.20945	9.0954	9.36486	11.1146	9.98347	8.63662	8.35168	8.10504	9.00562	9.76044
EMWEY_00006740	4.73697	8.54689	9.48985	9.69174	10.8347	10.7737	9.75043	4.9386	8.12928	8.99341	8.87652	9.74763	10.7296	10.9903
EMWEY_00006750	12.8098	13.1021	12.9852	13.0308	14.3432	14.1565	13.1352	13.2127	13.2019	13.1174	13.3577	14.4256	14.439	14.4362
EMWEY_00006760	11.0753	11.0359	10.2167	9.78518	10.3287	9.78354	9.95517	11.3548	10.7217	9.94398	8.97441	9.21836	10.1098	10.6348
EMWEY_00006770	6.51833	6.69116	6.23522	6.06609	6.56478	6.55459	5.77259	7.07325	7.33985	7.18982	6.90689	6.84967	7.22882	7.78354
EMWEY_00006780	12.3659	12.3419	11.6996	10.9932	12.2186	12.156	11.7122	12.0116	12.1365	10.9939	10.678	11.2214	12.3615	12.9786
EMWEY_00006790	4.48113	4.52356	4.05889	5.27302	7.03709	7.19311	6	4.36923	4.14296	4.32193	5.29768	6.82443	7.40372	8.2062
EMWEY_00006800	13.4844	13.8518	13.5145	13.9599	14.2602	13.795	13.1724	13.6751	13.8013	13.5889	13.6754	13.7369	14.0932	14.6014
EMWEY_00006810	9.42696	9.25267	7.88671	7.55203	7.69116	7.53398	7.85175	9.83078	8.86419	7.12928	6.87036	6.35755	7.55714	8.96867
EMWEY_00006820	8.31137	8.38802	7.85591	8.73809	8.2127	8.1224	8.13785	10.3294	9.58371	9.08569	8.99906	8.53398	9.59246	10.0412
EMWEY_00006830	10.4388	10.1323	9.37214	9.71539	9.98299	10.2163	10.0746	10.4788	9.5157	8.5157	8.49052	8.64265	10.0485	10.7922
EMWEY_00006840	3	3.27302	3	1.87447	3.45943	3.54432	3.62449	4	4.16993	3.5025	3.54432	3.11548	5.30986	7.10852
EMWEY_00006850	12.1584	11.6445	9.9953	9.84183	9.92679	9.63118	10.4051	12.0512	10.9317	8.85591	8.49052	8.15144	9.56224	10.3099
EMWEY_00006860	10.2538	8.5812	6.10154	4.1964	4.5025	4.58496	7.75043	9.78681	8.2127	5.70966	5.34577	4.54432	5.77259	7.49185
EMWEY_00006870	13.1338	13.1956	12.7637	12.991	13.5241	12.9138	12.6955	13.2296	13.2928	13.0157	12.6282	12.6319	13.2178	13.4081
EMWEY_00006880	10.1758	7.92481	7.40372	5.45943	6.5597	4.70044	8.09979	10.0875	8.04439	6.33985	4.45943	4.82443	6.1224	7.65344
EMWEY_00006890	5.22239	3	2.87447	4.02975	5.89885	4.22239	4.52356	4.32193	3.58496	3.8413	4.8413	6.80305	6.18322	7.52095
EMWEY_00006900	4.29768	4.22239	5.43741	7.67243	10.218	8.38226	8.29155	4.96963	6.12928	7.75043	8.82655	11.3506	9.94885	10.472
EMWEY_00006910	8.98584	7.52356	6.05166	5.22239	5.52356	4.92283	7.1565	7.75043	6.71882	5.08746	4.29768	5.02975	5.40372	6.23522
EMWEY_00006920	9.03617	9.20783	8.98299	9.60671	9.68065	9.23042	9.11721	9.73415	9.45121	9.16658	9.30073	8.82549	9.54882	10.0145
EMWEY_00006930	2.87447	3.36923	2.9386	2.9386	3.66297	4.14296	3.16993	2.58496	3.62449	3.58496	3	3.27302	4.34577	5.51307
EMWEY_00006940	14.6222	14.3644	13.3882	13.2257	14.0201	13.6804	13.2646	14.6717	14.3654	13.7195	13.1009	13.5017	13.8686	13.8276
EMWEY_00006950	11.4632	11.8346	11.3752	12.6541	11.9787	11.9358	11.7879	12.0213	12.0472	11.1256	11.6035	10.8796	12.0763	12.4454
EMWEY_00006960	11.0101	11.4173	10.9792	11.2992	11.691	11.7229	10.7665	11.3823	11.2695	10.9332	10.9442	10.7076	11.7238	12.3067
EMWEY_00006970	10.4686	12.2971	12.2756	11.7155	12.5324	12.4345	11.2775	10.3891	12.0356	11.5796	11.071	10.6804	11.4608	11.9274
EMWEY_00006980	9.76708	10.355	9.61225	9.20864	9.7131	10.0242	9.07057	9.67654	9.77039	8.44432	8.17991	8.14466	9.76321	10.2232
EMWEY_00006990	9.13357	10.4332	10.1902	9.81378	10.7632	10.7454	9.46489	9.61532	10.2009	10.1344	9.92382	9.90137	10.5953	11.1706
EMWEY_00007000	13.4969	13.8022	13.4193	12.9125	13.8671	13.5491	12.6927	13.0455	13.6103	13.5339	13.061	13.0788	13.6587	13.982
EMWEY_00007010	8.12412	8.10852	8.06429	7.52617	8.44846	8.06788	7.29155	7.05528	7.47573	7.51043	6.89885	7.25739	7.63421	8.23362
EMWEY_00007020	10.1989	10.4666	9.67066	10.2558	10.6297	10.8951	10.1485	10.3465	10.4737	9.64566	9.91089	9.97728	11.232	12.0551
EMWEY_00007030	12.5619	12.9279	12.3728	11.7982	12.6217	12.464	11.6237	12.4758	12.8175	12.4451	11.8002	12.0575	12.7235	13.0229
EMWEY_00007040	12.3297	12.003	11.3859	11.9435	13.0187	11.9277	11.0442	11.2131	11.15	11.2792	12.3423	12.4891	12.1602	12.6421
EMWEY_00007050	8.12067	7.42626	7.14975	6.69581	7.20294	6.42626	6.29768	7.99435	7.58496	6.9542	6.45943	7.14636	7.17326	8.16491
EMWEY_00007060	6.16323	6.33985	5.93074	4.85798	5.79008	6.50779	5.87447	5.45943	6.96193	6.43741	5.22239	6.18322	7.42066	8.35168
EMWEY_00007070	3.32193	3.90689	3.05889	3.45943	4.11548	7.01495	4.98489	3.41504	3.5025	3.58496	3.8413	5.23522	7.19311	7.76818
EMWEY_00007080	2.9386	1.41504	2.32193	2.66297	4	5.18322	4	2.11548	1.58496	2.80735	3.41504	4.24793	6.04439	6.29155
EMWEY_00007090	6.87447	7.05889	6.84549	7.37793	7.16323	6.85383	6.45943	7.75711	7.45396	7.39803	7.31892	6.74147	7.52095	8.10678
EMWEY_00007100	7.38658	7.92877	7.72565	7.60239	8.00188	7.45121	6.84549	8.75933	8.76818	8.50647	8.0786	7.98299	8.49319	8.73358
EMWEY_00007110	8.64866	8.91488	8.27767	8.50383	8.36486	8.36923	8.17659	9.11634	8.56478	7.73471	7.19311	7.2384	8.13614	8.88366
EMWEY_00007120	1.58496	0.736966	1.22239	2	1.87447	2.22239	0.736966	1	1.87447	1.87447	2.58496	1.58496	2.5025	3.5025
EMWEY_00007130	5.93074	6.22882	5.94642	6.17659	6.25424	6.17659	5.57491	6.26053	5.66297	5.43741	5.10154	5.14296	5.65344	6.5025
EMWEY_00007140	12.1383	12.3236	11.7192	13.0973	12.0147	11.9348	12.0817	12.8265	12.4297	11.2398	11.5597	10.4391	11.4493	11.7105
EMWEY_00007150	9.69813	9.64985	8.60486	9.43879	9.21351	9.02237	8.82549	10.3216	9.99341	9.00282	9.11548	8.22078	9.05076	9.58434
EMWEY_00007160	12.1831	11.8324	11.1436	10.7797	11.2726	10.6564	10.7122	12.3408	11.8848	11.3687	10.7479	11.0405	11.4152	12.0831
EMWEY_00007170	9.04803	8.96578	7.80305	8.37649	8.35609	8.14975	7.78572	9.75656	9.0325	7.79008	7.84758	7.80305	8.43602	9.54174
EMWEY_00007180	10.5398	10.5906	9.82443	9.98726	10.7952	10.3987	9.6061	10.392	9.78736	9.16491	9.87703	10.2155	10.3729	10.9581
EMWEY_00007190	3.05889	3	1.58496	2.32193	2.11548	2.66297	1.22239	3	3.54432	1.58496	2.58496	1.22239	3.05889	3.54432
EMWEY_00007200	8.47438	7.71195	6.47573	6.79442	6.47032	7.43463	6.99247	9.38226	7.79225	7.07325	6.43741	6.65821	8.86315	10.5999
EMWEY_00007210	10.7059	11.0768	10.7389	10.9839	11.1357	10.8948	10.2428	11.0068	11.1739	11.0446	10.7643	10.4929	11.1919	11.615
EMWEY_00007220	11.2446	11.7029	11.1791	10.9617	11.704	11.5854	10.9189	10.8442	11.5056	11.0476	10.6981	10.5977	11.6353	12.0962
EMWEY_00007230	7.25739	7.28848	7.45121	7.94837	7.91488	7.64626	7.3634	8.2384	8.15482	7.60733	8.08923	7.5025	8.37649	8.92184
EMWEY_00007240	11.6245	10.9556	10.1271	11.1284	11.046	11.0703	10.992	12.0255	10.4791	9.17159	9.64806	9.31288	10.428	10.7674
EMWEY_00007250	12.8341	13.2201	12.6981	12.5503	13.0345	13.3044	12.3392	13.1128	13.2208	12.7308	12.4206	12.7534	13.9082	14.5613
EMWEY_00007260	11.2537	11.1146	10.0224	9.71539	10.2167	9.82549	10.0251	11.5098	10.5482	9.44156	8.90388	8.79874	9.79604	10.5533
EMWEY_00007270	3.66297	2.22239	1.87447	4.98489	5.24793	7.76598	9.0954	4.29768	2.66297	4.68182	5.48113	5.35755	9.93369	12.2257
EMWEY_00007280	12.6339	12.3852	11.9185	12.0915	12.3471	12.3523	11.8644	12.585	12.1135	11.73	11.498	11.5302	12.4478	12.9883
EMWEY_00007290	5.78136	3.66297	2.22239	2.73697	2.22239	2.32193	3.70044	5.07325	4.02975	3	2.58496	2	3.66297	4.08746
EMWEY_00007300	4.9542	4.43741	4.05889	4.87447	5.23522	4.62449	4.90689	5.32193	5.1964	4.9386	5.67243	5.49185	5.79874	6.10154
EMWEY_00007310	9.69116	7.08746	6.35755	6.3634	6.40372	6.10154	8.21917	9.06699	8.43879	6.94642	5.77259	7.06609	8.76598	10.6193
EMWEY_00007320	8.49185	8.25896	8.83394	8.40088	9.43532	8.59619	9.28309	8.25896	9.39946	9.24079	7.8806	9.09099	9.2566	9.87242
EMWEY_00007330	11.6692	13.2893	13.5026	14.4641	13.7529	13.2556	12.7577	12.0962	13.7922	13.4405	13.6612	12.1363	12.7882	12.9484
EMWEY_00007340	15.8588	17.6319	17.8528	18.8065	18.197	17.644	17.0763	16.6367	18.4375	18.085	18.2652	16.7064	17.2492	17.22
EMWEY_00007350	11.8722	12.3144	12.0716	11.8371	12.4044	12.276	11.4952	11.639	11.987	11.7111	11.4493	11.2869	12.0402	12.6358
EMWEY_00007360	8.37504	6.67243	6.49185	7.49185	8.80413	8.87242	8.4023	8.15987	6.65344	7.35462	8.31741	9.24872	8.8371	9.36996
EMWEY_00007370	13.5459	13.6246	12.4243	11.9812	12.0029	11.5017	11.9813	13.4739	13.7912	12.2421	11.8714	11.3801	12.1962	12.7368
EMWEY_00007380	10.7392	9.51175	8.14805	7.91488	8.43879	8.04621	9.15397	10.615	8.56224	7.29768	6.96578	7.04075	7.96771	8.75822
EMWEY_00007390	9.39303	8.10504	6.60486	6.20945	7.17991	6.82018	7.64386	9.28694	7.25739	5.60486	5.32193	5.40372	6.53916	7.21917
EMWEY_00007400	9.189	8.07682	6.44846	6.29155	6.98109	6.76377	7.70736	8.93074	7.07325	5.66297	5.56478	5.47032	7.01495	7.18322
EMWEY_00007410	10.5949	10.445	9.91588	10.1284	10.6159	10.3276	10.0746	10.814	11.032	10.5736	10.7704	10.3114	11.4101	12.2061
EMWEY_00007420	0	0.736966	1.41504	0.736966	1.22239	0.736966	0.736966	0.736966	0.874469	1.22239	0.736966	0	0.874469	1.22239
EMWEY_00007430	0.736966	0.736966	1	0.736966	0	0	0	0	0.222392	0.736966	1	0	0.584963	1.87447
EMWEY_00007440	1.41504	0.736966	0	1.22239	0.736966	0	1.22239	0	0	0.736966	0	0.736966	0.736966	0.736966
EMWEY_00007450	3.73697	2.66297	3.27302	3.80735	4.82443	6.59991	7.09803	2.73697	2.58496	4.41504	3.54432	4.80735	8.30073	10.0261
EMWEY_00007460	3.05889	1	0	2.41504	3.32193	2.9386	1.58496	3.11548	1.58496	0.736966	3.45943	3.16993	2.58496	3.05889
EMWEY_00007470	10.6996	7.63178	6.64866	7.13614	8.00188	7.16323	9.0786	9.17493	8.37069	6.9386	6.58496	8.44018	7.65821	8.2127
EMWEY_00007480	10.8186	10.0047	9.51833	9.81965	10.1146	9.68065	9.78681	11.0804	9.89128	9.10416	9.2503	9.47506	9.84287	10.4632
EMWEY_00007490	12.0188	12.2338	11.9521	13.1739	12.4611	11.9875	11.817	12.5483	11.8009	11.408	11.6749	10.9361	11.7905	12.0768
EMWEY_00007500	6.14296	4.43741	3.27302	4.80735	5.39232	5.40372	5.49185	5.62449	3.73697	3.70044	5.71882	5.86625	6.86625	7.73471
EMWEY_00007510	13.33	13.26	12.5305	13.2666	13.1186	13.018	13.2853	13.8726	13.3843	12.2234	12.28	12.0816	13.2251	13.7767
EMWEY_00007520	10.5968	10.7805	9.98821	10.1142	10.6659	10.8004	10.1176	10.1753	9.90036	9.30758	9.29002	9.74539	11.3754	12.3073
EMWEY_00007530	0	0	0	0	0	0	0	0.415037	0.736966	0	1.58496	0	2.58496	4.05889
EMWEY_00007540	0.415037	2.22239	0.415037	2.87447	2	2.73697	1.87447	2.11548	0	1.22239	2.73697	1.41504	3.36923	4.77259
EMWEY_00007550	8.36194	8.64506	9.24634	11.0584	12.9912	12.592	10.5398	7.8009	8.55459	10.3328	12.2617	13.287	13.1236	13.3416
EMWEY_00007560	11.6425	10.5206	9.19229	9.13699	9.7016	9.02975	9.8371	11.7935	10.6287	9.67125	9.42696	8.96771	9.67478	10.4988
EMWEY_00007570	10.3461	10.2304	9.67596	9.43671	10.1911	10.0362	9.26366	9.67654	9.91488	9.38802	9.21513	9.27535	10.0242	10.5517
EMWEY_00007580	12.4924	12.4753	11.8103	11.3193	12.3623	12.141	11.431	11.8713	12.0582	11.5998	11.2984	11.2599	12.1056	12.4224
EMWEY_00007590	11.0437	11.4564	11.0939	11.4142	12.0584	11.8545	10.8829	11.237	11.5736	11.2422	11.5155	11.8366	12.2382	12.9556
EMWEY_00007600	13.4205	13.8725	13.5389	13.7643	14.3635	14.0847	13.2519	13.7959	14.1186	13.7971	13.9293	13.9154	14.4886	15.069
EMWEY_00007610	13.1188	13.3853	12.8303	12.1863	13.1882	12.9766	12.265	12.6664	13.061	12.4094	11.8662	12.1743	12.9868	13.4252
EMWEY_00007620	9.12412	9.78736	9.44777	9.00843	9.60177	9.35315	8.59991	8.91588	10.0674	9.68358	8.90789	9.00936	9.42136	10.1011
EMWEY_00007630	13.5545	13.974	13.4866	13.5499	13.9253	13.549	12.8452	13.1527	13.0242	12.8245	12.5595	12.3665	12.9495	13.4391
EMWEY_00007640	7.61225	7.3634	7.39803	8.26366	9.60671	10.9307	9.78463	7.32493	7.46489	7.60733	9.08304	10.3402	11.8944	12.7215
EMWEY_00007650	10.2143	8.47843	7.34873	8.45121	8.43741	8.49985	8.44432	9.96	8.53657	7.94837	8.57112	8.0786	8.84654	9.77314
EMWEY_00007660	13.3299	13.6203	13.0043	12.9958	13.3757	13.3399	12.594	13.8607	13.7305	13.0844	12.7306	12.7349	13.6013	14.0301
EMWEY_00007670	11.4678	11.874	11.3801	12.0306	13.2193	12.7172	11.4002	11.8309	11.807	11.6649	12.4023	12.913	12.8864	13.2599
EMWEY_00007680	10.2904	10.0421	9.20783	10.0371	9.99105	9.57932	9.28617	10.5803	9.74259	9.29615	9.79496	9.04712	9.93517	10.5379
EMWEY_00007690	8.93271	8.86109	8.67713	7.92877	8.9725	8.28386	8.07503	8.48382	8.90589	8.6594	7.41785	7.82231	8.36632	8.69928
EMWEY_00007700	7.10852	9.52552	11.4725	13.0721	14.064	14.3371	14.2259	6.38082	8.4023	9.85175	11.1455	11.481	12.9835	13.1801
EMWEY_00007710	4.11548	6.41504	6.79874	9.26835	10.5862	9.14805	7.87036	4.1964	6.98109	7.89684	10.2479	10.3129	9.49785	9.22561
EMWEY_00007720	13.045	13.3609	12.8975	13.1709	13.2817	13.1152	12.3926	12.9206	13.5802	13.3033	13.251	12.7727	13.5908	14.0615
EMWEY_00007730	12.614	12.8892	12.7202	13.4487	13.4494	13.2316	12.6443	12.5254	12.9346	12.6581	12.9889	12.6503	13.513	13.9096
EMWEY_00007740	14.1359	14.4413	13.7394	14.0108	14.174	14.0453	13.366	14.4457	14.133	13.3646	13.1982	13.4122	14.116	14.4666
EMWEY_00007750	7.08746	7.09452	6.6865	8.04621	7.26366	6.62449	6.79874	8.01866	8.49719	7.60979	8.30226	7.47573	8.22721	8.6736
EMWEY_00007760	12.2326	11.9631	11.3522	10.9727	11.8304	10.8875	10.6333	11.8635	11.9041	11.5195	10.7563	10.996	11.2542	11.335
EMWEY_00007770	10.2984	9.12498	7.98868	7.25739	8.23522	8.29309	8.93958	9.88874	7.94447	6.85798	5.97728	6.32793	7.77039	8.5157
EMWEY_00007780	8.46761	8.13271	6.82867	6.98868	8.49452	9.43463	9.75377	8.76377	7.72792	6.06609	6.08037	6.79442	8.1565	9.30606
EMWEY_00007790	10.4266	9.61777	8.62205	8.85383	9.98394	10.8382	10.9687	10.0108	9.51964	8.12067	7.70506	8.35168	10.0759	10.9622
EMWEY_00007800	3.45943	3.45943	4.27302	5.45943	6.06609	5.16993	5.16993	4.45943	3.8413	5.20945	5.70044	5.81592	5.87447	6.22882
EMWEY_00007810	11.2971	10.7792	10.2672	9.74091	11.5904	10.5549	10.3998	10.9896	10.5078	9.94007	10.3072	11.8304	10.9544	11.1929
EMWEY_00007820	7.52878	6.86625	6.3634	5.87447	8.01123	6.70044	6.77698	7.3634	7.01866	6.24793	6.3159	8.15819	6.97346	7.2127
EMWEY_00007830	4.24793	2.73697	2.58496	2.9386	3.96963	4.14296	3.45943	3.58496	3.5025	2.73697	1.41504	2.87447	3.90689	5
EMWEY_00007840	9.08037	9.32718	8.4608	8.41785	9.12756	9.11114	8.2127	9.11548	9.25582	8.03526	7.94642	8.00375	8.82231	9.6865
EMWEY_00007850	11.1455	11.5706	11.0755	11.4142	11.8031	11.4962	10.7507	11.3877	11.4228	11.2072	11.1308	11.0703	11.7293	12.1063
EMWEY_00007860	8.73019	9.00936	8.45121	7.92085	9.10066	8.88366	7.9542	8.01866	8.73584	8.39803	8.09979	8.28848	9.22962	9.83342
EMWEY_00007870	6.05166	7.22239	6.22882	5.05889	5.86625	5.42626	4.92283	5.9386	7.60239	6.57491	5.1964	5.10154	6.00749	6.77259
EMWEY_00007880	7.39803	9.59308	10.5648	12.0803	14.4456	13.0578	10.244	7.25424	10.1603	11.8374	13.7621	14.8399	13.5069	13.4596
EMWEY_00007890	12.6931	12.181	11.0191	10.6116	11.3605	11.315	11.2046	11.1703	10.817	9.66297	9.44363	9.52552	10.8178	11.7229
EMWEY_00007900	11.1202	11.087	10.5075	10.3801	10.9622	10.8326	10.2272	11.0782	10.9156	10.3927	9.9953	9.8862	11.0021	11.296
EMWEY_00007910	12.385	12.7405	12.2797	11.4445	12.4966	12.2405	11.2767	12.0937	12.5997	12.2808	11.5275	11.7299	12.3785	12.6152
EMWEY_00007920	12.1225	11.9793	11.1911	11.1198	12.1455	11.804	11.0508	11.8481	12.2451	11.8433	11.189	11.236	12.0383	12.0413
EMWEY_00007930	2.22239	2.9386	3.36923	4.05889	5.36923	4.98489	6.34577	3.16993	3.41504	2.80735	3.80735	4.60486	5.23522	6.08037
EMWEY_00007940	6.70506	7.64145	8.26679	10.172	10.6642	10.7729	10.1276	6.71425	7.47303	8.41785	9.19967	9.18818	10.1159	10.5977
EMWEY_00007950	5	6.13614	6.81164	8.19804	8.66888	9.15397	8.3837	5.38082	6.36923	6.90288	7.54432	7.96386	9.34133	9.94398
EMWEY_00007960	10.0989	9.51964	9.28386	10.2224	10.3298	10.9161	10.2099	10.0458	9.37649	8.78136	9.49319	9.70793	11.5586	12.3349
EMWEY_00007970	5.75489	7.55459	9.40443	11.0508	13.2827	12.6887	10.3887	5.69116	8.27767	10.1641	12.3613	13.7498	12.86	12.7791
EMWEY_00007980	5.14296	7.69349	8.60856	9.92827	12.1555	11.0555	8.77259	5.30986	7.71425	9.57112	11.2552	12.6235	11.3335	11.2611
EMWEY_00007990	6.47032	8.99435	9.36267	9.78027	9.62814	9.41856	8.97537	6.89885	8.72565	8.48113	8.05528	7.27612	8.88671	10.6165
EMWEY_00008000	15.3166	15.6906	14.7858	14.6623	15.057	15.0096	14.4496	15.5035	15.3754	14.2344	13.7914	13.8627	14.8587	15.2041
EMWEY_00008010	12.3326	12.5645	12.0831	13.0956	12.8494	12.9802	12.5311	12.3412	12.6188	11.9816	12.3785	11.9964	13.2762	13.7259
EMWEY_00008020	6.57994	7.42626	7.66297	10.0163	11.2082	12.2072	11.8755	6.45943	7.89684	8.95613	10.8686	11.7868	13.7889	15.5333
EMWEY_00008030	3.5025	5.57491	6.09452	7.56986	8.55459	8.17493	6.52356	5.01495	6.51307	7	8.23522	9.50978	8.633	8.04803
EMWEY_00008040	5.14296	10.3557	12.7701	13.8957	16.6673	17.4979	14.069	6.54432	11.1306	13.6159	16.0463	17.7322	17.5112	16.7159
EMWEY_00008050	8.72451	8.79658	7.71195	8.63662	8.13955	8.99247	8.90489	9.47303	9.21594	7.7879	7.92283	7.82867	9.77369	10.7462
EMWEY_00008060	12.209	12.1082	10.852	10.8727	11.2226	11.3251	10.9672	12.2904	11.7245	9.91638	9.86315	9.72395	11.1361	11.9002
EMWEY_00008070	7.12584	7.21917	6.87856	7.04439	9.04803	11.1436	8.90589	6.8371	6.80735	7.61961	9.11981	11.3889	12.0323	12.1399
EMWEY_00008080	14.1334	14.5715	14.1853	13.4159	14.4222	14.3325	13.43	13.8609	14.2503	14.0088	13.2726	13.6003	14.364	14.8751
EMWEY_00008090	2.32193	4.24793	3.87447	4.75489	3.41504	3.80735	2.87447	8.33241	11.1565	11.0302	10.4764	9.98963	11.0077	11.3526
EMWEY_00008100	5.01495	6.43741	5.70966	6.80735	7.75933	10.1641	9.27535	5.32193	6.13614	5.82443	7.07325	8.64386	11.3317	12.4903
EMWEY_00008110	7.94447	8.02606	7.90288	9.31364	9.49319	9.93123	9.32343	7.52356	6.96193	7.10504	8.24634	8.42626	9.72622	10.205
EMWEY_00008120	9.52943	10.5943	10.3076	10.4608	10.1807	9.92432	9.08746	9.46216	10.7941	10.42	9.64686	9.2062	10.3877	11.5311
EMWEY_00008130	12.1542	12.1672	11.6711	10.8711	11.8403	11.6637	11.2286	12.1821	12.3578	11.9741	11.225	11.4043	12.2229	12.9286
EMWEY_00008140	10.4207	10.5008	9.44639	9.33911	9.94544	9.93713	9.4108	9.41715	8.21108	7.2127	7.44294	8.91986	9.62936	10.5232
EMWEY_00008150	13.6908	13.9512	12.9116	13.0781	13.3253	13.2837	13.0184	14.0331	13.8911	12.5301	12.3874	12.1656	13.2918	13.62
EMWEY_00008160	14.1827	14.5844	14.0346	14.0848	14.3113	14.2123	13.5324	14.2113	14.2055	13.5106	13.2448	13.2225	14.1628	14.5463
EMWEY_00008170	7.53657	7.99435	7.43185	6.91886	8.08037	8.02052	6.97728	7.67713	8.11027	7.95226	7.61716	8.03342	8.57743	9.43254
EMWEY_00008180	2.32193	2.87447	1.87447	2.5025	4	5.34577	3.58496	1.87447	3	3.5025	3.36923	4.66297	6.04439	6.48113
EMWEY_00008190	2.41504	1.87447	2.80735	1.58496	4.24793	4.75489	3	2.5025	3.11548	2.11548	3.16993	4.34577	5.74595	6.16323
EMWEY_00008200	13.15	13.0168	12.6049	11.5005	12.7647	12.1276	12.322	12.6184	12.781	11.98	10.8076	11.5393	12.2256	12.5943
EMWEY_00008210	13.2934	13.3383	12.9112	12.1006	13.0617	12.8374	12.1435	12.8192	13.1652	12.7738	11.9709	12.0922	13.0638	13.5519
EMWEY_00008220	6.01495	6.59495	7.33092	7.04439	8.32942	9.34651	7.89684	5.69116	6.55459	6.70506	6.85383	8.00188	9.86005	11.4838
EMWEY_00008230	4.48113	6.95807	8.36194	10.1699	12.2031	11.4806	9.30378	4.45943	7.42626	9.5768	11.2752	12.4795	11.6301	11.383
EMWEY_00008240	5.3339	6.09452	5.1964	5.41504	6.08746	5.82443	5.34577	6.11548	6.30986	6.45943	6.51307	6.39803	7.03342	7.5597
EMWEY_00008250	8.65583	8.25896	6.98489	6.43741	7.23522	7.56732	7.22239	8.93369	8.20131	6.57994	6.08037	6.22239	7.58996	8.15482
EMWEY_00008260	11.5754	11.7229	11.3592	10.7541	11.6558	11.3526	10.6481	11.4428	11.6805	11.456	10.7844	10.7764	11.507	12.1505
EMWEY_00008270	10.3208	10.295	9.28077	9.90539	10.2738	10.2992	9.9258	10.8268	10.4238	9.01866	9.49052	10.1683	10.9789	11.5706
EMWEY_00008280	12.0839	11.9673	11.0103	11.2831	11.5328	11.4467	11.2284	12.2955	11.2346	10.2284	10.128	10.0476	11.1453	11.4781
EMWEY_00008290	5.35755	5.05889	5.34577	6.20945	7.42906	9.91837	9.09364	5.39232	5.96963	6.11548	7.2127	8.42906	11.1772	12.4992
EMWEY_00008300	12.604	11.3923	9.97919	9.90137	9.8585	9.65284	10.3332	12.7617	10.6519	9.54561	9.71882	8.98394	9.81911	10.5718
EMWEY_00008310	5.79874	7.35168	7.49985	7.97346	7.94251	7.57743	6.66297	5.01495	6.1565	7.06609	8.57491	8.69116	8.59246	8.99247
EMWEY_00008320	6.26053	8.633	10.0746	11.4341	12.6004	12.8059	12.6883	6.64866	8.70966	9.06699	10.28	10.8938	12.0227	12.5893
EMWEY_00008330	5.69116	5.78136	5.8413	6.02975	6.70044	8.44432	7.39232	5.49185	5.54432	5.51307	6.38658	7.30682	9.82761	11.2695
EMWEY_00008340	8.84444	9.02975	8.58246	9.46148	9.01774	8.94251	8.71768	9.74875	9.29692	8.8857	8.80198	8.18818	9.37287	10.0279
EMWEY_00008350	11.8962	11.8395	10.9658	10.2308	11.4315	11.2499	10.9044	11.5815	11.6649	10.5837	10.0643	10.5427	11.6152	12.0758
EMWEY_00008360	4.27302	4.32193	6.1224	7.60239	9.67301	10.633	8.73471	5.2854	6.22239	7.73019	9.31741	11.0256	11.5005	11.9355
EMWEY_00008370	8.79116	7.96193	6.90288	5.86625	6.9386	7.14636	6.99247	8.32042	6.64386	5.53398	5.77259	6.12928	7.47843	8.02791
EMWEY_00008380	11.0766	11.3878	11.0038	11.2906	11.4752	11.2499	10.4495	11.0928	11.1376	10.8076	10.6408	10.6116	11.1512	11.6434
EMWEY_00008390	10.639	10.9804	10.4902	10.7205	10.9737	10.6627	10.095	10.7051	10.6815	10.4108	10.1267	10.1902	10.7792	11.0485
EMWEY_00008400	9.74034	10.143	9.80359	10.3476	10.9766	10.4391	9.53333	8.05347	8.17825	8.17159	9.81485	9.98109	9.77643	10.0075
EMWEY_00008410	4.5025	6.16993	5.82443	9.26053	9.10154	12.3267	12.3401	4.1964	6.10154	7.26053	9.28694	9.85798	14.0089	15.9569
EMWEY_00008420	3.96963	4.11548	3.05889	4.43741	5.9386	8.76708	8.48382	3.90689	3	4	5.39232	6.86625	10.4815	11.7489
EMWEY_00008430	8.23202	5.68182	5.05889	4.89077	5.78136	6.08746	7.18322	8.3053	6.65344	4.90689	4.56478	5.67243	7.10504	8.89482
EMWEY_00008440	4.85798	4.60486	4.79008	4.5025	5.35755	5.04439	4.36923	4.96963	5.11548	4.8413	5.02975	4.96963	5.32193	6.67713
EMWEY_00008450	11.9026	11.9683	11.6338	12.2016	12.1662	11.6961	11.5934	12.3957	11.9133	11.563	11.4764	11.0066	11.6621	11.8437
EMWEY_00008460	7.16323	4.02975	2.9386	4	3.58496	5.22239	5.93074	6.85383	3.54432	3.41504	3.11548	4.5025	6.87856	8.2854
EMWEY_00008470	3.22239	2.5025	2.11548	3.90689	4.45943	6.26679	5.48113	3.87447	3.96963	4.29768	6.03709	6.07325	7.70966	8.9629
EMWEY_00008480	2.32193	4.24793	4.5025	5.18322	6.13614	6.50779	5.9542	3.05889	5.10154	5.97728	5.93074	5.85798	7.35462	8.02606
EMWEY_00008490	1.58496	2.66297	2.80735	4.34577	4.27302	5.07325	4.5025	2.58496	4.24793	4.70044	4.75489	4.48113	6.55459	7.34577
EMWEY_00008500	4.87447	3.8413	4.02975	5.48113	5.22239	6.09452	5.81592	3.8413	5.5025	6.22882	5.66297	5.39232	7.34873	8.50647
EMWEY_00008510	13.8174	14.0262	13.6588	14.4622	14.3041	14.0388	13.6113	13.9375	14.0603	13.7181	13.8468	13.3286	14.2756	14.609
EMWEY_00008520	9.03709	9.99765	9.27146	9.18322	9.49185	9.11374	8.32643	8.26366	9.72167	8.92481	8.65464	8.55075	9.24872	9.61594
EMWEY_00008530	3.32193	3.5025	4.24793	4.80735	5.94642	5.75489	4.66297	2.9386	4.8413	5.63421	6.27922	7.12584	6.79008	7.38945
EMWEY_00008540	3.96963	4.36923	4.14296	3.5025	5.54432	6.81164	6.35168	2.73697	2.80735	3.73697	4.96963	7.27302	8.62693	10.0375
EMWEY_00008550	10.9161	9.50713	8.47843	7.71425	8.98774	8.86728	9.58371	10.3758	9.37069	7.79658	7.3634	8.44846	9.58434	10.3772
EMWEY_00008560	4.82443	3.45943	3.05889	5.1565	6.32193	8.37649	9.31439	4.58496	4.68182	5.04439	7.25109	7.85383	10.4502	12.5473
EMWEY_00008570	4.22239	2.11548	0	1.22239	0.415037	2.11548	1.73697	3.27302	3.54432	3.32193	3.22239	2.58496	3.87447	4.08746
EMWEY_00008580	5.92283	6.34577	6.20945	7.0625	8.7039	9.62814	7.74371	6.2854	6.47032	7.2062	8.36632	9.75767	10.5385	11.1847
EMWEY_00008590	5.20945	4.45943	4.71882	5.78136	6.78572	7.34577	5.98489	5.35755	5.38082	4.22239	6.02237	6.59991	7.66059	7.56224
EMWEY_00008600	8.633	8.16993	7.42347	6.52356	7.5025	7.21917	7.18322	8.13614	8.29462	7.50779	6.75043	6.9542	7.8392	8.07682
EMWEY_00008610	7.31892	7.67243	7.47032	7.46216	7.75933	7.88264	7.26053	6.89077	7.44294	7.07682	7.00749	6.71425	7.68182	8.37938
EMWEY_00008620	3	3.73697	2.66297	1.73697	2.80735	3.41504	3.36923	5.1964	4.66297	2.9386	3.27302	0.736966	2.32193	4.02975
EMWEY_00008630	0	0	0	0	0	0	0	0	0	0	0	0	0.415037	0
EMWEY_00008640	0	1.22239	0.736966	1.73697	3.87447	5.35755	3	0	0.736966	2	1.41504	3.70044	4.45943	4.82443
EMWEY_00008650	2.80735	1.87447	2.80735	3.16993	6.57994	7.14296	4.62449	2.32193	2.41504	3.58496	4.82443	6.65344	6.99247	7.14636
EMWEY_00008660	1.87447	1.87447	2.22239	2.58496	2.58496	2.66297	1.73697	2	2.32193	1.58496	1.87447	2.11548	3.11548	3.73697
EMWEY_00008670	0	0.736966	0	1.22239	1.87447	1.22239	0.415037	0.736966	0.736966	0.736966	2	1.22239	2.32193	3.11548
EMWEY_00008680	11.4997	11.5837	11.0407	10.6445	11.624	11.4291	10.6777	11.472	11.3289	11.0019	10.7356	10.9462	11.373	11.9059
EMWEY_00008690	6.10154	6.40939	6.01495	5.89885	6.65821	6.65821	5.85798	5.14296	5.53398	5.10154	4.98489	5.04439	5.61471	6.79874
EMWEY_00008700	2.87447	2.11548	1.87447	1.22239	1.58496	0	0	2.66297	1.58496	0	1	1.22239	1.73697	1.87447
EMWEY_00008710	11.7475	9.22962	9.03892	9.35168	10.087	8.74147	10.0056	10.4315	10.3091	9.87293	8.64866	9.24714	9.58871	9.96771
EMWEY_00008720	7.82231	8.40798	8.43741	9.70333	10.3339	9.32493	8.39946	7.12584	8.85487	9.37141	10.6123	10.5981	10.5055	11.0824
EMWEY_00008730	5.34577	5.54432	5.36923	7.42347	7.69349	6.37504	5.9542	4.70044	5.75489	6.37504	7.98679	7.59495	7.82867	8.33688
EMWEY_00008740	6.1224	7.18653	6.76377	6.82018	6.96193	5.35755	5.16993	5.93074	7.17991	6.84549	6.71882	6.20945	6.04439	6.20294
EMWEY_00008750	11.3968	11.0746	10.8824	11.3678	11.464	11.3076	10.7361	11.8144	10.9899	10.6668	10.3984	10.2562	11.137	11.5676
EMWEY_00008760	14.4733	14.944	14.6076	14.8361	15.0832	14.7982	14.0172	14.704	14.9661	14.6859	14.5708	14.3657	15.0148	15.3429
EMWEY_00008770	8.21432	8.32193	8.64265	9.24872	9.97919	9.56542	8.64746	7.64386	8.59867	8.47438	9.08037	9.70333	9.59121	9.68533
EMWEY_00008780	13.2623	13.6451	13.2385	13.5867	13.863	13.5458	12.8847	13.3706	13.575	13.3258	13.3881	13.1201	13.8495	14.3537
EMWEY_00008790	15.3013	15.3026	14.3193	14.1687	14.7624	14.7578	14.3163	15.1423	14.9907	13.917	13.5228	13.796	14.7626	15.2035
EMWEY_00008800	12.7066	13.106	12.6923	12.5705	13.1609	12.9388	12.0059	12.4883	12.7523	12.5861	12.4284	12.2055	12.8655	13.2907
EMWEY_00008810	11.7292	10.4915	8.81057	8.41645	8.87139	9.41363	9.95128	12.6396	11.0382	9.60363	9.07771	9.51307	10.7944	11.7768
EMWEY_00008820	12.3612	10.8582	9.01774	8.22882	9.22481	7.99624	9.93024	11.8494	10.2147	8.93762	9.1857	9.42976	8.73019	9.11114
EMWEY_00008830	12.5399	12.813	12.4607	12.904	12.7484	12.4873	12.1497	12.9439	12.8271	12.3192	12.0731	11.7492	12.4661	12.7989
EMWEY_00008840	7.70275	7.33688	7.69349	7.82018	8.04621	7.40656	7.88468	5.22239	4.92283	4.24793	4.34577	5.04439	5.39232	6.01495
EMWEY_00008850	3	4.5025	6.49185	7.44018	10.5915	11.2088	9.17576	3.41504	4.87447	7.24159	9.26991	11.304	11.8863	12.3987
EMWEY_00008860	4.36923	3.22239	2.80735	4.29768	5.52356	7.20294	5.87447	4.45943	3.27302	3.62449	5.35755	6.65821	7.78354	8.17991
EMWEY_00008870	12.2346	12.3312	12.1889	11.273	12.3176	11.7669	11.4932	11.6537	12.111	11.8639	11.0366	11.2274	11.7675	12.093
EMWEY_00008880	6.20294	6.11548	6.30378	5.14296	5.38082	4.87447	4.24793	5.34577	6.25424	6.67713	5.77259	6.66297	6.89885	7.98299
EMWEY_00008890	11.2798	10.7909	10.8515	10.0517	11.4261	10.7048	10.3042	10.8885	10.9251	11.0435	10.3576	10.8611	11.2111	11.6779
EMWEY_00008900	7.49985	8.05528	8.24476	9.39589	9.72167	9.82231	9.19147	8.36486	8.25424	8.42626	8.62083	8.64866	9.93418	10.6763
EMWEY_00008910	0	1	4.52356	7.03709	6.90288	8.3837	7.43185	1.58496	2.87447	5.62449	6.87447	7.40088	9.25582	10.0417
EMWEY_00008920	4.41504	4.14296	3.54432	4.45943	4.89077	5.1565	4.54432	4.5025	5.05889	5.24793	4.87447	5.47032	6.49185	6.95031
EMWEY_00008930	12.1958	12.3221	11.5697	11.4615	11.8214	11.6208	11.2312	11.3131	12.0326	10.7982	10.5051	10.2163	11.1921	11.6237
EMWEY_00008940	5.62449	7.24476	8.46761	9.99577	12.6569	11.2603	9.13785	5.85798	7.67713	9.53916	11.4907	12.8731	11.5289	11.4358
EMWEY_00008950	6.86212	6.58996	5.47032	6.26679	6.17659	6.05166	5.89077	7.03342	6.58496	5.98489	5.30986	5.5025	6.32193	6.8413
EMWEY_00008960	8.30073	6.64866	6.16323	5.23522	5.61471	4.43741	6.83289	8.03892	7.37504	6.73697	4.64386	5.24793	4.87447	6.11548
EMWEY_00008970	6.9386	3.58496	3.16993	3.41504	4.45943	5.9542	6.80735	6.08746	4.54432	4.11548	3.54432	5.27302	7.11548	9.79279
EMWEY_00008980	12.746	12.4829	11.2336	11.087	11.2234	10.876	11.3333	13.2335	12.3319	10.3268	10.0976	9.62814	10.7654	11.3328
EMWEY_00008990	9.55203	8.88468	7.9386	8.86934	8.68299	8.82972	8.99624	10.5806	8.77479	7.82655	8.06429	8.12756	9.43045	10.533
EMWEY_00009000	11.0063	10.5897	9.62996	9.78463	9.57365	8.77369	9.67596	11.4428	10.238	9.09276	8.41926	8.51307	8.97633	9.60177
EMWEY_00009010	3.77259	3.05889	2.80735	4.62449	4.92283	6.93074	6.30986	3.9386	3.90689	4.29768	4.70044	6.53916	8.96867	10.7091
EMWEY_00009020	10.2033	9.27767	7.95613	7.4865	7.87242	7.90889	8.37504	10.1968	8.89986	7.45943	7.07682	6.85798	8.88874	9.90238
EMWEY_00009030	4.73697	4.43741	4.02975	5.54432	5.74595	4.79008	3.96963	5.29768	4.60486	5.3339	6.29768	5.82443	5.98489	6.46489
EMWEY_00009040	4.08746	3.22239	2.87447	3.45943	4.11548	4.5025	3.8413	4.24793	4.16993	3.77259	3.58496	4.79008	5.62449	6.16993
EMWEY_00009050	2.80735	2.41504	2.22239	5.2854	6.14296	6.26679	5.67243	2.41504	3.22239	4.11548	6.38658	6.18982	7.69813	8.76708
EMWEY_00009060	3.36923	4.89077	6.26679	9.30302	10.5956	10.7082	9.77808	3.87447	6.10852	7.93664	10.4318	11.0746	12.0042	12.9761
EMWEY_00009070	12.608	12.8225	12.4726	12.9516	12.7834	12.7002	12.5596	13.2497	12.7937	12.3506	12.0493	11.6562	12.7444	13.0813
EMWEY_00009080	9.33129	8.92827	8.69755	8.86367	9.03617	9.17825	9.36851	9.39589	9.14636	8.73753	8.31364	9.20823	10.3968	12.3988
EMWEY_00009090	6.59991	4.96963	5.54432	4.58496	6.00749	4.90689	4.87447	6.40372	6.18982	6.04439	4.80735	5.81592	5.8413	6.18322
EMWEY_00009100	10.3801	9.17908	8.42487	8.9258	8.88366	8.58747	9.21189	9.76044	6.98489	6.2854	7.02975	7.41785	8.53398	10.0692
EMWEY_00009110	5.73697	4.92283	4.62449	3.41504	3.41504	2.22239	2.80735	5.87447	5.61471	4.77259	2.58496	3.27302	3.66297	4.16993
EMWEY_00009120	9.88722	6.59991	5	6.32193	7.86212	6.05166	7.61961	9.51175	6.5025	5.57491	7.02237	7.63178	6.72338	7.31288
EMWEY_00009130	3.62449	4.36923	4.41504	6.54946	7.51307	9.46693	8.56986	8.47843	8.20131	7.51833	8.66888	8.99341	10.7985	10.8816
EMWEY_00009140	5.29768	4.79008	4.58496	5.90689	6.79008	7.47032	7.18322	6.91488	6.24159	5.27302	6.30378	7.64626	8.62936	9.88111
EMWEY_00009150	4.73697	11.954	14.2732	14.6835	18.1249	19.3553	16.7646	7.92283	12.098	14.7632	17.0412	19.0686	19.8832	20.8671
EMWEY_00009160	14.9224	15.1123	14.7198	14.5992	15.0436	14.3324	14.0536	14.9774	15.0532	15.0334	14.3953	14.3	14.6708	14.7898
EMWEY_00009170	12.782	12.6564	11.6095	11.7076	11.9841	11.8078	11.6387	13.0445	12.1912	11.2042	10.7521	10.7794	11.7603	12.2279
EMWEY_00009180	14.8749	15.2178	14.9265	16.1704	15.7268	15.5696	15.0156	15.4268	15.3851	14.9955	15.6597	15.005	16.1552	16.3932
EMWEY_00009190	1.73697	2.87447	5.14296	7.17326	8.78572	9.08658	7.87447	1.22239	4.27302	6.38658	8.50515	9.69581	9.88213	10.5307
EMWEY_00009200	5.96193	6.75489	6.99624	8.36632	9.83868	10.5616	8.88468	6.10852	6.09452	7.57743	9.14975	10.4409	11.171	11.5519
EMWEY_00009210	13.4594	13.0543	11.0864	10.6818	11.058	10.9506	11.4707	12.2851	11.7734	9.50184	9.18239	9.02791	9.90338	10.5121
EMWEY_00009220	12.9496	12.6663	12.1692	12.0187	12.8483	12.305	11.7508	12.8456	12.6613	12.3332	11.9415	12.2474	12.6831	12.9308
EMWEY_00009230	13.7658	13.9181	13.2709	12.7927	13.9669	13.6641	12.732	13.3655	13.666	12.8535	12.8066	13.3869	13.7276	13.9548
EMWEY_00009240	14.2277	14.5703	13.8168	13.0255	14.1515	13.8736	13.188	13.8119	14.3251	13.5905	12.8303	13.18	13.9391	14.0497
EMWEY_00009250	14.1609	14.4025	13.7412	13.2314	14.0733	13.8383	13.2116	14.0847	14.1357	13.5796	13.0228	13.33	13.8583	14.2551
EMWEY_00009260	12.3513	12.0827	11.4925	10.9121	12.4869	11.704	11.0327	11.9406	11.8371	11.6661	11.4569	12.067	12.092	12.3063
EMWEY_00009270	5.16993	6.66297	7.38658	9.44915	11.2902	10.2538	8.32042	5.60486	7.22561	8.57365	10.737	11.5042	10.5654	10.7955
EMWEY_00009280	6.74147	7.83078	8.73922	11.5367	12.2018	11.657	9.74315	7.07682	8.53657	9.98821	11.7603	12.1541	12.027	12.0843
EMWEY_00009290	12.9445	13.2195	12.3158	11.9956	12.5514	12.4379	12.0302	12.9058	12.8168	11.5388	11.2113	11.3328	12.1222	12.6585
EMWEY_00009300	11.9025	12.1691	11.6369	11.7647	11.9871	11.3583	11.0598	12.5038	12.1492	11.9504	11.5627	11.451	11.7837	12.0737
EMWEY_00009310	7.1224	6.97728	6.52878	5.9386	7.09452	6.78572	5.70044	5.38082	6.08746	6.27922	5.5025	5.98489	6.2854	6.87036
EMWEY_00009320	13.2509	13.5889	12.887	12.6861	13.4097	13.1466	12.3055	13.5098	13.6715	13.2162	12.9782	12.8853	13.6079	14.0255
EMWEY_00009330	5.40372	4.92283	4.62449	5.07325	5.36923	6.49719	5.88264	5.70966	4.56478	4.58496	5.81592	6.86625	7.87036	8.57869
EMWEY_00009340	12.3142	12.6006	11.856	11.7982	12.2455	11.9706	11.4035	12.6387	12.3265	11.6894	11.2218	11.2272	12.0225	12.2478
EMWEY_00009350	7.91289	8.05889	7.34873	7.92679	8.24	7.8371	7.30986	8.04803	8.03709	7.89885	8.49452	8.04439	8.54561	9.14296
EMWEY_00009360	10.8502	10.8379	10.3984	11.1927	11.1739	11.0291	10.3287	11.0485	10.7674	10.4912	10.9344	10.6033	11.3681	11.683
EMWEY_00009370	13.9047	13.5086	12.7297	12.4486	13.0169	12.7568	12.4836	13.9277	12.7642	12.2136	11.7914	11.6805	12.4441	12.8143
EMWEY_00009380	11.9278	11.7654	11.0052	10.1271	11.4357	11.3157	10.6885	11.0214	11.3987	10.3597	9.9332	10.3204	11.1911	11.8029
EMWEY_00009390	11.1321	11.2066	10.4388	10.415	11.5144	10.7254	9.91687	10.6981	11.0643	10.2757	10.7429	10.8918	10.7931	11.4616
EMWEY_00009400	13.7873	14.2537	13.8416	13.2084	14.0966	13.545	12.6995	13.5054	14.1032	14.0181	13.4271	13.3696	13.7786	13.9086
EMWEY_00009410	11.8755	9.50581	7.49185	7.47032	8.60115	10.9064	10.0302	11.471	8.66888	7.29462	8.52617	10.184	11.6392	12.2338
EMWEY_00009420	0.736966	2	1.87447	1.73697	2.58496	1.58496	2	1.22239	1.87447	1.73697	1.41504	1.22239	2.80735	2.80735
EMWEY_00009430	8.53528	9.73358	10.2562	9.65045	10.96	12.5397	12.8048	8.75489	9.93958	10.2984	10.0228	11.2839	14.4108	15.9305
EMWEY_00009440	6.8371	7.19967	6.44294	6.59495	7.14975	7.31892	6.78136	7.06967	7.30986	6.79874	6.22882	6.75933	7.81164	8.26522
EMWEY_00009450	2	3.45943	3.22239	3.36923	3.32193	4.08746	3.05889	3.80735	4.11548	4.64386	3.5025	3.41504	5.35755	6.06609
EMWEY_00009460	12.9533	13.3206	12.9404	13.7046	13.5037	13.4002	12.768	13.074	13.3741	13.0205	13.2737	12.705	13.7654	14.2778
EMWEY_00009470	8.79766	8.71996	8.12584	8.49586	8.75154	10.5996	9.49052	10.1246	9.91189	9.81485	9.67537	9.8857	11.8175	12.8304
EMWEY_00009480	0	0.415037	1	0.736966	1.22239	4.02975	5.35755	0	1.58496	2	1	3.11548	6.62936	9.30454
EMWEY_00009490	5.79874	6.96193	6.51307	6.85383	7.81164	7.30682	7.19311	5.47032	5.93074	5.52356	6.65821	6.59991	7.24476	8.39089
EMWEY_00009500	8.43045	8.59991	8.20131	8.74147	8.91886	8.4567	8.13271	8.72792	8.55075	8.20131	8.09803	7.5597	8.32493	8.756
EMWEY_00009510	14.2443	13.3121	12.3105	11.8017	12.6814	12.4645	13.0207	14.1004	13.0755	11.7341	11.4898	11.6757	12.7591	13.0983
EMWEY_00009520	13.3339	12.2546	12.865	11.9699	13.1858	12.3927	13.0063	12.8605	13.272	13.207	11.99	12.9433	13.3542	14.0021
EMWEY_00009530	3.66297	3.16993	2.73697	2.9386	3.54432	2	3.05889	3.36923	3.58496	2.73697	2.5025	1.87447	2.22239	4.14296
EMWEY_00009540	8.9258	7.49185	6.78136	6.43741	6.66297	6.03709	7.6677	8.31288	6.79008	5.51307	5.18322	4.90689	6.96578	8.22239
EMWEY_00009550	10.6733	8.98963	9.55651	9.02791	10.0412	8.92283	9.78572	10.692	10.9849	10.6624	9.69755	10.4872	10.756	11.4436
EMWEY_00009560	9.16491	9.10066	8.88366	9.27224	9.31967	8.87036	8.6736	9.65642	9.20539	9.12584	8.70621	8.46896	9.14126	9.3873
EMWEY_00009570	7.2384	6.46489	6	5.20945	6.17659	5.57491	6.1224	6.30378	5.73697	5.62449	4.85798	4.90689	5.8413	6.34577
EMWEY_00009580	12.5009	11.9888	11.2833	10.945	11.3236	11.0715	11.159	12.4745	11.6664	10.9437	10.2078	10.3506	11.2352	11.5923
EMWEY_00009590	12.6428	12.3521	11.8002	12.6667	12.5679	12.9363	12.5393	13.0154	12.0966	11.6013	11.9098	11.9363	13.6249	14.6165
EMWEY_00009600	9.81911	9.77039	9.13271	9.82972	9.85953	10.2566	9.96675	10.4402	9.41504	8.86212	8.96867	9.131	10.7319	11.738
EMWEY_00009610	9.10678	8.60979	8.10678	8.98394	9.03067	9.35241	9.03709	9.36413	8.26522	7.72792	8.06788	8.13785	9.98014	10.9251
EMWEY_00009620	4.70044	7.33985	8.86831	11.6888	12.7936	12.7349	10.9979	4.71882	8.16993	9.88824	12.2829	13.0591	13.379	14.2467
EMWEY_00009630	14.1326	14.4182	13.8795	13.7215	13.9038	13.4678	13.1522	14.3121	13.964	13.459	12.7913	12.6847	13.3172	13.5929
EMWEY_00009640	11.5137	10.6405	9.48851	9.28154	9.75656	9.74315	10.2487	11.7856	10.0348	9.13614	9.18818	9.55459	10.544	11.3884
EMWEY_00009650	7.14636	4.66297	3.8413	5.23522	5.70044	5.73697	5.93074	6.8371	4.70044	5.30986	5.48113	5.84967	6.3159	6.84967
EMWEY_00009660	5.44846	3.27302	2.32193	3.32193	4.32193	4.05889	4.24793	4.90689	3.11548	3.22239	3.96963	4.52356	4.73697	5.29768
EMWEY_00009670	6.59495	3.45943	4.39232	3.77259	5.56478	7.61961	7.96	6.04439	5.35755	5.70044	5.52356	7.55459	10.128	11.6383
EMWEY_00009680	10.0444	9.24476	9.9386	10.0674	11.166	11.1799	10.2831	10.1687	9.07236	9.41856	9.59246	10.0154	10.8626	11.4635
EMWEY_00009690	11.4057	12.613	12.5707	11.4371	12.6598	11.3387	10.6236	11.1495	12.6275	11.9567	10.7604	11.3812	11.3125	11.4791
EMWEY_00009700	12.9393	13.2839	12.8819	13.4073	13.457	13.1168	12.5746	13.3735	13.3761	13.003	13.0388	12.6282	13.4471	13.8256
EMWEY_00009710	11.4605	11.392	11.0316	11.3114	11.7557	11.8332	11.567	11.1529	11.5643	10.9366	11.0129	10.867	12.5149	13.5445
EMWEY_00009720	10.9866	8.57491	7.3159	6.30378	7.11894	6.6677	8.40656	10.6008	8.45533	6.96578	6.62449	6.44294	7.69116	8.87652
EMWEY_00009730	3.8413	6.23522	6.77698	7.36632	8.33985	8.55842	7.30378	3.80735	5.9542	6.88264	7.47843	8.13955	8.67948	9.37432
EMWEY_00009740	7.71425	6.96193	6.43185	6.84967	7.85383	7.80305	7.54174	6.71882	5.94642	5.76377	5.9542	6.14975	7.14296	7.69349
EMWEY_00009750	6.61471	6.62449	6.09452	6.14975	6.90689	6.92283	6.70506	7.40656	7.3634	6.93074	6.26679	6.56986	7.55203	8.04439
EMWEY_00009760	9.17243	9.8806	10.7007	11.392	12.592	12.7018	12.1056	8.99152	9.90689	10.3823	10.516	11.0173	12.3576	13.6382
EMWEY_00009770	8.85487	8.14975	8.26522	9.60979	11.5237	10.4402	10.3851	9.26053	9.10678	9.01029	10.9537	11.357	11.4417	12.0721
EMWEY_00009780	11.4599	9.97202	9.5157	8.96	9.96867	8.94739	9.55203	11.2609	10.2942	9.53333	9.12067	9.27224	9.59619	10.2463
EMWEY_00009790	4.73697	6.14296	7.05166	9.11461	11.5417	9.96627	9.0325	4.80735	6.68182	7.84549	10.4519	11.2214	10.3287	10.4119
EMWEY_00009800	3.27302	3.66297	5.72792	6.57491	9.67066	10.2456	9.27845	3.54432	4.58496	6.89885	8.54303	11.4353	11.7815	12.2765
EMWEY_00009810	10.8252	10.2013	10.22	10.0494	10.1666	9.55331	9.96241	10.5828	10.2368	10.3268	9.4865	9.68767	10.0343	10.9413
EMWEY_00009820	12.5854	11.8597	11.0512	10.9406	12.4398	11.8146	11.5533	12.2216	11.5317	10.8146	10.942	12.0584	11.8528	12.4352
EMWEY_00009830	5.24793	4.58496	4.79008	5.40372	8.18488	8.54045	7.40656	3	4.9542	5.3339	6.63904	8.11894	7.95226	7.92679
EMWEY_00009840	5.79874	8.7016	10.7208	11.1892	14.6245	13.6437	10.8991	6.29768	9.45738	11.6511	13.3961	15.246	13.6646	13.4865
EMWEY_00009850	13.0346	12.4117	11.6619	11.8427	11.9259	11.6563	11.5511	13.4588	12.427	11.7004	11.4367	11.2446	12.1315	12.4452
EMWEY_00009860	4.79008	3.8413	3.73697	5.71882	6.43741	5.90689	4.85798	5.75489	4.14296	5.16993	7.16658	7.24159	7.17326	8.1565
EMWEY_00009870	3.77259	3.11548	3.45943	5.91488	5.29768	6.22882	5.59495	4.58496	3.80735	4.79008	5.22239	5.64386	7.17326	8.24793
EMWEY_00009880	6.71882	6.61471	6.5025	7.93664	7.87856	8.54561	7.67713	6.99624	7.07682	6.95031	7.41785	7.73019	9.46011	10.6411
EMWEY_00009890	13.4347	13.8274	13.3715	13.3159	13.6133	13.4827	12.7759	13.3731	13.5803	13.0491	12.6608	12.5419	13.4219	13.7651
EMWEY_00009900	4.90689	4.77259	4.1964	4.56478	5	5.10154	4.80735	5.57491	5.70966	5.04439	5.44846	4.73697	5.80735	6.34577
EMWEY_00009910	6.49185	7.11894	7.1224	6.96193	7.65821	8.50912	8.02422	6.52356	7.51307	7.48382	7.77917	8.00749	9.81538	10.9884
EMWEY_00009920	7.16658	7.93074	7.84758	7.62936	8.13955	7.99812	7.26679	7.29768	8.03159	8.01309	7.78354	7.56986	8.3837	8.71425
EMWEY_00009930	13.2183	13.3978	12.2022	11.8255	12.5736	12.5149	12.0155	13.0312	12.976	11.5868	11.231	11.5667	12.4946	13.059
EMWEY_00009940	11.1116	11.4853	11.2467	10.3656	11.2507	10.9126	10.0963	10.7588	11.1986	11.0403	10.131	10.3234	10.9275	11.2753
EMWEY_00009950	5.38082	5.34577	5.08746	5.05889	4.89077	4.58496	5.04439	5.44846	5.23522	4.56478	3.87447	4.56478	4.8413	5.94642
EMWEY_00009960	5.91488	5.79874	5.27302	5.32193	5.78136	5.57491	5.38082	6.20294	5.8413	5.40372	5.05889	5.01495	7.0625	8.51701
EMWEY_00009970	5.90689	6.1565	5.24793	5.65344	6	5.73697	5.71882	6.67713	6.3339	5.07325	5.20945	5.01495	6.13614	6.6865
EMWEY_00009980	10.8065	10.5124	10.6941	10.0607	11.1423	10.5015	10.3343	10.4788	10.5953	10.6677	9.97441	10.6932	11.0364	12.0145
EMWEY_00009990	5.34577	4.54432	4.34577	4.58496	4.96963	4.96963	5.57491	4.70044	4.39232	4.62449	3.45943	4.1964	4.8413	6.72792
EMWEY_00010000	11.7561	9.43532	7.55459	6.61961	6.70506	6.66297	9.61839	11.8962	9.2769	7.45943	6.5025	6.72338	8.27457	9.40443
EMWEY_00010010	5.66297	5.20945	4.70044	4.05889	3.5025	3.96963	3.45943	4.85798	4.8413	4.14296	2.80735	4.34577	5.08746	5.67243
EMWEY_00010020	6.32193	6.08746	5.68182	6.61961	8.11721	6.70044	6.73245	6.1565	6.12928	6.45396	6.95031	8.43045	7.73697	8.48918
EMWEY_00010030	12.757	12.9795	12.2883	12.5781	12.9779	12.6529	12.2315	13.0138	12.5021	11.9489	12.2201	12.6166	13.0477	13.361
EMWEY_00010040	10.2384	9.95807	8.9953	9.95807	9.71138	9.61348	9.79116	10.8009	9.74931	9.20049	9.2127	9.02883	10.2099	10.9379
EMWEY_00010050	11.5479	9.92085	8	8.15482	8.05166	7.91289	9.44156	11.9089	11.4796	10.0764	9.82919	9.50846	10.5408	10.9941
EMWEY_00010060	10.4433	9.02052	6.79874	6.77259	6.95031	6.85383	8.35609	11.0476	9.67066	8.00562	7.9386	7.44846	8.56732	8.87856
EMWEY_00010070	7.53916	7.99247	7.82443	8.49985	9.18239	8.8434	7.96963	7.97537	8.20783	8.36486	9.0634	9.40372	9.81111	10.6975
EMWEY_00010080	6.81164	6.52878	6.33985	7.01866	8.224	8.3443	7.99435	6.51307	6.63421	6.99624	7.86419	8.59867	9.59495	10.9302
EMWEY_00010090	15.4107	15.768	15.3938	15.1205	15.5082	15.1544	14.7006	15.5125	15.6429	15.3502	14.687	14.5286	15.2203	15.3832
EMWEY_00010100	6.73245	7.85591	8.60363	9.14805	10.1417	10.4196	9.40514	6.81164	7.40939	8.34873	8.92679	9.51109	10.5918	11.1687
EMWEY_00010110	5.90689	5.68182	5.12928	5.18322	5.3339	5.72792	5.64386	6.2854	5.85798	6.04439	6.14975	5.68182	6.87036	8.23202
EMWEY_00010120	10.5765	9.5216	8.89482	9.17409	10.6594	9.59743	9.25188	9.66534	8.64386	8.27302	9.1387	10.0182	9.36486	9.95759
EMWEY_00010130	6.77698	6.56478	6.08746	6.42066	7.84758	8.48113	8.41222	5.43741	5	5.47032	5.99247	7.20945	8.54818	9.1565
EMWEY_00010140	11.6802	11.5541	11.168	10.6774	11.581	11.2757	10.9144	11.5395	11.5732	10.8994	10.4322	11.2889	11.8297	12.4176
EMWEY_00010150	9.73188	8.25424	8.88264	8.57238	9.25424	8.53787	9.11114	9.1489	9.4608	9.47303	8.16993	9.05619	9.24714	9.96578
EMWEY_00010160	10.122	11.5162	11.235	10.7827	11.1847	10.7168	9.93615	10.3249	11.5555	10.8956	10.1263	9.69928	10.303	10.3212
EMWEY_00010170	9.69697	9.44639	8.84235	8.59246	9.46557	9.13014	8.73697	9.84967	9.82972	9.20131	8.94349	9.11374	9.93221	10.7871
EMWEY_00010180	7.79008	7.19311	5.98489	5.16993	5.93074	5.84967	6.01495	7.24793	6.33985	4.82443	4.22239	4.14296	5.1565	6.05889
EMWEY_00010190	5.81592	5.87447	5.3339	5.27302	5.56478	5.97728	5.12928	5.39232	6.00749	5.14296	4.54432	5.08746	5.77259	6.17659
EMWEY_00010200	12.1586	12.317	11.5768	11.6536	12.1549	11.7875	11.539	11.9883	11.9682	11.4634	10.9816	10.6847	11.4106	11.6964
EMWEY_00010210	16.3896	18.0887	18.2456	18.7137	18.4388	17.8886	16.9671	16.8134	18.5948	18.3585	18.413	17.0196	17.4462	17.5585
EMWEY_00010220	11.7472	9.06609	7.91886	7.82655	7.9542	8.05166	9.47978	12.0826	9.52422	8.21917	7.93074	7.81805	9.10066	9.72792
EMWEY_00010230	10.2893	10.8279	10.7797	11.4201	11.668	11.6304	11.2564	10.8588	11.0706	10.8632	10.7099	10.6318	11.6274	12.0569
EMWEY_00010240	10.8247	9.86057	10.2292	9.89482	10.6387	10.1224	11.0694	10.6594	10.9423	10.6348	9.42206	10.3959	10.9432	11.7799
EMWEY_00010250	7.99247	6.20945	5.84967	7.3634	9.2503	7.2127	7.91289	6.82443	7.3159	7.69116	7.96193	10.4398	8.39375	9.58559
EMWEY_00010260	11.3504	9.67831	8.34133	9.79604	9.94251	9.19722	10.1724	12.3254	9.08835	7.81378	9.04803	9.20131	9.49185	10.1146
EMWEY_00010270	12.164	11.5592	10.1544	10.7353	10.172	9.11981	10.6064	12.9903	10.7443	8.97823	9.02698	8.38802	8.95031	9.08392
EMWEY_00010280	1.58496	3.27302	4.8413	6.60979	8.98584	7.95226	6.18982	1.73697	3.54432	5.93074	8.08923	9.45875	8.03526	7.86625
EMWEY_00010290	3.70044	4.5025	6.18982	8.48247	10.1708	10.2676	8.51964	4.79008	5.55459	6.73245	9.44294	10.7429	10.6457	10.3204
EMWEY_00010300	6.35755	4.8413	4.82443	4.80735	4.29768	4.41504	4.75489	7.36048	5.67243	4.39232	4.45943	4.54432	5.35755	5.62449
EMWEY_00010310	4.68182	3.36923	3.87447	3.80735	4.02975	3.11548	4.16993	3.90689	3.45943	3.32193	3.73697	4.34577	4.60486	4.41504
EMWEY_00010320	1.87447	1.58496	2.5025	1.22239	1.87447	1.22239	2.11548	2.58496	1.87447	2.11548	1.22239	3.05889	2.11548	3.11548
EMWEY_00010330	3.36923	2.32193	1.41504	2.22239	3.8413	4	3.62449	3.62449	3.16993	2.22239	4.14296	5.20945	5.67243	5.41504
EMWEY_00010340	6.87036	5.81592	5.29768	6.75933	7.00749	7.00749	6.8371	7.35168	6.06609	5.8413	6.60979	6.29768	8.54689	9.9332
EMWEY_00010350	5.61471	5.10154	4.75489	5.08746	5.42626	5.05889	5.20945	5.94642	5.02975	5.07325	4.80735	5.29768	5.80735	6.64386
EMWEY_00010360	10.535	8.52225	6.96578	5.64386	6.39232	5.53398	8.59495	10.2264	7.54432	5.94642	4.68182	4.43741	5.44846	5.71882
EMWEY_00010370	8.41222	6.45396	4.98489	4.89077	4.64386	4.02975	6.61471	8.19476	5.24793	4.32193	2.9386	3	3.73697	4.22239
EMWEY_00010380	10.4945	9.32343	7.5597	6.3339	6.70966	6.20945	8.41645	10.2038	8.43602	6.42066	5.56478	5.40372	5.63421	6.23522
EMWEY_00010390	3.80735	3.66297	3.16993	3.22239	3.16993	3.5025	3.96963	4.62449	3.27302	2.5025	1.58496	3.96963	3.70044	4.43741
EMWEY_00010400	14.7583	14.7038	14.284	14.6581	14.8381	14.5091	14.5358	15.0265	14.5088	13.8772	13.6829	13.5983	14.4208	14.698
EMWEY_00010410	7.22561	7.29462	7.37793	7.99812	10.5085	9.60486	8.55714	7.98109	7.60733	7.71195	9.00094	10.6058	10.0906	10.2889
EMWEY_00010420	10.2328	8.14636	7.65821	7.04439	8.16825	7.35168	8.80413	10.2344	8.74147	7.86831	7.10504	7.36048	8.38082	9.79982
EMWEY_00010430	11.1265	10.9648	10.1787	10.1011	10.3376	9.9386	10.3634	11.6484	11.0715	10.0435	9.49319	9.31137	10.3238	10.6396
EMWEY_00010440	3.05889	5.71882	7.68416	8.81805	11.2064	8.88874	7.3837	3.96963	6.66297	8.68416	9.98726	11.8944	9.78136	9.97394
EMWEY_00010450	0	1.58496	1.22239	2.58496	2.32193	1.87447	2.11548	0.584963	1.73697	2.11548	2.32193	2.73697	3.05889	3.62449
EMWEY_00010460	0.736966	1	1.73697	1.58496	1	1.58496	1.73697	1.5025	2.41504	1.58496	0.415037	2.80735	3.11548	3.73697
EMWEY_00010470	6.97346	5.23522	6.35755	6.41504	7.55714	7.14296	7.91089	6.06609	7.27922	6.87447	5.57491	6.43741	6.45943	7.91089
EMWEY_00010480	11.7317	11.4469	11.0304	11.0421	11.2546	10.8318	11.0726	12.1417	11.7252	10.991	10.4649	10.1956	11.1743	11.5984
EMWEY_00010490	9	7.75933	6.69116	7.16658	8.37793	9.1094	8.69116	9.54882	7.46489	6.17659	7.16323	8.71539	9.71081	10.703
EMWEY_00010500	10.6169	7.6865	7.62936	7.58496	10.1795	10.6318	9.65284	9.78845	6.93467	7.3339	8.77698	11.1993	11.4009	11.9776
EMWEY_00010510	8.34282	6.48113	5.38082	6.39232	7.1964	7.54174	7.38945	8.88671	5.98489	5.11548	6.32193	7.3159	8.01866	8.90589
EMWEY_00010520	2.32193	6.1224	9.10504	10.8793	13.2541	14.1328	12.3557	3.05889	7.26366	9.73245	12.3802	14.0056	15.0195	14.4589
EMWEY_00010530	9.90438	8.4865	9.13443	8.40372	8.12756	6.85798	8.05889	8.756	9.74875	9.22481	6.70506	7.72792	6.58496	8.03159
EMWEY_00010540	6.93467	5.05889	6.12928	6.30986	8.92481	7.76598	6.62449	6.58996	6.11548	6.96963	7.41504	9.756	9.01309	9.63178
EMWEY_00010550	6.59991	5.02975	4.39232	5.52356	6.13614	6.02975	6.42626	7.06967	5.05889	4.02975	5.59495	6.43741	7.61471	8.62571
EMWEY_00010560	13.0996	13.4073	12.983	13.8391	13.5832	13.2121	13.0487	13.8469	13.3365	12.9995	13.0571	12.5972	13.3077	13.7637
EMWEY_00010570	11	10.9039	10.5846	10.397	11.0611	11.0009	10.6472	10.8706	11.1822	10.6224	10.2877	10.8234	11.6101	12.2762
EMWEY_00010580	5.08746	6.3159	6.58496	9.44294	10.7775	9.03434	7.4865	4.58496	6.26053	8.04985	10.4322	10.8215	9.66415	9.64566
EMWEY_00010590	9.09011	7.69349	7.05528	6.72338	7.19967	7.45396	7.88671	9.1387	7.58246	6.79008	6.75489	7.90889	8.3502	9.03067
EMWEY_00010600	5.96963	6.04439	5.85798	6.73697	6.57491	6.33985	6.49719	5.9386	5.53398	5.27302	5.34577	4.48113	7.2127	9.78681
EMWEY_00010610	11.24	9.76487	9.64985	8.89482	11.3397	10.3681	10.2996	11.1263	9.85591	9.30454	9.71482	11.9248	11.1888	11.943
EMWEY_00010620	1.41504	0.736966	0.736966	3	3.32193	4.73697	4.70044	2.11548	1.58496	2.11548	2.9386	4.16993	6.63904	7.65344
EMWEY_00010630	6.26053	5.93074	5.27302	5.11548	5.40372	5.39232	5.79008	6.67713	6.22882	5.85798	5.26053	5.04439	6.40372	7.72792
EMWEY_00010640	2.80735	3.27302	2.5025	3.27302	5.12928	6.63421	6.26053	3.32193	3.16993	1.73697	4.11548	5.59495	8.02606	9.33465
EMWEY_00010650	4	4.8413	6.40372	8.18982	8.51043	9.10504	9.05438	4.58496	5.36923	6.05889	7.36923	7.48918	9.01402	9.54239
EMWEY_00010660	5.55459	4.82443	3.70044	4.79008	4.08746	4.29768	3.73697	5.86625	5.20945	4.48113	4.39232	3.77259	4.77259	5.32193
EMWEY_00010670	4.36923	3.32193	3.27302	3.77259	3.54432	3.66297	4.36923	4.05889	3.16993	2.80735	1.41504	3.36923	3.90689	5.3339
EMWEY_00010680	9.53008	7.55203	8.24317	9.13271	11.6859	10.2862	10.0848	8.92184	8.45533	9.27224	10.3253	12.8549	11.5498	11.5565
EMWEY_00010690	7.13955	5.58496	5.10154	5.08746	6.5597	6.77698	6.44294	6.5597	5.39232	4.54432	5.05889	6.99624	7.60979	8.11894
EMWEY_00010700	8.09276	6.24793	5.16993	5.5025	7.5597	8.22561	7.49985	7.43741	5.45943	5.38082	6.39803	8.08215	8.99058	9.38442
EMWEY_00010710	7.31288	6.70966	6.20945	6.30378	7.00749	6.26053	7.19311	6.24159	5.61471	5.5025	4.62449	5.30986	7.88468	9.59183
EMWEY_00010720	8.45533	8.16491	7.7879	8.07503	8.19147	8.57491	9.02791	8.76155	8.45943	7.19311	7.25424	7.47843	9.79874	11.3621
EMWEY_00010730	10.3151	10.3612	10.0972	10.4164	10.348	10.1519	10.4522	11.0659	10.5632	9.96482	9.44501	9.30073	10.1438	10.4842
EMWEY_00010740	12.4578	11.0126	11.1085	10.5587	11.1295	10.209	11.3511	11.6625	11.5839	11.4064	9.93467	11.1037	11.137	12.1797
EMWEY_00010750	3.16993	2.5025	1.73697	1.22239	2.73697	1.87447	3.32193	3.54432	2.73697	2.58496	2.22239	1.41504	2.41504	4.39232
EMWEY_00010760	15.2305	14.4275	12.6634	11.3148	12.0131	11.4776	13.4211	14.7108	14.1726	11.9368	10.5549	10.9837	11.7468	12.1926
EMWEY_00010770	2.9386	5.57491	5.24793	5.42626	5.79874	5.97728	6.14975	3.58496	5.73697	5.78136	5.64386	5.63421	6.91089	7.92481
EMWEY_00010780	9.28771	8.64626	7.41785	8.36632	8.02052	7.84967	8.37359	10.1695	9.41363	7.8095	8.39803	7.7211	8.77479	9.25739
EMWEY_00010790	8.2854	8.80521	9.68124	10.3794	11.7844	11.669	11.0442	9.9725	10.341	10.1836	10.027	10.4982	11.1939	11.4671
EMWEY_00010800	10.9086	10.308	9.66178	9.80682	9.96699	9.69174	10.0663	10.5055	9.39803	8.74819	8.56859	8.7982	9.65434	10.1909
EMWEY_00010810	8.02237	7.60486	6.85798	7.09099	7.41645	6.91488	7.03159	7.28232	6.75043	6.33985	6.22239	6.39518	7.51701	7.9629
EMWEY_00010820	10.5949	10.0941	9.41785	9.54754	9.69407	9.41645	9.68883	10.1906	9.26444	8.74483	8.33539	8.63783	9.41433	9.74091
EMWEY_00010830	7.34577	5.05889	4.11548	3.87447	4.8413	5.30986	5.89885	7.61716	4.9386	5.44846	5.57491	5.16993	6.96963	7.75711
EMWEY_00010840	12.5587	12.7652	12.3812	12.2872	12.5408	12.2719	11.8591	12.6807	12.5527	12.1525	11.533	11.5141	12.2927	12.3908
EMWEY_00010850	7.79225	8.78463	8.40088	8	8.72565	8.32793	7.81805	8.16993	8.85902	8.33688	7.67948	7.77698	8.42626	9.04075
EMWEY_00010860	13.7179	13.9998	13.2357	13.0373	13.5896	13.6128	13.0518	13.8742	13.6947	12.739	12.4101	12.4441	13.5006	14.2835
EMWEY_00010870	4.85798	5.10154	4.77259	6.43741	6.77698	9.34799	7.93074	5.88264	6.78136	6.11548	6.54946	7.96193	10.1641	11.1678
EMWEY_00010880	4.56478	4.14296	3.70044	3.77259	4.11548	5.20945	5.69116	4.1964	3.70044	3.05889	3.58496	4.29768	7.23202	9.01216
EMWEY_00010890	8.91488	6.35755	6.49719	4.22239	5.85798	6.72792	7.97919	8.224	7.29155	6.43185	4.71882	6.6865	9.28	11.2312
EMWEY_00010900	7.41222	4.58496	4.24793	4.39232	5.8413	8.14636	8.50117	5.53398	5.11548	4.85798	4.92283	7.45396	9.66534	11.241
EMWEY_00010910	4.29768	6.38658	7.09803	8.31439	8.98963	9.75154	9.64386	3.9386	7.33985	7.53657	8.23362	8.80843	10.2467	11.0573
EMWEY_00010920	0	4.32193	4.66297	7.30682	9.81271	13.3702	12.2627	4.11548	4.36923	6.72338	8.84654	11.2354	14.7457	15.7083
EMWEY_00010930	4.92283	6.83289	8.56859	9.42766	12.2782	11.5861	10.0435	4.70044	7.05528	9.08037	10.8763	12.9128	12.1178	12.5718
EMWEY_00010940	13.2753	13.7654	13.3441	13.6501	13.814	13.4778	12.9427	13.933	13.7927	13.518	13.2533	13.1482	13.8048	14.0033
EMWEY_00010950	7.33985	8.82655	8.02606	7.58246	7.82443	6.56478	6.10154	7.42347	8.89178	7.97346	7.88874	6.84967	7.02606	7.35462
EMWEY_00010960	7.88264	8.41926	7.92283	7.85798	8.24634	7.7879	7.3159	8.17825	8.49852	8.17159	7.98679	8.01123	8.30986	9.0607
EMWEY_00010970	13.3053	13.6963	13.3522	13.3132	14.0759	13.526	12.6514	13.3719	13.6969	13.7156	13.5025	13.5754	13.8702	14.2743
EMWEY_00010980	9.56288	8.77917	8.23681	6.3159	7.77698	6.8371	7.99435	9.31967	9.59743	7.84758	6.64866	7.42626	7.8371	8.75711
EMWEY_00010990	9.15059	9.09276	8.51043	7.91089	9.02329	8.29921	8.13271	8.67831	8.95613	8.04257	7.86005	8.50383	8.87242	9.16825
EMWEY_00011000	13.9832	14.1997	14.0626	13.9335	14.6513	14.5386	13.9204	13.9065	14.4736	14.2488	14.0697	14.2183	15.0352	15.6197
EMWEY_00011010	4.1964	6.51307	7.42066	8.7879	11.4315	9.77479	7.62936	3.9386	6.61471	8.4567	10.2613	11.1678	9.9653	10.0901
EMWEY_00011020	12.8872	13.2479	12.8082	12.4991	13.0395	12.9544	12.4324	12.8987	13.0312	12.3457	11.7091	11.8608	12.7617	13.1581
EMWEY_00011030	4.34577	5.08746	5.9542	8.94837	9.15819	7.73245	6.82018	3.96963	6.05889	7.05166	9.31137	8.39089	8.1964	9.03892
EMWEY_00011040	7.17991	6.79442	7.54432	8.4608	10.8165	12.4089	9.95177	6.07325	6.75933	8.40798	10.1077	12.6399	12.8812	12.8593
EMWEY_00011050	6.45943	8.02791	8.87139	10.1331	11.9623	12.1621	10.209	6.85383	8.21917	9.27457	11.418	12.7012	12.6238	12.3228
EMWEY_00011060	7.89077	7.96386	7.66297	8.96193	8.30834	8.17659	7.87036	9.16407	8.27767	7.82867	8.24476	7.64145	8.49985	9.14126
EMWEY_00011070	10.6064	10.8258	10.0674	10.4412	10.0625	10.0371	10.3542	11.2276	10.3283	9.27535	8.76266	8.46216	10.2683	11.5096
EMWEY_00011080	6.95807	6.11548	5.1565	4.9386	5.1565	3.9386	5.08746	7.10154	6.30378	4.64386	3.87447	3.96963	5.07325	6.09452
EMWEY_00011090	4.22239	2.32193	2.22239	4	6.58496	7.88264	7.32493	4.48113	1.73697	3.16993	6.02237	7.93271	9.64686	10.4512
EMWEY_00011100	8.28232	7.82655	6.84967	6.85383	6.79874	6.32193	7.32493	8.99341	8.13785	6.65821	6.17659	5.84967	6.56478	7.18322
EMWEY_00011110	7.74371	4.98489	4.02975	4.82443	6.58996	7.53657	7.41785	7.50515	4.58496	4.02975	5.30986	6.91886	8.42347	9.63602
EMWEY_00011120	8.72451	5.66297	5.22239	5.16993	5.76377	5.59495	7.35462	7.29155	6.36923	5.12928	3.9386	5.75489	6.38082	7.8392
EMWEY_00011130	11.8075	9.37504	8.12067	7.70506	9.5216	9.72281	10.4855	11.7406	8.45806	7.44846	8.07146	9.87191	10.5559	12.0271
EMWEY_00011140	7.07325	6.29768	6.22239	5.30986	6.02237	6.26053	6.75933	7.55459	7.04439	6.68182	5.16993	5.90689	6.46489	7.94447
EMWEY_00011150	12.8433	12.185	12.1953	11.7154	12.6273	11.9738	12.2049	12.517	12.3169	11.9418	11.1434	11.5817	12.3608	12.7847
EMWEY_00011160	9.95904	9.67889	8.95904	9.00656	9.25188	9.46148	9.04621	10.1451	9.37649	8.59991	8.39946	8.62936	9.54818	10.6119
EMWEY_00011170	10.1683	10.5746	10.2005	11.4231	11.0288	10.8271	10.6113	11.0602	10.473	9.91687	10.3884	10.1015	10.699	11.0784
EMWEY_00011180	1.87447	2.22239	1.58496	2.41504	3.11548	5.01495	5.79874	2.22239	2.32193	2.11548	3.90689	4.70044	7.75489	9.44087
EMWEY_00011190	9.20212	8.33985	8.26835	8.52095	10.4353	9.82071	8.63421	8.53008	8.42626	8.37214	8.8806	9.80735	10.0732	10.4457
EMWEY_00011200	2.41504	4.64386	5.76377	7.81805	10.1344	9.34651	7.11894	2.22239	4.34577	6.27922	8.35755	9.44501	9.47641	9.82337
EMWEY_00011210	5.23522	4.32193	4.66297	4.62449	6.03709	7.18982	8.43185	5.47032	4.36923	3.77259	4.5025	6.20945	9.70908	11.0732
EMWEY_00011220	8.75043	8.8095	8.32493	8.2062	8.44846	8.10852	8.20294	8.50647	8.22239	7.12928	6.47573	6.4865	7.54174	8.20457
EMWEY_00011230	3.16993	3.58496	3.11548	2.5025	3	4.9386	4.39232	3.77259	3.36923	3.62449	3.36923	4.1964	6.67243	7.56224
EMWEY_00011240	12.3373	11.327	10.1159	9.84287	10.4905	10.366	10.6859	12.3522	11.37	10.3934	9.90989	9.9542	10.9773	11.1904
EMWEY_00011250	6.49719	7.03342	6.54432	6.18322	7.2384	8.10852	8.47303	6.26679	6.75043	6.18322	5.86625	7.3159	9.51307	12.2417
EMWEY_00011260	3.22239	6.69116	8.00188	8.76708	10.799	10.688	9.32118	3.70044	7.08746	8.73019	10.5562	11.4372	12.2796	13.3955
EMWEY_00011270	11.6106	11.9594	11.3423	11.2944	11.3907	12.0606	10.822	12.0437	11.8207	11.3533	11.1111	11.663	12.9728	13.6812
EMWEY_00011280	6.9542	7.61961	7.65344	10.1068	10.4888	8.94739	7.36632	5.77259	7.69349	8.65344	10.6647	9.75933	9.25896	9
EMWEY_00011290	12.2962	12.2086	11.4287	11.2574	11.8702	11.7237	11.4481	12.5227	12.2322	11.534	11.0054	11.171	12.07	12.3994
EMWEY_00011300	9.84025	10.5314	10.0448	10.8752	11.5432	12.1043	11.4215	9.84497	9.80198	9.7131	10.1301	10.7108	12.2746	12.2303
EMWEY_00011310	18.6432	20.4417	20.5678	19.6046	20.5972	20.2679	18.772	18.9055	20.75	20.7406	20.3373	19.7528	20.1176	20.4261
EMWEY_00011320	8.8862	9.57396	8.68241	8.92234	9.40159	9.55011	9.10678	8.23122	9.3339	8.44018	8.61041	8.3916	9.16951	9.75461
EMWEY_00011330	6.25109	7.28694	7.11721	8.783	9.02422	10.1116	9.9953	5.62936	7.39518	7.98868	8.62022	8.59681	9.97322	10.7334
EMWEY_00011340	6.58996	8.33688	10.0679	10.8989	12.9936	13.7537	11.2705	6.3159	8.64746	10.3616	11.9886	13.7893	14.178	14.4115
EMWEY_00011350	9.82655	9.1489	8.42347	8.95517	8.88976	9.01959	8.94739	9.95128	8.5812	7.96386	7.8095	7.61961	9.46557	10.5507
EMWEY_00011360	11.7868	12.1888	11.7853	11.7553	12.2479	11.8759	11.0921	11.8451	12.296	12.041	11.8359	11.7842	12.3455	12.669
EMWEY_00011370	6.8371	6.57994	6.53398	6.34577	7.57743	7.2384	6.35168	6.96578	7.02237	6.98489	6.84967	7.16658	7.96193	8.61594
EMWEY_00011380	9.76818	9.71023	9.3159	10.0052	10.3287	10.2292	9.52683	10.0274	10.0448	9.64265	9.96241	9.75433	10.9486	11.746
EMWEY_00011390	7.95807	8.28386	9.53722	10.4838	13.2976	12.5829	10.23	7.36048	8.5937	10.4374	12.2815	13.8999	12.8691	12.8937
EMWEY_00011400	10.8778	11.2711	10.7846	10.9462	11.2664	10.9946	10.1146	11.5398	11.4067	11.0439	10.7448	10.7208	11.2262	11.5371
EMWEY_00011410	10.9327	11.1653	10.4055	10.7097	10.9141	11.2171	10.5078	11.2011	10.6683	10.0325	10.1919	10.6757	11.7852	12.3345
EMWEY_00011420	9.77588	9.85331	9.24555	9.15397	9.55523	9.32568	9.12067	9.97823	9.80413	9.17159	8.71768	8.82867	9.70793	10.1098
EMWEY_00011430	12.1207	12.0436	11.2531	11.6053	11.6528	11.6428	11.6222	12.7706	11.8854	10.9066	10.6795	10.6227	11.5713	12.0345
EMWEY_00011440	10.1586	10.3242	9.57365	10.0168	10.0448	10.3163	10.3812	10.5008	9.91588	9.23681	9.21755	9.55203	11.1406	12.0527
EMWEY_00011450	14.2165	14.6008	14.1928	14.9972	14.7396	14.8324	14.333	14.928	14.5395	14.0297	14.0281	13.9316	14.8819	15.3543
EMWEY_00011460	10.6897	10.2483	9.32268	9.24238	9.97154	10.0385	9.74707	10.8652	9.66415	8.78027	8.82231	9.27767	10.159	10.515
EMWEY_00011470	11.1814	10.1882	8.94349	9.15482	10.8543	10.3473	9.61839	10.6144	9.65284	8.63542	10.0201	10.8006	10.8183	11.0217
EMWEY_00011480	11.2356	11.4113	10.9962	11.3945	11.4257	10.8186	10.4594	11.7422	11.3285	11.0677	10.9993	10.5337	11.1438	11.3439
EMWEY_00011490	12.2212	12.2226	11.9398	11.4739	12.0892	11.7461	11.4305	12.3016	12.3336	11.9819	11.2871	11.4927	12.1692	12.5417
EMWEY_00011500	10.4922	10.5638	10.4231	10.3768	11.3747	10.9547	10.0375	10.3608	10.5517	10.5366	10.8366	11.0759	11.5474	12.3725
EMWEY_00011510	5.18322	7.3634	8.63783	10.1094	12.7024	11.9723	9.80574	4.96963	7.90489	9.70333	11.7789	12.9543	12.6883	12.91
EMWEY_00011520	11.3208	10.3443	8.76266	8.77917	8.30682	7.98489	9.00094	11.178	10.0357	9.24317	8.9953	8.30986	8.90889	9.22481
EMWEY_00011530	6.27922	6.56986	6.1565	5.47032	6.72338	6.51833	5.89077	6.34577	6.53398	6.16323	6.12928	5.93074	6.84549	7.48113
EMWEY_00011540	5.04439	9.37141	10.6141	10.3991	11.6764	11.822	10.268	5.14296	8.86419	10.0998	10.3328	10.6792	11.6461	12.0877
EMWEY_00011550	13.4608	13.7427	13.4084	13.5018	13.7683	13.7882	13.0546	13.3911	13.7045	13.0561	12.7452	12.8251	13.9522	14.6336
EMWEY_00011560	13.6372	13.7097	12.9652	12.9785	13.4067	13.4839	12.8413	13.9131	13.3073	12.4985	12.2488	12.636	13.5599	13.9908
EMWEY_00011570	11.208	11.5232	10.9742	11.2523	11.5864	11.6015	11.2214	12.1219	11.6101	10.795	10.5949	10.6089	11.766	12.3042
EMWEY_00011580	9.95904	9.25974	7.97728	8.66297	9.01681	9.16323	9.40514	9.77917	8.52487	7.24159	7.82231	7.94642	9.36121	10.0826
EMWEY_00011590	3.9386	3.16993	3.41504	4	6.21594	5.62449	6.23522	3.58496	3.22239	3.36923	4.75489	6.61961	7.90087	8.99435
EMWEY_00011600	12.2353	12.5463	12.898	12.3458	14.1743	13.4197	13.1657	11.9428	12.6217	12.319	11.9503	13.8978	13.463	13.5605
EMWEY_00011610	3.36923	2.22239	2.32193	1.58496	2.87447	2.05889	3.36923	4.56478	2.27302	2.32193	1.58496	1.87447	3.80735	4.57491
EMWEY_00011620	8.22561	7.30986	7.24159	6.4865	7.55459	6.81378	7.65821	8.23681	8.0453	7.66534	6.87856	7.41222	8.03159	9.90564
EMWEY_00011630	10.6141	9.21675	7.45121	6.67243	6.80305	6.89482	8.63542	9.48583	7.51833	5.04439	4.85798	5.45943	8.86212	10.716
EMWEY_00011640	8.16323	7.17991	6.9542	7.04075	7.11548	6.69581	7.31288	7.62693	6.88264	6.1565	6.02975	6.39803	7.00375	8.02237
EMWEY_00011650	9.24317	9.02514	8.99247	8.64626	9.34356	8.74819	8.92085	9.08923	8.87139	8.48113	7.65344	7.86005	8.41222	8.81592
EMWEY_00011660	7.835	6.42626	5.74595	5.54432	6.74595	6.57994	6.90689	7.26053	5.9386	5.38082	4.9542	5.97728	7.17991	7.83078
EMWEY_00011670	10.4737	10.4034	10.1297	9.90087	10.8593	10.8199	10.1569	10.7225	10.8071	10.7729	10.5275	11.1393	11.8295	12.9968
EMWEY_00011680	13.2979	13.3678	13.2811	13.0102	13.686	13.2605	13.1093	13.3942	13.4773	13.2577	12.6899	12.7611	13.4451	13.8031
EMWEY_00011690	13	12.7387	12.7509	12.0928	13.1267	12.2812	12.4587	12.7776	12.9429	12.9108	11.9566	12.448	12.7952	13.4153
EMWEY_00011700	10.7676	10.3808	10.4242	9.79225	10.8842	9.8239	10.043	10.5324	10.7353	10.6375	9.62449	10.1042	10.6214	10.8138
EMWEY_00011710	9.23202	9.1472	8.96097	8.27457	9.42557	8.84549	8.93958	9.29002	9.12928	8.88162	8.04257	8.31137	9.16407	9.63844
EMWEY_00011720	9.49319	9.3502	9.34947	8.67007	9.78354	9.25582	9.131	9.50184	9.43045	9.17493	8.38802	8.69813	9.50316	10.2535
EMWEY_00011730	13.1133	13.0734	12.722	12.15	13.1334	12.9546	12.9835	12.8578	13.1364	12.1658	11.6457	12.2121	13.1455	13.919
EMWEY_00011740	9.64566	9.80359	9.5812	9.73358	10.2738	9.90839	9.70851	9.84862	9.71081	9.49252	9.35682	9.2854	10.0163	10.5749
EMWEY_00011750	9.50117	9.46896	8.98963	8.90087	9.14975	8.85175	8.58747	9.60053	9.47303	8.81805	8.40088	8.25896	9.05347	9.41856
EMWEY_00011760	1	1.22239	0.736966	0.736966	1	1	2.41504	2.11548	1.58496	2	1.22239	1.87447	2.22239	4.71882
EMWEY_00011770	1.22239	2.32193	1.87447	1.73697	2.22239	2.11548	2	8.05166	8.18982	8.01309	7.11548	7.82443	7.89482	8.94642
EMWEY_00011780	5.42626	3.80735	2.9386	3.9386	5.14296	4.9542	5.23522	6.84549	4.48113	3.41504	4.41504	5.01495	5.66297	6.67713
EMWEY_00011790	2.5025	3.87447	4.11548	7.32193	8.14296	4.92283	5.40372	2.11548	5.22239	6.65821	7.84967	8.14975	7.43463	9.27845
EMWEY_00011800	6.39803	6.17659	6.29155	7.3339	8.47843	7.64866	7.41504	6.40372	6.39803	6.98489	8.08392	8.1964	8.85798	10.1155
EMWEY_00011810	8.31288	4.82443	4.66297	4.14296	4.62449	4.02975	6.36923	7.56224	5.94642	4.71882	3.73697	4.56478	4.64386	5.80735
EMWEY_00011820	5.16993	6.63421	7.23522	7.23202	8.27767	8.37504	7.1224	3.5025	6.78136	7.65344	7.49452	7.88671	9.13785	9.59246
EMWEY_00011830	3.22239	4.8413	5.9542	7.1964	9.64566	9.3966	7.45943	2.5025	5.26053	7.10154	9.10591	10.5301	10.2574	10.6665
EMWEY_00011840	4.39232	3.70044	3.16993	4.75489	5.89885	6.32793	5.10154	4.5025	4.52356	4.79008	5.82443	6.40372	7.37793	8.38658
EMWEY_00011850	8.46352	7.57994	7.13955	8.59743	10.1181	9.19967	7.98109	7.00749	7.14636	7.90087	9.25109	9.82071	9.43532	9.61839
EMWEY_00011860	6.26053	7.29462	7.17991	7.40088	8.18653	8.19311	7.16323	6.91886	7.1964	7.51043	7.57491	7.79008	8.80735	9.55906
EMWEY_00011870	11.5573	11.8943	11.4275	12.6745	12.1678	11.7882	11.5706	12.4282	11.9648	11.4947	11.9	11.1708	11.9493	12.2118
EMWEY_00011880	10.6531	10.4305	9.87601	10.5912	10.1037	9.80144	9.79062	11.4003	10.1816	9.39732	8.93467	8.53008	9.85383	10.4447
EMWEY_00011890	11.4642	11.3754	11.0912	12.0879	11.2825	10.9576	11.1772	12.1198	11.255	10.4838	10.338	9.8009	10.5562	10.8933
EMWEY_00011900	5.73697	3.8413	3.41504	4.70044	6.34577	7.26679	6.30378	3.90689	2.66297	4.02975	5.16993	6.97346	7.28232	8.33688
EMWEY_00011910	9.26209	9.26679	8.99906	9.05438	9.29997	8.81378	8.84025	9.56478	9.78136	9.24872	8.92283	8.72565	9.44915	9.55842
EMWEY_00011920	5.52356	0.736966	1.58496	2.22239	3.58496	5.73697	6.05166	5.1964	3.11548	2.87447	3.58496	4.1964	7.8009	9.09452
EMWEY_00011930	6.20945	3.36923	3.16993	5.76377	7.46489	10.4273	11.226	5.11548	4.89077	5.87447	6.9542	10.8303	12.6284	14.8982
EMWEY_00011940	11.5722	11.0059	10.7671	10.2388	11.266	10.3373	10.4346	11.0291	10.8986	10.8127	10.1246	10.3294	11.1533	11.8521
EMWEY_00011950	9.1472	7.44294	6.08746	5.8413	5.98489	5.49185	7.44294	9.02422	6.54946	5.51307	4.96963	5.1565	5.73697	6.27922
EMWEY_00011960	3.90689	3.8413	3.62449	1.41504	2.66297	1.41504	3.70044	4.73697	4.24793	3.5025	2.22239	2.5025	3.8413	5.08746
EMWEY_00011970	2	1.87447	1.22239	1	1.73697	1.22239	2.11548	2.73697	1.87447	1	0.736966	0	3.22239	3.87447
EMWEY_00011980	10.2527	7.53657	6.25424	7.90689	8.13785	7.99624	8.74931	10.134	6.98109	6.96193	7.92679	8.12756	9.10852	10.3099
EMWEY_00011990	12.8217	10.2919	8.4108	6.83289	7.39232	6.87447	10.5219	12.3055	9.62449	7.52617	6.86625	6.61961	8.52748	9.82177
EMWEY_00012000	9.71882	9.91488	9.47776	9.96	9.58057	9.58057	9.59308	10.4601	9.81164	8.93762	8.71081	8.55075	9.59743	10.5206
EMWEY_00012010	11.5434	11.7545	11.5393	11.4922	12.6142	11.9809	11.5131	11.5503	11.7323	11.579	11.4826	12.2665	12.1999	12.7283
EMWEY_00012020	9.4023	9.52356	9.17991	10.1319	9.60301	9.131	9.15819	10.7145	9.93467	9.65105	9.42066	8.85383	9.64446	10.0661
EMWEY_00012030	6.70506	4.14296	4.64386	4.9386	5.1565	5.10154	6.01495	6.42626	5.45943	5.1964	4.77259	5.68182	6.43741	8.49319
EMWEY_00012040	10.5831	9.64806	10.2773	9.3966	10.6859	9.89785	9.91139	10.1081	10.4108	10.5683	9.62205	10.9248	11.0054	12.1048
EMWEY_00012050	12.8458	11.5724	12.0627	11.0462	12.6908	11.1321	12.4027	12.1607	12.1131	11.9735	10.7563	12.461	12.3877	14.5771
EMWEY_00012060	9.0616	7.74595	7.51043	6.42066	7.22239	6.1964	7.43741	8.99247	8.71653	7.98109	7.09803	7.49185	8.02237	8.67125
EMWEY_00012070	7.70275	7.11201	6.20294	7.23522	7.22239	6.61471	7.08037	9.3443	7.83078	6.40372	6.92679	7.03709	7.53657	7.27302
EMWEY_00012080	10.7479	9.63481	8.08392	7.85383	8.43463	7.94642	9.44984	10.6656	8.92778	7.20294	6.96193	7.20294	7.76377	8.19476
EMWEY_00012090	5.55459	5.79008	6.49719	7.69813	10.8287	9.83236	9.02791	5.02975	6.13614	7.57743	9.18488	11.2224	11.2988	12.2071
EMWEY_00012100	14.2187	12.8942	13.2786	12.5271	13.563	12.2111	13.2259	13.7319	13.9707	13.7522	12.4508	13.4154	13.1996	13.65
EMWEY_00012110	11.0407	9.64145	7.94056	7.10852	8.53657	8.71996	9.05166	10.3106	8.224	6.54946	7.58246	9.19229	9.26757	9.94251
EMWEY_00012120	7.10852	6.57491	6.20945	6.24793	6.32793	6.30378	6.64386	7.04439	6.65821	6.16993	5.40372	6.05166	7.70966	9.58246
EMWEY_00012130	6.76818	6.51833	5.93074	6.16323	6.57491	8.18322	8.19804	7.42626	6.56478	5.9386	6.25424	7.04803	9.44225	11.0189
EMWEY_00012140	0.415037	1.41504	1.87447	0.736966	1	0	0.415037	2.41504	1.41504	1.41504	1.73697	0.736966	1	0.415037
EMWEY_00012150	11.6643	11.6318	10.5699	10.7682	11.0501	10.0274	10.3231	11.9398	11.5991	10.9322	10.3335	9.99247	10.3608	10.4454
EMWEY_00012160	13.018	13.3345	12.8524	12.8882	13.0605	12.9128	12.3074	13.1492	13.0324	12.5307	12.0512	12.051	12.8903	13.3276
EMWEY_00012170	11.6179	11.9664	11.5012	11.6165	11.6557	11.6414	11.1127	11.7365	11.5493	11.0016	10.6511	10.7004	11.4284	12.0643
EMWEY_00012180	3.90689	3	4.43741	5.11548	6.20945	6.79442	6.1224	2.66297	4.58496	5.27302	5.79874	5.47032	7.4457	7.99812
EMWEY_00012190	10.3272	8.35755	7.36632	7.2062	7.43463	7.21917	8.46761	10.7764	8.32493	7.09452	6.87036	6.8371	8.14636	9.69407
EMWEY_00012200	2.87447	1.58496	1.73697	1.22239	2.80735	4.43741	4.27302	3.05889	2.11548	2.11548	2.41504	4.29768	6.61961	7.80735
EMWEY_00012210	6.10154	6.1565	5.92283	6.5597	6.44846	6.5597	6.49185	7.29155	6.23522	5.66297	5.75489	5.63421	6.99247	8.49719
EMWEY_00012220	7.45121	6.56478	6.26053	6.61471	7.34873	6.67713	6.70044	7.36048	5.78136	5.1964	6.07325	6.42626	7.46216	8.53787
EMWEY_00012230	8.06788	6.27302	6	6.27922	6.62936	5.78136	6.83289	8.12412	6.97728	6.38658	6.27922	6.81592	7.00375	7.15313
EMWEY_00012240	12.3324	12.3523	11.258	11.5831	11.5656	11.3015	11.6692	12.5745	12.1534	10.3973	10.2927	10.0122	11.0665	11.2808
EMWEY_00012250	13.3044	12.5773	11.5263	10.623	11.6957	11.0737	11.7656	13.0027	12.2189	10.6821	9.70621	10.3185	10.9513	11.1995
EMWEY_00012260	8.5812	7.91687	6.62449	7.60239	6.9542	6.22239	7.46216	9.43741	7.55459	6.58996	6.62449	6.02237	6.98489	7.52356
EMWEY_00012270	10.0857	8.54045	8.43741	7.67007	9.10241	8.52225	9.41785	9.86934	9.10504	8.25424	7.42906	9.0325	9.37793	10.184
EMWEY_00012280	6.83289	5.16993	4.14296	4.82443	6.11548	5.67243	6.02237	5.79008	5.20945	4.80735	5	6.09452	5.76377	6.68182
EMWEY_00012290	2.41504	1	1.22239	1	1.73697	4.27302	4.73697	3.05889	0.736966	0.415037	1.22239	2.73697	5.93074	7.05166
EMWEY_00012300	7.19967	5.35755	5.18322	4.64386	5.60486	4.71882	5.23522	6.36923	5.54432	4.75489	4.48113	5.40372	5.44846	6.53916
EMWEY_00012310	11.605	11.3588	11.3083	11.5865	12.0219	11.3333	11.1618	11.333	11.3641	11.3437	11.0677	11.008	11.5653	12.3377
EMWEY_00012320	6.38082	8.55842	8.9571	10.4087	11.0721	11.3823	10.3869	5.85798	7.3634	8.16491	9.20212	10	11.1011	11.534
EMWEY_00012330	11.8972	11.4992	10.6938	10.4245	11.0821	11.1011	10.7784	12.1664	11.1999	10.0866	9.68358	10.0307	11.3195	12.2974
EMWEY_00012340	12.0878	12.4881	12.0027	12.7846	12.3398	12.2826	12.0538	12.9513	12.4671	11.9156	11.6738	11.3157	12.4217	13.0017
EMWEY_00012350	11.7618	11.5759	10.6955	10.3061	10.8255	10.435	10.5291	11.9679	11.2952	10.398	9.59805	9.73471	10.7767	11.2556
EMWEY_00012360	12.3855	12.7371	12.4552	12.3614	12.8907	12.5932	11.9435	12.5323	12.659	12.451	12.14	11.9914	12.6723	13.178
EMWEY_00012370	11.5356	11.2815	10.7493	11.2121	12.0041	11.752	11.0735	11.7003	10.8413	10.4835	10.9462	11.8339	12.0405	12.3189
EMWEY_00012380	8.52487	7.56224	8.25582	7.10154	7.61225	6.04439	6.49719	6.52356	7.52878	7.57238	6.69116	7.26366	7.12584	8.58371
EMWEY_00012390	9.69232	7.89885	5.94642	5.22239	6.3339	6.08746	8.02791	8.82231	6.47573	4.02975	4.89077	5.16993	7.3634	8.86212
EMWEY_00012400	5.63421	4.41504	4.14296	3.73697	5.36923	5.23522	5.82443	4.27302	3.62449	3.32193	2.66297	3.70044	4.48113	5.22239
EMWEY_00012410	2.11548	1.41504	0	1.41504	2.41504	2	1.41504	1.22239	1	0	0.736966	1	2.32193	3.5025
EMWEY_00012420	0	1.41504	0.736966	3.16993	4.79008	5.38082	3.90689	0	1.22239	2.66297	4.41504	5.08746	6.24159	6.89077
EMWEY_00012430	2.11548	3.45943	1.41504	0	2.9386	3.05889	1.87447	1.22239	3	2.5025	1.87447	1.87447	3.05889	4.45943
EMWEY_00012440	7.19967	5.45943	4.85798	5.45943	6.79442	6.64386	6.07325	6.38658	5.58496	5.16993	5.72792	6.75489	7.07325	7.44294
EMWEY_00012450	4.73697	4.79008	7.01495	7.90489	8.88874	9.17659	8.70736	4	5.08746	6.34577	6.32793	7.2062	8.38226	9.76763
EMWEY_00012460	6.27302	6.64866	6.44294	7.77479	7.72338	9.13014	9.17159	7.8371	7.57743	7.47032	7.70044	7.91089	10.813	12.5629
EMWEY_00012470	11.1381	10.8662	9.58057	8.32643	9.47978	8.78027	9.31288	10.676	10.0853	8.35609	7.63904	7.82231	8.37793	8.72451
EMWEY_00012480	8.88366	7.77698	5.79008	6.08037	7.28232	6.41504	7.45943	8.43185	7.56478	5.47032	5.35755	5.3339	6.56986	6.24793
EMWEY_00012490	5.38082	3.66297	3.16993	3.73697	4.1964	5.12928	5.27302	6.77698	3.73697	2.22239	4.8413	4.70044	7.25424	8.62205
EMWEY_00012500	6.17659	4.71882	4.39232	6.16993	8.03159	8.43324	7.73019	6.62936	5.58496	6.1964	7.22882	9.11461	9.85123	10.7654
EMWEY_00012510	9.16239	9.52487	9.17659	10.0901	9.63239	9.27845	9.08658	9.61471	9.5812	9.34873	9.56732	8.92679	9.67184	10.0052
EMWEY_00012520	10.2977	10.4686	9.74259	10.4273	9.82655	9.41222	9.6251	11.2769	10.5759	9.75656	9.43185	9.03892	9.82337	10.2827
EMWEY_00012530	4.45943	2.66297	2.9386	2.58496	3.36923	3.62449	4.27302	3.54432	2.80735	2.66297	2.5025	4.02975	5.81592	7.36632
EMWEY_00012540	12.4811	12.0443	12.2366	11.4481	12.597	11.8283	12.0913	11.9133	12.269	12.1959	11.0954	11.6899	12.0864	12.8521
EMWEY_00012550	13.5848	13.9785	13.5317	13.3479	14.0879	13.682	13.0105	13.6604	13.7659	13.5164	13.1246	13.2808	13.8361	13.9874
EMWEY_00012560	16.3486	18.2426	18.4692	18.5299	18.587	17.9434	16.5477	16.7249	18.694	18.5813	18.4426	17.4183	17.6836	17.7792
EMWEY_00012570	5.35755	5.80305	4.1964	4.45943	4.54432	4.80735	4.68182	4.9542	5.85798	4.70044	3.32193	4.52356	5.18322	5.62449
EMWEY_00012580	6.08037	9.15735	10.3898	10.7941	10.8606	10.7513	9.94349	6.37504	8.8434	9.66178	9.68533	9.25974	10.0826	10.6525
EMWEY_00012590	5.96963	4.29768	3.45943	5.54432	5.69116	6	5.5025	5.71882	4.36923	5.87447	5.96963	5.49185	7.21917	8.71425
EMWEY_00012600	11.2732	11.5872	11.168	11.6301	11.4766	11.4679	10.8287	11.8622	11.6551	11.0987	10.8773	10.6089	11.6727	12.2311
EMWEY_00012610	5.14296	5.99247	6.14975	8.94837	9.61594	10.9049	9.14805	5.48113	6.67243	7.60486	9.60733	10.0242	12.0212	13.0407
EMWEY_00012620	14.5022	14.889	14.5369	14.8165	15.1111	14.7467	14.0097	14.322	14.7588	14.5831	14.6086	14.3049	14.9227	15.3409
EMWEY_00012630	13.4099	13.8221	13.3619	13.5092	13.5488	13.472	12.8112	13.7725	13.5795	13.1805	12.6046	12.5241	13.3676	13.8263
EMWEY_00012640	12.5747	12.7406	12.2625	11.6787	12.5072	12.3593	11.6211	11.941	12.3631	11.947	11.4101	11.6509	12.2731	13.0775
EMWEY_00012650	14.4643	14.5676	14.1301	13.3635	14.4017	14.1477	13.3745	13.8241	14.2204	13.7969	13.2243	13.4209	14.1286	14.5681
EMWEY_00012660	12.4751	12.8354	12.5168	12.7441	13.232	12.9041	12.2395	12.2128	12.8482	12.6445	12.7492	12.4425	13.3426	13.9686
EMWEY_00012670	7.18322	7.05166	6.1224	5.75489	6.43741	6.59991	6.06609	7.12928	7.25739	6.37504	5.70966	5.92283	6.99247	7.47573
EMWEY_00012680	6.88264	7.2127	6.87447	6.76377	7.57238	7.19311	6.37504	6.87036	7.54432	7.60486	7.53916	7.4567	8.26679	8.73132
EMWEY_00012690	10.0426	10.2703	9.73302	9.76432	10.1002	9.70736	9.22561	9.95177	10.24	10.2046	9.68942	9.6594	10.6552	11.4166
EMWEY_00012700	1.22239	2	2.80735	3.9386	3.87447	3.96963	3.87447	2.80735	4.41504	4.11548	4.5025	3.54432	5.11548	5.90689
EMWEY_00012710	4.85798	5.27302	4.8413	6.20945	6.26679	6.14975	5.36923	5.12928	5.77259	6.68182	6.49719	6.36923	7.40088	8.33092
EMWEY_00012720	2.41504	1.87447	1.73697	1.58496	3.22239	2.22239	3.36923	3.36923	2.66297	3	2	3.58496	5.30986	7.42347
EMWEY_00012730	6.21594	7.12584	7.55203	8.99718	11.2276	9.42766	8.33836	5.96193	6.86625	8.29155	9.92184	11.1166	9.88824	10.1812
EMWEY_00012740	3.41504	2	2.41504	3.11548	4.43741	1.87447	2.58496	3.11548	2.80735	3.27302	4.11548	5.54432	3.73697	4.16993
EMWEY_00012750	11.8215	11.1211	10.3941	10.6405	10.8551	10.8601	11.2141	11.6932	9.78953	8.37793	7.93467	8.47303	10.4161	11.8682
EMWEY_00012760	9.54625	9.37432	8.87754	8.72679	8.86419	8.81805	8.89482	9.42487	8.83815	8.04803	7.55714	7.75043	9.12498	10.7855
EMWEY_00012770	5.52356	6.14296	6.41504	8.61594	10.1198	11.361	10.3317	8.61102	8.92877	8.87856	10.5065	11.497	12.6549	13.9881
EMWEY_00012780	4.48113	5.59495	5.61471	4.54432	6	5.74595	4.16993	5.84967	7.2384	7.18653	7.20945	7.58246	7.49452	7.85798
EMWEY_00012790	5.35755	7.51307	8.05166	9.11548	9.54946	9.99953	9.11721	4.89077	8.25739	9.50912	10.332	10.6217	11.8405	12.2089
EMWEY_00012800	3.77259	5.90689	5.5025	6.17659	6.52356	6.75043	5.9542	4.41504	5.32193	5.12928	5.9386	6.3339	9.05257	11.5536
EMWEY_00012810	1	5.18322	5.43741	5.16993	5.11548	5.64386	4.62449	0.736966	4.05889	3.62449	2.66297	3.22239	5.34577	6.97346
EMWEY_00012820	3	4.02975	3.70044	5.69116	7.48113	8.23042	6.56478	3.11548	4.9386	6.1964	7.96386	8.756	9.09803	9.38586
EMWEY_00012830	8.29002	9.55651	10.4533	12.5363	14.4538	15.274	13.9394	6.47032	9.23122	10.8146	13.5167	14.6948	16.043	16.855
EMWEY_00012840	13.1108	12.3774	11.7249	11.3232	12.4416	11.8301	11.9265	12.8658	12.5624	11.9283	11.4388	11.9039	12.3666	12.5123
EMWEY_00012850	5.01495	8.72679	9.91389	10.47	13.5674	11.7584	9.90589	3.58496	8.61961	10.3102	12.1324	13.6142	11.7448	11.3017
EMWEY_00012860	9.80843	11.6327	11.1857	9.99718	11.0508	10.8809	9.66534	7.75711	9.86779	9.72053	9.09628	9.76708	10.3045	10.8711
EMWEY_00012870	12.4391	12.845	12.4888	13.186	13.233	13.0995	12.5977	13.0402	12.7349	12.4919	12.6032	12.3386	13.0812	13.3505
EMWEY_00012880	9.55075	10.1728	11.942	13.545	14.7066	15.1524	14.5764	9.89026	10.2147	10.9124	11.6307	12.211	13.3936	13.89
EMWEY_00012890	2.66297	5.1964	7.1964	8.76044	11.2262	11.8397	9.76211	2.11548	6.48113	8.51439	10.7051	12.2692	12.7783	13.1868
EMWEY_00012900	5.27302	4.22239	4.36923	4.02975	5.49185	4.90689	5.67243	5.12928	4.9542	5.01495	4.22239	5.16993	5.30986	6.03709
EMWEY_00012910	6.52878	5.88264	5.59495	4.36923	4.29768	4.1964	5.04439	6.49185	6.01495	4.58496	3.96963	4.08746	5.3339	5.78136
EMWEY_00012920	11.3599	9.53333	9.78027	9.64325	10.4423	8.68299	10.1085	10.886	10.9739	10.731	9.46693	10.4811	10.2224	10.7251
EMWEY_00012930	5.80735	4.16993	2	5.32193	6.83289	6.18982	5.79008	5.89077	2.87447	3.80735	5.72792	6.96193	7.32793	7.91687
EMWEY_00012940	0.415037	0.736966	0	0	0.736966	1	0.415037	0.415037	0.415037	0	0	0.415037	1.22239	2.5025
EMWEY_00012950	13.4193	13.2719	13.0578	12.8913	13.7921	12.8621	12.8825	13.4261	13.1118	13.0181	12.5547	12.5805	12.9372	13.0887
EMWEY_00012960	5.61471	4.16993	4.11548	4.39232	6.24159	5.39232	5.1565	4.85798	3.77259	3.54432	4.92283	6.56986	6.80735	7.63178
EMWEY_00012970	8.01866	7.40372	7.59743	7.25424	9.05619	8.23362	7.82655	6.74147	7.20294	6.91089	7.67243	9.02329	8.79982	9.92382
EMWEY_00012980	8.13443	7.16323	5.86625	6.53398	6.41504	6.08746	6.91488	8.39946	6.58496	5.10154	5.07325	4.52356	6	7.26366
EMWEY_00012990	5.26053	4.80735	5.74595	6.89077	9.52748	7.67948	6.70044	5.02975	5.41504	6.41504	7.66297	9.42206	8.42766	9.21836
EMWEY_00013000	10.9019	10.4737	10.5229	9.85539	10.7579	9.90438	9.69755	10.2487	10.5809	10.4154	9.62388	10.3732	10.6266	10.9887
EMWEY_00013010	2.73697	2.11548	1.73697	2.5025	2.9386	2.80735	3.45943	3.05889	2.73697	2.32193	1.87447	2.5025	4.90689	5.64386
EMWEY_00013020	5.83289	4.92283	5.2854	6.71882	7.26991	6.91089	6.11548	6.6677	6.78572	6.18322	7.30073	7.63904	7.65344	8.90589
EMWEY_00013030	8.98584	7.38945	5.48113	5.82443	5.99247	5.32193	7.28848	9.85175	7.22561	5.20945	5.54432	5.79008	5.80735	6.33985
EMWEY_00013040	10.4259	10.0348	9.1404	9.67066	9.63844	9.29385	9.57554	10.4781	10.285	9.35535	9.81752	9.1472	10.1828	10.4615
EMWEY_00013050	9.78027	9.50184	9.02422	8.8392	9.36559	9.04894	9.22239	9.50117	9.81378	8.60486	8.40656	8.37359	9.45943	9.85279
EMWEY_00013060	4.62449	3.62449	1.87447	2	2.32193	2.87447	3.80735	5.81592	3.32193	2.87447	2.80735	3	4.41504	6.25424
EMWEY_00013070	0	0	1.87447	1.87447	1.41504	4.92283	4.39232	1.22239	2.66297	1.41504	2.11548	3.58496	6.56986	9.25267
EMWEY_00013080	5.55459	5.74595	4.52356	3.54432	4.73697	5.05889	5.08746	6.86625	7.54432	7.34873	7.01866	7.24793	8.0786	9.26131
EMWEY_00013090	8.79008	8.65583	7.55459	6.59495	7.56224	7.35168	7.33092	11.1046	11.3402	11.2493	10.84	11.1243	11.633	11.9883
EMWEY_00013100	7.40088	7.06609	5.99247	5.24793	5.91488	5.86625	5.85798	7.03709	6.53916	6.43741	5.84967	6.01495	6.42626	7.13955
EMWEY_00013110	11.3672	11.2101	10.4781	10.7045	10.988	10.7415	10.112	12.892	12.4755	12.1635	11.8075	12.1664	12.3667	12.4537
EMWEY_00013120	7.97154	7.0625	6.85383	6.35755	7.25739	6.89077	6.52356	7.53398	7.46216	6.87447	6.72338	6.37504	7.34282	7.8095
EMWEY_00013130	0.415037	2.73697	1.58496	1	1.41504	2	1	1	2.22239	2.5025	2.41504	2.11548	2.73697	2.41504
EMWEY_00013140	5.10154	4.54432	3.41504	4.68182	4.24793	4.5025	4.58496	3.77259	3.16993	2.5025	1.58496	2.58496	4.27302	4.8413
EMWEY_00013150	3.11548	2.5025	1.87447	2.5025	1.73697	1.58496	0.736966	2.66297	2.5025	2.41504	2.41504	2.41504	2.87447	3.80735
EMWEY_00013160	4.56478	5.8413	5.68182	7.2384	8.48918	8.53398	6.97728	4.77259	6.35168	6.72792	7.71882	8.47303	8.66888	8.96578
EMWEY_00013170	10.5765	9.22078	8.16658	8.20783	9.24	8.71996	9.13614	9.99906	8.36778	7.72792	8.47032	8.57869	9.10241	9.41926
EMWEY_00013180	12.5842	12.7979	12.3792	12.8277	12.8552	12.6442	12.2701	12.9754	12.7125	12.2519	12.0581	11.8171	12.582	13.0154
EMWEY_00013190	8.33092	8.54561	7.86831	9.3801	8.89785	8.74147	8.63421	9.29462	8.47708	8.43045	8.75822	8.20783	9.32568	10.2896
EMWEY_00013200	11.8212	11.9964	11.6476	13.0826	12.2556	11.9789	11.8937	12.9945	11.9726	11.5351	12.0405	11.3059	12.1172	12.5085
EMWEY_00013210	6.71882	6.05166	5.41504	5.36923	6.02237	6.8413	8.77917	7.54689	6.41504	4.90689	5.40372	5.9386	8.70966	10.7568
EMWEY_00013220	6.63904	5.22239	4	4.05889	4.16993	4.68182	5.8413	7.1565	4.1964	2.87447	3.54432	3.41504	6.26053	8.21755
EMWEY_00013230	8.3053	7.07682	6.49185	5.94642	5.63421	5.24793	6.93074	8.17159	7.77698	7.32793	5.99247	5.94642	7.28232	9.18157
EMWEY_00013240	9.08569	7.68416	6.59495	5.89077	6.81592	6.26053	7.64386	8.71425	7.51307	6.70506	6.14296	6.67713	7.47303	8.18322
EMWEY_00013250	9.00188	9.34282	9.09628	9.99435	9.76377	9.52878	9.28848	9.19229	9.62632	9.21755	9.67301	8.95031	9.80628	10.1728
EMWEY_00013260	13.5951	13.7197	12.6954	12.883	13.1784	12.7006	12.6766	14.2852	13.2979	12.3828	12.1171	12.6393	13.0587	13.3544
EMWEY_00013270	11.2904	11.582	11.0314	10.9258	11.5224	11.3698	10.6845	10.9339	10.802	10.4182	9.92283	10.1417	11.2044	12.0957
EMWEY_00013280	3.45943	2.9386	3.8413	5.04439	7.39232	8.77369	7.12584	3.27302	3.87447	5.05889	6.77259	8.53657	9.69058	10.7939
EMWEY_00013290	1.41504	1.58496	0.736966	1.58496	2.41504	3.58496	3.11548	1.41504	1.22239	1.87447	1.87447	3.73697	5.20945	6.18322
EMWEY_00013300	4.70044	4.34577	4.39232	4.68182	5.18322	5.26053	4.52356	4.56478	5.20945	5.12928	5.07325	5.62449	6.17659	6.94642
EMWEY_00013310	8.98204	8.44984	6.78572	7.43185	7.0625	8.21108	8.69928	9.81004	8.03342	6.1224	6.56478	6.80305	9.72735	11.9195
EMWEY_00013320	12.2369	10.9171	9.63057	9.92531	10.7274	10.646	10.1927	12.398	11.0339	9.96241	10.5236	11.1506	11.6515	12.1758
EMWEY_00013330	10.3155	10.6891	9.90388	9.56542	10.4828	9.99435	9.1387	10.1799	10.4577	9.83184	9.62753	10.0901	10.259	10.7538
EMWEY_00013340	8.75154	8.69349	7.80735	8.57617	9.73527	10.436	9.02514	8.47032	8.24	8.04621	9.43879	10.6564	11.3489	12.3591
EMWEY_00013350	11.3216	11.39	9.85591	9.77094	10.4642	10.2866	10.2074	11.6173	10.8151	9.55778	9.07682	8.95323	10.1015	10.2491
EMWEY_00013360	11.3756	11.4696	10.3395	10.1129	10.7819	10.6221	10.2578	11.445	10.802	9.67948	9.25188	9.31817	10.2244	10.5015
EMWEY_00013370	11.236	11.2252	10.5382	10.9715	11.7171	11.1695	10.444	10.9479	10.9061	10.4161	10.6946	10.7056	10.8079	11.1196
EMWEY_00013380	17.6687	19.5284	19.7315	18.7074	19.7206	19.3175	17.6613	17.734	19.7879	19.818	19.2361	18.7758	19.081	19.3859
EMWEY_00013390	16.9531	18.78	19.0478	18.4207	18.877	18.0586	16.301	17.1344	19.0994	19.119	18.624	17.7606	17.7188	17.7303
EMWEY_00013400	11.1718	12.2376	12.1456	11.9468	12.1664	11.6425	10.7646	11.3787	12.1857	11.9786	11.5506	11.223	11.5621	12.0569
EMWEY_00013410	10.4949	10.9253	10.6369	10.5343	10.9936	10.5654	9.72508	10.5291	10.877	10.6742	10.2827	10.154	10.81	11.1582
EMWEY_00013420	11.0881	11.1336	10.5495	10.7434	10.7849	10.4608	10.0089	11.2691	10.9993	10.5408	10.3605	10.1059	10.7676	11.2695
EMWEY_00013430	8.27845	8.87652	9.1387	9.34096	9.94593	9.74119	8.45464	8.50051	8.26131	8.53268	8.84654	9.57333	9.67684	10.3038
EMWEY_00013440	7.06788	9.11981	10.3955	10.8787	11.3193	11.2636	10.2286	7.49052	9.10722	10.1408	10.4186	10.5976	11.4132	11.9445
EMWEY_00013450	3.41504	7.59495	8.06429	8.38514	9.1224	9.35902	8.4108	4.1964	7.13955	7.40372	7.48382	7.74147	8.97633	9.49852
EMWEY_00013460	5.98489	7.52095	7.73697	7.99247	8.43185	8.756	7.67478	6.53916	7.49185	6.82443	6.72792	6.75933	7.73019	8.31892
EMWEY_00013470	12.8941	13.27	13.0007	12.9685	13.5535	13.1331	12.5594	13.0706	13.0442	12.8225	12.5865	12.6049	13.1666	13.3639
EMWEY_00013480	3.05889	1.87447	1.87447	2.58496	2.73697	3.22239	3.66297	2.73697	2.32193	1.22239	2.58496	3.22239	5.22239	5.55459
EMWEY_00013490	2.87447	1.87447	1.58496	1.41504	1.73697	3.22239	3	2.11548	1.58496	0.415037	1.73697	2.9386	5.11548	6.67243
EMWEY_00013500	2.66297	2.5025	2.80735	4.16993	4.02975	5.53398	4.45943	2.66297	3.32193	3.54432	2.80735	4.64386	6.58996	7.99435
EMWEY_00013510	7.28232	7.34577	6.70506	7.61716	6.95807	8.07503	8.43185	8.51175	8.37793	7.33688	7.89885	7.29155	9.70333	11.3661
EMWEY_00013520	13.1427	13.5835	13.1133	12.6581	13.7227	13.3018	12.4271	12.8064	13.4173	13.2086	12.9005	13.1697	13.5446	13.7963
EMWEY_00013530	13.389	13.7086	13.2371	12.7237	13.6063	13.3234	12.5383	12.8858	13.2615	13.0434	12.3912	12.5843	13.4012	13.7244
EMWEY_00013540	11.6384	12.09	11.2003	10.78	11.3335	11.2308	10.6287	11.9452	11.9334	10.9967	10.4543	10.663	11.488	11.914
EMWEY_00013550	11.6619	12.123	11.0813	10.6859	11.1972	11.2825	10.8523	12.274	12.0359	10.6824	10.091	10.4073	11.2513	12.0219
EMWEY_00013560	7.79658	7.44846	6.69581	6.59495	7.06967	6.94251	6.84967	8.26209	7.62936	6.40939	5.97728	5.90689	7.1565	8.42066
EMWEY_00013570	12.1364	12.0475	11.1701	11.2683	11.3036	11.1512	11.0777	13.0033	12.5253	11.667	11.2176	10.9586	11.9145	12.3971
EMWEY_00013580	7.3837	7.63662	7.82867	8.37793	9.92679	10.1523	9.78027	6.5025	7.53657	7.47303	9.01588	10.2715	11.5646	12.2736
EMWEY_00013590	11.6548	12.2421	12.3584	11.8793	13.1081	12.6281	11.6246	11.236	12.4909	12.3525	11.8028	12.1315	12.6017	12.9889
EMWEY_00013600	5.53398	5.29768	5.65344	5.5025	6.75043	7.24159	6.77698	5.75489	5.36923	4.77259	5.48113	6.61961	7.88874	8.25424
EMWEY_00013610	12.5626	11.267	9.2503	9.13271	8.86419	8.25739	10.4949	12.6697	10.6522	8.16658	7.62936	7.18322	8.02975	8.35462
EMWEY_00013620	6.01495	6.00749	5.05889	4.87447	5.3339	4.68182	5.23522	6.67713	6.14296	5.04439	4.73697	4.56478	5.86625	7.78136
EMWEY_00013630	10.2846	10.2352	9.50316	10.038	9.7982	9.37504	9.59495	11.308	10.2372	9.06519	8.90388	8.45258	9.04621	9.54368
EMWEY_00013640	10.5005	10.4778	10.4012	10.7554	11.0327	10.2734	10.2554	10.4875	10.5903	10.2881	10.0901	10.0665	10.4367	10.8943
EMWEY_00013650	7.49985	7.67007	7.6865	6.91488	7.63662	7.21917	7.22239	7.14975	7.8371	7.4567	6.86212	7.37793	8.02791	8.43045
EMWEY_00013660	10.2324	7.91687	7.52095	6.20945	7.33092	5.83289	7.67478	9.34356	8.62571	7.47843	6.14296	7.2854	6.99247	7.24159
EMWEY_00013670	5.01495	3.62449	3.27302	4.11548	4.41504	5.66297	5.24793	5.2854	4.36923	3.96963	5.26053	5.96193	6.75489	8.08037
EMWEY_00013680	11.6087	11.062	10.3026	10.3238	10.9265	10.7898	10.4426	11.2584	10.6618	9.90137	9.77972	9.88111	11.0487	11.8923
EMWEY_00013690	10.4652	9.87601	9.49452	10.0242	10.9366	11.3144	10.4811	10.4666	9.56224	9.21836	9.79442	10.6712	11.2713	12.0548
EMWEY_00013700	14.0045	14.2621	13.4323	12.899	13.6048	13.4602	12.8488	13.8607	13.9397	13.0568	12.4545	12.4735	13.2454	13.7179
EMWEY_00013710	10.008	9.50581	8.64386	9.47708	8.99341	9.18982	9.20945	10.9361	9.61716	8.46761	8.87036	8.87856	9.86573	10.4962
EMWEY_00013720	5	5.68182	6.03709	7.8392	9.74539	8.88976	6.99624	5.29768	6.42066	7.67478	9.84392	10.3417	9.56033	9.73809
EMWEY_00013730	12.0278	12.3274	11.8783	11.6159	12.2378	12.0339	11.2777	11.9601	11.9182	11.5421	11.1871	11.1855	11.9889	12.3765
EMWEY_00013740	2.41504	2.80735	3.36923	4.22239	5.41504	6.22239	5.16993	2.32193	4.75489	5.44846	5.60486	5.55459	7.10154	7.28848
EMWEY_00013750	7.9386	8.20131	7.76598	7.86005	8.22239	7.96771	7.21917	7.27612	7.05166	7.10504	6.8371	6.52356	7.64626	7.73471
EMWEY_00013760	11.6281	10.8734	10.4774	10.4848	11.8313	11.3712	10.4398	11.7385	10.6585	10.3656	10.7091	11.2054	11.2629	11.4493
EMWEY_00013770	8.84758	8.67596	9.18818	7.63904	7.67243	5.75489	7.20945	8.21108	10.021	9.20294	6.75489	7.42626	5.9386	6.32193
EMWEY_00013780	5.23522	5.55459	5.91488	3.5025	4.22239	2.66297	3.16993	5.32193	6.83289	5.9542	3.54432	4.36923	3.70044	3.27302
EMWEY_00013790	12.6201	12.1015	12.3376	11.843	12.6896	11.7948	12.0617	12.472	12.3133	12.2317	11.3106	11.7534	12.1393	12.6025
EMWEY_00013800	6.53916	4.41504	3.70044	4.41504	4.66297	6.04439	5.90689	5.98489	4.48113	4.08746	4.02975	4.89077	7.26366	8.17659
EMWEY_00013810	11.7755	10.7835	10.151	10.7131	10.8786	10.3309	10.9064	11.9446	10.2582	9.39589	9.46761	9.26835	10.2356	10.6184
EMWEY_00013820	8.21594	6.6865	6.42626	6.14975	7.5025	8.11027	8.64265	7.89482	6.82867	6.41504	6.43741	7.40372	9.40017	11.0366
EMWEY_00013830	11.6931	10	10.5177	9.88671	10.5226	9.44294	10.573	11.0571	11.5493	11.499	10.2119	11.0928	11.1157	12.3619
EMWEY_00013840	3.54432	2.32193	1.22239	1	1.41504	1.41504	2	1.87447	1.58496	0.736966	1.41504	1.22239	0.415037	2.22239
EMWEY_00013850	10.9176	10.1233	8.29155	8.51833	8.70621	10.2738	10.6363	11.964	10.5488	8.26991	8.0607	8.78463	11.3223	12.4574
EMWEY_00013860	4.32193	4.9542	5.26053	6.23522	7.3634	8.24317	7.69116	2.87447	4.43741	4.62449	6.09452	7.10852	8.7955	9.05257
EMWEY_00013870	2.58496	0.736966	0.736966	1.41504	2.73697	2.5025	3	2.73697	2.5025	1.58496	1.22239	2.80735	2.41504	4.22239
EMWEY_00013880	3.45943	3.54432	3.11548	2.5025	3.73697	3.66297	3.05889	3.90689	3.16993	3	2.41504	3.41504	4.75489	4.98489
EMWEY_00013890	3.41504	2.80735	2.80735	2.22239	3.54432	3.22239	3.22239	2.66297	2.9386	2.32193	1.73697	2.66297	3.36923	5.23522
EMWEY_00013900	5.20945	4.54432	3.70044	3.58496	4.54432	4.66297	4.5025	5.01495	4.36923	3.66297	3.05889	3.87447	4.85798	6.40939
EMWEY_00013910	3.32193	2.5025	2.58496	3.32193	3.16993	2.32193	3.05889	4	3.32193	2.80735	2.5025	3.22239	3.62449	5.07325
EMWEY_00013920	7.53398	6.54432	5.42626	3.70044	4.41504	3.54432	5.69116	7.17659	6.52356	4.27302	1.87447	3.45943	3.45943	5.12928
EMWEY_00013930	8.14805	7.67478	6.09452	6.44846	5.75489	5.81592	6.74147	8.8434	7.26366	5.56478	5.02975	4.1964	6.38658	7.5597
EMWEY_00013940	5.89885	5.88264	5.08746	4.29768	5.88264	5.89077	5.64386	5.2854	4.87447	4.41504	4.14296	4.52356	5.94642	7.92085
EMWEY_00013950	13.4912	13.8171	13.5367	12.9319	14.0816	13.7074	12.7264	12.9919	13.4898	13.4985	13.175	13.329	13.7309	14.3353
EMWEY_00013960	8.30073	7.86005	7.32793	7.56478	8.14296	7.73922	6.92283	7.72565	7.8434	7.78572	7.74819	7.52356	7.92481	8.43324
EMWEY_00013970	13.3538	13.5809	13.121	13.2247	13.4498	13.3067	12.7545	13.9337	14.0677	13.5445	13.1118	12.9443	13.9048	14.187
EMWEY_00013980	8.15987	8.17825	7.67007	8.8413	8.53138	8.25896	7.71425	8.4457	7.65583	7.49985	8.56097	7.92679	8.46216	8.90087
EMWEY_00013990	6.1565	6.32793	6.40939	7.6677	7.55459	7.92877	7.2127	6.2854	5.89077	5.97728	6.67713	6.32193	7.67948	8.48113
EMWEY_00014000	10.9486	11.2324	10.8313	10.4584	11.0914	10.928	10.3443	11.0917	11.2394	10.9761	10.6049	10.5137	11.2979	11.7678
EMWEY_00014010	6.78572	7.79225	7.94642	9.49519	11.5705	10.6961	8.29155	6.51307	7.79225	8.81271	10.8775	11.6087	11.0212	10.5903
EMWEY_00014020	13.9456	14.4556	14.0033	14.1896	14.4756	14.4033	13.559	13.9302	14.3841	13.8299	13.4813	13.4434	14.2778	14.7857
EMWEY_00014030	5.72792	7.98489	8.44432	10.0782	11.7985	10.5996	8.9953	6	8.54045	9.51373	11.1722	11.3638	11.3051	11.5515
EMWEY_00014040	13.5207	12.6817	11.5451	11.4101	12.0672	11.7719	11.8847	13.4886	11.9078	10.7591	10.5971	10.6129	11.3157	11.5472
EMWEY_00014050	11.1481	9.88366	8.57617	8.68883	9.55203	9.48516	9.14466	11.2931	9.91787	8.95031	9.49785	10.0066	10.7568	11.1189
EMWEY_00014060	12.9929	13.3202	12.6438	12.2055	12.6634	12.5067	12.0306	13.0262	12.6085	12.0545	11.1481	11.304	12.0519	12.4926
EMWEY_00014070	10.9251	11.1098	10.5921	11.2246	10.858	10.5275	10.3608	11.8029	11.3038	11.1011	10.5968	10.2819	11.0373	11.223
EMWEY_00014080	11.0426	11.1239	10.6309	10.6387	11.1641	10.6624	10.3612	11.3298	11.3309	11.1299	10.5141	10.6205	11.221	11.6274
EMWEY_00014090	5.96963	4.73697	3.54432	4.58496	4.34577	5.34577	6.01495	6.67713	4.70044	4.11548	3.62449	4.24793	7.08037	8.53528
EMWEY_00014100	7.09452	6.60486	6.4865	7.39803	7.88468	7.52617	7.60733	8.35462	8.27612	7.8928	7.8009	8.1964	8.84444	9.89684
EMWEY_00014110	7.41222	4.64386	2.87447	2.5025	2.87447	2	5.29768	7.18982	4.96963	3.41504	2.11548	1.87447	2.9386	3.22239
EMWEY_00014120	9.24079	7.97537	6.74147	5.56478	7.02975	7.68416	7.97346	8.22239	7.28232	6.69581	8.16993	9.92827	10.7671	11.5435
EMWEY_00014130	6.14975	5.1565	4.9386	4.89077	5.35755	4.82443	5.29768	6.25424	5.2854	4.8413	3.87447	4.41504	5.61471	6.73245
EMWEY_00014140	3.87447	3.5025	3.62449	3.11548	4.08746	4.9386	4.62449	4.36923	4.27302	4.16993	3.58496	4.16993	5.86625	7.44294
EMWEY_00014150	12.8955	11.4668	9.76432	8.92679	9.65284	9.24238	10.7102	12.819	11.4493	9.42906	8.82124	8.79008	9.88468	10.4985
EMWEY_00014160	10.9789	11.1342	11.0332	10.9708	12.4089	11.5066	10.8734	10.7627	10.9228	10.8983	11.0528	11.865	11.6833	11.9641
EMWEY_00014170	13.7275	13.6774	12.208	12.9975	12.6849	12.611	12.9561	14.1461	13.1703	11.3315	11.408	11.0881	12.2554	12.6703
EMWEY_00014180	5.10154	4.29768	3.66297	3.22239	4.05889	3.80735	3.96963	4.73697	4.05889	3.77259	3.32193	4.08746	3.96963	4.62449
EMWEY_00014190	6.21594	5.51307	5.67243	9.39874	9.82814	8.89885	9.69232	7.37214	6.08037	6.86625	9.83973	9.43185	9.89532	11.4902
EMWEY_00014200	4.82443	4.66297	4.02975	5.34577	6.16993	6.27922	5.43741	4.82443	4.58496	5.69116	6.38658	7.4457	7.71195	8.03892
EMWEY_00014210	13.8532	14.0887	13.5374	13.4446	13.875	13.5742	13.1571	14.2315	13.8535	13.493	13.0512	13.1565	13.7325	14.0098
EMWEY_00014220	10.236	9.98299	9.49785	9.45875	9.8616	9.85123	9.44501	10.7794	9.77149	9.2062	8.86831	8.97537	10.2981	11.2931
EMWEY_00014230	10.4905	10.8188	10.3696	10.3038	10.9929	11.0014	10.3634	10.3815	10.1383	9.52095	9.29844	9.52943	10.3891	11.1735
EMWEY_00014240	11.7443	12.1032	11.1701	11.204	11.9569	11.9171	11.2611	11.6949	11.2761	10.3869	10.0362	10.3178	11.5472	11.8688
EMWEY_00014250	1.87447	1.73697	3.05889	4.9386	3.9386	3.96963	3.96963	1.22239	2.73697	4.70044	5.52356	5.44846	5.20945	6.47573
EMWEY_00014260	4.75489	5.96193	5.96963	8.16155	8.53916	8.91787	7.77698	6.40939	7.16993	7.14975	8.47168	9.038	9.84392	10.5242
EMWEY_00014270	11.8705	9.44432	7.79658	7.15313	7.28232	7.23522	9.50515	10.9706	8.29921	7.27302	6.96963	6.70966	8.03892	9.45396
EMWEY_00014280	8.20131	8.52356	7.87652	7.85175	8.24793	8.01309	7.62693	8.32493	8.34282	7.90288	7.42906	7.38082	8.09628	8.57491
EMWEY_00014290	10.1603	10.3634	10.2392	10.4747	10.7687	10.4594	9.95807	10.5714	10.6683	10.3185	10.345	10.0764	10.9775	11.6923
EMWEY_00014300	2.73697	5.82443	6.43185	9.61532	10.021	8.39946	7.17326	4	6.08037	7.94642	10.0293	9.31061	9.17243	10.0839
EMWEY_00014310	12.0441	12.0094	11.4161	11.9791	12.5227	12.3552	11.5939	12.1426	11.8691	11.0833	11.4346	11.3231	12.3025	12.9702
EMWEY_00014320	10.0919	8.79982	8.37069	10.5491	11.4734	10.8809	9.84914	9.89381	8.8928	9.2384	10.532	10.5815	10.6055	10.9981
EMWEY_00014330	14.406	14.855	14.3705	14.686	14.6111	14.4097	13.7938	14.6998	14.5913	14.2634	13.848	13.5822	14.4547	14.8246
EMWEY_00014340	11.4572	11.8611	11.5998	11.2819	12.0788	11.8727	11.1146	10.6981	11.1699	11.1098	10.7036	10.6897	11.3102	11.718
EMWEY_00014350	10.1865	10.4027	10.0284	9.89785	10.3649	10.1129	9.71023	9.44156	9.95226	9.29921	9.32193	9.36705	10.1865	10.2025
EMWEY_00014360	7.08746	6.32193	5.49185	5.2854	6.29155	6.1964	6.24793	6.49719	5.92283	4.90689	4.27302	5.65344	7.6677	9.07948
EMWEY_00014370	9.91588	10.0517	9.42136	10.5571	10.0371	9.74987	9.8933	10.7228	10.0047	9.32268	9.81004	9.14636	9.92531	10.3294
EMWEY_00014380	2.22239	2	2	5.51307	6.5597	7.86212	6.22882	2.11548	3.22239	3.73697	5.97728	7.50779	8.2384	8.6061
EMWEY_00014390	13.4763	13.6969	13.1723	13.0068	13.3612	12.9133	12.7999	13.6756	13.4956	12.9374	12.2509	12.2612	12.9648	13.2458
EMWEY_00014400	3.73697	7.72792	9.06519	10.0566	12.7878	11.8268	9.1489	4.34577	7.87447	9.64746	11.7286	12.992	11.8204	11.5285
EMWEY_00014410	7.56986	8.34873	9.29844	11.1935	11.6949	12.0363	11.6764	7.71425	8.76377	8.90388	9.52813	9.66178	10.9953	11.3535
EMWEY_00014420	14.3845	12.1225	12.2818	12.6233	12.4739	11.3891	12.9681	13.0891	13.6807	13.4448	11.9208	13.1366	12.1219	13.5928
EMWEY_00014430	6.05166	5.73697	5.86625	5.85798	6.12928	5.67243	6.05889	6.5025	5.9386	5.45943	4.62449	4.66297	5.41504	6.17659
EMWEY_00014440	7.21594	6.02237	5.27302	4.8413	5.30986	6.47032	7.0625	8.71996	8.29768	6.78136	6.74147	7.27612	8.46216	9.76155
EMWEY_00014450	13.2575	13.3771	12.563	13.4332	12.9737	12.5551	12.8206	14.314	13.5603	12.8123	12.9521	12.14	12.9083	12.9787
EMWEY_00014460	11.5443	10.678	10.1758	9.80305	10.5134	9.73188	10.2021	11.4771	11.077	10.3587	9.42066	9.72905	10.2621	10.1531
EMWEY_00014470	8.42906	8.71653	8.22721	8.25267	8.60115	9.74315	9.14636	9.12842	8.85798	8.81057	8.21108	8.57869	10.673	11.6993
EMWEY_00014480	12.8013	12.0955	10.472	9.61102	10.2276	9.96675	10.6275	13.0134	12.4873	10.2507	9.56605	9.44639	10.852	11.2058
EMWEY_00014490	3.70044	6.9386	8.63178	10.4423	12.9486	11.69	9.22721	5.24793	7.75711	9.51898	11.8996	13.1455	11.59	11.2406
EMWEY_00014500	14.7211	15.0597	14.0745	13.2601	14.3231	14.4005	13.7249	14.3516	14.5845	13.3665	12.9087	13.1401	14.0711	14.5435
EMWEY_00014510	12.5327	12.6995	12.2868	12.5062	12.7695	12.5946	12.0754	12.8473	12.5968	12.0947	11.8851	11.8481	12.6911	13.1391
EMWEY_00014520	8.69813	8.94934	8.53398	9.37938	9.26679	9.35535	8.98489	9.50713	9.56859	9.06878	9.27535	8.77039	10.5395	11.685
EMWEY_00014530	10.6809	11.0703	10.3335	10.14	10.5594	10.6804	10.1124	11.3909	10.9706	9.91339	9.4457	9.54561	10.6975	11.2658
EMWEY_00014540	4.05889	4.43741	5.14296	6.17659	6.38658	6.50779	5.87447	4.68182	5.29768	5.1565	5.41504	4.82443	6.18322	6.65344
EMWEY_00014550	10.737	11.027	10.7002	11.5195	11.2288	10.8418	10.2784	11.3895	11.0016	10.7879	11.0063	10.5421	11.1248	11.4949
EMWEY_00014560	12.7443	12.7942	11.115	10.5005	11.3053	11.39	11.245	12.7061	12.3078	10.2946	9.57238	9.72451	10.8983	11.2682
EMWEY_00014570	12.3131	12.6091	12.1414	12.4222	12.3336	11.8655	11.4096	12.9365	12.5418	12.1886	11.7946	11.5345	12.1411	12.3873
EMWEY_00014580	12.4479	12.9009	12.5098	13.3269	12.9487	12.6058	12.0665	13.3422	12.9762	12.749	12.714	12.3463	13.0087	13.3541
EMWEY_00014590	7.44018	7.53138	6.81164	6.92283	6.98489	7.07682	6.73697	7.25424	7.27922	6.57491	6.6677	6.25424	7.77917	9.12412
EMWEY_00014600	8.44432	8.48247	7.81164	7.72792	7.98489	8.08569	7.82231	8.16825	8.25582	7.82655	7.80521	7.43741	8.85383	10.4622
EMWEY_00014610	10.5536	8.97537	7.63662	8.53008	8.66415	7.85798	8.50647	10.4557	7.97919	6.98489	8.44018	8.3159	8.39375	8.80198
EMWEY_00014620	12.9256	13.0904	12.6136	12.8722	13.5079	13.2423	12.4082	13.2397	13.4301	12.9401	13.0798	13.1047	13.7719	14.1564
EMWEY_00014630	11.7168	12.1449	11.4798	11.6518	12.117	11.6496	10.9725	12.8759	12.901	12.64	12.3051	12.052	12.5942	12.8594
EMWEY_00014640	8.3966	8.00562	7.1565	6.79442	7.2854	7.49185	7.11201	10.015	9.17243	8.54689	8.27146	8.2854	9.12067	9.783
EMWEY_00014650	9.50581	9.83815	9.54561	9.65821	9.97202	11.377	10.2155	8.94642	9.31817	9.11981	9.01681	10.0706	12.227	12.9252
EMWEY_00014660	11.254	11.0906	11.0096	10.4016	11.4327	10.533	10.3406	10.9231	11.3352	11.1733	10.6141	10.7474	11.0442	11.4569
EMWEY_00014670	10.5934	10.5408	10.3317	10.1853	10.9739	9.8857	9.90589	10.4133	10.7262	10.5298	9.81378	10.0892	10.5298	10.6839
EMWEY_00014680	9.16239	8.9629	8.69928	8.37793	9.26679	8.28848	8.37649	8.97633	9.23202	8.8928	8.24159	8.43879	8.96482	8.94739
EMWEY_00014690	10.3305	9.88671	9.36486	9.12326	9.41504	8.96482	8.96193	10.5111	10.3042	9.94251	9.5157	9.38802	10.1943	10.6923
EMWEY_00014700	9.2503	9.46352	9.41363	10.2988	10.7931	11.1624	10.3324	9.09364	8.41926	8.72679	9.78953	10.4066	11.2946	11.6053
EMWEY_00014710	4.92283	5.1964	5.20945	5.92283	6.57491	8.28386	7.96386	5.5025	5.24793	5.90689	6.26679	7.2384	9.99765	11.7707
EMWEY_00014720	6.49719	6.42066	6.25424	6.21594	6.98489	7.12928	6.58496	6.77259	7.10154	7.06967	6.30378	6.84967	7.11201	7.87856
EMWEY_00014730	8.20783	8.76708	8.55459	9.47371	11.4336	10.7403	8.95323	7.91488	8.6736	9.2769	10.6297	11.6362	10.9718	11.178
EMWEY_00014740	12.7915	12.7277	12.2834	12.0299	12.619	12.1983	11.5968	12.4139	12.5164	12.368	11.8178	11.6493	12.342	12.6506
EMWEY_00014750	8.68883	9.64085	9.71996	11.489	12.6811	12.1676	9.9725	8.4865	9.8481	10.5686	12.1166	12.7644	12.6668	12.7746
EMWEY_00014760	11.6988	11.8438	11.0334	10.967	11.4603	11.4773	10.8316	12.0527	11.7377	10.9129	10.6272	10.7171	11.4993	11.9989
EMWEY_00014770	9.27535	9.35609	8.74931	8.95807	9.32268	9.56224	8.79442	9.35902	9.54239	9.03983	8.94447	9.52291	10.2858	10.7643
EMWEY_00014780	7.89077	8.42626	8.18653	8.26209	8.66059	8.7039	7.87242	8.16155	8.2127	7.56478	7.61471	7.53138	8.59867	9.1472
EMWEY_00014790	9.28232	9.69407	9.07057	9.33316	9.58934	9.40301	8.54946	8.75822	8.80843	8.31288	8.08923	8.14636	8.7131	9.29921
EMWEY_00014800	7.82972	7.28386	6.49185	6.78572	7.02975	7.33688	7.0607	6.99624	6.02606	5.60979	5.99624	6.15313	7.54174	8.64506
EMWEY_00014810	6.31892	5.91886	5.74595	7.41222	6.87856	6.9386	6.31892	4.71882	5.39803	6.54689	7.74483	7.39946	7.90087	8.32493
EMWEY_00014820	14.8611	15.0802	14.5498	15.2157	15.04	14.9049	14.452	15.0301	14.8917	14.3287	14.2704	13.9482	14.8846	15.1029
EMWEY_00014830	7.75933	7.01123	6.54946	6.61961	7.55714	7.24476	6.73245	7.50515	6.42626	6.36923	6.43185	7.27302	7.39803	7.90689
EMWEY_00014840	3.41504	2.9386	1.41504	5.22239	4.08746	3.90689	4.02975	4.32193	3.9386	5.59495	5.52356	3.8413	5.29768	7.96193
EMWEY_00014850	11.4922	10.8598	9.74875	9.95952	9.68299	9.06429	9.97298	12.2237	11.3057	10.4294	9.66888	9.59495	10.2499	10.5372
EMWEY_00014860	3.5025	4.1964	5.16993	7.45396	6.64866	6.21594	5.65344	4	5.10154	6.05166	6.73245	6.2854	6.72338	8.40939
EMWEY_00014870	9.08658	9.23282	8.60486	8.98774	9.32493	9.1857	8.45806	8.93958	8.8009	8.14296	8.47168	8.09979	9.22481	10.5075
EMWEY_00014880	7.29155	8.06609	7.77698	8.10154	8.8009	8.86419	7.88874	8.08569	8.34725	8.26366	8.51964	8.90187	9.62083	10.189
EMWEY_00014890	13.673	14.1521	13.7913	13.1111	14.0341	13.6555	12.7815	13.2555	13.9573	13.863	13.1878	13.2393	13.8626	14.1183
EMWEY_00014900	7.32493	7.28232	6.9542	7.36923	7.94447	7.96386	7.3837	6.86625	7.2127	7.1224	6.88671	7.22882	7.91886	8.29462
EMWEY_00014910	9.35902	8.5025	9.77479	10.9241	11.4622	11.5683	10.8207	9.12412	8.60239	8.94544	9.29309	9.36778	10.4754	11.0045
EMWEY_00014920	5.16993	8.49052	9.88925	12.0112	13.707	14.516	11.9628	5.39232	8.87549	10.7051	13.1213	14.3209	14.9908	14.75
EMWEY_00014930	9.98868	10.3718	10.0214	9.92975	10.4852	10.0247	9.31439	10.5993	10.6324	10.4594	10.2424	10.0136	10.626	10.9295
EMWEY_00014940	10.9174	11.2713	11.1597	11.4526	13.3015	12.6867	11.0084	10.8528	11.1176	11.2406	12.3262	13.4577	12.9243	13.0844
EMWEY_00014950	12.5094	12.3627	11.4325	10.8989	11.5479	12.7935	11.8452	12.77	12.6062	11.5137	10.9725	11.7201	13.986	15.1959
EMWEY_00014960	6.94251	7.75043	7.88671	7.27612	8.3634	8.23362	6.92283	7.30682	8.37504	8.52878	7.82018	7.77698	9.02329	9.76266
EMWEY_00014970	10.2009	8.28386	6.96193	7.18653	7.92877	8.62327	8.69928	10.6552	7.87652	6.96193	7.24476	8.19147	9.29002	10.3413
EMWEY_00014980	6.79442	6.40939	6.25424	5.32193	6.62936	6.95807	6.48113	6.14975	6.04439	5.87447	5.87447	6.41504	7.81805	9.19311
EMWEY_00014990	10.4044	10.7036	10.4023	9.80467	10.8151	10.5114	9.78899	9.46761	9.82549	9.69349	9.20783	9.42557	10.1159	10.4872
EMWEY_00015000	3.70044	5.5025	6.06609	6.65344	7.67243	7.51307	6.23522	3.70044	5.65344	6.70506	7.8434	8.15482	8.1565	8.32493
EMWEY_00015010	3.05889	3.8413	3.9386	4.41504	5.08746	6.65821	5.63421	4	5.57491	5.10154	5.27302	6.1224	7.96193	9.19967
EMWEY_00015020	9.31892	9.51307	8.92481	9.12584	9.73471	9.95177	9.01495	9.06878	8.76266	8.46216	8.62327	9.07414	9.96819	10.5825
EMWEY_00015030	4.96963	6.53916	6.61471	6.79008	7.83289	7.92481	6.92283	5.84967	7.77039	8.09628	7.26366	7.58496	8.52225	9.11808
EMWEY_00015040	8.01681	6.65344	7.28848	6.48113	8.54689	7.86625	7.39518	7.05166	6.99624	7.02975	7.15313	9.0625	9.11027	9.64566
EMWEY_00015050	6.57491	6.53916	6.74147	6.22239	6.65821	7.95613	8.63904	5.94642	6.88264	6.72338	4.8413	7.1565	9.64866	11.3487
EMWEY_00015060	1.22239	3.41504	3.54432	4.66297	5.05889	5.14296	4.73697	1.87447	3.58496	4.64386	5.71882	5.41504	5.86625	6.9542
EMWEY_00015070	8.68533	9.01959	8.90388	8.67831	9.57049	10.1536	9.0453	8.58371	8.96578	8.72338	8.32942	8.93074	10.9498	11.9464
EMWEY_00015080	4.1964	3.32193	4.14296	5.65344	6.04439	6.03709	5.69116	4.71882	5.24793	5.81592	5.84967	6.10852	7.42626	8.49319
EMWEY_00015090	6.82018	3.27302	2.73697	1.58496	2.80735	1.58496	4.05889	5.16993	5	2.87447	0.415037	1.73697	2	2.80735
EMWEY_00015100	7.98868	5.16993	2.9386	1.87447	3.27302	3.54432	5.23522	6.11548	6.13614	3.32193	2	3.9386	3.16993	4.14296
EMWEY_00015110	7.73471	4.70044	4.16993	0	3.9386	3.36923	5.35755	6.57491	5.23522	3.41504	3.32193	2.22239	3.73697	4.79008
EMWEY_00015120	10.9486	11.0068	10.8887	10.5417	11.3191	10.6245	10.3612	10.8788	11.1265	10.9396	10.4895	10.5424	10.9479	11.6362
EMWEY_00015130	7.15313	4.85798	4.56478	5.91488	7.94837	8.66297	7.87036	7.03342	5.57491	5.23522	6.87856	8.39232	8.99435	9.42836
EMWEY_00015140	6.82443	5.87447	5.58496	5.60486	5.76377	5.05889	5.81592	7.3159	6.34577	5.42626	5.26053	5.44846	5.83289	6.53398
EMWEY_00015150	5.57491	7.60733	10.1803	11.0464	14.466	12.2624	11.3326	4.9542	9.26991	11.1573	12.5735	14.8175	12.2818	11.7975
EMWEY_00015160	4.9542	4.75489	3.36923	4.71882	4.77259	6.10154	5.96193	4.34577	5.27302	4.9386	4.14296	4.48113	7.1964	8.32493
EMWEY_00015170	7.85798	8.05709	7.69349	7.59743	8.03526	7.91089	7.81164	8.0625	8.23202	7.76155	7.04439	7.20945	8.15819	8.79116
EMWEY_00015180	11.4402	10.7808	9.46828	9.65344	9.39803	9.21513	9.59183	9.06429	7.26366	6.42626	6.59991	5.83289	7.2127	8.01495
EMWEY_00015190	6.74147	6.01495	7.39232	8.45533	9.33762	9.34947	8.65583	7.10852	6.61471	7.12584	7.82018	8.58996	9.88264	10.9856
EMWEY_00015200	7.5157	7.87447	7.50515	7.63662	8.02052	7.94642	7.16658	7.2384	7.39232	7.03342	7.13955	7.03342	7.69116	8.30834
EMWEY_00015210	12.7011	13.1106	12.7018	12.9824	13.2267	12.921	12.2104	12.8093	12.7841	12.5849	12.3294	12.1641	12.8923	13.2214
EMWEY_00015220	10.393	8.69116	8.32343	9.14381	9.23202	8.7131	8.65702	10.7274	9.16742	8.66415	9.12153	8.97059	9.61777	11.0279
EMWEY_00015230	11.1205	11.2631	11.1787	11.5689	12.302	11.8537	11.2852	10.9491	11.489	11.2883	11.4228	11.7232	12.1124	12.5838
EMWEY_00015240	12.9861	13.3217	12.5763	12.4348	12.8617	12.653	12.2586	13.1671	13.0522	11.9843	11.5104	11.7322	12.4805	12.7956
EMWEY_00015250	12.3176	11.0038	9.44984	8.8928	9.1404	9.29997	10.7668	12.4514	10.4761	8.37793	7.67007	8.17659	10.0307	11.3443
EMWEY_00015260	5.80735	3.73697	3.62449	5.16993	7.63662	7.42906	7.16323	7.22882	5.07325	4.48113	6.20945	7.6677	8.29768	8.86419
EMWEY_00015270	9.03709	6.77259	5.70044	6.89077	6.29155	7.66059	9.22641	10.4645	7.71425	6.39232	6.99624	6.64386	9.60301	12.0402
EMWEY_00015280	2.80735	2.58496	2.9386	3.11548	2.66297	3	2.5025	4.89077	3.36923	3.96963	3.45943	3.36923	3.9386	4.52356
EMWEY_00015290	13.6558	12.4011	9.88976	7.60979	8.11548	6.97346	11.2169	13.017	11.3161	8.15987	6.55459	6.70506	6.80735	7.04439
EMWEY_00015300	5.05889	3.73697	3.62449	3.87447	3.8413	3.96963	3.16993	4.48113	4.36923	3.45943	3.36923	2.80735	4.08746	4.36923
EMWEY_00015310	10.5229	9.96723	8.98868	8.66652	9.74259	9.25345	9.57617	10.4193	9.63178	8.56097	8.32793	8.99906	9.94544	11.0557
EMWEY_00015320	10.973	9.99906	9.04348	7.835	8.27922	7.33688	8.81805	10.1737	10.363	8.23522	6.57491	7.01866	7.11548	7.48918
EMWEY_00015330	6.59495	4.9542	6.00749	7.25424	9.60979	8.96	8.03159	5.89885	4.96963	6.32193	7.79874	9.3837	9.40443	10.2372
EMWEY_00015340	4.41504	1.87447	2	2.80735	3.32193	3.8413	3.9386	3.80735	3.32193	2.73697	3.27302	3.73697	5.51307	6.18982
EMWEY_00015350	3.16993	7.48918	9.72167	10.0566	11.8355	10.7629	8.52356	5.34577	8.59991	9.70851	10.8765	11.7716	10.4751	10.3261
EMWEY_00015360	2.87447	3.73697	3.66297	2.9386	4.87447	4.68182	3.9386	3.45943	3.70044	4.1964	3.73697	4.56478	4.8413	5.11548
EMWEY_00015370	8.79982	10.0598	10.4426	10.4727	11.8396	11.2082	9.83025	8.81805	10.4315	10.7521	11.1011	11.3848	11.3452	11.6933
EMWEY_00015380	7.62205	7.47843	7.33985	7.34282	8.17825	8.17159	7.16993	6.87447	7.30986	6.95807	6.83289	6.96578	7.64145	8.20457
EMWEY_00015390	9.63118	9.60115	8.63662	9.00469	9.189	9.10154	8.79982	10.0435	9.37287	8.54561	8.46216	8.21594	9.44363	10.3927
EMWEY_00015400	9.07503	8.90589	8.01681	8.03159	8.36923	8.55714	8.10504	9.15819	8.70621	7.76155	7.60239	7.57238	8.73922	9.57806
EMWEY_00015410	10.3649	9.57175	8.87139	7.88874	9.08037	8.52356	8.37793	9.12756	8.53528	8.27302	7.56478	7.93467	8.27302	8.85383
EMWEY_00015420	10.0042	9.46896	8.90589	8.05889	8.09276	7.52356	7.99812	9.85591	9.47843	8.42906	7.64866	7.21917	7.73019	7.75043
EMWEY_00015430	8.74147	7.4865	6.32793	7.17659	6.48113	6.10852	7.08392	9.74875	8.32042	7.37504	6.97728	6.58996	7.49452	8.16323
EMWEY_00015440	8.13614	7.90689	7.14296	8.17659	7.2854	7.08392	7.16658	7.30378	4.82443	4.39232	3.70044	3.41504	4.70044	6.08746
EMWEY_00015450	6.99624	4.96963	3.32193	3.58496	4.16993	4.45943	5.18322	7.26053	3.90689	3	2.73697	4.27302	4.89077	4.85798
EMWEY_00015460	10.062	9.98109	9.55523	9.81752	9.88519	9.52552	9.68416	10.7687	10.1828	9.63542	9.15228	9.01774	9.81271	10.5291
EMWEY_00015470	5.76377	5.42626	5.72792	6.02237	5.89885	6.01495	5.56478	6.10154	5.8413	5.76377	4.85798	5.30986	6.45943	6.58496
EMWEY_00015480	9.88417	7.17659	6.30378	6.13614	8.16155	7.19311	8.26209	8.89077	6.07325	5.79008	6.26679	8.27922	8.47843	9.24079
EMWEY_00015490	10.6284	11.065	10.4872	11.7864	10.9715	10.9561	10.9106	11.3417	11.2726	10.5689	10.9564	10.0339	11.0699	11.5289
EMWEY_00015500	11.5101	11.804	11.3387	11.3565	11.5857	11.5129	10.887	11.8262	11.7082	11.2088	10.7202	10.6144	11.6351	12.0946
EMWEY_00015510	9.76708	10.0201	9.27535	9.26757	9.55842	9.6251	8.89583	9.55523	9.54689	9.10154	8.54946	8.67713	9.70563	10.1029
EMWEY_00015520	11.4127	10.338	9.43463	10.0799	10.4161	11.0419	10.2119	11.3596	9.80628	9.0598	9.60424	10.414	11.268	11.9564
EMWEY_00015530	10.7482	9.54368	8.00749	8.64265	9.12584	10.6508	9.56351	10.3234	8.29615	7.41222	8.77917	9.71653	11.4865	12.3452
EMWEY_00015540	13.2307	11.8768	11.0737	11.6585	13.4495	12.8812	11.7674	12.8541	11.1026	10.9054	12.515	13.5332	12.9209	13.0165
EMWEY_00015550	9.86985	10.2726	9.98868	10.4618	10.8471	11.4332	10.3268	9.77917	10.1447	9.90187	9.87958	10.375	11.5873	12.325
EMWEY_00015560	11.6566	11.9525	11.1989	11.4875	11.7675	11.8752	11.3902	11.7476	12.0642	11.0261	10.9619	10.9708	12.1975	12.7384
EMWEY_00015570	8.51307	7.86831	6.05166	5.61471	5.80735	6.48113	6.65821	8.71195	7.89482	6.18322	5.87447	5.86625	7.67007	9.48113
EMWEY_00015580	10.6653	10.5167	9.66534	9.92679	9.7982	9.95904	9.49918	11.0914	10.6824	9.62753	9.85227	9.88213	10.518	10.8326
EMWEY_00015590	12.6035	12.8033	12.2694	12.5495	12.219	12.0005	11.7947	13.1655	12.8658	12.1845	11.7474	11.3432	12.283	12.8678
EMWEY_00015600	5.72792	5.70044	5.02975	6.24159	6.86625	6.94642	6.22239	7.04439	6.69581	6.69581	7.27922	7.86005	8.38226	8.73922
EMWEY_00015610	9.91339	8.85071	8.16491	8.03709	8.20294	7.8928	8.54561	10.699	8.87958	8.131	7.34282	7.61471	8.23202	8.93566
EMWEY_00015620	1	0.736966	0.736966	0	0.736966	1.87447	0.415037	0	0	0	1.58496	1	1.41504	2.22239
EMWEY_00015630	16.6119	16.7381	15.3467	15.1816	15.5383	15.4908	15.3046	16.4159	16.4398	14.9713	14.5905	14.4069	15.3636	15.8144
EMWEY_00015640	10.1493	8.76598	8.53657	9.41996	11.0307	10.7974	9.4567	9.3443	7.8434	8.22561	10.0334	11.5495	11.1432	11.2597
EMWEY_00015650	7.91886	5.69116	4.54432	5.35755	6	5.04439	5.70044	9.07948	5.58496	4.16993	5.11548	6.10852	5.79008	6.92283
EMWEY_00015660	13.3048	13.7036	13.3499	13.8369	14.0779	13.8285	13.1782	14.0797	13.6661	13.1317	13.1441	13.9509	13.9905	14.3613
EMWEY_00015670	4.77259	4.77259	4.45943	4.29768	5.43741	5.70966	5.38082	5.05889	5.12928	5.16993	4.98489	5.23522	6.34577	7.53398
EMWEY_00015680	7.39232	5.66297	5.43741	5.60486	5.32193	4.32193	5.88264	5.94642	6.45396	6.02237	4.39232	5.11548	5.04439	6.24793
EMWEY_00015690	6.42066	5.1964	3.73697	2.58496	3.8413	4.36923	5.10154	7.01495	5.43741	3.73697	3.22239	3.11548	5.27302	7.4457
EMWEY_00015700	12.2805	7.92877	7.19311	7.64866	10.3465	10.3249	10.9089	11.0159	7.61716	7.25739	8.47168	11.0467	11.4847	12.2845
EMWEY_00015710	10.9789	7.95226	7.33688	6.4865	7.24159	6.52878	8.66888	10.1353	9.48784	8.28848	6.93074	8.46761	8.37793	9.80359
EMWEY_00015720	6.84967	7.0625	6.47573	6.47573	6.69581	6.21594	6.02975	7.87652	7.57238	7.26991	6.75043	6.60979	7.21594	7.28232
EMWEY_00015730	4.24793	2.32193	1.41504	3.73697	5.16993	4.52356	3.73697	3.87447	1.41504	2.22239	4.22239	4.73697	5.2854	5.67243
EMWEY_00015740	8.08215	5.2854	4.64386	7.26679	8.46216	8.01123	7.68883	8.02975	4.66297	4.89077	7.49452	8.26679	8.7016	9.32042
EMWEY_00015750	6.42066	7.02975	7.37504	8.49719	9.49918	9.79387	9.37504	7.03342	7.25739	7.34873	8.00936	8.44846	9.43045	10.1211
EMWEY_00015760	4.5025	4.58496	4.27302	4.66297	6.70506	7.95226	7.59743	4.32193	4.02975	3.90689	4.02975	5.02975	7.14636	8.26053
EMWEY_00015770	5.39232	6.89482	9.98821	10.9432	12.454	12.483	11.7185	4.16993	6.49719	8.48247	8.71425	9.60795	10.6079	10.9581
EMWEY_00015780	10.6309	9.80682	9.14636	9.80252	10.4771	10.821	10.0435	11.0105	9.71768	9.3634	10.0288	10.7191	11.7276	12.4773
EMWEY_00015790	7.65105	4.45943	4.36923	5.57491	7.95226	7.45396	6.90288	7.28848	5.04439	5.65344	7.01495	8.49852	8.46625	9.50316
EMWEY_00015800	12.3175	11.8791	11.7788	11.2929	12.9008	12.1058	11.4746	12.1019	11.9559	11.953	11.6362	12.8626	12.8016	13.059
EMWEY_00015810	4.85798	3.73697	1.87447	4.29768	3.73697	3.87447	3.62449	3.32193	2.5025	3.96963	3.73697	4.36923	3.90689	3.90689
EMWEY_00015820	5.44846	4.90689	6.20294	7.01866	9.54368	7.94056	7.09099	4.64386	6.00749	7.57491	8.44018	10.6147	9.16155	9.27535
EMWEY_00015830	8.81271	9.46896	9.9725	11.0897	11.8186	11.9457	11.2021	7.85383	9.01588	9.28154	9.86573	10.115	11.0489	11.3817
EMWEY_00015840	8.15987	7.64866	7.65821	7.8806	8.56351	9.01402	8.21917	8.33241	7.34873	7.41785	7.84758	8.1565	8.93958	9.56097
EMWEY_00015850	4	6.02975	7.46489	7.96771	8.76708	8.89684	7.47843	4.27302	6.17659	6.32793	6.08746	6.74147	7.63904	8.36632
EMWEY_00015860	7.25739	7.83289	7.79874	8.21432	8.67713	8.50383	7.63662	7.2127	7.87242	8.08569	7.60733	7.77479	8.89885	9.55267
EMWEY_00015870	5.9542	6.1964	5.48113	4.96963	5.87447	6.22239	5.57491	6.16323	6.27302	5.18322	5.36923	4.96963	6.18982	6.72792
EMWEY_00015880	4.85798	7.35168	8.22078	9.74819	11.9144	11.4152	8.80305	5.51307	7.64866	8.9258	11.0382	12.3458	11.5053	11.2137
EMWEY_00015890	15.3032	15.4598	14.7471	14.2627	15.064	14.7798	14.1848	15.1591	15.3607	14.4524	14.0089	14.1539	14.953	15.3731
EMWEY_00015900	10.1997	9.02329	7.54689	7.1224	8.31741	9.1267	8.51043	9.95177	8.63178	7.55459	7.90288	9.16825	9.73132	10.3887
EMWEY_00015910	11.7514	11.2306	9.46148	9.37069	9.53398	9.21917	9.81057	11.3712	10.1176	8.53657	8.34282	7.91687	9.08746	9.98963
EMWEY_00015920	8.53138	8.76044	8.97537	9.2232	9.93615	10.0038	8.78354	8.84758	9.24	9.12498	8.75377	9.04894	9.89986	10.5124
EMWEY_00015930	8.23042	9.34799	8.95517	8.85487	8.76598	8.09276	7.55714	8.52225	9.33316	8.67478	7.93074	7.16323	7.64386	7.92679
EMWEY_00015940	8.24793	9.51964	9.21998	9.32343	8.94154	8.55714	7.8928	8.44846	9.45327	8.83078	8.38226	7.72338	8.51701	8.63662
EMWEY_00015950	8.86522	7.39232	7.08746	6.09452	6.47573	5.63421	7.44294	7.80735	6.87856	5.91488	4.24793	4.90689	5.52356	6.70966
EMWEY_00015960	11.7062	11.3285	11.2188	10.7302	11.4823	10.8303	10.9694	11.4811	11.4447	11.3833	10.533	10.8824	11.2963	11.8297
EMWEY_00015970	11.7262	9.70621	8.77917	7.54689	8.56097	7.82443	9.8392	10.8183	9.04985	7.57743	6.44294	6.91488	7.4865	7.88468
EMWEY_00015980	7.28232	7.62693	7.00749	8.16155	7.56732	7.92283	8.43463	9.10852	8.17991	7.8371	7.66297	7.5025	9.27068	11.041
EMWEY_00015990	8.3339	7.51307	6.97346	6.77259	7.05166	6.75933	7.01123	8.43879	7.81805	7.60486	7.04075	7.06967	7.54174	8.3966
EMWEY_00016000	5.22239	10.4788	13.3168	13.4646	17.102	18.3555	15.9738	7.55459	11.4287	14.1828	16.0906	18.5517	19.1902	20.6408
EMWEY_00016010	7.82018	5.97728	3.8413	3.9386	4	3.58496	5.59495	6.98868	4.98489	3.22239	2.80735	1.41504	4.73697	5.44846
EMWEY_00016020	7.38945	4.52356	4.36923	3.62449	4.60486	4.64386	6.33985	6.95031	4.92283	4.34577	4.24793	5.18322	7.34873	9.56478
EMWEY_00016030	12.658	12.515	11.6692	12.3184	12.1459	11.348	11.6109	12.9344	12.0016	11.5038	11.3891	11.0643	11.6475	12.1855
EMWEY_00016040	4.1964	3.66297	1.41504	2.73697	4.5025	3.77259	3.22239	4.14296	3.27302	2.80735	3.77259	4.87447	4.90689	5.48113
EMWEY_00016050	11.3912	11.1672	10.8413	10.1657	11.3044	10.7094	10.6321	11.0883	11.3778	10.952	10.1812	10.5784	11.1548	11.3792
EMWEY_00016060	0	0	0	0	0.736966	0	0	0	0	0	0	0	0	0
EMWEY_00016070	1	0.736966	2.32193	3.66297	5.27302	5.1964	4.22239	1.58496	1.87447	2.5025	4.22239	5.48113	6.02237	7.20945
EMWEY_00016080	5.82443	5.99247	5.36923	6.3634	6.76377	8	6.40372	5.79874	6.29768	6.41504	7.71653	8.37359	9.2232	9.49052
EMWEY_00016090	2.11548	4.71882	4.92283	4.22239	4.79008	5.2854	4.27302	3.5025	5.85798	6.03709	5.47032	4.90689	6.13614	7.16658
EMWEY_00016100	7.79658	7.61225	6.71882	6.32193	7.58996	7.49452	7.27922	8.32343	7.54689	6.80735	7.16323	7.60979	8.73922	8.87549
EMWEY_00016110	7.88671	8.09979	8.7131	9.36048	10.1476	10.4878	9.16155	11.0366	10.0759	9.82231	10.2392	10.5613	11.4855	12.2677
EMWEY_00016120	2.32193	4.8413	5.70044	7.80305	9.87498	13.4582	13.1019	3.36923	4.02975	5.96963	8.88976	11.3463	15.1685	16.865
EMWEY_00016130	8.69928	9.13443	8.65225	8.61839	8.73245	8.59743	7.90288	9.56351	9.51241	9.13357	8.37069	8.48516	9.36632	9.73978
EMWEY_00016140	8.86728	8.21755	7.55203	7.87447	8.13955	8.42206	8.50912	9.75822	8.29921	7.40939	7.5157	7.55714	9.19967	10.8541
EMWEY_00016150	14.4719	14.8591	14.2566	13.9195	14.2852	13.9881	13.6846	14.9554	14.739	14.2557	13.6099	13.5573	14.2007	14.4118
EMWEY_00016160	5.92283	7.52095	9.26757	10.4801	13.0855	13.3655	11.8184	5.18322	7.82231	9.89734	11.92	13.5453	13.6391	13.9947
EMWEY_00016170	14.072	14.4444	14.2325	14.2946	14.756	14.5969	14.0622	13.2489	14.0618	13.6671	13.5002	13.2321	14.1145	14.6577
EMWEY_00016180	4.8413	7.36048	8.36923	10.4543	11.5416	11.0332	10.4902	4.39232	7.61961	9.15482	10.7293	10.8416	11.0492	11.4471
EMWEY_00016190	2.9386	3	2.22239	4.39232	4.39232	5.04439	5.47032	1.41504	2.5025	3.05889	3.80735	3.96963	6.05889	8.40656
EMWEY_00016200	5.9542	6.14975	6.30986	6.36923	7.61225	9.58496	8.52487	6.88671	7.15313	7.2854	7.43463	8.56097	11.0519	12.046
EMWEY_00016210	8.41645	8.17493	6.97346	6.57491	7.39518	7.16993	6.82443	8.47708	7.94837	6.4865	6.21594	6.2854	7.28232	7.97154
EMWEY_00016220	10.5511	10.1997	8.95904	8.21755	9.25188	9.23522	9.0616	10.5993	9.89885	8.50779	8.07682	8.14805	9.08126	9.67066
EMWEY_00016230	4.36923	4.14296	4.48113	4.90689	5.29768	5.79874	5.76377	5.5025	5.47032	5.24793	4.87447	4.89077	6.51833	7.99435
EMWEY_00016240	8.75822	9.29539	8.9542	8.38226	9.90939	10.5022	9.68475	8.50912	9.05799	9.22721	8.93566	9.67184	11.6195	13.3347
EMWEY_00016250	7.58496	7.64866	7.01495	6.96578	7.73245	8.42066	7.62205	7.97346	7.79874	7.28848	7.54432	7.64866	8.9386	9.46489
EMWEY_00016260	11.577	10.4457	9.06609	8.79116	9.55011	9.90989	9.85643	10.701	9.2127	8.34577	8.48784	8.73358	9.84549	10.6303
EMWEY_00016270	7.80305	8.11027	7.95807	8.45943	8.95128	8.91986	8.02052	8.3634	8.38226	8.32193	8.17659	8.15987	9.0453	9.47506
EMWEY_00016280	9.57302	10.7557	11.079	10.9206	12.0948	11.9081	10.697	7.21917	8.8392	8.68065	8.58871	8.8434	9.55267	10.0652
EMWEY_00016290	7.02606	7.85798	8.10678	7.55459	8.94056	8.85902	7.75489	4.9542	6.48113	6.39803	6.13614	6.82443	7.74371	8.52878
EMWEY_00016300	9.08304	9.47371	9.17159	8.60733	9.87805	9.71482	8.80843	6.96963	7.67243	7.73471	7.80521	8.84549	9.18488	9.53722
EMWEY_00016310	9.08037	8.57238	8.21917	9.27845	8.82443	8.6594	8.48113	9.93074	9.12412	8.43602	9.1224	8.01123	9.10591	9.89936
EMWEY_00016320	7.15987	6.30378	4.60486	5	6.08037	6.51307	6.56986	4.54432	3.90689	3.62449	4.39232	4.1964	5.74595	6.56478
EMWEY_00016330	6.93074	7.29768	7.11201	7.65105	9.35094	10.6624	8.63783	7.40656	7.35462	7.58996	9.18818	10.9965	11.5862	11.9044
EMWEY_00016340	13.6197	12.5339	11.491	11.7048	12.4448	12.0765	12.0568	13.6764	12.1782	11.2689	11.6401	11.928	12.77	13.6769
EMWEY_00016350	6.70044	7.22882	7.18982	8.47438	8.33092	9.46964	8.9571	6.79008	7.59495	7.54689	8.47438	8.4108	10.7734	11.6449
EMWEY_00016360	13.0625	12.9517	12.3201	11.6972	12.5384	12.4626	11.961	12.5235	12.0597	11.381	10.7786	10.8751	11.9566	12.6227
EMWEY_00016370	10.8925	10.7458	10.1573	9.69436	10.3973	10.2194	9.79577	10.3443	9.95056	9.29921	8.65344	8.62753	9.77204	10.1385
EMWEY_00016380	9.70275	9.34873	9.05799	10.2582	11.1946	11.5592	10.0732	9.86676	9.44432	9.39089	10.8413	11.3914	12.1965	12.3726
EMWEY_00016390	15.1415	14.1206	12.7949	10.9699	12.0244	10.9787	12.9822	14.5703	13.4887	11.892	10.3454	10.9223	11.1639	11.6827
EMWEY_00016400	6.91886	6.36923	5.92283	8.51701	8.34577	7.78354	7.2854	7.05889	6.00749	6.9386	8.44984	7.75489	8.89381	10.4308
EMWEY_00016410	13.5746	14.0373	13.6328	13.9716	14.2755	13.9414	13.2561	13.7448	13.9288	13.6963	13.7158	13.4969	14.1036	14.5701
EMWEY_00016420	10.1911	10.2637	10.8157	11.4937	12.155	12.2447	11.4229	10.3354	9.97585	10.0901	10.2761	10.4133	11.5991	12.4953
EMWEY_00016430	14.031	14.5304	14.0182	13.9315	14.4138	14.2448	13.629	14.3522	14.3322	13.8866	13.3221	13.3687	14.0351	14.3032
EMWEY_00016440	9.71825	10.9447	10.8938	10.941	10.7762	10.0557	8.97154	9.6251	10.889	10.4522	9.99105	9.58684	9.82177	10.0439
EMWEY_00016450	9.15903	9.76266	10.4962	12.6362	14.1033	12.5387	10.8704	7.70044	9.75043	11.3197	13.3053	13.3345	12.5082	12.464
EMWEY_00016460	6.29768	6.75489	6.92679	8.21917	9.44087	8.86212	7.64626	6.24793	6.81592	7.90087	8.80521	9.38873	9.33688	10.3034
EMWEY_00016470	12.9998	13.4835	13.0245	13.4377	13.4015	13.2219	12.5963	13.2367	13.4623	13.1195	12.9258	12.5023	13.377	13.8064
EMWEY_00016480	9.02422	8.57491	7.75266	8.0786	8.24476	8.20131	7.93664	8.89482	8.32493	7.72338	7.74147	7.55459	8.61961	9.17493
EMWEY_00016490	4.1964	6.24159	6.92679	7.88671	9.71253	10.5654	9.03342	5.43741	6.42626	7.66059	9.38298	10.8724	11.4089	12.086
EMWEY_00016500	10.8572	10.8268	10.3007	10.6039	11.7387	11.2719	10.4577	10.8055	10.2823	9.76321	10.4478	11.1442	11.2996	11.7978
EMWEY_00016510	11.492	11.5201	10.7515	11.0748	11.7354	11.6433	10.852	11.8789	11.2206	10.3554	10.584	11.2831	11.5614	11.7269
EMWEY_00016520	10.8688	10.9639	10.1189	10.5229	11.0681	10.9684	10.2742	11.3832	10.5999	9.71996	9.84549	10.4959	10.8424	11.0238
EMWEY_00016530	6.08746	6.96963	6.38082	7.9386	6.94642	6.17659	5.55459	6.44846	7.32793	6.90689	7.35462	6.13614	7.02975	8.25582
EMWEY_00016540	4.52356	6.22239	7.64145	9.06878	9.9542	12.8329	11.7886	4.79008	6.96963	7.83289	8.86315	10.4848	13.8594	15.6716
EMWEY_00016550	4.16993	6.00749	7.61961	8.24476	9.37504	9.32867	8.05166	4.82443	6.75489	7.90489	8.55075	8.87754	9.3339	9.77479
EMWEY_00016560	11.1937	11.491	11.198	11.3973	11.6101	11.5081	10.8199	11.5573	11.5536	11.3219	11.079	10.7082	11.8521	12.3951
EMWEY_00016570	8.46216	8.40939	8.0786	9.22481	8.97823	9.3053	8.65702	8.77369	8.62205	8.48784	8.91787	8.6061	10.1523	11.131
EMWEY_00016580	15.1198	15.1839	14.8001	14.3399	15.2534	14.7976	14.145	14.7772	14.6936	14.5664	14.0857	14.0794	14.7392	14.9627
EMWEY_00016590	5.58496	5.97728	5.67243	4.90689	5.59495	5.48113	5.01495	5.54432	6.44294	5.75489	4.54432	4.60486	5.75489	6.45396
EMWEY_00016600	8.18653	8.32042	7.78136	6.81164	7.80521	7.61225	7.21917	7.49985	7.69813	7.32793	6.64386	6.93074	7.6677	8.31439
EMWEY_00016610	12.0299	12.2922	11.7927	11.4502	12.1119	11.8723	11.1859	11.9075	12.3169	11.6284	11.1427	11.2578	12.1443	12.3976
EMWEY_00016620	7.3634	5.8413	6.22882	6.4865	7.56478	6.18982	6.6865	6.92283	6.21594	6.83289	7.51043	8.64506	8.02791	9.17576
EMWEY_00016630	11.1867	10.5411	9.37069	9.5937	10.2625	10.6123	10.1276	11.5448	10.408	9.32418	10.0732	10.4858	11.9536	13.0052
EMWEY_00016640	6.94642	5.48113	4.52356	6.44294	6.56986	8.44018	8.77808	7.65583	6.52356	5.30986	7	7.07325	9.31364	11.3893
EMWEY_00016650	4.29768	3.41504	3.36923	3.22239	4.34577	5.38082	6.39803	4.62449	4.11548	3.8413	3.90689	4.43741	7.48918	10.2621
EMWEY_00016660	7.95807	7.94251	7.76598	7.27922	8.3837	7.78136	7.61716	6.57491	6.91488	6.98109	6.40939	6.64866	7.48113	8.59743
EMWEY_00016670	12.9054	9.28	8.60856	8.78681	9.76598	8.07325	10.7462	11.2294	10.5288	9.37793	9.11634	11.2099	9.43879	10.9653
EMWEY_00016680	3.16993	2.32193	0.415037	1.41504	1	2.22239	3.77259	2.9386	2.5025	1.41504	2.32193	2.58496	4.1964	6.60979
EMWEY_00016690	7.69813	6.02237	5.11548	5.49185	6.9542	6.75043	6.48113	7.20294	5.9386	5.34577	6.78136	7.75266	7.2384	7.48382
EMWEY_00016700	11.6621	11.8416	11.5996	12.8714	12.6063	12.2567	12.1383	12.8282	12.3955	11.8713	12.5256	12.2435	12.743	13.1008
EMWEY_00016710	12.0035	12.038	11.056	11.274	11.5643	11.6964	11.3621	12.5075	11.9146	10.5664	10.5421	10.9532	11.9938	12.7433
EMWEY_00016720	6.81592	8.34577	9.26991	10.9339	13.2213	11.7394	9.64386	5.47032	8.37069	10.2719	12.2609	13.2606	11.8022	11.9258
EMWEY_00016730	13.727	14.1337	13.6819	13.295	13.9389	13.8825	13.2369	13.4129	13.7168	13.1702	12.6271	12.7768	13.5634	14.114
EMWEY_00016740	13.2791	13.5804	13.2174	12.6936	13.3709	13.2381	12.5695	12.9322	13.2882	12.7415	12.1631	12.2385	13.1448	13.4764
EMWEY_00016750	15.2298	15.4707	14.4974	14.0244	14.633	14.1795	13.9221	15.6264	15.3248	14.6936	13.8116	13.9137	14.396	14.4375
EMWEY_00016760	0.736966	0	0	0	0	0	0	0	0	0	0	0	0	0.736966
EMWEY_00016770	6.09452	4.36923	5.72792	7.22882	8.62814	7.56224	7.73697	5.79874	6.29768	7.4457	8.07503	9.51767	8.82655	10.2946
EMWEY_00016780	1	0.736966	1.58496	2.66297	2.41504	1.58496	1.58496	1.41504	0.415037	1.58496	2.80735	1.58496	2	2.41504
EMWEY_00016790	4.29768	3.16993	3.62449	4.36923	5.26053	5.5025	5.11548	4.54432	4.11548	3.77259	4.1964	5.16993	6.24159	7.73019
EMWEY_00016800	9.33985	10.2912	10.3346	12.2699	12.4645	11.5881	10.8289	9.90839	10.5298	10.7527	11.8375	11.3869	11.5555	12.171
EMWEY_00016810	9.68533	9.79604	8.2854	8.27767	8.26991	8.6736	7.99812	9.40939	9.52225	8.0786	8.00562	8.31137	9.22481	10.2356
EMWEY_00016820	6.26053	6.99624	7.13271	8.41363	9.0634	9.39017	8.19804	6.63904	7	7.36048	8.83605	9.42557	10.2495	11.0458
EMWEY_00016830	6.70506	7.60979	7.99435	10.3641	11.0945	11.5309	9.74931	7.39518	8.26991	9.37793	10.8978	11.5038	12.3474	12.8089
EMWEY_00016840	10.3373	10.4693	10.1289	10.2404	10.4727	10.1791	9.53657	10.7053	10.7016	10.5893	10.352	9.92926	10.7242	11.0647
EMWEY_00016850	6.71425	7.36632	7.25424	9.55587	11.0645	10.6199	9.47573	6.67713	7.12928	7.90889	10.2908	10.5689	11.2316	11.7909
EMWEY_00016860	12.0454	12.225	11.5491	11.3104	11.9614	11.9706	11.499	12.0607	11.8329	10.996	10.665	11.0251	11.9694	12.5893
EMWEY_00016870	2.11548	2.11548	2.32193	2.32193	2.58496	3.70044	3.54432	5.22239	5.07325	4.68182	4.45943	4.71882	5.84967	6.59991
EMWEY_00016880	10.122	9.67478	8.9542	10.2021	10.2815	10.4464	9.93664	11.1847	10.1485	9.22641	9.83815	9.95128	10.8826	11.6213
EMWEY_00016890	10.7222	11.114	10.6845	11.3216	11.1892	10.8504	10.5055	11.5268	11.0877	10.8392	10.6636	10.5459	11.1573	11.3441
EMWEY_00016900	12.3994	12.7124	12.3589	13.0296	12.8926	12.5811	12.0385	13.0783	12.7223	12.4959	12.3118	12.2341	12.8641	13.2162
EMWEY_00016910	10.2046	9.69928	8.84967	8.98299	9.96241	10.29	9.38586	10.4357	9.96867	9.08569	9.35609	10.4995	11.1716	11.9605
EMWEY_00016920	13.1879	13.5527	13.1005	13.4572	13.7073	13.4381	12.5984	13.4759	13.6043	13.3233	13.3644	13.3814	13.9971	14.3079
EMWEY_00016930	12.7632	10.6859	8.79658	8.9258	8.90489	8.90187	10.535	12.911	10.0362	8.46761	8.33985	8.52617	9.22239	10.2119
EMWEY_00016940	13.7465	13.7472	12.6988	12.8021	13.4028	13.3142	12.7035	13.4382	12.7994	11.5335	11.7439	11.9775	12.4952	12.9526
EMWEY_00016950	11.8192	12.2088	11.7157	11.5691	12.0246	11.7694	10.8745	12.3451	12.2356	11.8446	11.483	11.4173	12.1304	12.5192
EMWEY_00016960	7.32793	7.18322	7.5597	8.20131	8.32643	8.44294	7.62693	6.55459	6.6865	6.88264	7.17326	6.91488	8.21755	9.11374
EMWEY_00016970	10.8437	11.0739	10.742	11.1295	11.1415	10.7563	10.1297	11.043	11.3262	11.1764	11.0049	10.5581	11.3125	11.6083
EMWEY_00016980	10.9406	11.2258	10.9491	11.9844	11.761	11.4751	11.1834	11.4034	11.3896	11.1538	11.7244	11.0508	11.7486	12.2686
EMWEY_00016990	0	0.736966	0.415037	1.22239	1.73697	1	0.736966	0	0.415037	1.22239	0	0.736966	0	0.415037
EMWEY_00017000	8.00188	8.07146	7.59495	6.94251	7.91089	7.70506	6.96963	8.42347	8.633	8.40514	7.71882	7.96	8.46216	8.84235
EMWEY_00017010	10.0098	9.92481	9.36486	9.11027	9.88976	9.54496	8.79333	10.5226	10.607	10.2463	9.70793	9.75154	10.2566	10.3797
EMWEY_00017020	4.8413	2.32193	2.58496	3.16993	4.39232	6.4865	5.75489	4.75489	3.58496	2.32193	3.9386	5.96963	8.09099	8.99058
EMWEY_00017030	8.67125	8.49719	7.22561	8.10329	8.08923	7.66059	8.12928	9.28309	8.3339	7.13614	7	7.01123	7.99435	8.28386
EMWEY_00017040	6.35755	6.29155	5.54432	6.14975	5.63421	5.69116	5.1565	6.83289	6.00749	4.60486	4.5025	4.80735	5.80735	6.45396
EMWEY_00017050	5.01495	3.87447	3.90689	3.22239	3.9386	3.58496	4.05889	3.27302	3.11548	2.87447	2	2.11548	3.45943	3.73697
EMWEY_00017060	8.81378	8.87856	8.0607	9.13186	8.45943	8.5157	8.79008	9.25345	8.13785	6.58996	6.93074	6.67713	8.53916	9.83763
EMWEY_00017070	11.2001	11.3021	10.867	11.0061	11.1037	10.8127	10.8039	11.5435	11.2013	10.456	9.97106	9.88722	10.8186	11.1148
EMWEY_00017080	8.11548	7.86625	7.81592	7.62205	8.21917	7.8434	7.90288	8.34873	8.7016	8.26835	7.79442	8.09099	8.74034	9.42976
EMWEY_00017090	9.93811	10.1803	9.8481	9.93074	10.3163	10.0593	9.72281	10.2858	10.1919	9.97966	9.40656	9.43254	10.2582	10.8183
EMWEY_00017100	13.0126	12.3992	11.7364	10.4628	11.2402	10.2761	11.2952	12.6543	12.4663	11.5443	10.3395	10.4016	10.7157	11.3104
EMWEY_00017110	9.57932	10.7398	11.243	11.3502	12.4159	12.3671	12.0947	9.1964	10.9873	11.043	10.6677	10.8347	12.106	12.7368
EMWEY_00017120	11.2021	11.7217	11.31	11.4431	11.8792	11.5429	10.8063	11.3623	11.5007	11.3905	11.163	11.0712	11.6287	12.184
EMWEY_00017130	14.2059	14.5471	14.2752	13.952	14.7273	14.483	13.6811	13.8421	14.4505	14.1502	13.8875	13.7537	14.5055	14.9004
EMWEY_00017140	9.08569	9.74931	9.41785	10.1915	10.143	10.6354	9.87293	8.94642	9.76155	9.65464	9.86212	9.79442	11.6469	12.8866
EMWEY_00017150	14.9631	15.4157	15.0695	15.1578	15.6998	15.2142	14.4114	15.4799	15.4529	15.2803	15.0871	14.7701	15.4527	15.6427
EMWEY_00017160	6.73245	7.99058	8.80843	9.54045	10.226	10.2973	9.30073	7.48382	8.18818	8.64386	9.23362	9.28232	9.93517	11.0272
EMWEY_00017170	10.8826	11.5591	11.76	11.8184	13.329	12.8157	11.3013	10.2013	11.1586	11.6336	12.0738	13.0263	12.5311	12.5236
EMWEY_00017180	8.43602	9.3801	9.57175	11.3495	12.4729	11.0378	9.24476	7.60979	9.22962	10.1927	11.8324	11.9813	10.9679	11.0265
EMWEY_00017190	2.11548	2.32193	3.58496	5.60486	5.11548	5.9386	5.69116	3.58496	4.16993	5.44846	6.1224	5.84967	7.64626	7.74595
EMWEY_00017200	2.41504	3.05889	3.16993	2.58496	3	3.8413	3.22239	3.22239	3.36923	4.16993	3.22239	2.66297	5.59495	6.17659
EMWEY_00017210	6.99247	6.68182	7.08037	9.15819	10.9801	10.9096	9.34356	6.44294	7.07682	8.19804	10.3934	11.374	11.8096	12.4574
EMWEY_00017220	7.30378	6.81164	6.87447	6.71425	7.18982	6.56986	6.72792	7.20945	7.31288	7.26053	6.2854	6.44846	7.3634	7.94447
EMWEY_00017230	9.38514	9.16071	8.87958	8.33539	8.70044	8.42347	8.36048	8.70621	9.02514	8.52878	7.67243	7.8095	8.59619	9.2392
EMWEY_00017240	11.2554	11.7319	12.6267	12.528	13.6841	14.0004	14.1952	9.97059	11.6353	12.3073	11.865	13.4559	14.4548	15.5807
EMWEY_00017250	6.66297	5.84967	6.05889	6.43185	7.18653	6.84549	6.79008	6.57491	6.57994	6.16993	6.14296	6.87036	8.04439	9.3053
EMWEY_00017260	12.0986	11.3806	11.3649	11.1142	11.7137	10.5937	10.972	11.6217	11.7903	11.6494	10.673	10.9785	11.043	11.4836
EMWEY_00017270	4.85798	2.87447	3.16993	3.22239	3.70044	3.5025	4.39232	4.22239	4.52356	4.62449	3.96963	4.68182	5.57491	8.02237
EMWEY_00017280	6.74147	4.90689	4.85798	5.57491	6.18982	6.49185	6.77259	8.98963	7.48113	6.88671	6.81164	7.5157	8.19476	9.15059
EMWEY_00017290	8.25896	6.82018	5.20945	5.67243	5.65344	5.30986	6.80305	9.02329	6.44846	4.96963	3.58496	3.80735	6.29768	7.82018
EMWEY_00017300	6.87447	5.55459	3.87447	4.41504	3.54432	3.36923	5.70966	7.76377	5.22239	4.05889	2.32193	2.73697	5.83289	7.835
EMWEY_00017310	11.3597	11.3324	10.6774	11.5963	11.1031	10.4615	10.6008	12.3033	11.207	10.4778	10.1417	9.67537	10.22	10.4277
EMWEY_00017320	4.39232	3.9386	3.87447	5.12928	6.08746	4.5025	4.92283	4.27302	4.70044	3.62449	4.52356	5.68182	5.72792	7.5025
EMWEY_00017330	4.29768	3.45943	3.27302	4	4.39232	3.41504	4.11548	4.52356	4.32193	3.90689	3.77259	3.77259	4.60486	7.37214
EMWEY_00017340	10.2609	7.77698	6.24159	4.82443	5.90689	4.9542	8.18653	10.0936	7.31288	5.85798	4.87447	4.80735	5.45943	6.5025
EMWEY_00017350	4.9386	3.36923	2.73697	5.04439	5.94642	6.91089	6.47573	4.9386	3.41504	3.54432	5.30986	6.36923	7.95226	9.31515
EMWEY_00017360	11.5309	11.5632	11.3302	11.0145	11.6622	10.9691	10.8074	11.5634	11.6877	11.5953	10.8837	11.0679	11.635	12.0785
EMWEY_00017370	7.96771	7.69581	7.1224	7.41785	8.45943	8.1964	7.61225	8.34725	7.835	7.44294	7.46761	8.23362	8.51964	9.14551
EMWEY_00017380	11.2017	10.9076	10.4955	10.7884	11.9331	11.5597	10.9104	11.3279	11.2218	10.427	10.992	11.7658	11.9187	12.2022
EMWEY_00017390	10.6098	10.9915	10.6052	11.2294	11.0458	10.8252	10.1687	11.1355	11.0419	10.72	10.5249	10.2272	11.0224	11.1289
EMWEY_00017400	2.80735	3.66297	6.11548	8.00562	9.48516	11.1904	9.12326	3.22239	4.11548	6.82018	8.90589	10.9312	11.6331	11.8146
EMWEY_00017410	6.69116	6.51307	7.92877	9.97823	11.9858	11.2521	9.58057	6.56986	6.37504	8.55075	10.8397	12.4576	11.7646	12.0529
EMWEY_00017420	10.826	10.8515	9.93221	10.2609	10.3413	9.92481	10.2904	10.9816	10.0607	8.83184	8.51701	8.58871	9.78354	10.9423
EMWEY_00017430	4.9386	4.11548	4.29768	4.82443	4.56478	4.68182	4.60486	6.53916	5.11548	4.16993	4.56478	4.08746	5.35755	5.79874
EMWEY_00017440	11.4569	9.19394	7.29155	5.97728	6.11548	6.25424	9.14466	10.8865	9.1094	6.54432	5.74595	6.07325	6.49185	7.53916
EMWEY_00017450	0.415037	0	2.80735	4.14296	6.75489	7.89077	6.83289	0	1	3.5025	6.24793	8.12067	8.9629	9.76818
EMWEY_00017460	8.42206	7.71882	6.78136	6.99247	7.06609	6.69116	7.40939	9.26601	7.16658	6.07325	5.61471	5.60486	6.96963	7.52356
EMWEY_00017470	8.96771	8.46625	7.02975	7.30986	7.86419	7.78136	8.20294	9.17076	7.87856	6.26679	6.04439	6.72338	7.51043	8.31892
EMWEY_00017480	4.92283	5.78136	7.2127	8.76266	11.8626	12.1166	12.6738	4.45943	7.21594	9.26366	10.4023	12.9797	14.2642	15.9349
EMWEY_00017490	2.11548	3.77259	5	5.41504	6.45396	6.44846	6.29768	2.22239	3.73697	4.89077	4.87447	6.26053	7.49719	8.10154
EMWEY_00017500	0	0	0	0.736966	1	1.41504	0	0	0	0	1.87447	1.87447	2	1.58496
EMWEY_00017510	1	0.736966	0.736966	0.415037	1.58496	2.73697	3.90689	1.22239	1	0.736966	0	3.45943	6.30986	8.45943
EMWEY_00017520	2.41504	2.87447	1	2.58496	3.32193	5.58496	5.75489	3.73697	2.58496	3.32193	3.66297	4.87447	7.34282	8.89986
EMWEY_00017530	6.40372	5.96963	4.8413	4.24793	4.87447	5.1565	5.1964	6.58996	5.38082	4.82443	4	4.48113	5.9542	7.25424
EMWEY_00017540	2.41504	2.87447	2	3.22239	2.32193	2.22239	3	3.36923	3	3.27302	1.73697	1.58496	2.5025	3
EMWEY_00017550	3.58496	3.90689	3.05889	2.11548	4.32193	3.96963	3.77259	3.5025	3.36923	2.22239	1.73697	2.9386	4.24793	3.66297
EMWEY_00017560	2.41504	0.415037	1	1.87447	1.58496	0.736966	1	1.41504	2.5025	2.11548	1	1.73697	2.32193	3.5025
EMWEY_00017570	7.42347	6.09452	5.24793	5.35755	6.8371	6.08037	6.95031	6.99624	5.55459	5.2854	6.14975	7.53916	8.27612	9.55267
EMWEY_00017580	8.13785	5.20945	4.36923	4.92283	6.23522	5.47032	6.45396	7.11201	4.87447	4.60486	5.54432	7.76818	6.36923	6.62936
EMWEY_00017590	12.7903	10.888	9.29768	7.43741	8.66297	9.22721	11.0908	11.8834	10.341	7.72792	7.1224	8.93762	10.657	11.6718
EMWEY_00017600	6.42626	7.04075	7.16658	8.02052	8.89986	9.30758	9.13443	5.82443	6.89482	7.16323	7.62936	8.72451	10.3117	11.1198
EMWEY_00017610	6.61961	11.3749	12.7829	14.1398	16.805	17.0624	13.8585	7.36923	11.4579	13.8997	15.8074	17.7837	17.4055	17.05
EMWEY_00017620	8.58996	7.13614	6.82443	6.86625	7.37214	7.54946	7.58747	7.2854	6.78572	6.18982	5.9386	6.39232	7.96386	9.06788
EMWEY_00017630	12.0469	13.3439	13.4914	14.2701	13.6955	12.8393	11.9861	12.0233	13.8352	13.6168	13.8609	12.4779	12.8621	12.8322
EMWEY_00017640	6.38658	7.23681	7.79766	8.95904	8.91239	8.86573	8.17659	7	7.55075	7.64866	7.94251	7.76487	8.91588	8.95759
EMWEY_00017650	11.5141	12.6458	12.6977	13.235	13.71	13.1921	12.0458	11.5392	12.747	12.81	12.9371	12.9891	13.2567	13.4948
EMWEY_00017660	10.1733	10.3959	10.966	12.0962	13.4742	13.6949	13.1862	9.88874	10.2515	10.5206	10.8047	11.2332	12.4319	13.1099
EMWEY_00017670	7.94642	6.94251	6.41504	6.1964	6.36923	6.54432	7.57994	6.6677	8.52487	7.45396	5.5025	6.61471	7.96578	9.71195
EMWEY_00017680	10.0464	9.2769	7.79225	8.38226	8.26366	8.15228	8.88976	11.0868	9.00609	7.2062	7.18982	6.84967	8.35902	9.17908
EMWEY_00017690	5.09452	4.80735	4.29768	5.10154	4.90689	5.06609	5.07325	6.76377	5.64866	4.22239	3.96963	4.5025	6.1964	6.89077
EMWEY_00017700	12.4139	12.1397	10.9648	10.8376	10.6067	10.3026	10.9388	12.6807	11.8111	10.375	9.77204	9.43393	10.2515	10.722
EMWEY_00017710	9.40088	7.02237	6.43185	6.83289	6.59991	6.88671	7.87652	8.72565	6.5597	5.67243	5.77259	6.13614	7.53657	8.67948
EMWEY_00017720	4.58496	3.70044	2.41504	4.08746	5.14296	5.84967	5.02975	4.64386	3.70044	3.22239	4.29768	5.75489	7.01495	8.31137
EMWEY_00017730	5.91488	6.06609	5.70044	6.38082	6.13614	6.23522	6.24793	6.71882	6.18322	5.36923	5.43741	4.8413	6.02975	6.5025
EMWEY_00017740	4.98489	7.3837	9.97394	11.228	14.1094	15.9142	14.5667	5.75489	8.17493	10.7979	13.0721	15.3664	16.9013	18.3395
EMWEY_00017750	11.5683	11.7367	11.33	11.7081	11.8983	11.4329	11.3221	12.0293	11.8503	11.4459	11.1774	11.1166	12.2298	12.9505
EMWEY_00017760	7.21594	6.89077	6.60486	6.68182	6.89482	7.29155	6.80735	7.76818	7.47843	6.85383	6.14296	7.16323	8.39232	9.47371
EMWEY_00017770	9.61471	7.42626	7.64626	9.57112	11.5515	10.3557	8.99435	9.40656	7.06967	8.42347	10.6662	11.6871	10.7108	10.4002
EMWEY_00017780	8.64386	7.73019	7.40372	6.81592	7.80735	9.44018	9.73866	8.0625	8.0607	7.8095	6.86625	8.45943	11.2746	12.2994
EMWEY_00017790	7.74371	6.32793	5.1964	5.32193	6.54946	6.78572	6.73697	7.97728	6.52356	5.23522	4.75489	6.40939	7.73471	8.99152
EMWEY_00017800	8.86005	8.02791	7.79008	9.05889	11.372	11.1651	9.72905	9.45258	7.70736	8.33241	10.345	12.2623	11.5748	11.7464
EMWEY_00017810	4	3.41504	3.36923	3.45943	4.73697	5.16993	4.56478	4.39232	3.87447	3.22239	3.90689	5.48113	6.1224	6.46489
EMWEY_00017820	9.82814	9.61102	8.34577	9.27068	9.03526	8.72338	9.23681	10.7446	9.43879	7.83078	7.79225	7.46489	8.63783	9.3339
EMWEY_00017830	3.11548	2.5025	3.66297	4.77259	7.02606	6.74147	6.54432	3	2.9386	4.85798	6.87036	8.26366	8.31741	9.12326
EMWEY_00017840	3.45943	2.22239	2.32193	1.87447	3.9386	2.5025	3.22239	3.8413	2.5025	1.73697	2.80735	3.22239	4.90689	6.65344
EMWEY_00017850	4.64386	7.91089	9.96963	11.0539	13.8839	14.3085	11.2068	5.57491	8.64024	11.0133	12.9266	14.8253	14.7563	14.7355
EMWEY_00017860	10.3099	9.47235	8.16993	10.1455	10.5108	9.46761	9.31364	10.7865	9.2738	8.88874	10.2984	9.96819	10.3114	11.2578
EMWEY_00017870	13.5414	13.6393	12.6757	12.5366	12.9741	13.0415	12.4167	13.5569	13.1117	12.0253	11.7036	11.7467	12.7257	13.1478
EMWEY_00017880	4.5025	7.54432	8.47303	10.8778	12.376	13.0249	10.9074	6.82867	8.59619	9.68007	11.896	12.8416	13.5746	13.7432
EMWEY_00017890	9.66474	8.39089	7.84549	9.61225	10.8148	10.517	9.44984	10.238	8.09979	8.35609	10.1396	10.66	11.046	11.7929
EMWEY_00017900	14.8389	15.2319	14.7223	15.1089	14.8855	14.6442	14.2777	15.3899	15.0772	14.608	14.1972	13.9182	14.6952	14.8975
EMWEY_00017910	11.087	10.5245	9.51373	9.87754	11.1708	11.2352	10.4888	11.2644	10.2877	9.49918	10.1116	11.2446	11.5957	11.923
EMWEY_00017920	9.14381	9.2232	8.5025	9.038	9.25109	9.38226	8.70506	9.78081	9.2232	8.51043	8.5812	9.10154	9.78409	10.3335
EMWEY_00017930	8.40939	8.40088	8.2854	8.81271	10.3608	10.8517	8.84235	8.5937	8.44846	8.18982	9.54045	10.7336	10.6606	10.5613
EMWEY_00017940	8.70275	7.21594	6.3339	7.99058	9.13186	8.21594	7.55203	8.6736	6.94251	7.38082	8.62814	9.3634	8.91787	9.15144
EMWEY_00017950	9.94788	9.7982	8.61471	8.38658	9.15566	9.02883	8.70851	10.8773	10.8337	9.93566	9.59183	9.51307	10.3616	10.9056
EMWEY_00017960	6.60979	6.57994	8.14296	9.55331	12.169	12.5727	10.0224	5.71882	7.18653	9.09979	11.299	12.8873	12.8433	12.425
EMWEY_00017970	14.4192	14.8213	14.3678	14.8545	14.8071	14.2496	13.837	14.9604	14.7226	14.56	14.3009	14.0392	14.6139	14.9098
EMWEY_00017980	13.9185	13.7164	13.316	12.6063	13.4955	13.0648	12.6902	13.4462	13.6044	13.1187	12.3744	12.6136	13.2528	13.6361
EMWEY_00017990	5.10154	8.47573	10.1408	10.8202	13.9788	13.3033	10.4143	4.75489	8.90789	11.0806	12.7961	14.5166	13.519	13.5372
EMWEY_00018000	4.48113	4.14296	3.96963	4.70044	5.94642	6.64866	5.39232	3.70044	4.62449	5.01495	5.36923	6.79442	7.8928	8.36486
EMWEY_00018010	0.736966	2.22239	1.22239	3.41504	5.42626	4.60486	4.29768	4	3.36923	4.43741	4.5025	5.35755	5.60486	6.42626
EMWEY_00018020	3.96963	6.10852	7.34577	9.60239	11.1853	10.3779	8.5597	4.77259	6.52356	8.633	10.4659	11.4516	10.533	10.6519
EMWEY_00018030	8.39232	7.97154	7.84758	8.04803	8.14636	7.65583	7.51307	8.49985	8.08037	7.79658	7.61225	7.29768	7.82443	8.14636
EMWEY_00018040	15.4021	15.7221	15.4154	15.941	15.8547	15.6046	15.1758	15.7598	15.6565	15.4017	15.348	14.8991	15.7467	16.1762
EMWEY_00018050	10.0242	10.4939	10.1413	10.7188	11.2378	10.8525	9.83763	9.70333	9.59867	9.50515	10.1319	10.5317	10.5239	11.0033
EMWEY_00018060	8.61961	9.79874	9.9901	11.5801	13.5458	11.8456	9.84287	8.44018	10.3216	11.2507	12.8341	13.4938	12.124	11.8971
EMWEY_00018070	8.60363	8.60856	8.19967	9.52748	9.02052	8.67243	8.45533	9.55139	9.20131	8.76929	9.08835	8.46896	9.46216	10.3023
EMWEY_00018080	11.2396	11.6185	11.3954	11.659	11.9456	11.6842	11.027	10.9423	11.6101	11.4287	11.4096	11.2625	12.0429	12.6463
EMWEY_00018090	5.71882	4.90689	4.02975	4.62449	5.38082	6.02975	5.36923	5.98489	5.22239	4.64386	5.05889	5.71882	7.30682	8.34577
EMWEY_00018100	11.8018	11.9672	11.233	11.0732	11.6711	11.5809	10.9275	11.8372	11.4939	10.8819	10.6888	10.5578	11.4324	11.9126
EMWEY_00018110	9.31892	9.70448	8.88773	8.59246	9.53268	9.59805	8.77808	7.16323	7.65344	7.17991	6.71882	7.18653	8.36048	8.98774
EMWEY_00018120	8.21755	6.86212	5	4.89077	5.69116	5.41504	5.87447	6.29155	4.64386	4.5025	3.58496	4.52356	4.54432	5.59495
EMWEY_00018130	4.98489	4.77259	5.55459	6.52878	7.69116	7.97728	6.84549	3.70044	5.43741	5.83289	6.76818	7.6677	7.99435	8.2384
EMWEY_00018140	7.39232	7.3339	7.10154	8.19311	8.62571	7.65583	7.25109	8.22078	7.60239	7.40656	8.35902	8.97633	8.15144	8.16323
EMWEY_00018150	6.18322	5.68182	5.20945	5.32193	6.14296	5.80735	5.20945	6.6677	5.9386	5.9542	5.76377	6.35755	6.72792	7.22882
EMWEY_00018160	0.736966	0	0.736966	1.22239	2.11548	3.11548	1.87447	1.41504	2	2.22239	2.22239	4.11548	3.54432	4.48113
EMWEY_00018170	1	0	0	0.736966	1.58496	0.736966	0.415037	1.73697	1.22239	0.736966	1	1.73697	2.9386	2.87447
EMWEY_00018180	2.87447	2.80735	1.58496	2.58496	1.58496	3.87447	3.8413	3.41504	3.58496	2.5025	2.5025	4.39232	6.08037	5.29768
EMWEY_00018190	1.58496	1.41504	1.87447	1.22239	1.73697	1	1.58496	1.58496	3.41504	1.87447	1.87447	3.11548	3.73697	3.32193
EMWEY_00018200	7.17326	7.47032	6.77259	6.30986	6.86212	6.89482	6.17659	7.08392	7.87652	7.19967	6.44294	7.79008	8.22721	8.44984
EMWEY_00018210	6.53398	6.73697	6.62449	6.70044	7.92481	8.3837	7.1964	6.92679	7.06967	6.89482	7.47573	8.24	9.09188	9.94154
EMWEY_00018220	9.0634	8.87958	8.41785	9.43602	9.66711	10.1915	9.65583	9.46421	9.1224	8.51043	9.44363	9.84967	11.1834	12.1153
EMWEY_00018230	12.1488	11.7264	10.5834	10.6653	10.3476	9.84549	10.7602	12.9158	11.2206	10.2475	9.38082	9.28463	10.0517	10.886
EMWEY_00018240	3.77259	3.5025	3.16993	2.5025	3.66297	3.96963	3.96963	3.54432	3.90689	3.70044	3.32193	3.54432	5.59495	7.16658
EMWEY_00018250	4.1964	4.85798	3.11548	5.05889	4.75489	6.57491	6.63904	4.85798	4.5025	4.8413	5.27302	5.41504	8.77259	11.4662
EMWEY_00018260	5.05889	5.1565	6.37504	8.24951	10.5375	9.57932	7.48382	4.45943	6.00749	7.70736	9.53916	10.8162	10.109	9.99624
EMWEY_00018270	10.3223	9.97346	9.31137	9.02144	9.58308	9.42417	8.87652	9.90589	9.72792	9.13955	8.70044	9.0786	9.37938	9.80467
EMWEY_00018280	11.1481	11.3078	10.5015	10.4381	10.8111	10.3257	10.1497	11.3794	10.9701	10.303	9.79171	9.85798	10.403	10.792
EMWEY_00018290	13.8117	13.9741	13.1495	13.1901	13.488	12.9913	12.7726	14.0763	13.5731	12.8068	12.4067	12.3573	13.0222	13.1603
EMWEY_00018300	10.4666	10.5597	10.1459	9.80521	10.6804	10.7759	9.91837	9.94837	10.2916	9.68475	9.60671	10.1263	11.0719	11.1013
EMWEY_00018310	8.62083	8.87958	8.2854	7.93271	9.02606	9.11981	8.23681	8.10678	8.67596	8.17991	8.11374	8.77039	9.55587	9.92481
EMWEY_00018320	2.22239	2.87447	2.9386	2.66297	3	4.14296	2.80735	1.73697	4.27302	2.11548	2.32193	3.16993	4.27302	5.3339
EMWEY_00018330	1	3.16993	3.87447	4.48113	5.71882	6.38658	5.23522	2.11548	3.90689	4.24793	5.01495	5.08746	6.88264	7.42906
EMWEY_00018340	8.49319	8.72565	8.27767	8.56986	9.28925	9.60856	8.42626	8.4023	8.28232	8.04803	8.57491	9.44639	10.0362	10.6827
EMWEY_00018350	10.8108	10.9046	10.6909	10.2858	11.051	10.584	10.2005	10.5619	10.8143	10.7401	10.1972	10.5925	10.9408	11.5864
EMWEY_00018360	9.15819	9.52356	9.17326	10.189	10.0293	10.3873	9.82655	9.93517	9.40159	9.23681	9.36996	9.55203	10.7434	11.4955
EMWEY_00018370	14.6773	14.9007	13.1305	12.1985	12.6428	12.5355	12.8612	14.6332	14.354	12.0897	11.3859	11.3661	12.3004	12.808
EMWEY_00018380	5.36923	5.36923	5.72792	7.63178	9.00656	8.29921	7.02237	4.58496	5.81592	7.11894	8.91488	8.72905	9.38586	10.1159
EMWEY_00018390	3.22239	3.54432	4.41504	5.44846	8.14466	5.62449	5.49185	2.80735	3.32193	4.08746	5.86625	6.74147	5.82443	6.20945
EMWEY_00018400	10.3812	10.311	9.89026	10.8786	10.4073	9.7521	10.007	11.6698	10.4935	10.1142	9.81592	9.26288	10.0665	10.6798
EMWEY_00018410	6.08037	6.05889	5	4.34577	4.62449	4.79008	5.1964	7.12584	5.83289	4.05889	3.90689	4.11548	5.32193	6.49185
EMWEY_00018420	7.34873	5.43741	4.29768	5.04439	3.8413	4.08746	6.1565	10.7165	7.39518	4.54432	5.07325	4.39232	5.77259	7.52617
EMWEY_00018430	12.8587	12.4193	11.8251	12.518	12.1582	11.4993	12.0054	13.1767	11.8729	11.0047	10.89	10.0759	10.8481	11.1472
EMWEY_00018440	6.75489	5.9542	5.81592	4.82443	4.68182	4.16993	5.01495	5.94642	5.87447	4.48113	3.11548	3.73697	3.58496	4.16993
EMWEY_00018450	9.44777	9.81592	8.77149	7.8413	8.14466	7.40939	7.61225	7.54432	7.97154	6.63904	5.16993	5.1565	5.68182	5.89885
EMWEY_00018460	11.7422	11.7913	11.1031	10.6052	11.244	10.9813	10.4666	11.3546	11.4219	10.786	10.3779	10.5075	11.1417	11.5214
EMWEY_00018470	10.6336	9.43532	8.64024	8.87242	9.44294	9.33539	8.96963	10.5005	8.94544	8.79658	9.00936	9.70621	10.1198	11.017
EMWEY_00018480	13.0445	13.4476	12.8721	12.6477	13.14	13.0719	12.3466	13.2431	13.1588	12.3939	11.9133	11.9879	12.9296	13.3398
EMWEY_00018490	14.0021	13.3998	12.3946	12.7161	14.1684	14.1093	12.9976	12.9361	12.4322	12.0584	13.3063	14.8167	14.4463	14.5578
EMWEY_00018500	2.9386	7.04803	8.71653	8.6061	9.49452	9.54882	7.76155	2.41504	6.48113	7.92481	7.95807	8.67007	9.30606	9.64566
EMWEY_00018510	3.62449	3	2.58496	3.8413	4.36923	4.85798	4.48113	3.80735	3.87447	3.90689	4.29768	4.5025	6.22239	7.4457
EMWEY_00018520	9.91139	9.01216	8.91089	8.17159	9.63057	9.44018	9.54174	9.61777	10.0177	8.90789	8.17659	9.13785	9.67066	10.6996
EMWEY_00018530	9.34059	10.4235	10.5111	9.73697	10.4168	10.043	9.23601	9.01681	10.9051	10.338	9.31741	9.44639	10.1094	10.5733
EMWEY_00018540	9.32718	7.29768	6.70044	5.70044	6.54946	5.62449	7.48918	9.25267	7.75933	5.9542	5.1565	6.14296	6.03709	7.3159
EMWEY_00018550	3.96963	5.24793	6.32793	7.6677	10.6107	9.06699	7.98868	4.45943	5.47032	7.23202	9.26053	10.7613	9.71882	10.1168
EMWEY_00018560	5.47032	5.3339	4.73697	6.29768	5.40372	6.42626	6.20945	7.09099	6.14296	4.79008	4.87447	4.73697	7.1224	8.55714
EMWEY_00018570	9.88264	9.97298	9.84497	10.5114	10.2637	10.2107	10.0471	10.6621	10.2288	9.86676	9.75878	9.44087	10.6903	11.7585
EMWEY_00018580	10.6284	10.5517	10.2292	10.4318	10.5317	9.97585	10.1573	11.1525	10.6856	9.97011	9.58684	9.63178	10.0566	10.6233
EMWEY_00018590	6.56986	5.60486	5.20945	6.27302	5.83289	5.82443	6.22239	7.48918	5.81592	4.77259	5.3339	5.59495	6.57994	7.42626
EMWEY_00018600	7.94642	8.8095	9.42487	11.4676	12.9428	11.7476	10.7432	6.93074	8.56224	10.338	12.0849	12.5077	12.0113	12.138
EMWEY_00018610	12.3677	12.6494	12.2438	13.3063	12.8689	12.563	12.2777	13.2551	12.8119	12.5143	12.6365	12.1326	12.9064	13.2448
EMWEY_00018620	10.3502	9.43185	9.31439	11.122	12.5672	11.4747	10.0316	10.5504	9.03617	9.85694	11.8033	12.6089	11.5377	11.489
EMWEY_00018630	12.9708	12.7118	12.0387	11.1495	12.3663	12.1182	11.6112	12.6356	12.274	11.7723	11.3382	11.4099	12.1884	12.6133
EMWEY_00018640	11.0715	11.33	10.697	11.0238	11.1314	10.8994	10.3916	11.5025	11.2264	10.6582	10.3645	10.112	11.1033	11.4271
EMWEY_00018650	5.45943	4.24793	3.70044	4.5025	6.44294	5.70966	6.06609	5.77259	4.80735	4.34577	5.30986	6.09452	7.5597	9.23122
EMWEY_00018660	7.97346	6.70044	5.04439	4.75489	5.67243	4.9542	6.29768	8.16658	6.61961	4.66297	4.43741	5.01495	5.83289	6.45396
EMWEY_00018670	3.96963	2.5025	2	1.73697	2.58496	2.73697	2.66297	4	3.77259	2.80735	2.41504	2.66297	3.22239	4.54432
EMWEY_00018680	10.9873	9.761	8.45396	6.70506	6.90288	6.21594	8.97441	10.7339	9.56415	7.96	5.93074	6.45943	6.2854	6.78136
EMWEY_00018690	12.4534	12.4626	11.9969	12.7887	12.4898	12.1727	12.1129	13.1247	12.283	11.8139	11.6749	11.4094	12.3118	12.8528
EMWEY_00018700	5.35755	5.1964	4.80735	5.16993	6.47032	5.62449	5.34577	5.61471	4.89077	5.05889	5.73697	5.83289	6.17659	7.51307
EMWEY_00018710	4.8413	5.11548	4.36923	4.62449	6.20294	7.37214	7.05166	4.43741	5.42626	5.5025	5.68182	6.60486	8.69116	10.0643
EMWEY_00018720	4.80735	4.89077	4.34577	4.92283	6.08037	7.73019	7.40939	6.59495	7.40372	8.20294	8.03526	8.33985	10.0963	11.5289
EMWEY_00018730	13.9911	13.9428	13.1567	12.5204	13.0402	12.6792	12.4768	14.1088	13.9619	13.1461	12.4974	12.5219	13.3459	13.7137
EMWEY_00018740	0.736966	1.22239	1.87447	3.80735	5.52356	8.45806	7.94642	1.58496	2.73697	2.66297	4.24793	6.24793	9.43741	10.4673
EMWEY_00018750	4.24793	4.1964	4.32193	5.64386	7.11548	10.1753	9.29539	5.64386	5.29768	5.26053	6.53916	8.73922	11.4478	12.4943
EMWEY_00018760	10.6399	10.2683	9.26209	8.8392	9.86367	9.89583	9.60856	10.257	9.46828	8.5025	9.15903	9.2392	10.3912	11.9775
EMWEY_00018770	7.88671	6.16993	6.14296	5.38082	6.25424	5.78136	6.29155	6.84549	6.11548	5.55459	4.85798	5.73697	5.69116	6.53398
EMWEY_00018780	7.83289	7.07682	7.37504	7.96771	9.95468	9.61961	9.11201	7.05889	7.11894	7.67713	8.30986	10.102	9.91588	10.6175
EMWEY_00018790	12.6672	12.7559	11.8791	11.5477	12.3511	12.0886	11.8939	12.1491	12.4164	11.1002	10.8025	11.2151	11.9248	12.4217
EMWEY_00018800	10.3776	9.48784	8.38082	9.47708	10.5005	9.63239	9.48247	10.633	9.26679	8.70851	9.93418	10.3294	10.5749	11.6534
EMWEY_00018810	16.7145	15.5306	14.866	13.6274	14.7977	13.8435	15.3082	16.2367	15.3835	13.8964	12.5409	13.4193	13.8105	14.5703
EMWEY_00018820	4.45943	2.66297	2.11548	4.32193	4.34577	4.9542	5.51307	4.43741	1.73697	2.73697	3.70044	4.34577	6.32793	8.03526
EMWEY_00018830	12.8431	12.8637	12.8195	12.2471	13.14	13.008	12.9739	12.5544	13.2099	12.5881	11.7298	12.3054	13.3459	13.982
EMWEY_00018840	7.76818	6.8371	6.39803	8.11027	9.09715	9.29155	7.93664	8.51833	6.64866	6.53398	8.28694	9.36194	9.90087	10.102
EMWEY_00018850	10.196	8.84235	8.18653	7.43463	8.00375	6.79874	8.52225	8.21432	7.6677	6.62449	5.12928	5.53398	5.84967	5.72792
EMWEY_00018860	9.90889	8.03342	7.97919	7.18982	7.42066	6.01495	7.47032	8.32793	8.32042	7.23202	4.79008	5.73697	4.9542	5.29768
EMWEY_00018870	2.66297	1.73697	1.22239	1.87447	2	2.58496	4.79008	2.9386	1.58496	1.22239	0.736966	2.32193	6.44846	9.35755
EMWEY_00018880	8.8009	6.89077	6.32193	6.30378	7.18982	6.06609	7.44294	8.26991	6.75933	5.61471	6.07325	6.53398	6.47573	6.79442
EMWEY_00018890	8.85175	8.53008	7.6677	7	8.25739	7.81378	7.48382	7.58496	7.33092	6.77259	6.1964	6.55459	7.1565	7.96386
EMWEY_00018900	1.58496	1	1.41504	2.73697	2.5025	1.58496	2.22239	1.58496	2.22239	2.41504	2.22239	2.5025	3.27302	4.77259
EMWEY_00018910	13.847	12.3671	11.9325	12.1414	12.5637	11.6402	12.6059	13.7051	13.4568	12.931	12.1468	12.144	12.6607	12.9676
EMWEY_00018920	11.9084	11.8595	11.8459	11.4433	12.2798	11.7539	11.7088	11.9912	12.0537	12.017	11.1948	11.5618	12.1354	12.8632
EMWEY_00018930	8.49586	8.32343	7.93271	7.60239	7.70275	7.40088	7.93664	9.73415	9.38802	8.26366	7.77479	7.42626	8.3966	9.6141
EMWEY_00018940	11.5509	11.4164	11.3197	10.6576	11.597	11.1882	11.2308	11.7282	11.9489	11.221	10.3758	10.9713	11.7864	12.4271
EMWEY_00018950	3.58496	2.9386	2.66297	3.22239	3.62449	3.36923	4.08746	3.27302	2.87447	2.32193	2.5025	2.87447	4.05889	5.12928
EMWEY_00018960	6.79874	6.06609	5.26053	4.71882	5.76377	4.82443	5.92283	7.39232	7.05166	5.81592	4.58496	4.98489	5.99247	6.82443
EMWEY_00018970	10.9813	7.08746	5.79874	5.90689	6.9386	6.75933	8.99906	11.1755	6.96193	5.56478	6.44294	7.26366	8.31137	9.56097
EMWEY_00018980	2.80735	1.73697	1.87447	0.415037	1.87447	1.73697	2	1.87447	2.66297	1.58496	2.22239	2.58496	3.16993	2.11548
EMWEY_00018990	3.27302	1.73697	2	2.73697	2.5025	2.41504	3	3.36923	2.9386	2	1	2.41504	2.73697	3.87447
EMWEY_00019000	9.83605	9.88773	9.4865	9.88315	10.0005	9.51701	9.3015	10.5862	10.1293	9.82284	9.39589	9.3916	9.91538	10.2503
EMWEY_00019010	3.32193	2.58496	2.41504	2.5025	3.22239	3.11548	3.96963	3.36923	3.11548	3.36923	2.66297	3.11548	4.52356	4.98489
EMWEY_00019020	5.48113	4.8413	4.77259	4.71882	4.96963	4.43741	4.64386	6.72792	5.01495	4.56478	4.58496	4.73697	4.62449	5.60486
EMWEY_00019030	16.6685	16.484	16.2667	15.3579	16.4835	15.9437	16.2796	16.379	16.5709	15.831	14.6843	15.3755	16.1824	16.4517
EMWEY_00019040	4	2.9386	3.62449	3.77259	3.90689	4.62449	4.66297	4.16993	3.45943	3.9386	2.11548	4.32193	6.39232	9.30378
EMWEY_00019050	12.9515	12.8955	12.301	12.8975	12.8623	12.9222	12.6496	12.9429	13.3525	12.8508	13.2281	12.6644	13.8452	14.1891
EMWEY_00019060	8.65225	6.09452	5.44846	5.29768	5.44846	4.70044	6.75043	7.91089	6.52878	5.48113	4.66297	5.60486	5.88264	6.4865
EMWEY_00019070	9.19804	4.68182	3.45943	3.96963	5.11548	1.87447	6.42066	8.03526	5.79008	3.66297	4.52356	3.45943	4.24793	4.98489
EMWEY_00019080	8.70851	7.98868	7.34282	7.10852	7.52617	7.29155	7.75711	8.58747	7.13955	6.07325	5.36923	5.79874	7.2854	8.56732
EMWEY_00019090	5.44846	4.66297	4.5025	4.08746	4.29768	4.80735	5.35755	4.87447	4.22239	3.54432	3.70044	4.22239	6.74147	8.5157
EMWEY_00019100	10.0782	9.18157	8.07146	8.39946	9.34133	8.76487	8.51175	9.30226	8.92184	7.76598	8.56859	9.17409	9.6251	10.2954
EMWEY_00019110	8.84549	8.65344	8.64024	9.01029	8.52487	8.41222	8.74707	9.38226	8.79766	7.57238	7.5025	7.23522	8.45943	9.23042
EMWEY_00019120	11.8082	11.4317	10.3862	10.1857	10.9962	10.8382	11.0954	11.8536	11.0035	9.45738	9.0786	9.25109	10.3133	11.0143
EMWEY_00019130	12.3337	12.6633	12.3075	12.9423	13.2312	12.5961	12.163	13.4927	13.095	12.7625	12.7683	12.8477	13.0766	13.2015
EMWEY_00019140	12.4291	11.6109	10.688	10.1228	10.8408	10.6165	10.9119	12.2728	11.3292	10.4252	9.76984	10.0412	10.817	11.3678
EMWEY_00019150	10.2236	10.4055	10.1687	10.4474	10.7977	10.4949	9.80144	10.2495	10.7122	10.5362	10.5141	10.1425	10.9782	11.2358
EMWEY_00019160	8.9571	8.02975	7.04075	6.73245	7.01495	6.9542	7.13955	9.74987	8.14975	7.0625	6.86212	6.63904	7.58496	8.06429
EMWEY_00019170	10.7222	10.5787	9.52617	10.4193	10.5806	10.1336	10.1561	11.5458	9.87088	8.50912	9.37504	9.49319	9.93172	10.6281
EMWEY_00019180	10.2025	8.56605	7.23522	8.1565	9.81378	9.11114	8.89583	10.5527	7.78572	7.54432	8.95128	10.0038	9.54303	10.102
EMWEY_00019190	8.94739	7.87447	7.65344	7.83078	10.1939	9.28694	9.02883	8.69697	8.12412	8.00936	8.58496	11.0096	10.3129	10.3663
EMWEY_00019200	11.9833	12.1575	11.8219	12.6369	12.1492	11.8001	11.6422	12.9567	12.1053	11.7349	11.4979	11.1185	11.922	12.1777
EMWEY_00019210	8.65583	7.64145	7.69349	6.94251	7.70736	6.80305	7.53657	8.0607	8.47708	7.835	6.57994	7.43185	7.3634	8.68065
EMWEY_00019220	12.7172	12.6239	12.449	13.514	13.2749	12.9563	12.874	13.3528	12.6558	12.425	12.6859	12.3306	12.9958	13.4382
EMWEY_00019230	8.50515	7.35462	5.63421	4.62449	5.26053	7.12928	8.53008	9.01029	8.26679	5.69116	4.58496	5.92283	9.00562	10.9839
EMWEY_00019240	7.3837	5.71882	5.47032	3.80735	5.23522	5.16993	6.26679	6.40372	5.69116	3.62449	2.32193	2.87447	5.10154	6.69116
EMWEY_00019250	11.5714	11.8757	11.2458	11.5315	11.6511	11.0224	10.5771	11.9567	11.8142	11.7052	11.1904	11.0784	11.503	11.7174
EMWEY_00019260	9.2503	7.67713	6.16993	6.34577	6.82018	7.10154	7.47303	9.39089	7.33092	6.32793	6.44294	6.46489	7.43185	8.62571
EMWEY_00019270	10.8842	9.47843	7.81592	8.43879	8.21755	7.93074	8.74595	11.1122	9.29462	7.52617	8.06429	8.13443	8.86315	9.8928
EMWEY_00019280	9.67889	8.88671	7.96	8.00188	8.22882	8.22078	8.24159	9.63481	7.94447	7.21594	6.82867	6.84549	7.92085	8.39089
EMWEY_00019290	8.92975	6.57491	5.35755	3.22239	5.20945	4.70044	6.71425	7.92481	5.63421	4.54432	4.24793	4.66297	5.64386	6.13614
EMWEY_00019300	0	1	0.736966	1.22239	0.736966	1.87447	1	1.22239	1.22239	1.22239	1.73697	1.22239	2.80735	3.27302
EMWEY_00019310	7.64866	7.63421	6.96963	8.13955	7.90288	7.43463	7.48382	9.76321	9.54045	8.83184	8.85175	8.65702	9.62753	10.7857
EMWEY_00019320	9.58434	9.19885	8.43602	7.59743	8.25582	8.06429	8.04257	9.00469	9.13699	8.76598	7.64866	8.13614	8.57238	9.07057
EMWEY_00019330	5.23522	5.22239	4.79008	4.89077	4.56478	5.08746	5.14296	5.80735	5.32193	4.14296	4.39232	3.77259	5.29768	5.71882
EMWEY_00019340	16.6349	17.0848	16.3609	15.5016	16.5406	16.413	15.6922	16.1756	16.6834	15.9216	15.1165	15.543	16.3622	16.7038
EMWEY_00019350	5.60486	6.09452	6.78136	7.97537	8.73697	8.73019	7.74595	6.23522	6.92283	7.07325	7.37504	7.90889	8.51175	8.79658
EMWEY_00019360	11.6158	12.0306	11.6132	12.1192	12.5235	12.034	11.3106	12.1818	11.912	11.6923	11.7746	12.1185	12.4253	12.6514
EMWEY_00019370	8.81698	8.57112	7.93074	8.67596	8.07325	7.9386	7.92085	8.90589	8.13443	6.99624	6.73245	6.43741	7.34873	7.64626
EMWEY_00019380	7.77259	7.8009	7.47032	7.33092	7.77479	7.62936	7.32193	7.72338	7.50779	7.20945	6.63421	6.85383	7.92481	9.08304
EMWEY_00019390	12.1419	11.5205	10.9578	10.7996	11.7332	11.1085	11.2456	12.0725	11.414	10.9932	10.2523	10.7588	11.3873	11.6515
EMWEY_00019400	7.5597	7.08746	5.82443	6.3634	5.93074	6.3634	6.66297	8.25582	7.05166	6.16323	6.09452	5.84967	7.19967	8.08392
EMWEY_00019410	8.97154	7.72565	7.51043	7.3634	8.84025	8.81378	8.44432	8.26366	7.41504	7.05528	7.02237	8.47438	9.76984	10.7693
EMWEY_00019420	8.30378	5.76377	4.75489	5.18322	5.1565	5.40372	6.91886	7.99058	4.9542	3.16993	3.87447	4.14296	6.53916	7.72338
EMWEY_00019430	7.17659	6.64386	6.43185	6.84549	7.24793	7.92679	7.4865	7.63421	6.72338	6	6.4865	7.17991	8.91687	9.74539
EMWEY_00019440	4.89077	5.23522	5.61471	9.34651	10.5718	10.0777	8.94642	4.05889	5.69116	7.87036	9.57112	10.4912	10.7803	10.5258
EMWEY_00019450	5.27302	8.09628	9.47371	11.0033	13.4878	11.9026	9.48247	5.59495	8.68065	10.676	12.5418	13.5998	12.3327	12.3302
EMWEY_00019460	13.2528	13.3371	12.8619	12.5206	13.3825	13.0598	12.2068	13.1432	13.1781	12.8437	12.607	12.7137	13.1735	13.6534
EMWEY_00019470	8.42766	7.76155	6.95807	7.43741	7.88468	7.61716	7.1565	9.09452	8.04075	7.84758	8.08215	8.02975	8.47032	9.24634
EMWEY_00019480	13.524	13.8415	13.5305	13.5172	14.0196	13.5892	12.9395	13.6067	14.0699	13.9658	13.7119	13.5105	14.1679	14.5221
EMWEY_00019490	10.0453	10.4788	10.0503	10.817	10.615	10.3136	9.69058	10.5746	10.4526	10.102	10.1211	9.74483	10.4875	10.8986
EMWEY_00019500	9.51636	9.39589	8.7131	9.05528	9.19967	8.97441	8.73922	9.8585	9.20131	8.43324	8.24634	7.97919	8.99624	9.45601
EMWEY_00019510	10.2519	9.131	7.86625	6.82018	7.50779	7.30073	8.43741	10.3234	8.82972	7.27922	6.45943	6.1964	7.80521	8.97441
EMWEY_00019520	11.9959	12.0492	11.7387	11.2584	12.0323	11.5921	11.5951	12.5704	12.151	10.7465	9.79766	10.091	10.966	11.6516
EMWEY_00019530	5.96963	4.1964	3.41504	3.16993	3.45943	4.43741	5.64386	6.1224	3.9386	3.11548	2.11548	4.52356	6.68182	8.77698
EMWEY_00019540	6.53398	4.89077	5.86625	6.3159	9.20539	8.64506	7.41504	6.21594	5.20945	6.67713	7.9386	10.4238	9.48851	10.1712
EMWEY_00019550	0	0.415037	2.41504	6.16323	8.47303	12.0059	9.68299	1	1	4.32193	7.90489	10.2111	12.8525	13.1384
EMWEY_00019560	10.825	10.1653	9.04894	9.16239	9.52943	9.42696	9.61102	11.0775	9.37793	8.29155	8.05166	8.10154	9.04621	9.68182
EMWEY_00019570	12.058	11.208	10.4322	10.9896	10.7723	11.163	10.6865	12.7872	11.4715	10.9019	10.6926	10.5346	11.8239	12.7176
EMWEY_00019580	9.42906	7.83289	8.39089	9.02791	11.663	11.8477	9.70506	9.1387	7.92679	9.01402	10.929	12.6095	12.4436	12.7825
EMWEY_00019590	6.5597	6.84549	7.07682	9.46352	10.3797	9.54174	8.14466	5.70044	7.07325	8.45943	10.3758	10.455	10.6342	11.9106
EMWEY_00019600	8.26522	5.98489	4.02975	4.66297	4.45943	4.27302	6.14975	8.77698	6.02237	4.52356	3.11548	4	5.64386	5.18322
EMWEY_00019610	13.1252	13.6356	13.1932	13.0228	13.4913	13.4564	12.6349	13.1924	13.5443	13.0703	12.7095	12.5945	13.5082	13.9679
EMWEY_00019620	10.4761	9.35828	8.32942	8.70736	9.21917	9.65464	9.31439	10.4771	9.36778	7.96386	7.8434	8.07503	10.1464	11.0138
EMWEY_00019630	6.38082	4.29768	5.41504	5.39232	6.5597	5.67243	5.39232	5.73697	5.41504	5.83289	6.86212	7.79008	7.2062	8.65105
EMWEY_00019640	10.3302	6.66297	4.90689	5.20945	7.44846	6.49185	8.82124	9.88315	7.05889	5.47032	6.56986	7.93467	8.04803	9.30073
EMWEY_00019650	1.73697	2	3.05889	2.11548	3.73697	2.22239	2.66297	1.87447	2.11548	2.22239	2.22239	3.54432	2.66297	4.05889
EMWEY_00019660	5.96963	10.2962	11.8903	12.6421	15.6281	14.8846	11.8787	5.71882	10.5956	12.8775	14.662	16.3452	15.4182	15.8106
EMWEY_00019670	12.9357	13.2914	12.9362	13.2668	13.2866	12.9636	12.4581	13.3358	13.1974	12.9826	12.8489	12.4935	13.2366	13.8341
EMWEY_00019680	8.34873	8.48247	7.54174	7.79008	8.12756	9.45121	8.73584	8.51833	7.9542	7.71653	8.15482	8.89178	10.4922	11.6909
EMWEY_00019690	4	3.9386	2.58496	3.11548	4.29768	5.30986	4.45943	4.16993	3.73697	3	4.11548	4.75489	6.38658	7.91488
EMWEY_00019700	11.5285	11.5673	11.2119	11.079	11.5646	11.0309	10.5912	11.7796	11.4756	11.3484	10.886	10.7257	11.31	11.4831
EMWEY_00019710	4.43741	6.32193	6.89077	10.5245	10.8434	10.1293	8.69928	4.39232	7.25739	8.62083	10.7844	10.6421	10.7319	11.0498
EMWEY_00019720	5.93074	6.78572	6.56478	6.4865	7.57238	7.90489	6.70044	6.53916	7.60979	7.47032	7.17991	7.41785	8.39946	8.96482
EMWEY_00019730	4.05889	3.62449	2.73697	3.5025	4.45943	4.80735	4.58496	3.16993	2.58496	2	3	3.45943	5.12928	5.72792
EMWEY_00019740	7.87447	8.29921	8.04621	8.74707	9.32268	9.78463	9.22239	8.40939	8.35315	8.62814	9.39232	9.74819	11.3463	12.4542
EMWEY_00019750	3.62449	4.05889	3.5025	3.54432	3.90689	3.32193	2.9386	4.52356	4.43741	3.9386	3	2.32193	3.62449	4.48113
EMWEY_00019760	9.71023	8.85383	7.46216	8.74034	8.98584	9.98442	9.13955	10.2523	9.08835	7.84758	8.15987	8.59121	11.2202	12.8269
EMWEY_00019770	6.5597	6.83289	6.07325	6.88671	6.91886	9.61532	8.55842	6.76818	6.64386	5.73697	6.80735	8.09276	11.2864	12.8678
EMWEY_00019780	11.3011	11.3133	10.4751	10.5946	10.893	10.9179	10.7231	11.4993	11.1691	9.8009	9.59432	9.56669	10.7182	11.2529
EMWEY_00019790	2.80735	2.73697	1.58496	2.32193	2.73697	2.66297	2.73697	2.80735	2.22239	2.11548	2.22239	1.73697	2.80735	2.41504
EMWEY_00019800	9.87242	7.835	6.33985	6.58996	6.43741	5.87447	7.94447	10.9041	8.77808	6.98109	6.11548	6.39232	6.79442	7.29155
EMWEY_00019810	4.70044	3.41504	3.77259	3.73697	4.41504	5.87447	5.78136	4.14296	1.73697	3.27302	3.54432	5.35755	7.26991	8.92778
EMWEY_00019820	8.66178	7.65344	7.56224	7.10852	7.91687	7.60486	7.86005	8.64866	7.94056	7.1964	6.81164	7.10154	8.09628	8.54689
EMWEY_00019830	5.14296	2.9386	1.87447	1.22239	2.73697	4.79008	4.43741	5.12928	2.87447	2.5025	1.22239	2.73697	6.47032	8.45258
EMWEY_00019840	10.0366	9.32418	8.29309	8.29921	10.0274	10.585	9.60918	10.7554	9.65881	8.17659	8.53787	9.59681	10.3163	10.4868
EMWEY_00019850	4.87447	4.68182	4.39232	5.04439	5.79874	6.23522	6.20294	5.05889	4.64386	4.92283	5.12928	5.86625	7.29155	8.67596
EMWEY_00019860	3.41504	5.62449	7.3339	10.162	11.3687	11.2835	9.68007	3.70044	6.16323	8.14975	10.8036	11.6598	11.4927	11.538
EMWEY_00019870	12.0446	11.9861	11.3119	11.1196	11.8546	11.3837	11.154	12.09	11.9501	10.9684	10.7205	10.9844	11.4825	11.5437
EMWEY_00019880	10.0417	9.16825	8.64024	9.39732	12.2223	10.7059	9.58434	9.75433	8.46352	8.94349	10.718	12.0671	10.6046	10.6856
EMWEY_00019890	8.70851	8.73697	8.23042	9.00749	8.56605	8.18322	8.25424	9.8616	8.88976	8.44984	8.19476	8	8.7955	9.46828
EMWEY_00019900	2.77259	2.66297	1.87447	2.8413	2.5025	2.11548	2.66297	3.62449	1.87447	2.22239	1.73697	1.87447	3.11548	4.62449
EMWEY_00019910	13.4104	13.0496	11.9681	10.6601	11.3903	10.7709	11.797	13.138	12.985	11.2713	9.82443	10.1055	10.7174	11.3537
EMWEY_00019920	7.35462	5.62449	4.89077	4.66297	4.70044	4.16993	5.52356	7.55203	5.77259	5.08746	3.9386	4.79008	4.58496	5.38082
EMWEY_00019930	7.26366	5.35755	2.87447	3.11548	3.5025	2.11548	5.44846	7.57743	5.01495	3.41504	2.5025	2.58496	3.32193	2.58496
EMWEY_00019940	8.00375	7.65583	6.9542	7.81378	7.89885	7.82655	7.92877	8.14466	7.22882	6.3339	6.51833	6.92283	8.28232	9.50383
EMWEY_00019950	7.43185	7.1224	6.4865	7.05528	7.46216	7.02606	7.3837	7.8413	6.76818	5.88264	5.70966	6.20945	7.97154	9.00375
EMWEY_00019960	2.80735	5.89885	7.25424	9.9901	11.3528	10.4546	8.86728	2.73697	6.62449	8.26522	10.6202	11.454	11.0341	11.2648
EMWEY_00019970	7.8371	8.4608	10.9672	13.1469	14.275	14.8047	14.2921	8.8009	9.0625	10.2613	11.8765	12.3304	13.8501	14.2952
EMWEY_00019980	6.85383	6.77259	6.8413	7.51833	7.21594	7.42626	7.13955	7.91488	7.70506	7.15987	7.16993	6.86212	7.88874	8.22882
[truncated: 4,059 more rows]
