# Supplementary material for: RNA-Seq of Phenotypically Distinct Eimeria maxima Strains Reveals Coordinated and Contrasting Maturation and Shared Sporogonic Biomarkers with Eimeria acervulina
Source: Pathogens. 2023 Dec 19;13(1):2. doi: 10.3390/pathogens13010002 (PMC10818985; doi:10.3390/pathogens13010002)
Supplement: Supplementary file 1 [file pathogens-13-00002-s001.zip › Table S5.xlsx]

## Sheet: Table S5
Table S5. Mean and Standard Deviation (SD) for Transcripts Per Million (TPM) during sporulation for E. maxima APU-1 and APU-2 strains.
Gene	Description	Nucleotide Sequence	Annotated translation	APU-1.T0 TPM	APU-1.T6 TPM	APU-1.T12 TPM	APU-1.T18 TPM	APU-1.T24 TPM	APU-1.T36 TPM	APU-1.T48 TPM	SD APU-1.T0	SD APU-1.T6	SD APU-1.T12	SD APU-1.T18	SD APU-1.T24	SD APU-1.T36	SD APU-1.T48	APU-2.T0 TPM	APU-2.T6 TPM	APU-2.T12 TPM	APU-2.T18 TPM	APU-2.T24 TPM	APU-2.T36 TPM	APU-2.T48 TPM	SD APU-2.T0	SD APU-2.T6	SD APU-2.T12	SD APU-2.T18	SD APU-2.T24	SD APU-2.T36	SD APU-2.T48
EMWEY_00000010	hypothetical protein, conserved CDS	ATGCAAGAGCTAAGGGAGAAAGCCCACGGGGAACTCCCTGGCTGCCTGTCGGTGCATTGGGGAGCTGGGCTACCAGGGAACAGCGGGCATTTAACCCAACAACTCTGCATGCTTGATAAAGAGGGCGTAATCCGATGTTCAGAGCTCGATGGGCCTGATGTGTCAAACACCGAAGTTATCCAAATTCCCCCTTTTCCCGCTGGCGATCACGTGCTTGTTATTGCACTTTACACTCCTCCTACAGAAGAAGGAACCACATGTATGGCGCTAGGGACCCTGAAGGGATCGGTGATCCTATTGGAGCTCCTCCCTGGCAGGGCAAGCTCTGCGTACACACCAGACAGCTGGTCGGTTTCTGCAAAGGCGCTCAACTCGCATGCAGCACCTCTTGATGCAGTG…	MQELREKAHGELPGCLSVHWGAGLPGNSGHLTQQLCMLDKEGVIRCSELDGPDVSNTEVIQIPPFPAGDHVLVIALYTPPTEEGTTCMALGTLKGSVILLELLPGRASSAYTPDSWSVSAKALNSHAAPLDAVTWSPDGRFLATAAADGSVITWERQRLFRRRQFQAQSQEGGGEGGFAIGGGGVTALWWGAEGENLLLAFGELVAVAKSAISGKREAGAGQGGEAHDEVEMNTWKAHEGGDNLTQTQQRIRTKDSIVDFALI	2.54	2.56	3.44333	1.89667	4.61667	5.54	3.85667	0.202978	0.375899	1.06369	1.19622	0.480035	0.468722	1.47409	0.24	0.25	0.193333	0.12	0.553333	0.366667	0.313333	0.127671	0.0793725	0.170098	0.12	0.172143	0.146401	0.085049
EMWEY_00000020	hypothetical protein, conserved CDS	ATGGTAGTTCATCAGGCCAAACTGCCTGGTGCAGGGCCGCCCGCGAGTTACTCCTGCGGAGTTTGGAGCCCGTCACGTCCAGGGGTTCTGTTTCTTGGAAGAACAGATGGAAATTTGGAAGTTTGGGACCTCAGAGATCAGCTGCAGAAGCCTACTACCATTAGTGCAGTGTCTGCTGTACAGTTGACATCTCTGGCCTTCCCTCAGTTGCAACAGCAGCAAGTGCCGCCGACGCACCAGCATACTCCCAGCAACGTTCGCAAATCGAGAAAGCTCACACGACAGCCTCCGCTGGGAGAGGCAATGGCGACAAGCAACGAACGCAGTCCCTCACTTGCGTATCTCGCAGCAGGTGATGCAACGGGGGCTCTGAGGGTCCTCAAACTCTTTCCCAGCTTA…	MVVHQAKLPGAGPPASYSCGVWSPSRPGVLFLGRTDGNLEVWDLRDQLQKPTTISAVSAVQLTSLAFPQLQQQQVPPTHQHTPSNVRKSRKLTRQPPLGEAMATSNERSPSLAYLAAGDATGALRVLKLFPSLTNPNTDELSHISSMLLKDDGRVEYLNEREAVLKKAAEEKNKRQTAERGSEEVEAPPEGETESLELQAMEAEYRAMEAAFLKELQQRATQENTAANPA	1.11333	2.02	2.36333	1.54333	2.92667	3.56333	2.19667	1.07156	0.843267	0.567656	0.725902	0.446132	1.37078	0.362951	0.846667	0.943333	0.666667	0.97	1.03	1.16333	1.03	0.680172	0.207926	0.33946	0.524214	0.530283	0.397157	0.425793
EMWEY_00000030	hypothtetical protein, conserved, putative CDS	ATGACCCCCGAGGAGGTGCCCCAGGGCTCCTCCCCCCACCGAGTTGTTCAGAGCTCCACTGAAGGCGGTGAGGAGTTACCTGATAAGGACTCATCTGGCTCGTTTCCCCAGCAAGGGGATGCTGCCGCTGTGGATAACCCCGAGCCACTGACAACATCACAGGACCTGGCAGAAGCCTCAGGGGATCCCCCCTCGGTCTATCTGAAAACAGCAGAAGCGAGCGGTGGAGAAGGGCAAGATGGTTTGGAAGAACAGCCTAAGGACGCAAACATGGGCAACGATGAAGAAGGTGATGCACGACTAGAGGGCAATGATCAGGAAAAGTACTCTTCTGGCGACATAAGGATCCACATCGCAAGCGGCCTCGACGGGATCATGGGCGTGTTGGTGCGGAAGCAG…	MTPEEVPQGSSPHRVVQSSTEGGEELPDKDSSGSFPQQGDAAAVDNPEPLTTSQDLAEASGDPPSVYLKTAEASGGEGQDGLEEQPKDANMGNDEEGDARLEGNDQEKYSSGDIRIHIASGLDGIMGVLVRKQNLKRMGLLEGEDSACVLSPFKSFSKRAILQEITKKGKDSDWAEHKAIIKAYPLEDVLLVRDEAGSYGANYLMPFTEIAFKAVHEAITTASAEASAARGEAESKKRQDLEMEAKKRLRDENADIPLTPRDWQSETADMTANEIEGMTIKAKRPLLKQTFLKRAEELGCIASYQPFADRVLSLKTLKDTLSVDIKQELDFGVQAVPSMRDAWSQAAGDAMNSVEIQHDSNSLTLFQLLADVPISSRIEEALQQNETVDILKDDLSQME…	0.126667	0.283333	0.343333	0.11	0.35	0.513333	0.166667	0.120554	0.160416	0.115036	0.0264575	0.160935	0.301386	0.246644	0.363333	0.486667	0.246667	0.256667	0.123333	0.56	0.38	0.17673	0.260832	0.228108	0.15308	0.180093	0.236432	0.168226
EMWEY_00000040	hypothetical protein, conserved CDS	ATGTCTGGCGAATCTCAGGAGGACTTACCGGGTGCTTTGGCTAGTACGGAATCCAGCATGCCGTGCAGTCGTAACCCCAGGGAAAAACCTGTGGATGCTAACTGCACCATGCGTGTATCTCCCCTTCTACATCCAATGGCAAAGGCGCACAACACGAACCGTGGGATGCCGTCTCCTGCCTCCGCTTCTGATGACACAACCAAAGCAGCATCAAAAGAGCAGCCTGCAACGTCATGCATGGGAGACAAGAGGTTGGCGTCAGCTCCTTCCACAGCATCTACCACAACAGCTGAAGCCACAACAAAGGTGGCAGATACGCCTTTTAGAGATCCGTCGAGTAGAAAAATCCGTGCTTCTGCCGCTATGTCGACGTTCGAGGAAACACAAAAACTCGCTGTG…	MSGESQEDLPGALASTESSMPCSRNPREKPVDANCTMRVSPLLHPMAKAHNTNRGMPSPASASDDTTKAASKEQPATSCMGDKRLASAPSTASTTTAEATTKVADTPFRDPSSRKIRASAAMSTFEETQKLAVQGDAGTTTGNSLQIASFASSLSGPCTLADLACASQRVTDRPCSPRQQQAYCNKEQVPQKGPLPLTRAIRRTAGESEEGTPCKGNPYDTSVAGLVAALGASSLRLAAAAEQGLDSSPSDAGGRIWQRSKRVPVPTSGTTATETFHSVSPSIATTKSQTFTQTRRSPITRRVLPAPKATEMNRNRRTLPPPSDTSRRSKLQESPVQTPSQPPATKELLRAGRRSDTIHRKQVANHHYDVDPIFLHTLANGSKNNQTPGIAAQESEMWP…	0.01	0.0666667	0.0666667	0.0666667	0.156667	0.6	0.373333	0.0173205	0.0832666	0.0550757	0.0208167	0.0585947	0.01	0.0416333	0.0933333	0.176667	0.336667	0.233333	0.7	1.34667	1.73	0.0378594	0.0152753	0.0873689	0.175024	0.0818535	0.491664	0.278747
EMWEY_00000050	hypothetical protein, conserved CDS	ATGACATTTGTTGTTCCTGTCATTGCCACAAAGGCAGCTAATGCCTACAAGACGATTTTCTTCCAGCGTCAGAAAGGACATAAGAAGTCCAAGCTTCCCATATTTTGCATACTGGCTGTGACAGCCTTCAGCATTTCATCAGCTCGCGATGTAAACGGTTTTACAATATTGGACGCCTCACTTACAGGCGCCGGGGGAGGAGCAGCAAACGATCCGCAACAGCCTTACCCGCTGCTGCAAGACAGGCTGAGGAAGGCCCTTACTGAAAAATATCATGAAAATGCAGAAAGTATCTTTGTGAGTGAAGGGGTGAACACTAGAGAAGAAGAAGAAAGTAATGACTCTGATGACATTGACGAGGCTATGCCCCCTCTTTCAACGACTGTGGACAAATTCGAC…	MTFVVPVIATKAANAYKTIFFQRQKGHKKSKLPIFCILAVTAFSISSARDVNGFTILDASLTGAGGGAANDPQQPYPLLQDRLRKALTEKYHENAESIFVSEGVNTREEEESNDSDDIDEAMPPLSTTVDKFDEAMNRACSPSIKNSLFDNLGQPVTEAVNLMDRWMNSVLGAMTTLESDSTPLYEYLSGTGSLTAVIKGSCLFGLSILAVLMYQKKGVQGAKQAYCQAYAFTDELLRGSPSLGTNVTQVDEPQSDEFEGLLPLIESVESLALLVDGDNPNNIVELSKKAATNALDVVPMAGEMTRATKYLSDACASLSAKTSLSGSFHKSVWCDIRKRESGSSGLISTEEKMSTSAQKIIQINPKKYVETIFSKVTLPALNIEATLPTENVKELFFTV…	0.103333	0.126667	0.03	0.08	0.0366667	0.3	0.276667	0.100167	0.0665833	0.0519615	0.072111	0.0635085	0.115326	0.193477	0.0366667	0.123333	0.12	0.153333	0.273333	0.226667	0.433333	0.0321455	0.0832666	0.03	0.061101	0.18037	0.124231	0.170978
EMWEY_00000060	hypothetical protein, conserved CDS	ATGCGGGAGAACGATAGTTCCTCATGTCAGCAAAGCAAGGCGTCTGCAGCTTCGAGAACACATTCTGACACATCTGGCGACAAAAACAGTTCAGGTTCGATAACGCATTCTGACACACCTGGTGACACGAATAATTCCTTGCTGCTGTCCAAGTCCACTTCCCCGGTGGGCTCCCCAGTTGACCCGCTGGAGGGCACAGACTCAGCAGAATGCTTGGTATCAGCAAGCAAATGCAATCTAAAGACGACGGCGATCAACTGCGAGTCGCAAGTCATTCGTGTCAGCAACGGCCCCTGTGAGGCAGAAGACGAATCCCATACTCCGTTTGACAAGAGACGGTCTTACCTTCAAATATCCCGTCGTCTTCAGAAAATTCGTGTCTTGCCCGCCTTGATCGCC…	MRENDSSSCQQSKASAASRTHSDTSGDKNSSGSITHSDTPGDTNNSLLLSKSTSPVGSPVDPLEGTDSAECLVSASKCNLKTTAINCESQVIRVSNGPCEAEDESHTPFDKRRSYLQISRRLQKIRVLPALIACFSSLVVTSAVCGAEIAIRAVDISSSVALLCSSVLACLLASFAAHRRSHALLVGLVMLEILFTLYSIAFASVGIVNVGLLRKRREKLQEDDVMQAEQRENALRITRNMLIEQAVFTCLYFLIAAAHCCAAASANHLRAAVRPFDSRLRRKRQRARAMKKLNVLPPREQEEIEETGDQRTPAGGSSKGLGLLHCNSVTQAEAASKDSSESGEFGEGNDRHSVEDSGSNNLTTSSSSYTPTGSNSSQMAEEESAKTVEAGDVS	0.163333	0.106667	0.05	0.0233333	0.0533333	0.03	0	0.148436	0.0378594	0.043589	0.0404145	0.0503322	0.0519615	0	0.146667	0.446667	0.0766667	0	0.02	0.173333	0.183333	0.254034	0.0960902	0.070946	0	0.034641	0.0351188	0.0950438
EMWEY_00000070	hypothetical protein, conserved CDS	ATGGTTCCTTCTTCTCCCCTAGAGGCTCGCAGACGGCTCGAATCCCTTGAAACGCAGATGAGGCAACAAATCCGGGAGTTACAAGAGCATAGAGTGCTGGTGGCGCTGGCCAAGCTGTATAATGCAGAAGGGATGGTTGCCAAAGCTGAGCTGCTGCTCGGTTCTTATGGTAGCTTGTGCAGCGACAACACCTACTGGAAGATTAACATGGGGCACATTCTTTTCATGCAGAAAAAGTATGACAAGTGCCTCTCGTTGTACGAGGATTCCGTACGTAAGGACGTACCAGGACACACGCTGGAACGGTGGGAGGTTGTTGCTTTGTCGAATGCATTGGTTGCCAACATCCTCCTGGGACACCTCGACCGGGCTCAGCAACTCCTCAATCTCTTGAACGCG…	MVPSSPLEARRRLESLETQMRQQIRELQEHRVLVALAKLYNAEGMVAKAELLLGSYGSLCSDNTYWKINMGHILFMQKKYDKCLSLYEDSVRKDVPGHTLERWEVVALSNALVANILLGHLDRAQQLLNLLNASEQPDSRSAPFTSGCSTSIPHCSVVKLIVGTLYCAEKAYEYGLRTVLESLDPIEKVLNAETWGYCKACIGSLLTDVALGNFVLDYQLKRTISAVLLRIENKAINLPVRRGSTHLQARRVPLGDG	0	0	0.04	0.0166667	0.24	0	0.16	0	0	0.069282	0.0288675	0.21166	0	0.277128	0.0633333	0	0.06	0.07	0	0.193333	0.09	0.109697	0	0.0655744	0.121244	0	0.292632	0.043589
EMWEY_00000080	hypothetical protein, conserved CDS	ATGCAATTTCCGACGACTTCCGAAGTTTCGCAGAGCCCGCAGGCGTCATTTTTAACGCCCACAAGCGGATCAGGCCTGAAGCACCGCATTCGAGAGCTTGAATGCATAATTGACTCCGAACTCAAAACGCTTCAGCGCCAGGTACAACAGCTGAAGTCGCAGAAAATTGTCCAAACTGGCCGAACAGAAGAAGTTGTGCAAGAAGCGAAGGAGGAAATTTTGGCCGCCCTGCAACACTCAAAAAGCGAGCTGAAGCAGTTTTTCCTCCAGCAAAGAACCGAAAACCAGCGACTTCATGAGATGATACGGGCTCTGCGAAACGAAAATTTCGCCTTGCAACAGAGCCACCTAGCTCTCCAACGCAGACTCCAAACGGCTGAAGTGGATTTGGGCCAGTAA	MQFPTTSEVSQSPQASFLTPTSGSGLKHRIRELECIIDSELKTLQRQVQQLKSQKIVQTGRTEEVVQEAKEEILAALQHSKSELKQFFLQQRTENQRLHEMIRALRNENFALQQSHLALQRRLQTAEVDLGQ	0.116667	0.08	0.0766667	0.436667	1.07	0.786667	0.55	0.202073	0.138564	0.132791	0.202073	0.425323	0.496421	0.429302	0.13	0.25	0.47	0.533333	0.946667	1.11	1.41	0.225167	0.131149	0.413884	0.164418	0.327159	0.194679	0.204206
EMWEY_00000090	hypothetical protein, conserved CDS	ATGGGATACACCAACAAGTCATCCACCAGGAACGACCATGCCGCCGACGGTGAGCGGAAGTTTACGTCGTTTTTTCACAACTTCTTTCTCGTAGGAAGGAGTTGGTGTAAGCGCCTCTTTTTATTCAATGGCAATACAAGGCGCTACGATAGCTGGAGCAGCAGCGGAAGTGGAAGCACTCTCGAAATAGGCGAAACAGAAATCAAGGAAAAGTACTACGCTTTAGAGCCGTTTGAGGCACCATGGCCAACACGGCATCAACATGCGCGTTTTTGGATTCGGGTTGCCCCCAGGCTTGTGGAGCAGCTAGTTACATCCAGCCTTCTTGTTAAGCGTTACGCTGCAGCCGAAAAGCAACTGTTACCGGTACACCTGGCCAACGCTGCCTTCAGGGACTTA…	MGYTNKSSTRNDHAADGERKFTSFFHNFFLVGRSWCKRLFLFNGNTRRYDSWSSSGSGSTLEIGETEIKEKYYALEPFEAPWPTRHQHARFWIRVAPRLVEQLVTSSLLVKRYAAAEKQLLPVHLANAAFRDLETLVVRHIGAIEDRDTRRRSRGQTNRKASKENKQTLEEWLKELKSSPVPAVDAKVSNPLNRVDEDTQKGFEETGDEENFVFEQQASQDSLWSVDSVAAAGDDAAAIAPQTLAFRKLERAAHLSKQFSQANVEDLQHLKTITRALEWTVVEVFEKMSAIRSAAAEESIWQESAAPASDNQKLLHDFAVHLNKRKRQMALLQPVRQKLLLKLLALRFLTDTPQQREKREKEKKKQVAELFGEESSILFFAADA	0.0133333	0.0566667	0.15	0.226667	0.333333	0.456667	0.41	0.023094	0.0493288	0.0754983	0.0378594	0.15695	0.141539	0.455302	0	0	0.0433333	0.03	0.0666667	0.17	0.21	0	0	0.0750555	0.0519615	0.11547	0.043589	0.0754983
EMWEY_00000100	hypothetical protein, conserved CDS	ATGGAACAACGTAGTTCTTGTTCTGTCAAGGCTCATGATAGTCAAGTTGTGCCCAGCCCACATGACTCAGAATCCGAAGAATGCAAACGTCCGGATACTGAGGAGCAGTGCGAATTTGTTAGATGTCATCGAATGGTGGCTGAAGACGAAGAGCCACTATTTGGACCGCTGCGCCTTAAGGACGGTCTCTTCTGTTCCTTGCGTTCGATCGCCGTCGGGAAGGAATTCCTAAAAACTCATAAAATTTCCCACATTGTAGCTATTGATGACGGCCCTCAACAGCCGTATAACGACTTGCAAGGGGTTGTGGAGACGGATGAGTCAACGCCGACGGTCCCACCCCGCCGTCTCAAATTTCAGTGGGAACAGAAGGGCAGGTCGATTGACCCGGCCAGTGTG…	MEQRSSCSVKAHDSQVVPSPHDSESEECKRPDTEEQCEFVRCHRMVAEDEEPLFGPLRLKDGLFCSLRSIAVGKEFLKTHKISHIVAIDDGPQQPYNDLQGVVETDESTPTVPPRRLKFQWEQKGRSIDPASVKQKLKDLATAVAFIDEAIEQGGSCLLHSSKELGTAAAAATVYFVVK	0	0.11	0.0733333	0.156667	1.25	0.613333	0	0	0.190526	0.127017	0.16563	0.435546	0.696156	0	0	0	0.0533333	0.116667	0.966667	0.16	0.23	0	0	0.092376	0.132035	0.330202	0.147309	0.209523
EMWEY_00000110	hypothetical protein, conserved CDS	ATGCAACCTCATACTCAGCACCTACGCGCCTCCTTAGGGCGTCCTAGTCATCTAGGTCGCCATGCGAAAAGCGCAGGAGCATCATCGGCGGTGGCAACGAGGTCCCACATAGTAGCCTCCGCAGAAAGGCCTCGCGAGCCCACGCCTGAAGTCTCGTTTGTTGTGACAGACACCTTCGTACACGAGGACTTTTCCGTACTCAGCAGACATTTGCGCTCTCGTGAAGAAACGCCAAACGAGATTACCGCAGTTGTGCGTTCTCCTGAGTTAAGTCTGACGTTCACAGGTTTGTCATCGGGAGACATCTTATACTTTCAGCACGACGTATTCGGCCCTCCACCAACAGCTGCAGCTGCTGAGAGGCTTCGTGGACACAGTGGGGCAGTGCAGTGCTTGCAC…	MQPHTQHLRASLGRPSHLGRHAKSAGASSAVATRSHIVASAERPREPTPEVSFVVTDTFVHEDFSVLSRHLRSREETPNEITAVVRSPELSLTFTGLSSGDILYFQHDVFGPPPTAAAAERLRGHSGAVQCLHFALNTQPEAFPGLSAAGTAAEDRDVGGQWLLSGSADRTIRIWSISGKHVECIRTIGGHGGTIVSLALCMPYLISSSTDGSLSFFVVDVSSRKEPTFSLVQKLQSGSAHTSTVKGMAVLAYSWFESVTAKWAGDKVRVCASSTDGWLFLLEGGGSGAVQEFAEFNAKGTRPPRWCREVFTIYRKMQVHSLCTRIVYALPLESVVVTAGSDTGIAVVDPYLGEVWWKQANPQGVSFSALAWDAKQSLLLAGDDSGTLSYFNIYSKEIV…	0	0	0	0	0	0.0233333	0	0	0	0	0	0	0.0404145	0	0	0	0	0	0	0.0433333	0.03	0	0	0	0	0	0.0750555	0.0519615
EMWEY_00000120	hypothetical protein, conserved CDS	ATGGAGGCGAGAGAAAGCGAGGAAGCAAATGATAGCGCTAATCATGAACTAGGCTCTGAAGGGTCTGGGCAAAATTCCGCCGGAGTAGGAGCCAAGCCACCTGGGACGACCATCACCGATCTGGAACAAGCGAAACTAGCTGCGAAAACGAGCAGCGGATCTGTAGAGCGGCACAGGGAAAGTGGGCAAGGCAGTGTTTCCGAAGACCCCACCAAGCATTCCGTTAGTAGTCAACAAGTGAATGGGCAAGAACGAAGTGTAGCTGCAGTAGGCACAACAGATCCACATAAGGAGATGCTGAACAACACCACACAACGGTTAGACGCACAGGCAGCAATTGACTCAGTGGAGACCGCAGAGAAACACACAGTGGAGGCTGAAGTTCTAGCGAAGCGAACA…	MEARESEEANDSANHELGSEGSGQNSAGVGAKPPGTTITDLEQAKLAAKTSSGSVERHRESGQGSVSEDPTKHSVSSQQVNGQERSVAAVGTTDPHKEMLNNTTQRLDAQAAIDSVETAEKHTVEAEVLAKRTQTISNEFSSTPTLEPTWKRMPDCEETAVGPISSATGTMATNGGSTPVALPSGRAATLLSTAVETEAPAMETRKSLPEKDFNGGSRHSDPSSKTSPTAEQRNPPTVKSKGVHTPNDVLNASPPYEEEEDDLPTFADEESIALYGEIRDKQRLLSRQGTELGQKAERVVLMRQHLQQLKAEADHLENLVAAKEAHIKSDKHMEEVAVRQSSKLKTEVQQQQQQQHHLQSRLTALQVGVAKGQEQMDCFKLRMKWNEEELSQWRSAAHQ…	0.903333	0.58	0.556667	1.06333	0.89	1.21667	1.42	0.051316	0.01	0.0472582	0.16563	0.08544	0.0665833	0.112694	0.326667	0.416667	0.406667	0.37	0.503333	1.11667	1.28	0.158219	0.179258	0.110151	0.150997	0.12897	0.0680686	0.147986
EMWEY_00000130	hypothetical protein, conserved CDS	ATGGGGGATAGATATTTTCGGGTGAAGCAAGAGGCTGAAGTACGCAGTGGACGGAGCAGCCCTCAAGAGGTCGACAAATCCTTGGCGACCGATGATTCTGATGGCGACGACAGAAATGAACTGAGCTGGGCTCCTGCTGTCTGCGGTGGCTTTTTTGGTGGACTCGTCGGTATGACGCTTGCGTGTGACGCCTGCGACTCCCGCCATCTACGTTTGCGCTTGACGGCAGCACGTGCGGCAGGAACAGTCACTAAACATAAGCCCGAAGAGAGCTCGGAGCACTGGCTCATCCTGGGTTTTCCTGATGGCGCAGTTGCATGCGTAGAACACGGCATTGTCCGCCAAACATGCCGGGTGTCGAGGGGCCCAATCAAGAGCCTGGTGGGGACAAGGATTCTA…	MGDRYFRVKQEAEVRSGRSSPQEVDKSLATDDSDGDDRNELSWAPAVCGGFFGGLVGMTLACDACDSRHLRLRLTAARAAGTVTKHKPEESSEHWLILGFPDGAVACVEHGIVRQTCRVSRGPIKSLVGTRILGVPSAVPRMDQRCFPGAAGRAGEVAWAAICSSGEVAFLLLPADIATEDFAMTVVKRFFLASWLAGNTPTVMQITKPMSMPAQGCTSSTRLRLPEGNGCWVEEGPQIWRTLQPHDDKQTGHSEAPFGVFALGFGTTVFDTPLSGIAFFAPRVDGDGASCHPQVNLAEGKNL	0	0	0.0933333	0.03	0.0166667	0.21	0	0	0	0.161658	0.0519615	0.0288675	0.185203	0	0.06	0.19	0.166667	0.16	0.546667	0.306667	0.29	0.103923	0.147986	0.288675	0.087178	0.427356	0.223681	0.175214
EMWEY_00000140	hypothetical protein, conserved CDS	ATGCAGCAGCAAGCTACGAAAGCAAGGGAATGCGCATCTCAGCTGAACGAGGCCATAGATGCTTCAGCTCCAGAGATGTCCGTACCATCCAGTGCCGACGCTGTAAAAGACTTGGAAAGTGCACTGAAGAAGACGAGTACATCAGGCGTCCCTGGAGGCGATCATGGCGCAGCACCCTCAGCAGGAGGAACCAATCCTACGGACTCAGGGGCCAAAAGAGCCCTTGATAAAATGATGGGGGGGAAACTGCACACCGAAAACGCCTTCACCTCACTTGAATTTAAAGCCGACAAGTGGGAGGCGTGGATGGAAACTGTTGCTCCAGAGGCGATGACAGACGCACAGGCAACGAAGTTTGCCGCATATCAAGAGCAGCTAAGGGCCATTAAAGAGAAGCAG…	MQQQATKARECASQLNEAIDASAPEMSVPSSADAVKDLESALKKTSTSGVPGGDHGAAPSAGGTNPTDSGAKRALDKMMGGKLHTENAFTSLEFKADKWEAWMETVAPEAMTDAQATKFAAYQEQLRAIKEKQETVRAKLQGELKKMRNELTATAAQLRADLQNLTDWKLVYEEELLLNELASARLTETITQETTWRKTGAELRARLEESRSDVQKATREVQKQQCACWLLEDERTAAQREQKDKAAALTAALGAGHVPSEVLAVVSKRLDDASAPQEVQEQGISTETGEEPEKALRRECAALSCRLDMVIDSLRAELGTGSEGPVCKLLEASRDNVYAQRRLVLASEAAEAEQQKLACIKARLELSQKEEVALRLQLEASSEACEEAQRDVDLLLRVK…	0.353333	0.346667	0.0866667	0.08	0.42	0.89	0.413333	0.0862168	0.080829	0.0757188	0.0916515	0.14	0.08	0.244199	1.06	0.873333	0.626667	0.553333	1.26333	1.36333	1.06	0.217025	0.150111	0.179536	0.181475	0.357957	0.240069	0.13
EMWEY_00000150	hypothetical protein CDS	ATGTCTTCAGCTTCCAAAAATGGAGTGCACTTACTTATGGCCGTTAAGACTCACGCATGCGCAGTTGTACACTTGGCTGTTGACCCTACAGGGCAGCGGTTGGCAGTGCTGGGTGACGACGGCATTTTGTTACTTCTGAAACTTTTCCAATGCCATTCGCGAGATATTAAAACAACAGCAGAGGGATATATAAAGGATACAGAGGGTCCCCAGTGTGTGGAAGGCAAATGGCAGGCAGAACCCATAGGGTTCACTACTACTCCCGAACCTTTAACGCGGCTCGTCTGGGAGCATCCGCTACTTCTGCTCGGTCAAGTTGGGGATGCAGCAATATTGGCATTAACTGGATTGGAACAATTAAGCACTCAACCTGGTAAAAACGGTGCTGTCGAAAGCGGC…	MSSASKNGVHLLMAVKTHACAVVHLAVDPTGQRLAVLGDDGILLLLKLFQCHSRDIKTTAEGYIKDTEGPQCVEGKWQAEPIGFTTTPEPLTRLVWEHPLLLLGQVGDAAILALTGLEQLSTQPGKNGAVESGNLGLMGGTKALGVGQKASVSGIDGNGPGSDDMSSDYTGDEAAQEDDSDSAEREARTCVRPPESESAVSVAEDPLDLTQVLIFRRIDVKVPTSVLRSLIPQGRDPHEHEEINGSDSEGDAASDHDTSSVASREAQPRTASSNGSLVEQSAAADETRRALAAAMKQQQRRRAAAAAAAAAASRLTAMTIAGLEWLEALSTAGTSGPSVFTPAASITARPLVSLFTVLQQLNNEKSENESTSGPHVAQLVVVPQRHLLLVGTSDGRVIM…	45.3633	98.1467	72.38	38.4733	25.7233	19.38	20.9633	1.24649	1.36255	3.58547	4.85661	1.32538	1.57162	8.49226	41.1233	73.4767	50.6867	18.87	16.1767	13.7767	10.76	7.50267	5.6689	0.873232	0.936162	0.585263	0.919203	0.51264
EMWEY_00000160	WD domain-containing protein, putative CDS	ATGAACAAGCCAAATTCGGTGCGCTGCCCCTTGGTAACAACGCATATTGGAGGTCAGGATATTGCAAGGCAGCAGGTACTGATTGTGGATAGCGAGACGCTGGCATGTGTCACGAACACACAAGTACTCTTGTACAATGTCCACAATTTTCCACCGGTTTGTGAGGGAAATATCAGTCCTCCGCCAGAAGGAAGTTGTCTGGGAAACCCTTACGTGTTGCATTCTTCAAACGACTTTGAGGATGATGGCGGAGTGTCTGCAGTCGCAGTAGACAACGATTACGGGCTCATCGCCGTCTGCGGCAGGAGCATCGGCAAACCTGCAAGCATTTATGTGTACTCCATAAGGACGTTGGAACGAATGCGGCAATGCAAGGCCTTTAGCGAGCGTGGCTTCTCC…	MNKPNSVRCPLVTTHIGGQDIARQQVLIVDSETLACVTNTQVLLYNVHNFPPVCEGNISPPPEGSCLGNPYVLHSSNDFEDDGGVSAVAVDNDYGLIAVCGRSIGKPASIYVYSIRTLERMRQCKAFSERGFSVATFRGKFSLADTEARSFAQNSTTAKCHGDEALPEESDSTQQSIREHDMDNDISGAESPSEELAAGGYPRDNTVEEELYDPKQVPLLAAVGWEGDGGESASLSCCYLTLWNISTGRPFLRLKTPALQVISLEGSSVVNSEASHGQQQETQSESTQLNRDTVTCHQGAINSMFRDPKNTDHVVSAGDDGQMKWWAVHDVLEAANYITEEPIISISVVKVFTMPSRMSIKRVLPHRAFTELSDMKSSVRSQPLNRDSASPFWVIVSGC…	0.106667	0.24	0.726667	0.686667	1.00333	1.06333	0.966667	0.0971253	0.0264575	0.261024	0.43501	0.266333	0.122202	0.578389	0.32	0.45	1.01333	0.796667	0.703333	1.19333	1.39333	0.072111	0.173494	0.459384	0.104083	0.0152753	0.434089	0.145717
EMWEY_00000170	Dynein heavy chain 3, axonemal, related CDS	ATGGCAGCTGTCATGACCGTCATGGAGAAACCGCCTTCGTGGTCTCAGGCAAAAGTAGAGCTCAATGATCCCAGCTTCCTGACAAGAGTTAAAAACTTCGACAAAGATTCAATAACGAATGCAACTTTGAAAAAGATCGAGAAATTCACAAAAGACCCTTCCTTTGCACCCCCAAACGTGCAGAAGGTGTCTCGTGCTGCTGGGGCCTTGTGCTTGTGGGTTCATGCAATGCAAATGTACGCGGAGGTTTACCGGGAAGTGGAACCAAAACGTCTAAAGCTACGCCTTGCTGAAGAGGAGCTCGAAAAGAAGCAGAGTGACCTACGCCTCGCTCGCAAAAGCCTAGAGGACATACAAAGTAGGCTTGAGGAACTGAATAATCAATACGACGAGAGCCTT…	MAAVMTVMEKPPSWSQAKVELNDPSFLTRVKNFDKDSITNATLKKIEKFTKDPSFAPPNVQKVSRAAGALCLWVHAMQMYAEVYREVEPKRLKLRLAEEELEKKQSDLRLARKSLEDIQSRLEELNNQYDESLRNKSELNSSAEELRVKLERAESLITGLADERDRWELSLESYKDKLGNIPGDALLGSAFMSYAGPFTSTYRSHLVKDLWMSKLQDSSIPCSADFDFTDFFVTPVDVRQWQLDGLPTDPFSAENGVLITKASKWPLIIDPQNQANRWIRKLKSSQITVVDPESKSLLRILHLSVQTGRCVLLERLQTQIDPSLEPIITKNVVDVNGKRFISIGEQLVPLDDSFSLWMTTKIGNPLFPPEIEAEVTLINFVIMQDGLTEQLLGIVVMKE…	3.26333	2.56667	1.52667	0.823333	1.72667	2.34667	1.97667	0.524436	0.653784	0.0404145	0.370045	0.165025	0.145717	0.724178	2.94	2.37	1.52	1.31667	2.52667	2.86667	2.63667	1.43931	0.313209	0.17088	0.333067	0.213854	0.374477	0.37072
EMWEY_00000180	hypothetical protein CDS	ATGCGCGATATGTCAAAAGTTGTCCAAGGTTTATACCAAGCTGACCATCGGAGCATTGAGGACAGGGATATCTTGCTGAAGCTATGGTATCATGAGTGCCAACGCGTGTATCAAGATCGCTTGGCATCTGCCTTGGATGTAGACCAATTTATAGAGATATTGGACGGAATTCTTGAGAAAAACTTCCAGATGAGGACAAAGGATTTGACGAAGGAACGTGGCATTCTATTTAGCCACTTGCGAGGTCACATGCTGCTAGTGGGTATAGGAGGTAGTGGAAGAAAATCGCTGGCCACATTTGCTACGAAACTACTCAAGCTAAACCTCTGGCGAATCCGAGTGACGAAGAATTTTACAGTTCGGGACTTTCAGGAGGAATTAAAACAACACATTGTGAAA…	MRDMSKVVQGLYQADHRSIEDRDILLKLWYHECQRVYQDRLASALDVDQFIEILDGILEKNFQMRTKDLTKERGILFSHLRGHMLLVGIGGSGRKSLATFATKLLKLNLWRIRVTKNFTVRDFQEELKQHIVKAGRDGVRSSLLLTDKDLKTDAFSDCLNSLLGSGQIPGMLDADSLGMLLKDLQPAAEAAKVSQQPDAMYEFFLARVRENLRVLLCVSPIGSTMRDYCRMFPAFINETTIDWFFTWPREALEEVAATFLESADMEANARESVARASSYVHMDAIEEAEIFRKEAKRTSFITPTKFLRLVRAKKDGVHEKIDKLSSGLGKLVEAREQVEAMNEELEAKKEDVARKQRECDELMVVIVEKRTLADEQMKQVEADSARIQTEEMETKILSD…	2.01	1.57667	1.21667	1.01333	1.46333	1.75667	1.18667	0.441928	0.172143	0.104083	0.170392	0.255408	0.120554	0.273922	1.43	2.20667	2	1.42667	2.32333	2.08	2.07	1.04096	0.176163	0.208087	0.776938	0.266333	0.141774	0.371618
EMWEY_00000190	hypothetical protein CDS	ATGGAGCAAACGCCGATAGACACATTGGGGCCAACGATTGAAGTGTTGGCCCACTTTCGTTTGCAGGGTATTAAGGAGTTTTTCGTGCGGGACGTCTGGAAGGACTGTCAAGCAGTTTCAGAATACGTGAACCGGTTTCAGTCTGCAAAAAGAGCGATTGCTGGTATCATGGAGGCCGCAACCCGCGTGCGCCTCATTTGTGTCGACAAAAAGAATACCAGGGAACTTGACGGTTTCCTCTGTCAACAAGCTGAGGTCCAGAAGGATGCGCTAAACTCTCTACAGGACCATTACAACGAAATAGTTGGCAATATTCTTAACATCCAAGAGGTATGCCAAAGGGGAAATTCTCTTTGCGCTGAGACGACGCAGTTGAGATCACTGCAGGTACCAATTCTG…	MEQTPIDTLGPTIEVLAHFRLQGIKEFFVRDVWKDCQAVSEYVNRFQSAKRAIAGIMEAATRVRLICVDKKNTRELDGFLCQQAEVQKDALNSLQDHYNEIVGNILNIQEVCQRGNSLCAETTQLRSLQVPILSLPSLSPDSRTVDVLLYGQTKQLAAHSRLQLFKEQNKDVQREWTAFVDKMDLEWREALRKIARISLQVNRNSQTKRKDEEELATALYPKESKRNAVDAYPLLRIFAVLCLEEDGNGSRMTFDPSPDKLKSALEGICSDAILTLSHLPKLCQSLEIRDAQPSSSEEEFSTEANSWYTSLATDDECEKLASQTIICFLETDFTQLKQSLLEQCQMKRTCFTAYLHESARKEQHAVFDFIDFKVSEEETANLEKLTPAIDGFAAALEAA…	0.61	0.603333	0.28	0.32	0.493333	0.936667	0.633333	0.183576	0.213854	0.121244	0.186815	0.148436	0.225019	0.174738	0.46	0.296667	0.243333	0.246667	0.506667	0.99	0.713333	0.271846	0.0896289	0.0493288	0.120554	0.136137	0.0866025	0.192959
EMWEY_00000200	Dynein heavy chain 2, axonemal, related CDS	ATGTCTGATGACACTCTTGAAACGCGGGAGGTAACACCCGACGAGAACGTGGGGGATGGCACGACTGTCCCATCTAGCAGACTGGCAGAATGCAACAGAACGCCAGAGCCAGGTTCCCACACTTCGGCGGAGGATACGTGCTCCTCCCAGGCAGCTGAAGGGCTAGCACGGTGGCTTGTCGCTCAGATTCAGTTGCCTGGGTTCGTGGCAGACGAGGATTGGACACCCAAGCACACGTCGGAATTCGCAAGGTTTTGCACTGACGAAAACCGCACGCAGTGGTTTCTGTGGATGAGCAAACCTCCCTTCGGCGGGACAACACATATCAGGGAAGAAGCTGAGTCTGTGATGGAAAAGGGGGGATCTGCAAGGCTATCGTTTAGCGATGATCTTCCTGCA…	MSDDTLETREVTPDENVGDGTTVPSSRLAECNRTPEPGSHTSAEDTCSSQAAEGLARWLVAQIQLPGFVADEDWTPKHTSEFARFCTDENRTQWFLWMSKPPFGGTTHIREEAESVMEKGGSARLSFSDDLPAHCIGPMLQQTSLEERIGRGLVFIVKRNSLVTLRNAEEQLLCLSFHGDVLTRLAAIIRGVHIPVLGDNNAWPQSFKRELLRRLTNYVGRMTDIVHRAQGCAKLALPLEDLGDTAGCLRDRDRVQRLEALVVCWTRQVKEILALQDGPEGAVDSGHLGEIQRWTEHAQNLASLLDQFREESLNSVLKILNAAKSPYVKPFQVAQREVAAAAHLADENLKFLEVLREPCQALREAESTQIPQVATRLLMAVRIVATHSKYYTTPERIGG…	0.0866667	0.0133333	0.01	0.0266667	0.0533333	0.09	0.0833333	0.0450925	0.023094	0.0173205	0.0251661	0.0404145	0.05	0.0802081	0.16	0.186667	0.0433333	0.13	0.243333	0.276667	0.173333	0.0264575	0.0288675	0.0450925	0.0458258	0.172143	0.20306	0.102632
EMWEY_00000210	hypothetical protein CDS	ATGCCACAAGGAGCTCATGGGTGGGGAGGAGGCAGTACTTCAGTCGTTGGCAGGTACGGCAAGAAAAACGCCACGTACGCGTTGACTACTTTGTATTTAGTGCTGCTAGTATGCTTCCTACGCTTACCGTGTAAAGCCGTAGCGGAACTCCGTTCAAGCAGTGATGTTGGCAAAGACTTTCCCGCGAGTCCACAGCAGCAGGCGTTGTACTCTACACTGCCAGCGGTGGGGAGTAGATGGCAAGAGCCGGTTTCAACCGAACATAAGGCCCCGAAATCGACCCCGTTGCATCTCCAACCCGGGCCAGAGCGGAAACCCGGTGAAGCAGAACGCAATATTTCTAATGACGAAGGCAAAACAAATGACGACAAACAGAAGGCTGAACTATTCGTAAGAGCA…	MPQGAHGWGGGSTSVVGRYGKKNATYALTTLYLVLLVCFLRLPCKAVAELRSSSDVGKDFPASPQQQALYSTLPAVGSRWQEPVSTEHKAPKSTPLHLQPGPERKPGEAERNISNDEGKTNDDKQKAELFVRARQIQFYPEGTKWVELKIEVLGSDGKINKQYNGGIAASLILANSDKTPTKSQKEPLTNRKGITSDRAVSIASSVATDGVAILRFSPPTDGTYRFSITCGGCNHKLNTGKHYFSAGTNAVLKVVSQPSGASSGALLEYQPAVQLEDRYGRPLHVKNTVVASILPIDPHQSERVPLASWTLETDEHGYAKATEIRVTKAGQHVIQFVTTLWNDTRLEVSSDSFEVVPGPATAAVFSLNPPSRVLLREPFSVVAFLVDSYGNETTTPPEL…	9.85333	8.48667	6.79	5.62667	7.73333	8.01333	8.90333	0.94659	1.49055	1.03595	2.20001	0.872143	0.761402	2.22599	8.62	6.67333	7.22	5.8	7.16333	8.68	7.87333	2.59	1.42423	0.675056	0.745453	1.31584	0.455082	0.643454
EMWEY_00000220	hypothetical protein, conserved CDS	ATGCCATCCCGTGAGTTTTGGGGACAGCTGAGGATATCACTGAAGGCTGAGGACTGGGGCTTTGGAGCTCCTCAGAAACCCGTCTCGGTGGAAGTTAGGAAGATCACCCTACTTGATCCTTTGCGAGGACTGGCTCGAGAAGACGGTGCGAAGTACCTGAGAGTTGAGCCGACCCGCCTACTATTTTCTGTAGAAAATGCGGCAACCCCCCAAATCTTTTATGTCCTGCCGTGGAGTCCTGGTGTGATTGTTGGGAGTGAAGGCTTGTCTCAGCCTCAGTCTTCAGTACACCTTGGTGCTTTTTCTATCGAGCTTGAAGCGATTTCTGAGGACCCGGCTTGGTCGTCGAGCGCTGTAGTGTTTGATCTCCCTTCTCCCGCACTTGCACCGGGAATAAGC…	MPSREFWGQLRISLKAEDWGFGAPQKPVSVEVRKITLLDPLRGLAREDGAKYLRVEPTRLLFSVENAATPQIFYVLPWSPGVIVGSEGLSQPQSSVHLGAFSIELEAISEDPAWSSSAVVFDLPSPALAPGISLGTLPGLNDLTVYVKDGDTNEILTGFPQQQLVREGEAIAYTLRLSACPLENEEIAVRIHGDRSGGYSVQPELLQFTASNWQEEQTVSLTIDQDDIAPSGDELSLEGSTVGNVIRTLVLRHEVSSSEDSVWRMRGGKDVAFSVWDDDIAGVEWAANASNLIQSENFTLAFRLRSQPVAEVALQLQCEGTQIVAQLDRNETLLVDTPQLGKVTVQPAKWQTEHEFLLRLKAIEETPEGVVTQNGENGAIFHTSCSLKAVSDDPNYDTA…	16.2567	12.9133	11.0733	12.9367	18.4033	21.27	18.3733	1.67157	0.791349	1.2365	3.08571	0.722795	1.63404	3.0354	10.3767	11.0533	9.8	8.15	10.8333	13.4767	12.2633	2.87518	0.692411	1.04446	2.06216	0.655006	0.438216	1.37246
EMWEY_00000230	hypothetical protein CDS	ATGATGAATGCCAGGGGATTGTTGAAACACCACAAAAGACGTTTCTCCTCAGATGCGGGAGCTTTAGCAGGGTTGATGAGGAAAAGTTCAGCTTCTTTCACCCGAAGGTATGCACTTTCGGAGGGACGTGCAAACCAGGAACCTATTGTCCAAGGGGAGCGACGACGCCGGTGCAATGCCCAGAAGGGTCGTACTGCGCACATCATGGCCTCACAAATGTCTCTGGACAGTGCACAGCAGGATACAACTGCCCAGCGGGCTCTTCAAGCCCTCATGATGTCTCGGCACTGTGCCAACCAGGGCATTACTGCCCAGGAAATGGAGCTACTGCCACACCCTGTAGTGCGGGAAAAGTGCTGGGCGGCTTGGGTGGCACGGAGGAAGCGGAGTGCTCTCCAT…	MMNARGLLKHHKRRFSSDAGALAGLMRKSSASFTRRYALSEGRANQEPIVQGERRRRCNAQKGRTAHIMASQMSLDSAQQDTTAQRALQALMMSRHCANQGITAQEMELLPHPVVREKCWAAWVARRKRSALHVQLDIIATREALHLHLVPVQQAFFMTKYVTHSHLCNKRVSERVLPSILKFILFSFKLALPSRVTFLVAGKYCPAGTESLSRATECDAGHMCPEGSAAPVPCPRGTKQPETGKASCISCSAGEICSEGSTAGQTCQVGFTCPEGTSVNTSFPCPPGTFSDQPGSCTSCPKGFYCDEPARTAASGQCKAGYYCPAGTKWKEPTTICKHGEMCPPGSSTPQDCPPNHFCNTPKLGEPSGPCSGGFVCTSRSTSPRPTGEQNGSSCDENM…	1.43333	0.866667	0.356667	0.273333	0.453333	0.58	0.83	0.061101	0.120554	0.110151	0.104083	0.136504	0.311929	0.285132	0.58	0.333333	0.223333	0.213333	0.173333	0.34	0.266667	0.39128	0.0750555	0.090185	0.138684	0.119304	0.0953939	0.0493288
EMWEY_00000240	hypothetical protein, conserved CDS	ATGGCAGACAGGTCCTGCGTTTGCCTTTCGGGATTCCACTACCTTGAGGGAAAGGAAGATCTCAGTGACCAGGATGGCGTGGAACCTTGTCAACAAACTCTTTACGACGAATGTACGGACGATGCGGTGCGGGACTCTACAGGCGCCTGCACATCTCCGAGGGAGATTTGCGATAACCAATGTGGGCCTGCAGGTGGTACATTCAGCACAATTTCGGGTCTCTGCTCCTGTATCGGAGAAAAATCCTTGGATGAAGTCTGCGACGAAACGTGTAGGGCTGCACGCCCCCAAATGATTCTCAAGGGCTTTAAGTTGCTCATAGAGGACCCAGAAACAACGTTGGGAGACAAAGCATTTGCACTCCAAGATCTCACTACGCAGACTGGGCTTGCCACGGGC…	MADRSCVCLSGFHYLEGKEDLSDQDGVEPCQQTLYDECTDDAVRDSTGACTSPREICDNQCGPAGGTFSTISGLCSCIGEKSLDEVCDETCRAARPQMILKGFKLLIEDPETTLGDKAFALQDLTTQTGLATGSYECEDEEGCTVRMFDTTLAKMTGLVGVPQSFVDEVTERLQKYGILPELPSTGEDEGTGDTENNETTPARRLALSVDFGYFGVELDTDMKGGEQRILFIFTFKEPGVYVFGLNSDQNKIMVLRVMEPKRLCREDALLPQLRTAETLAAIAARLPTTIQTSGWLLFISVVLGILLMAVLFFFAAWTIKHQRLEKLEADPKSKYNQPDPQQTNTKTAIKEVEDLILPNQTPVWMKEPDEEREEILSTLLSLLRLRRRDLVNRMAREEK…	5.76667	1.85333	1.38667	0.45	1.26333	1	2.10333	0.107858	0.0950438	0.245017	0.163707	0.057735	0.242487	1.61742	1.91	1.37667	0.826667	0.553333	2.07667	1.83667	1.86667	1.39539	0.240901	0.271355	0.354448	0.562257	0.734325	0.219621
EMWEY_00000250	CMGC kinase, putative CDS	ATGGCGCTACAGGAGTTCACAGTTGATCTTCTCCAACAAGTCATTCCCTTCCGTTCCCCTAACCCTTTAGAGGATCCTCGCGAGCATCGCCTTCGTCTGGTCGAGAGGCTAGGGGGAGGCACATACGGAGATGTATACCGTGCGGTCGAGGAGCCAGAAGATGGAGTAGGAGGAGGAGAAACATTTGCCGTTAAATATTATGTTGATGAAACACGAACAGTCACAGAAGATGGATTGGGCTGCACAACTGTTCGCGAGCTCACATCGATTTCCTCGTTCGGAGGTCACCCGAATGTGGTTCGAATGCGTTATCTTTTCGTTGACCACCTTCCTCGTCTAGTGGAGGCAATTAACCAGCAGAGGATACAATGGGCGCGGCAGCAGCACGCTGCAGCAGAT…	MALQEFTVDLLQQVIPFRSPNPLEDPREHRLRLVERLGGGTYGDVYRAVEEPEDGVGGGETFAVKYYVDETRTVTEDGLGCTTVRELTSISSFGGHPNVVRMRYLFVDHLPRLVEAINQQRIQWARQQHAAADPENQEQLRRELQAQLSQEELKPTQVFVFAAYELCEGGDLKKLLAKKREAKPASTVSPEWGLSLRHAKLLAFQLLNGLAFLHNEKLCHRDLKPDNLMLTSEGEDAVLKIGDLGLCRNFRANAGEITPTVCTIYYRPLEVLLGRMKMNGDGAQEQGTHYGLGADIWGAGCIIAEMFRGIPLFKGTQEFEVLIRVTKILGTPTEAEWTNCTA	378.527	269.25	248.443	164.763	261.053	244.03	312.897	14.2664	40.0984	14.975	89.1488	9.55074	27.8817	18.1322	295.167	285.64	308.33	250.15	312.583	350.273	315.667	147.698	47.4843	12.4229	98.435	23.6911	25.648	30.783
EMWEY_00000260	CDP-alcohol phosphatidyltransferase domain-containing protein, putative CDS	ATGGCAGGGGCCCCAGCAGCAGGGCCGCGGGCTCGTGTAAAGAGCAGCAGCAACTACAGCCGCAGCGACAGCAGCAGCAGCAGCAGCAACTACAGCAGCAGCAGCAGCAGCAGCAGCCTGAACTACAGAAGCAGGAGCAGCAAAGACATAAGCCGAAGCAACAGCAGCAGCAGCAGCAGCAGCAGGCTTGACACCACCAACGAGCCCAAAAAATGCAGCACCACCACGAGCATCGTTAGGAGCAGCAGCAAGACCAGCAGCAGCAGCAAGAGCAGCAGCAGCAGCAGCAGCAGCAGCAGCAGCTCTCCATCAGGCTCGTCGTTTAGAGCAGCAGCAGCAGCAGCAGCAGCAACAGGTCCTACAGCAGCAGCAGCAGCAGTAGCAGCAGCAGCAGGAGAG…	MAGAPAAGPRARVKSSSNYSRSDSSSSSSNYSSSSSSSSLNYRSRSSKDISRSNSSSSSSSRLDTTNEPKKCSTTTSIVRSSSKTSSSSKSSSSSSSSSSSSPSGSSFRAAAAAAAATGPTAAAAAVAAAAGEGQKEACVSLAFLRHIPLLRVFLPDGGLGFRVDELNFLVIPGLLVLRAFCPQVFIMSIFDGLQQLPIIGGWLSAAAAAAAYNCSTFFVPQQQQQQVMLLLHQQLTIGFCVLIVSVAFCIYQSSRLLIKLMSREHLPRFIPGLCFFAATFYFSPPLGIQIICFSLLCLELIAARLRLHVHFPDLLPLSVLLLPRRRLLLALLELQRPQQPLQQHTVFAAPLWQACVPFEPSRASQQQQLQHSSRVYSNQQFTGATQQQQQQQQPQQQD…	39.84	31.0533	28.5367	20.2533	27.7267	30.69	39.3733	2.27304	1.25556	0.725006	11.5051	0.450592	0.697639	2.71342	37.1867	28.4233	27.6633	24.6133	32.2867	32.1533	41.0033	14.6709	3.38474	1.84814	9.1491	5.2268	3.83829	3.65273
EMWEY_00000270	guanylate binding protein, putative CDS	ATGCCTCAATTGGGGGCAACACACAGAAGCCAAGCGGCAGCAGCCGCCCCTAAGCTGCTGCTGCTGCGCTTCTTATGCCTGCTGCTGCTGCTGCTGCTCCCTGCTGCTGATACAGCAGCAGCAACAGCAGCAAACGCCAAATCGCAACAGAAACAGCAGCAGCAGAAACAGCAGAAACACCAGCAGAAACAACAACAGCAGCAGACACAGCAGCAGCAGCAGCAGCAGCAGCAAACAAAGACAGAAACCCCCGTCGTCAGGAGAGGGGGAAAACCCCTGCAGATTGTTCTGCCCAATGAATTACACACAGGGTTTCGTGTTAATGAGGAGGCCCTTGCGGAGCTGGAGAAGATCCCCGCCCCTATAGCTGTTATTTCTGCTCTTGGTCCAATTCATTCG…	MPQLGATHRSQAAAAAPKLLLLRFLCLLLLLLLPAADTAAATAANAKSQQKQQQQKQQKHQQKQQQQQTQQQQQQQQQTKTETPVVRRGGKPLQIVLPNELHTGFRVNEEALAELEKIPAPIAVISALGPIHSGKSFLLNSLLRGVGGATAAQQPSAAAAAGAGGAGGEEGSGFSVGYTVAPGSFGLSIYSLPIYVERKTGKQLPDAAAAAAAASAAAASAAAAAATAAAAAAASEPKSAASGSKTAAESSPSSSPPAAAATAASTAAATAAAAAAAAAESSVVNVLLLDSEGFGGPNVTRSYDQLLYSIAFFLSSHLIFTTMKMIDAQDLQLLEDLTRDANLFSLRAHASSVRELPEQQQQQQQQQQQPRTETSSALLSLLSPCCLSWVVQDFVQDLE…	295.98	144.067	144.34	62.1667	124.787	100.633	170.47	24.2944	24.2052	10.6406	32.1974	9.54202	32.502	57.0303	165.903	138.867	115.787	60.1467	115.52	116.6	95.4033	117.806	45.334	12.0531	26.1722	12.0371	10.9031	14.1677
EMWEY_00000280	hypothetical protein, conserved CDS	ATGACGAACTCAGGGAGATGTTGGGGGGAGGAGGATCAGGAGAGATGTTACAGGAATCTAGCAGAGAAGCAAAGCCGAGGGAAGACGGGCCTCGGCTTTGGCGGCGGAGGGAGTAGCAGCAGCAGCAGCAGCAGCAGCAGCAGCAGCAGCAGGAACTCGTTGTCTTCTATGTTTCAACAACAGGAAAAGGCTGAAGTCACGACGGGAACTTCGCGGCGACCGCAGACGGCTGAGGAAGGGCGTCTGCGTAAGATAAAGACAGTTATAGATGAGGAAGCAGCAGAAGCAGCAAAAGGGAAAGCAACATGGAGAGACGACTTTGCTGCTGCGGCAGCTGGCAGCATGCGAGCAGCAGCAATCGCGTTAGTAGAAGAAGATGATGAATTCTCTTTTGCTGAT…	MTNSGRCWGEEDQERCYRNLAEKQSRGKTGLGFGGGGSSSSSSSSSSSSSRNSLSSMFQQQEKAEVTTGTSRRPQTAEEGRLRKIKTVIDEEAAEAAKGKATWRDDFAAAAAGSMRAAAIALVEEDDEFSFADFIDKHRQAKKTAVAAGEEASHLDAIFGSGPVEHKTVLEERPPSPPRVRLSSRSRSRSRSRRRSSSRSSRNSRSRSSSNNRQMSSKQQQQQQQHSHNGKSSSNSNEKQQQSPSGRREAKNPRAAAAAAAAAGGGGGLQVMLLSAEAMLSESQLQEQQPAAAAAVPKWKLKLLQRQQQQRQQQQQQQ	11.9667	3.66	2.52333	1.19333	1.93333	2.53667	6.19667	3.56674	0.370405	0.680686	0.746481	0.430968	0.679877	3.74663	23.5733	9.74667	6.88333	5.76333	6.76	10.5233	18.9	2.91014	0.775005	1.24146	1.5658	1.30679	0.778481	2.45786
EMWEY_00000290	hypothetical protein, conserved CDS	ATGCAGCAAAGGAGGCAGCAACGAAGCGCCCCTTACGGCAGCCCACAGCAGCAGCAGCAGCAGCAATATATGCAGCAGCAGCAGCAGCAGTGGCAGCAGCAACACCAACACCACCGGTGGGAGCAGCAGCAGCAGCACGGTTGGCAGCAGCCGCAGCGACAAGATCGGCAGCAGCAGCAACAGCAGCACGGTTGGCAGCAGCATCAGCAGCAGGGTTGGCAGCAGCAACACCAACAGGGTTGGCAGTCGCAGCAGCAGCAGCAGCGTTGGCCAGTACAGCAGCAGCAGCAGCAACCGCAACAGCAGCAGCAGCACCATAGAAATCAGGCAGATCTTCGTCCTCCTCTTCCGAAGGGAAGAACATTCAGCAGCAGCAACAGCAGCAGCAGCAGCAGCAGC…	MQQRRQQRSAPYGSPQQQQQQQYMQQQQQQWQQQHQHHRWEQQQQHGWQQPQRQDRQQQQQQHGWQQHQQQGWQQQHQQGWQSQQQQQRWPVQQQQQQPQQQQQHHRNQADLRPPLPKGRTFSSSNSSSSSSSSNSSNRKHFQRHPDRQLTEQQQQQRQQQLLLTKGGEGYGRFAAAVPLQQRSKALKDSWHPQTPDSAQPLSVAQWREVLGKWRRQIHLWTNLPAEVYAELLNLSVAKQIDLLQSLPPSKLDVRQSAAAAAAEGTAAAAAAAGTAAAGGGGNPVATAAAATAAAAAEAKQAPLNQQQQQQHQQQQQQQQQQQQQQDVEGLMSALLGSSSKCWFGKPSAAFVRAQQRIAAIYGPAAAALSCLDKQQQQQQDDDQEQQQDPEQQELQQQQ…	2.99667	4.24333	3.69	2.67667	3.39667	3.43667	3.66667	0.193477	0.458839	0.682349	2.0651	0.827124	0.376342	0.632166	3.69	3.75333	2.75667	1.8	3.37	3.34	6.33667	2.75647	1.69146	0.609289	1.0574	0.445309	0.327414	1.20865
EMWEY_00000300	plasmodium falciparum CPW-WPC domain-containing protein, putative CDS	ATGCTCAAGTCGGCAGCGCCGCTCACCCCTCCCACCCCATCACCGCCTGCAGCATCAGACATAAATAAACTCTTGAGTTTTGATGAAAAAAGACAGAAGGATTGCAATGACCTAAAAAGAAAACTCCAAGTGGAGAAGTCGACCGTCAGGAAACTCACGCAGGAAGAAAAAGTGGCACAATGCCAACGGGAAATCGACCCAGAGGCGGAAAAGATGGAAGCCTTGACGGAATCTAACAAAGAAATGGAAGAGAAGAAGAGGGAGCGGGAGTTGCCATTAAGAGGTTACGACCTCTCTGTGTTGCAGCGGGAGCTCGAGGAGCAGCAGCAGCAACAGCAGCAGCCGCAGCAGCAGGAACCAGTGATTGAGTTGCTCACTGAGCAGCGGTTCTGTCCTCAC…	MLKSAAPLTPPTPSPPAASDINKLLSFDEKRQKDCNDLKRKLQVEKSTVRKLTQEEKVAQCQREIDPEAEKMEALTESNKEMEEKKRERELPLRGYDLSVLQRELEEQQQQQQQPQQQEPVIELLTEQRFCPHDFSVLCPFAWIPIGDESSCKAPEAYIGSCERQMNFAVSQSEKEQLEDQCLISWPWEDNGICEAPFSYSGEQGV	44.7733	62.7833	64.92	32.79	69.5067	72.1267	64.1833	0.291433	3.14207	2.6939	14.7188	5.3175	8.37145	11.8954	48.4	70.31	52.2733	43.1367	73.2767	77.1533	79.76	32.6806	16.1226	4.67184	11.5918	1.3335	4.63557	1.36011
EMWEY_00000310	hypothetical protein, conserved CDS	ATGAGTTGCTTCTCATGGATGCGTCGTGTAGGGCGGCGGCGCCCGCAGCAGCAGCAGCAGCAAGAAGAAGATGACGAAATAGATAAACAAATAAAAGACAAAGAAGAAAAAGAAAAAAAAGAAGAAGAAGAAGAAGAAGGAATACAAATGTATTATCCTTTATATGATCCTCGTGAGGTAAAACCAGATAAAGAGGAGCCTCCTTTGCTGCTGCAGCGTGACCGTAGTAAATCTGCTGCTGCTGCTGCTGCTGCTGCTGCAGCATTTGCTTCCAGCTTCAGCAAACAGCTAACAGATATACCTATAGAGAGGGGCAGCAGGGAGATCATCTCTGTTCCTCATAGCGAGGACAGCAGCAGCGACGAATTAGAGAAAGAAGAAGCAGCAGCAGCAGCAGCA…	MSCFSWMRRVGRRRPQQQQQQEEDDEIDKQIKDKEEKEKKEEEEEEGIQMYYPLYDPREVKPDKEEPPLLLQRDRSKSAAAAAAAAAAFASSFSKQLTDIPIERGSREIISVPHSEDSSSDELEKEEAAAAAAAKEPEEEEEEDGPLQQLEGDCSPLPVDEFSTPAAAAAAATAAPAKTTGETAAAAASVATAARAAAAAAPSPPDTYSKPLSRAPTQPPPPLQQQQQPPPLQQQQQQQQETIRPPSPPPPAQSPKSPVSSSSSRRSSHRKSSSSGSDSSMHRSSKLSSMRSSRRSSRKSRSSSSSSSSNSSSSREEEDIDLMSIPTAPTTPRGAYTLQRSKQPRLLLLQPYTLPHPATTRMQREARRLVLRCSQLQQAIDLYAAAGGIHTFMVNPHDT…	1.11667	1.44333	4.72	9.18667	58.4733	76.6367	44.64	0.10504	0.67278	0.678159	3.13441	12.9215	11.5729	20.9127	1.34333	2.27	8.19333	34.9367	167.09	100.82	64.5	0.236925	0.907138	1.31842	4.76409	13.2603	10.5491	5.94882
EMWEY_00000320	hypothetical protein, conserved CDS	ATGTTTCCTCGGACACCGCGTTTTCCTGAAAGCAGCAGTCGCAGCAGCAGCCCGAGCAGCAGGAGCAGCAGCAGCAGAAGCAGCAGCAGCAGCGAGGGTAGCGGCAGCAGAAGTGGCAGTAGGAGCAGCAGCGGTAACAGAAGCAAGTCTGGCAGTGCTCGCAGCAGCATTGATAGCAGCAGCAGCAACAGCAGGAGCAGCAGCAATAGCAGCAGCAATAGCAGCAGCAGCAGCAATAGCAGCAGCAGCAGCAACAGCAACAGCAGCAGCAGCAGCAGCTTAAAACCCTTCCGATCCCCCAGTGAGGTATTTAGACTACTAGATGATAAGGTGGTAGCAGAAGCAGCAGCAGCAACAGCAGCAGCAGCAGCAGCAGCAGCAACAGCAGCAAAGACACCA…	MFPRTPRFPESSSRSSSPSSRSSSSRSSSSSEGSGSRSGSRSSSGNRSKSGSARSSIDSSSSNSRSSSNSSSNSSSSSNSSSSSNSNSSSSSSLKPFRSPSEVFRLLDDKVVAEAAAATAAAAAAAATAAKTPIHPGWVPRASSSAPAAPSLDTSAAAAARTRGRLPAVIQAMQEEAAQQQEQKLQQLRQFVLLLKELRATAEAEARLSAERTAAFAADRSFFLLQQLNQFSSNLQQLQQKQQQQQQNLQTLLQQKEQQDKEIKNLRLLLQRQSRVLQQVNVLIKEHAAAAAAAAAAAEEDGAEGPAIAAAAAAAAAAAKLQTDAAELQQPDSQQSEGDSSNNSIPGQQLPAAAGGGAAAGAAAAAPAAADEESEVLAVRERQLERLAKELDQQHLLCI…	23.9067	7.18333	3.61333	3.12	6.54333	19.53	26.4567	1.15678	1.30251	0.448367	1.53353	0.494402	2.0103	1.78035	22.3067	3.93667	3.15667	4.43333	16.3733	31.65	49.7567	7.13898	0.839186	0.810021	1.12167	1.661	5.14572	11.5049
EMWEY_00000330	hypothetical protein CDS	ATGCAACGCCAAACTGTGGACAATAAGTTGGTGGGTGTCATCGATCAGAGTGGTGACGCCAACCACTTTGGGCAACCGACCATTTTCGAGCACGAGGGGGCCTACAATCACGCGTTGGGAGTCTGCTTATATTCGTTGGTGGAGGAGCCTTCCGCGAAGCATGGCTGGAGTTGCTCAGCCGCGGTTATGGCCGTAGAGCTGCTCGGTGACTTCATGCCAGACACTTAA	MQRQTVDNKLVGVIDQSGDANHFGQPTIFEHEGAYNHALGVCLYSLVEEPSAKHGWSCSAAVMAVELLGDFMPDT	0	0	0	0	0	0.283333	0	0	0	0	0	0	0.251462	0	0	0	0	0	0	0	0	0	0	0	0	0	0	0
EMWEY_00000340	ABC transporter, putative CDS	ATGCCAGCTGTAGACCCGCAGGAGACAGCAGCAGCCGAAACAAGAAGTCCTGCTCCTTCTCTTAGCAAGCTTGACGGTGGCAGCTTGAGTCCAGATCGAGCTATCTTCTTGCCATCAGATCGAACCTCTGGCAAGGTATCACCGGACATTCTGGCGAACCATGCAGGTAGCTGCAGCAACGCACTTTCACCACCGTTGCCAAATGATGGGATGTGTGGTTTGGCTATCTCCAATGAAGAGGCATCTTGCAATGAACAAGACCGAGATTTTGGAGGTGTGCAGCCTGTAGTGCTGCGGTGTAAAGACATTACGTACTCCGTTGCACTTCCTGTTGACGGATCGTGCATATCCAGATCTTGCCAGAAGCTGTGCACCTGCCGCAGAGGAGTTGGTGACGAG…	MPAVDPQETAAAETRSPAPSLSKLDGGSLSPDRAIFLPSDRTSGKVSPDILANHAGSCSNALSPPLPNDGMCGLAISNEEASCNEQDRDFGGVQPVVLRCKDITYSVALPVDGSCISRSCQKLCTCRRGVGDEVNLETDERRKLRKDILCLDGLELVFNPGDCVALMGSSGAGKSTLLNCLSGRVSTGLRGEVEMNGMSCTPQLCKELSCFIQQEDIIFGYLTVEEHLLFQACLRLPKGTTMNEARRTTACLLECFGLAHIAKSFIGGPHEGARGSISGGEKKRLCIASELLSNPSVIFADEPTSGLDSFMAKAVCDQLATLAAAGCTVVCTIHQPSSSCFSLFNKVLLLGEGRVLYYGDRLAAVSWLEHLGCKPCGVDANIAEFILKATALHHLDPQS…	226.723	218.097	177.04	153.46	189.233	224.563	190.043	7.88048	6.61125	3.73502	25.2525	16.1582	1.10428	27.1341	277.943	180.84	190.213	160.617	191.227	219.03	200.78	60.2245	9.31354	2.68683	24.7845	13.1953	13.0809	20.8989
EMWEY_00000350	RRM domain-containing protein, putative CDS	ATGGCTACGGAAGAGCCCCATGCGGTTCCCGCCGCGGGGCCTCAAGACTGCGTTCCGGATCTTCAAAGCAGTGACTCTGCGACCACAGCAGAAGCAGTTGCTGCTGCAGCTGCCGCTGCAGCTGCTGCAGCTCAGCTAGCTGTGGCAACGAGCTCAGCAGATGGTGGATATCAAGCTCACCCTTTCACGACCCTTTTTTTTATCGACTTCTCCTTCCTAAGGGCTGGCAACATCACGGAGGTCGTGGAGATTGCGTGGGTGGTTTTTGATGTGGCGACCCGACAGTCCCTAGAGGAAGTTTCTGTTCTTGTCCGCCCGGAGCAGCTCTTGGCGCCGGCTGCGGTTCTCACCAAGCTTGGAGTCACGCAGGAGCAGCTCTTTGCCGCCTCGACTTTGGGC…	MATEEPHAVPAAGPQDCVPDLQSSDSATTAEAVAAAAAAAAAAAQLAVATSSADGGYQAHPFTTLFFIDFSFLRAGNITEVVEIAWVVFDVATRQSLEEVSVLVRPEQLLAPAAVLTKLGVTQEQLFAASTLGEVIQKLDTAIFQRSQDGVNSAMLCVYEPEKLKDFRACAAARQVTLYPHFAQAVVLKRVIQQFLNIKGDDLRSLSTAAGALHLAAPEGREDGLAACRCMCAILFLLLSKGLLLLKEHSINVEDPSSGETLKPVGAPAANGFAGVGTHIRLRGLPWDVNEDAIIRFLKPVVDVTELDVCVCVGLNKRVTGEAYVNVHTTDMRDVAVRTLHGRMMGPRWIEVFRSSAEDFERAMQRRVAVMNSGTRDGRDADVKGLNLTVLKLRGLPWT…	60.1533	61.0467	43.71	37.2367	42.7933	51.49	51.0667	1.4746	2.67538	0.415692	10.2697	5.61905	3.35585	12.6993	60.6667	41.6167	42.17	34.6233	42.5433	69.6933	112.9	13.1134	1.09601	0.463573	6.60094	3.72988	14.6843	15.448
EMWEY_00000360	hypothetical protein, conserved CDS	ATGGCGGGGCAGTCTCCTGCTGGAGGGCCCGAGTTGCCGCTCGTGACATCTCACACCAGCCTAGAACCGTGCGAGCGTCGTGATGGGCATAGAAACTCAGCAGATGTGCCCGACATAATTGGATCTGATCCACAAGTGACGACCACGCGGGAGGTGAAGTCAGCATCCCGATGGATGCGACCAAAGGCCGTTTCCCTCACTTTTTGGTTTGTTGCAGCTTGCGTTGTAGGAATGTCTGTGTTGTTTTCCCATTGCATCCTCTCTAAAAAGATTAATGAAGGGGCTGCGGGGAGGCGGCTTGCAGCTGGTAATGAAGGGCATGGGTCTCCATTAGGGAGAAACCCATTATTTGATGAAGAAGAGTGGATCAGTTTGGATGCTGATATGCTTGCATCGCTT…	MAGQSPAGGPELPLVTSHTSLEPCERRDGHRNSADVPDIIGSDPQVTTTREVKSASRWMRPKAVSLTFWFVAACVVGMSVLFSHCILSKKINEGAAGRRLAAGNEGHGSPLGRNPLFDEEEWISLDADMLASLCTQIGEWTHPQSSQDTAGSSQSVIGVVSSSEVQGRDNSLRDPGIVPVLQQSAQENTFGMSGDEGPQNAPAPAIPGSSWMVDAPAGTGSASDRSLGQNYPQVVQPGELPPNLFPPDIPFLPSLFNPLPGLTTQHVWGQTLQEMDAVPQSSQASQRQYYPLDVDQGLDNFGVSPQRVDEVSAQLPSSGLSTSSSETDGSSLGHSQVSDAGGENQGTWSERSQQTKLLLRQKLLMKSHARTDTVSNSNDKRGPKSARTATVSKSNENRD…	0.79	0.45	0.66	0.486667	0.806667	1.55667	1.7	0.149332	0.0360555	0.034641	0.274651	0.0378594	0.235443	0.335112	1.72667	1.16667	1.09	0.84	0.89	1.78667	2.99667	0.261598	0.196554	0.193132	0.121655	0.08544	0.0907377	0.155671
EMWEY_00000370	hypothetical protein, conserved CDS	ATGGACTTGGCCCTCATTCCGTTGCACGAGTTGCCGTCCTTGGAGACTCGGGGTAGCGTTGAGCTCTGGAGATCCTTTCCGGGCAATACAGCAGCACCGGAACAGCTCAATATCGGCGCGTCCAGGCGATTCACTGGCAGAAGTGGTGATATACCAACGGGGCGGCATCTAAAGCGGGTCAAGTTCACCGTGGCTTCATCGTGGGTCATTTTAGCTGTGCTTGTGGGAGTGTCCCTGCTATTTGTTTCACTGTGTGGCAGTGCACGAAAGATCCATAGGGGTGCAGAGCAGCGGAGACTCGCAGGTAATAGTGGTTCTAAAGACTCCAGTTCGCCGACAAACCCGCATTTCTCTGAAGACGACTGGATTCCCCTCAATGCGGATGAGCTCGCGAATCTG…	MDLALIPLHELPSLETRGSVELWRSFPGNTAAPEQLNIGASRRFTGRSGDIPTGRHLKRVKFTVASSWVILAVLVGVSLLFVSLCGSARKIHRGAEQRRLAGNSGSKDSSSPTNPHFSEDDWIPLNADELANLCAQVGDWAPGFVPHSYLSPSVGMPEVPSTSKEPSEFSGVLRNEQQPHEAISKQHKGKRTRQGGYDILGESPNKVGRLSHHLSSETGALTEGRTLQGLTGGAQQTSGIRLTNSNVGLLSNVHTLIVHQEGLGTPLVDLRAVQQTRIVDQEGEHSSPTTRPDSSSAPKGTLYCFGDCKQASVSQSVLVPLLRSDPFGKQGHSSQTSGKSLASKALTKLLLPVVHKHPFVRQPVFMPNVKIEDIEVKVPQAWIADEPIAHVLRTIRRLC…	9.52	8.67	7.44667	5.26667	7.87333	9.16333	7.77667	0.117898	0.194679	0.805874	2.39759	0.330051	0.647019	0.326241	5.40333	3.8	4.03	3.08	4.50333	6.98333	5.89333	0.763697	0.848941	0.294618	1.16568	0.775715	0.965212	0.739076
EMWEY_00000380	GTPase domain containing protein, putative CDS	ATGGCAAAGGTCAAGAAACAGTCCAAGAGGCAAAAGCTGTCAAAGAAGTACAACATACAAAAGAAGGTTCGGGAACATCGGAGGAAAATGCGGAAGGAGGCGAAGACTAAGGGAGGGCCTGTTCAGCTGCGGATAGATCCCCCTATTCCAAACTCTTGTCCATTTAAGGCCGACATTATCTCTAATCTCCTGCGGCGCAAGCAGGAGAGGGAGGAGCGGTTGCTGCGGGAGCGAGAGGAAAGACTGCAGCAGCAGAAGAAGCAAGAAGAGGAGGCAGCAGCAGCAGATGTAGCACTGCAAGCTGATGGATTCTCAGATGCTAAGGCAATGAAAGACCTTGCCGACAAGGCAGAATCAGCTACGATGGCGTTTGAAGCAGCAGCTGCTGCAGGCCCCTCT…	MAKVKKQSKRQKLSKKYNIQKKVREHRRKMRKEAKTKGGPVQLRIDPPIPNSCPFKADIISNLLRRKQEREERLLREREERLQQQKKQEEEAAAADVALQADGFSDAKAMKDLADKAESATMAFEAAAAAGPSEADLALQSIESSLSLNSNSKQQHVAALHRQQQQQLRQLLAASDIIIHVLDARLPLAFRCAGLERWALREGKKVILLLNKVDLLPAPALAAWLHQLRRSSMFPVLAFKCSSSTSSTAGKRTGRWCAADPLRASDKLKRSSSQALGVQPLLRLLSSIAHAAARPSRTGNAAETATTATAAGDTMAVEGNNTNPTKSNQPSSGSSNGRSRHIKAFMTVGVVGYPNVGKSSVVNALTRSVSSAGVAALPGSTRQLKFVKLDSHTQLIDSP…	19.1667	22.1133	15.3767	12.2567	14.35	19.2033	17.5867	2.41479	3.08262	1.09801	3.88639	0.913072	0.464579	4.1862	29.0733	17.1633	17.2733	11.65	15.32	21.98	27.0633	6.80268	1.375	1.12349	1.88167	0.848705	3.1884	1.82004
EMWEY_00000390	DegPtype protease, related CDS	ATGGCTCCATTTTTTTTTATGGGGGGGGCTTCAGCGGAAACAGCGGCATCAGCAGCGGCCGCAGCAGCTGCACCGTGGAAAGCAGCTTGTGTCATTGTTCGCCTCAGGTCGCCGATCAAGTTTCCTGCAAGGGTTCTTGCGGTGGCTCACGAGTGCGACCTGGCGGTTCTTACAGTTGATAATGACGACTTCTGGGCAGATACACAAGGTCTTCTCTTTGGGGAGGACGGGGTGATCGTGTTGGGTTATCCGCGTGGAGGAGACAATCTCTGCATCACTTCCGGGGTTGTCAGCAGAGTGGACGTTAATACCTATGCCCATTCCAATACTGCGCTACTGTGCGTGCAAATCGACGCGGCGATTAACCCCGGCAATAGCGGGGGACCAGCGCTGAAGGGC…	MAPFFFMGGASAETAASAAAAAAAPWKAACVIVRLRSPIKFPARVLAVAHECDLAVLTVDNDDFWADTQGLLFGEDGVIVLGYPRGGDNLCITSGVVSRVDVNTYAHSNTALLCVQIDAAINPGNSGGPALKGGRVVGVAFQGCDASAAQNVGYIVPWNVVRHLFVDLSRHRRYTGFPAAGVLFQQLENECMQQKLGVSKLKAEDLPKGNNALWTLPLTAPAAGNPGNRPYVEAVYFGIFRGSSKTLSLTLENAIIVAVGAAASAASAGVTASGILVTAADALRSRNFLARAKAAAEKLVEEEVAPEPAPADVNSAAPETGAPAKPAAVASAPVRPQEVCGGPETGTSCMEDALPDCGPLADPVVVAREALATVDRTATAAAAAGKPLPSAAERKALVH…	23.0867	22.41	15.4267	23.5633	18.42	18.9967	21.01	1.81464	0.761512	1.3338	4.52668	0.881986	2.11666	2.31448	42.22	20.0933	20.1533	20.6033	18.1567	24.6633	22.9333	30.3167	3.16942	2.38379	1.08744	0.421584	2.07743	1.50314
EMWEY_00000400	hypothetical protein CDS	ATGGCAAAATATAGTGTATATTCTGTTTGGACTTCGTGGGTAGCCATTTGTTGCTTGTCAAACTGCCGCTACGCTCAGGCTAGAGAAGCCTCCTACATACTCTCGTTTTCATTTTATTGTTCTACCGACAGCAGCAACAGCAACATTAGCGGCGGTACGGCTCTGCAGCTGGTTGCCGCCGCTCCTGCGCTGCGGTGCCTCACGGCTTTGGTGTGGATTCAGTCCTCCTCATCACCGGCACGGACAGCAACGGCAGAAGCCGAGGACAACACTCTGGCTGCTGCAGCGTCGTCGCTTCGTGCATTATTGCCTGTTGCAGTTGCTGCAACCGAGTTTGCACTTGCCTCGCCTTCTCTCGTTGTTCGAAGGGAGGCGGCGCGGAGTTTGTTGTCGATGTCG…	MAKYSVYSVWTSWVAICCLSNCRYAQAREASYILSFSFYCSTDSSNSNISGGTALQLVAAAPALRCLTALVWIQSSSSPARTATAEAEDNTLAAAASSLRALLPVAVAATEFALASPSLVVRREAARSLLSMSLPLGETFWGATIAAAASAAPSKVVAAATGPVVGDPQLSLFILECLNSECDALQRRQLLQLLLQQVRIWGPRNPRQWILLLTMLCCKCVPAPTPTTQPLSTLRSSSSINDARAAGLLQRAQQLLPQTSQVLLSPLATARPLPALTGFVWRPLPGVSAPERVQHQDESCTDVNDSSVNNWSGGEVHPIVCSAAAECLELLLTLPELQQQQQQHWIVPPTDGYQAKYAEVEAASLGGPLLVDCLPLLFRAACQLLWQGTQRHQRQKQQL…	23.6967	23.7133	14.12	10.2367	11.44	11.28	14.1967	0.960278	2.28564	0.995942	0.665232	1.8189	0.435546	7.42349	30.7	13.3667	11.44	6.79667	8.75667	8.82333	8.31	16.3225	0.967178	0.441701	1.3795	0.791981	1.67399	2.11922
EMWEY_00000410	trypsin, putative CDS	ATGGAATCTAGTTATGTGTCTCCACTAGCGGCAACTGTGCAGGCGCTGAGTCTTCTGGCTGTTGCTCCTGCTTCTTCTGACAGCCGGAAGGACCTGGCGAAGCAAGAGCTGCTGCGGCGGATAGAATTGTTGTTGCAGGAGCAACAGCTGCTGCGACGGGAGCAGCAGCTGAAGGAGCACCAGGAGCCTCACTGGCAAGCACAATGCGATCACCAGCATAGGCAGCCTATAGAAGAACACGTGCAGCACCAACAGGTGCAGCACCAGCAGCAGGATCAGCAGGACCAGGGCCGCCAACAGCAAGACCAGCAACAGCAGGAGCCGCAGCGATGGGTGTCGCAATGGGAAGGCGACGACACGACACAAACGGAGGTGCTGGAGCATCTGGAGGAAGCATTG…	MESSYVSPLAATVQALSLLAVAPASSDSRKDLAKQELLRRIELLLQEQQLLRREQQLKEHQEPHWQAQCDHQHRQPIEEHVQHQQVQHQQQDQQDQGRQQQDQQQQEPQRWVSQWEGDDTTQTEVLEHLEEALLLLCCQKPPPALQQQLLRVLLLLVHSTEDCGVWHRVAARLLAAAGEGLHFPPSVSAPLAAAATPPPTAAAAAAAAAGTKKVLSALPPLLLCGELFRACPQALSPLLPLLVAVGSKLLQSPAAPAAATATETAAAVAKALRTAVSATGACGEALAEKLFSLTRSCLRCSAGSHRRSSSRTSSSKTSTIIKSNNIHAASEAAREALLLLQQVVWAFPRGVSLPHGEAFPSAVLAAAAPEPATAASAAENEHLLAEAQENVPHAAAALA…	12.9833	10.5433	3.23	4.93667	5.37333	5.27333	6.99667	0.906661	1.15522	3.01309	0.395137	0.594082	0.0702377	4.73278	18.5567	6.98	5.49	3.62333	4.61667	5.25	3.74333	10.6951	0.691592	0.291376	0.903622	1.55757	0.80181	1.80816
EMWEY_00000420	hypothetical protein, conserved CDS	ATGGGTAGACCTGGCTGCTGCAGTAGCAGCGGCAGGCACATGCTTGTGATTCAGCATTATCTAGTTATACTCTTGATGTGTGCTGCTGCTTCTAGGGCAGCTTCAGCTGAAGACTCTGCTGCAACAGCATCGACGCAGGAATTGCACGCCAGCGACCATTACGGAGGCAGCACGAACACGAATAGCAACTGGATGCTGCTGGAGCTGTCGGAGCAGGTTGATTTGGCCGCACAATCTCTCAAGCCGAACGCAGAGCCAACTGTCTTTCGGCCGCCTACCCCACAAGAAGAAATGCACTGGAACTCGAGGATGGATGTCGTCGTTTTGTGCCTTTCGCTGGTGGACAGCTACCTCAAGACACACATCTCTCTTCTTAGGCAAACGGTCCCCGAGGCATCA…	MGRPGCCSSSGRHMLVIQHYLVILLMCAAASRAASAEDSAATASTQELHASDHYGGSTNTNSNWMLLELSEQVDLAAQSLKPNAEPTVFRPPTPQEEMHWNSRMDVVVLCLSLVDSYLKTHISLLRQTVPEASSKLPVSGAYEQGMRDDDVLATLMHQMWAGCYSNALSLAAATSILSLSSQEAEALLKPHKSPMRFSEKMLVDIDKLIKELAEGRSPSDWVATDWRDTWWFCIFSVFCIFCLLFLAGRKAAKAYRRKHKGKVGARDKAPISSSPKYL	38.4733	37.5333	26.0567	38.6633	37.3767	47.5933	54.8333	2.61309	5.00809	1.30726	8.00294	0.948754	1.88038	5.3128	48.8333	31.89	28.5667	33.2333	62.43	66.62	61.5833	23.8536	4.92597	1.65543	3.345	1.81865	0.805543	1.62057
EMWEY_00000430	hypothetical protein, conserved CDS	ATGGTGTTACTGCATGTAAAAACGGCGGATGAACAGCATCAATTTTTGTTCAACACTAAAACAAGCGAAATAGTCAAAGATGTTATTTCAGAGGTCACCGCGCTGCACCTTAAGCGCATGAAGGCGCTGAAGGTGGCAGACGCCGCAGAGGCGCTGGCAACTTATGGGCCCTTGAGACCAGAAGAAACCAGGGGATTGACAGAGGAAGTGGCCAAGTTGTCCAACCTAAACGTGTATCCCGATGGTCCGCCAACAAATCCCGACCCACACTTTTATAGGACGGGATTGCCACCTCCAAAAGAGGTGGCCGACATCATCCTTCGCACGTGTGCGGAGGCCAAAGAAGCGCTTTCGCACAAGAAGGTTGAGCGGCGTGAAGCACTGCGACTGGAGGCAGTG…	MVLLHVKTADEQHQFLFNTKTSEIVKDVISEVTALHLKRMKALKVADAAEALATYGPLRPEETRGLTEEVAKLSNLNVYPDGPPTNPDPHFYRTGLPPPKEVADIILRTCAEAKEALSHKKVERREALRLEAVQETLNVLQGALQIAYPANHGLPSWEPVRLILEDKETTGSQEISENITLENACLWWTGKQLQQTEALSKYLGTNEKTKTVVRLQPKNAASIPREILAHFRLLFFSGIDGSVPAMACAAVASTDVGPPIREPRMDAETHKAVLAYCHKKRQEDKVRQYPQNMPFYPLAFPELILVIIWASP	1.39667	1.16667	1.16	1.19333	1.55	1.33333	1.67333	0.270247	0.657292	0.429302	0.37581	0.3005	0.32532	0.517912	1.11	1.21	1.35333	1.51333	1.78	1.57667	1.79667	0.660908	0.180831	0.221209	0.400666	0.93675	0.230723	0.68792
EMWEY_00000440	hypothetical protein, conserved CDS	ATGGATGGTGTAAAGTCCCGAAACGAGCCAACCTTGCTCTGGGTGGAGGAAACCCGCCTCGACAAGGCAGTCTTCGGCCTCTACCCAGGAGGTGACCTTCCCGACCCTGAGAAAGAGACAGAAAGAACGCAGAAAGAGCTTGCTCTCTCCTCAACCAAGCGGGAAGTCGTCGCCTTCTACTGTCTCTCTCTTGCGCATGACTACATGCATGAGAAGCACCAAACCTACCAGCAGCTGGCTAGGGAGAAGTCTCCGCAGCATGGCATGAGGGAAGACGACGTGCTTGTGTCTGTGCTACACCAATTGTGGGCTGGCTGCTACAACAACGCCATGTCTCTGCCAGACCCTCTCTCTGTCCTACTTTTATCTTCAAAGGAGGCCGAGAACCTCCTCAAACCC…	MDGVKSRNEPTLLWVEETRLDKAVFGLYPGGDLPDPEKETERTQKELALSSTKREVVAFYCLSLAHDYMHEKHQTYQQLAREKSPQHGMREDDVLVSVLHQLWAGCYNNAMSLPDPLSVLLLSSKEAENLLKPGDTPERFSMQTVQIVDQAIRRLAEAEFPDGNGLPTYSDSITAVVGAACLVFIFELIIFFVRRLPNSSHKAPQGGSKTLDATESATQNMAPRKSSLQQEGPSEEKVKAVDVQEMRTCIQRSGGSRRTTTTGSPKGASRAAPQRTS	70.9033	35.9533	15.3433	15.1367	15.57	22.1567	33.2367	4.20357	2.9677	1.98948	2.50632	0.478853	0.926517	18.4235	198.567	59.52	26.4267	24.0567	25.2167	40.7267	38.4267	81.1548	10.6564	1.87751	1.09276	2.34108	7.73929	3.54909
EMWEY_00000450	hypothetical protein, conserved CDS	ATGGCAGCAGGGACGACGCCAGAAAATCCTGCAGTAGATGCAAACTCAGGAGCAGCAACACGACCAACCAGTATTGCTGGGCCTGCCGTTGACGCAACTGCCGAGTGGGGCGGCCCCGACCTACTTGATGCAACAGCATACAGAAAAGACTGGAACCGGCAACTGGGCTTACCGCAGCCGCAGAAGCAATCAGAGGAGCAACGGCAGCCAGCACTACAGGAGCAACACCGTTTAGCCCTGCGGGAACAACACCAGAGAGAGCACCTGCGAAGCACAGGAGGCCATTGCGTGACCGCTTCAGATTTAGGAACACCGTACCCTTCATGCCTGTCGTCAAGACCATCGCAAGCAACAGATGCTGCAGACGCGGCAGCTCCCCCCGTGGCAGCGATGGCAACA…	MAAGTTPENPAVDANSGAATRPTSIAGPAVDATAEWGGPDLLDATAYRKDWNRQLGLPQPQKQSEEQRQPALQEQHRLALREQHQREHLRSTGGHCVTASDLGTPYPSCLSSRPSQATDAADAAAPPVAAMATREAAPGATPPYLASKRLEPSAPWRPASSIGELHSDPQQHRTQLEDSEIPALPLLGGRSSPAPMGCSSSVLASAAVVNETDDKCRKHPGNTSPVLGGGQPRAAAAAAAVEASLVGGTVAPGSGDLTTVAAVAKEISIQRPVETRQKLLDRHQKRDEHGGHPERQRKVQSPPLQQDKQVQRDRLGHCSTPSVGKGPQISQLPPDCHADRYGRSTAGPSTSGSVSAGAAIELAAEVLDDSAATAKTTIGPSAEALVSTVTQKLSSLLAT…	452.45	481.903	316.54	150.473	265.29	337.92	309.887	22.514	21.8104	20.3316	90.1376	26.9584	25.4248	110.716	406.133	309.197	251.9	150.627	233.523	281.45	280.513	139.615	36.2076	6.27691	65.9708	7.08719	21.895	35.986
EMWEY_00000460	DNA-directed RNA polymerase II, putative CDS	ATGGATTCTCCAACGCAGGATTCCCTGGCGGGCGACTTGGGTCCAGAGTTCAAGAATGCCAAGTGCCTTAATTTATGCGAGCTTCAGCTCATTCTAGGGGATCAGCTCCGCCTTTCTGTCTCTCGTCCTGCAGAAGCGCACAACTTAATCAAAGCATCCTACGAGTATTCTTCGCGCTTTGGGAAGATGACTGTCAGGACAGCCGTTGTGGAGATTCGCAAGCACCTTGAGCGGGAAGGGGACTTGCAGCAGTTTGAGCTAGCGCTGCTGGTCAACCTGCTGCCCCGCACCCCGGATGAAGCCAAGGCACACATTCCATCCCTTATCCGCCTGTCCCCTGCTCGTCTCTCACGGATTATTGACACCTTGGAAGTATTCAGGGTTCATGCGTCCTAA	MDSPTQDSLAGDLGPEFKNAKCLNLCELQLILGDQLRLSVSRPAEAHNLIKASYEYSSRFGKMTVRTAVVEIRKHLEREGDLQQFELALLVNLLPRTPDEAKAHIPSLIRLSPARLSRIIDTLEVFRVHAS	102.72	102.767	74.4467	68.46	90.41	115.15	137.153	16.1023	8.81906	2.23844	3.8192	12.0256	13.8673	13.6	125.703	76.42	77.6367	79.0867	91.8867	149.33	333.047	56.1189	4.01488	8.87364	7.6289	3.29219	16.4022	34.8835
EMWEY_00000470	hypothetical protein, conserved CDS	ATGCTACTGCAAGATTCTGAGTCTGCACGAACACCACAGCCTCCGAAGGGGGAAGAGGGCCTGCAGGGAGAGAAGAGCAGCCACATTACGCCAAAGGGCAGCCAGCCGCAGATCAAGCAAACCGGCTCCTCGCAAACTTCAACGGAAAAAAAGCCCTCATCTTCTGGCTTTTGTTTGTCAGCTGATGCACCCCCGTACACTCCCCAATCCTCAGCAGCAAAGCAAGAAACAAAGGCAACAAACAGTTTAGGCGCCGTAGCTGAGACGTTTGACTTGGGATTTATTCGTCCATTTAACTCCCCTCTTGGGCACCAACAGCAACACAATTTACAGCAAAAACACGGGTATGCGTCATTAACTGCACCCCTAACGACTTCTGGTGATGCAAGGGTGCCTCGC…	MLLQDSESARTPQPPKGEEGLQGEKSSHITPKGSQPQIKQTGSSQTSTEKKPSSSGFCLSADAPPYTPQSSAAKQETKATNSLGAVAETFDLGFIRPFNSPLGHQQQHNLQQKHGYASLTAPLTTSGDARVPRRAESVGLTQAEAQLQSDTTRKLSLKPSANAVTSTVPLKFCKFLVGEDVAGFLVGRKGVVYDLCGEISGIEEFQSRNGPGLKGCFKLVVPETALVYIFTPDPEGRVPVLEVAKKHGVEILSSAEGGYLHNKIHHLGLKETILQIIGTSDTVPPAVVDLSLLYQGDPSLPSSLHLNYSHAHFVATPPPPPTPPPSPALSSNCGTRFPPHFAHPSEALHLTSSHQSYGISSTWSQTPQPTPILDGHRVSVSSQASMLCMPSTVGSSDSM…	9.28333	4.78	3.25667	1.87333	3.25	3.43667	4.84667	0.191398	0.245561	0.150444	0.883761	0.222711	0.100167	2.47593	6.31333	2.97333	3.19	3.24333	5.28333	5.16	5	3.33251	0.080829	0.121655	1.40148	0.200083	0.608933	1.52915
EMWEY_00000480	mitochondrial carrier domain-containing protein,putative CDS	ATGGACAGATCGGACCCTGAATCGGCCGACAGCTCCAAATCCTCTGCAGAGAACAAAAATGCGCGTGAAGACTCAACTTCTGCTCGCCTATTATTTGCGCTTTTTCCTGTGTGGATTCAGCAACAACAATGCCTCGCAGGGGTGCGACCTTCCATCAGAGCTGCTGCGTCATCGATATACAGAGAATATGGAGCCTTGGGCTTTTGGCGTGGCTCACTGGCCACTATCCTTCGGGTGGCCCCAGGGACCGGCATTTACTTTGCAGCTTTAGGGCCAATGATGAGCACATGGGGCGCGGTAGCACCTCTTCTGAAGACTTTACCGGTGGAGAGGATATCAGGCACGCCCGTTGAGTTTGACCCAAATGTCGTTCCTGCATGGTACCTCGGGGTCATTTCC…	MDRSDPESADSSKSSAENKNAREDSTSARLLFALFPVWIQQQQCLAGVRPSIRAAASSIYREYGALGFWRGSLATILRVAPGTGIYFAALGPMMSTWGAVAPLLKTLPVERISGTPVEFDPNVVPAWYLGVISGVARGAAVAIFNPISIVKTRMESSLGSGGMLQAFTQLLRNERPFDWFRGTLATICRDFPFSGLFFVVYVNLKSHMGVEADARERVSCYALRNFGCGAFAAATASAITHPFDVLRTRLQLDGVAVSAATTSSTAMRSVVRGSDRQGLAHRGLFRRVAQLAANEGPDVLWRGLGMRLLKRSLMAALTWTSFEEIKSAISGRT	0.146667	0.576667	0.173333	0.453333	0.506667	1.00667	0.89	0.130512	0.364737	0.0862168	0.168028	0.0152753	0.480035	0.517397	0.613333	0.26	0.0766667	0.326667	0.726667	1.52	1.17667	0.205994	0.04	0.0251661	0.134288	0.25658	0.759737	0.0750555
EMWEY_00000490	hypothetical protein, conserved CDS	ATGGGCTTTCAAAGCAGCTGCTGCCGCAGTCCTGTTCTCAGGCACGCGTCCAGTTACGTGAACCATCTAGTCACAACTGTGGTCATATTAGCTTGGGCATGGAAGGCTGTAACTGGGCTTGCAGCAAACGAAGATCAAGCTGATGAGGCCCTACGAGAGCGCCAATCTGAAAGTAATGCTCTGCTTTTTGCTGAGCCTCTTCATGGTGATGGCATAACCTTCGTTGCAGCACAACTAAAAGCTGCATTGTCGTCTGGTACCCCATCACTGGATATGGTAACAATCGCCGCTGAAGCGGCTTCTTTAATATCGTGGAGCGAATGCTCTCGCTTCTGCAGCGGAGGCACCCAAACGGCAGATACTGAACGAGCAATAAAGCTGGCTGTTGAGGGGTTGCGT…	MGFQSSCCRSPVLRHASSYVNHLVTTVVILAWAWKAVTGLAANEDQADEALRERQSESNALLFAEPLHGDGITFVAAQLKAALSSGTPSLDMVTIAAEAASLISWSECSRFCSGGTQTADTERAIKLAVEGLRRVFSDSGEWSDSHVDEVEKKVTQFTMDGDAETGQAKTRPCNTFSCPFEVPTDLKTANLQIAREPALVASFGVVPQVEFNESCRERLMLDRIDQEIWTARRADHLHYRKMQDREGNGQGWEATVLAPEQLNLYSCVTLCRLHHKCSALIYAEDIVPMQSEEGESANEDLEGDALNVLESIIGSAGSAVKSLDENLAELSTVDSNSLRLNSQNGNPVCTLYTGVRVSRIAECGTEPTKRAGRDTLTLLVTNLDIAFADVARVMLASMA…	0.923333	8.43667	15.56	25.1633	56.7067	72.4967	33.4567	0.150111	0.56359	0.827768	5.14	10.677	10.146	14.2868	0.743333	3.55667	9.18333	26.45	72.4967	56.7067	54.8733	0.212211	0.419682	0.125831	7.7877	3.68945	19.786	7.24717
EMWEY_00000500	zinc finger DHHC domain-containing protein, conserved, putative CDS	ATGATGGAAAGAAGGGAAGACCAAGGAAAGCGGCTTGCCCGCTTTCTTCCTATGATTGTGATATGCAGCGTCATGGCCATTCTATATACAGTTTACTTGCTGTATCATTGCCTGCCAATGTTTCAATTTGAGGTGCCTCCCGAGTATCGCGACCGTGGAGCTATTGCAGTAGGAGCACTTCACTTCTTCGTTGCTCATGCTGGAATTGCTATGGTTTTATGGTCGTTCTACAAAACGTATTCAACTGATCCAGGGCGTATTCCAGACACTCACGAGTGGGAGAGGCAGCCAAATCCTAGTCTCATCACGGAGAGGAAGCGAGACGGCGGAGCTAGATACTGCCACAAATGCTCCAAGTATAAACCCGACCGCTGCCATCATAGCAGCAACAGTGGTCGT…	MMERREDQGKRLARFLPMIVICSVMAILYTVYLLYHCLPMFQFEVPPEYRDRGAIAVGALHFFVAHAGIAMVLWSFYKTYSTDPGRIPDTHEWERQPNPSLITERKRDGGARYCHKCSKYKPDRCHHSSNSGRCVLKMDHYCPWVANDVGFFNYKFFFLTLLYSGVTLIFVCYTMAATVRASIDDSNISFEQVFFTFLGTALSFFMLAIVLPFCIFHCMLITTNCTTIEFCEKRRTGRPNPYDVGLAGNLKQALGDQLLLWPIPVGGPSGDGISFPRNR	9498.47	23123.9	27945.9	60631.2	26664.5	19506	24114.7	453.666	500.677	810.795	18868	4139.52	2832.99	5015.6	15028.8	32821	32784.1	46538.9	18311.9	18121.8	10237.3	662.331	5995.91	844.269	19426.3	1699.89	5086.6	898.793
EMWEY_00000510	hypothetical protein, conserved CDS	ATGCGAGGCTTGCAGACTGGTATCGGTCTGATCAAGCTTGTTGAAGACTGGATAATGTCTGTGAACGGCAGTGCAATTCAAGAAGCTCTCAGCAACCCTGTAAGCGAGTATCATATGAAGCCAAGTGTGCCGGTTGTGCATAATGCGCTTTCATCTGACATGTCTCTTAGGGAGCGCCACATAAGCCGTACTGCAGAGCAGCGCATTTTGCTCGGGCTTGCCTCCAGCCTGTACAAGTGTCTTGGCTCTCTGCATGCCCTGGTGTTGCAGTTGCGCGTAATGCGCCGGGACTGCCTGTTACCCATCCTTAAGAAGCCCATATCTCAGGCAGATTTCAATCGACTGCAGGAAGGGCCTGATTTCTGCACTCCGACAAAGTATGCGGCAATGATGCAAGGT…	MRGLQTGIGLIKLVEDWIMSVNGSAIQEALSNPVSEYHMKPSVPVVHNALSSDMSLRERHISRTAEQRILLGLASSLYKCLGSLHALVLQLRVMRRDCLLPILKKPISQADFNRLQEGPDFCTPTKYAAMMQGFCSLSLYVMIAPFLSVQAMCTWLLLYWIYKCALLRLAKRPNPEMTAVVNQAILVLRASVLLLAAGSFLLRPTTTGSAVQTLHICGFSAGVVALVSILLPRWLQLKFTYLCATGAKPTTWQTVHYYKLQHAFFVHYHTSNPVYASWGPERNPQILREPGVSACSPGATAKAFAARGAAKRARRRMAAFKTRIPEAASACNIPKAGGVNSSAPGSDSGCSDASGSSSRDSSDSETTDDLVPNAAAMRRLRATLVEGRAAPEFQRLLIE…	100.283	180.12	270.413	187.87	162.387	100.55	82.3733	1.54351	10.586	8.75216	39.5557	7.84879	9.17638	4.83039	94.0633	201.353	204.44	103.983	87.4967	64.34	45.4633	12.6765	9.98048	3.48194	5.80121	2.68582	6.13753	6.16798
EMWEY_00000520	DnaJ domain-containing protein, putative CDS	ATGCGGGATGCTGCCCACCAAGGAGAGAGTGAGGAGGATGCAGACTCAACACACGCGTCTGCTGATGCTGCCAGGCTTCATGCTGTTGCTCGGCGCATTCAGCTAAGAGAACATGCCAGTAGGCAGCAGCAACTTCAGCTCCACAAGCAGCTGCAACAGCAACAGCAGCTACTGCAACAGCAGCAGCAGCAACTGCACCAGCAGGATGCGTTGCTGCGGCATCAAGAACAATTGCTGAGGCAGCAAGAACAACAGCTTGCCAGCCGGGAGACTGAGGCGGGGTTACTGTTGCGTCAGGTGAGCTTGCTTCAGCAGCAGCTCGAAGAGAGGGCGGATCGCTTGGCAGCAGCAGAAGGCAACTACCTCGATGCCACTGCCTCCCTGCAGCAACTACAGCAC…	MRDAAHQGESEEDADSTHASADAARLHAVARRIQLREHASRQQQLQLHKQLQQQQQLLQQQQQQLHQQDALLRHQEQLLRQQEQQLASRETEAGLLLRQVSLLQQQLEERADRLAAAEGNYLDATASLQQLQHRVALGDEARLLVEEVRQQQHQDTQHLYAEVRRLRRQLSHRMQISVSCEEKERGGMSSREADVENDSVHRSVCSEPPTQQMATGGLQAQPPSGGLSLPPKRTDGRSLEAYNAAGIWCCVEAAEAASCTAWGCSASCCCSNDDQHEAVVGELKAALHSCRCAMEGRISREPAPSSTVATGAVALAVREALHRCPAAGADPEIVGMLLERLRAESMQIRVYSQQRRAASSSITASNTELQLQHHGGLASIDESMEREAYEVLGTALSDE…	116.53	94.6567	52.5333	45.4467	62.11	67.1033	81.7233	2.26524	3.99652	3.60556	12.9553	2.46349	1.27029	26.8961	136.713	53.5867	43.32	30.88	37.06	46.5767	42.2933	22.828	2.35901	0.707884	5.50237	1.55894	5.39632	9.28419
EMWEY_00000530	60S ribosomal protein L9, putative CDS	ATGAAGACGGTGTACTCTGAACAGAGTGTCCGGGTGCCCGACGGAGTGACTGTCTCCGTTCGAAGCAGGGAGGTTACAGTAAAGGGGCCCCGCGGGGAGTTGAAGAGGACTTTTCGTCACCTGCCGTTGGTGCTGCACACCACGAAGGATGCAAAACACGTCAAGGTGGCAACATGGCAGGGTAGGAAGTCGGATATTGCCTGCCTGCGCACTGTCTGTTCTCACTTGAACAACATGTTCACGGGGGTGACGAAGCAGTTTGAGTACAAGATGCGTTTTGTATATTCTCACTTCCCCATTAACCTTAACATCATTGACGGAGGCAAGGTTGTCGAAATCCGGAATTTCTTGGGTGAGAAACGCGTGCGTATCGTGAAGCTCCTCCCCGGCGTCATTTGT…	MKTVYSEQSVRVPDGVTVSVRSREVTVKGPRGELKRTFRHLPLVLHTTKDAKHVKVATWQGRKSDIACLRTVCSHLNNMFTGVTKQFEYKMRFVYSHFPINLNIIDGGKVVEIRNFLGEKRVRIVKLLPGVICEKSTNVKDEIALKGTDLELVSRSAALIHQATLVRRKDIRKFLDGIYVSEKGTLEKTD	11.71	7.14333	4.86	8.53667	6.5	6.40333	6.75667	0.79038	2.49264	0.454313	4.31317	0.59808	2.19896	1.92212	28	8.09333	5.88	8.48	7.51667	9.48667	8.49	24.3158	2.35441	1.00539	2.82526	1.17543	1.70647	0.831625
EMWEY_00000540	hypothetical protein, conserved CDS	ATGGCGGCTGAGGCAGTGACACTGGGGTCATATACGGAGTCAGCGTCTAAAAAGAGCCTCGCAGACGGCCGGCCTGTACGGTTCAATTTGGCTGAGAGCAACACAGCCCCTGCCAGTCCTGACGGCGAGCAGAAGCCAGTTCGTGAATCGATTCATTTTGACCTGTTGGGAGCCCCGCTGCCAGATCAGGAAACAAGAACGGATTCAAAAGCAGCGGCAAGGAAGCCAACTGTCCCCGTTGGGGCCAATGGCCGCCCTCTACCCATCCTGAAGGGCAACAGGACATTCGGTTACGGACAAGCGCGGCGCCTGGTGGAGCAACTGCGAGTCAAGTTTGCATTCGACAGGAACGAGACACACTTCTACTGCCCCGACTCGAACGAGCATACGGAGCCACCT…	MAAEAVTLGSYTESASKKSLADGRPVRFNLAESNTAPASPDGEQKPVRESIHFDLLGAPLPDQETRTDSKAAARKPTVPVGANGRPLPILKGNRTFGYGQARRLVEQLRVKFAFDRNETHFYCPDSNEHTEPPPAPAELRDAVRGFLKSSKKLTQESQELTQSAEQKLEETKQIEQELTAMTQKYVEKLENHKSTQKAKQTVVVTSTRPPRRFLCWGPSPVVLP	0.283333	0.25	0.08	0.136667	0.306667	0.606667	1.05	0.190875	0.217945	0.138564	0.0763763	0.21362	0.0321455	0.730821	0.17	0.136667	0.126667	0.17	0.213333	0.866667	0.7	0.072111	0.165025	0.219393	0.105357	0.237978	0.211975	0.245561
EMWEY_00000550	hypothetical protein, conserved CDS	ATGGCTGCTTCTTCGTTCCATATGAAGGTACCGGCGCACTATCTGCCGGCCTACGTTGACATTCGGCGACTCAAGAAACAACTTGAGGAACTCGTGCACAATGCACAACGCCAACGCGCCACCGTCCGGCGCCGTCTAGATATTCTACAGAGGCCCCGAATACTGCCCTCAGGCATGACACAGAAGCCCACTTCGCCAGCAGCTGTAAGCGAGCATCAAGATGCGGAGCCCATTTCGCCCCCATCAGCGCCTGACCCGTCCCATAGTCAAAATATGTTCTCCGCAGCAGCAGCCGCTGCCCGGGCTGACGATGGAATGGCTGGATCAAGCCTGAGGGCTGAAGCAGAAACGCTCTCGCTGCTACCGGGTACGCTCACTGTTGAGCACAGAATTGAGGAC…	MAASSFHMKVPAHYLPAYVDIRRLKKQLEELVHNAQRQRATVRRRLDILQRPRILPSGMTQKPTSPAAVSEHQDAEPISPPSAPDPSHSQNMFSAAAAAARADDGMAGSSLRAEAETLSLLPGTLTVEHRIEDSYRSAACNGFAIDVEMYFSSLWYFVLIPGHGISVYLMATQEESLQGDEEQLIEEQSAGKVAAFGKVKVRAQCLIVRHLPFLVFGTSDKELEASLLGPDATAEGHNIGALNLAPTQMVASVYFDSSSAYSYERRIRRFEGAQLLRFRWYGTNNNGPDEDIFIERKTHHESWSGMSSTKERFVVPQRLVAPYMLLQRSARDLLLEASGFQLPSVDSGTASKPSSSREHSGHPFLVASDAEESAADAYIARNGKLRKAIELGEEIQQAI…	119.783	108.39	76.51	68.3333	84.6333	91.0133	91.6	2.69782	0.975346	1.03058	13.7798	4.84826	2.34142	17.0687	133.937	88.1367	84.94	76.2367	87.32	101.727	94.7233	18.7523	1.40479	2.55501	12.401	4.40858	5.28977	15.0113
EMWEY_00000560	hypothetical protein CDS	ATGACTGAGGAAACACCCAGCAGCGGAGGCCCTGCAGCTGGAGGTGCAGGCGGCGCCGCTCCTGCTGCAGCAGGCAACAAAAAAGCAGATGCCAATGCAGCAGCAAATCAGCCTCCGAAGAAGAAGAGGTCCCCCAACCGGCTTGTAGTAGAGGAGGCTATCAATGATGACAACTCTGTGGTCGCCTTGAACCCCTCCCGTATGGAAACCCTGCAAATATTTAGGGGCGACACGGTGCTGCTTAGAGGGAAGATGCGGCATGACACGGTGTGTGTCGTCCTGGCCGATCAGGATCTTGACGAAGGGAAGATCAGGCTTAACAAGGTCGTGAGGAAGAATCTCCGTGTTCGACTGGGAGATATTGTCCATGTGAGCGCCTGCGCGGACTGTCCGTATGGG…	MTEETPSSGGPAAGGAGGAAPAAAGNKKADANAAANQPPKKKRSPNRLVVEEAINDDNSVVALNPSRMETLQIFRGDTVLLRGKMRHDTVCVVLADQDLDEGKIRLNKVVRKNLRVRLGDIVHVSACADCPYGKRIHVLPLDDTIEGITGNLFEIYLKPYFMEAYRPVRKNDLFLVRGGFRPVEFKVVGVDPGEFCIVAPDTVIHCEGEPVKREEEERLDEIGYEDIGGCRKQMAQIREMIELPLRHPTLFKTLGVKPPRGVLLYGPPGSGKTLIAKAVANETGAFFFLINGPEVMSKMAGEAEANLRRAFEEAEKNAPAIIFIDEIDSIAPKREKTNGEVERRVVSQLLTLMDGLKGRGQVVVIGATNRQNSIDPALRRFGRFDREIDIGVPDDNGRL…	455.36	202.62	45.4	34.81	53.78	74.16	126.383	13.6234	7.59177	1.20403	7.38733	4.82152	6.9786	116.972	433.7	111.817	33.0633	48.66	70.46	97.42	148.767	28.8674	5.58387	1.95975	7.39827	4.38761	31.423	17.7535
EMWEY_00000570	hypothetical protein, conserved CDS	ATGGTCGTCAAGCCTCCAGCAGCAGCTATTCGAGCTTCTTCGGGTTTCAGCTCGCCTGCTGCTGCTGGGGTCAACTGCAGCAGCGACAGATGCAGAAGCAGGAAAGAAAATGGAGACAGGCCATCGTCTTCGATGTGTCCAGCGTTTCCCTTCACACGGGTGACTGACAATACCATTCACTGGCTGCCGAGTCTGGCGAGAGCGAAAATACGCCAGGGCACTTCATTTTCCCGGCTCTCCGCTGCTGCTAGGGGTGACTCCAGCTCCGCAGATGTACAGGCAGTAGAAGAGAAGGCCCTTGCTGCCATCAAACGAGAACAGTGGTCTGTCCCTCGGGCGGCGATAGTGCTCTTTTCTGCACAGTGGAATCAGGCTTCGCGGGAGCTGCAGCAGTTGCTG…	MVVKPPAAAIRASSGFSSPAAAGVNCSSDRCRSRKENGDRPSSSMCPAFPFTRVTDNTIHWLPSLARAKIRQGTSFSRLSAAARGDSSSADVQAVEEKALAAIKREQWSVPRAAIVLFSAQWNQASRELQQLLSIRLSATAPFISSKNETGKAVAAEFAVVSSEEAPLLLKVFGVSALPHCLLMVNGRVVYAVSSKSPAGSTVGDTACVWAVESAVRRRSPRDLNEIETLLHILKEDLMPPADANEHTRPSPSPRRAFGVRNMKEGPAFHFSLRPENSDRHQPASRAGYLLDSDERAAQLAALATVALFDVPEVHTLDLQALHELLSWTMQSKTGGEQERSGKGGAANKSQKEAPFVRAGLRTTLEKLIEREEPQWAPDDCPIIRRLPLYNQCLLNKSL…	14.8833	4.26333	2.21667	3.55667	3.35667	5.05333	7.02333	1.56052	0.219621	0.316596	0.467369	0.365559	0.758573	2.81283	14.52	2.63667	2.58333	2.26667	3.29667	5.08	8.84333	1.33686	0.445234	0.700024	0.465009	0.233524	1.47956	2.0512
EMWEY_00000580	HIT domain-containing protein, putative CDS	ATGACGCCTCAGCCTACCTCCTACGACCCCGACAATGTCTTCGCAAAGATCCTTGATGGACGTCTTCCGTCTTACAAGATTTTCGAAACAGAACACAGTTTGGCGATCTTGGACGCCTTTCCGACAGCGCCTGGCCATTCCCTGTTGATATCAAAGGCACCAGTGGCGACAGTGATGGAATTGAATGAACAGCAGGCGGCGGACGTTCTAAAAGAGTTGCCTCGACTTTGCCGGGCAGTACAACTGGCAACCAACTGCGACGGCGTGAACGTTCTCCACAACGGAGGAGCGGCGGCGGGCCAAATCGTGCACCATTTGCATTTTCACGTCTTACCTCGTTTTTCAGGAGACGGCCTTTTCTCCCAACCACAGAGTGCGAAGTCAATGATAACTGCAGAG…	MTPQPTSYDPDNVFAKILDGRLPSYKIFETEHSLAILDAFPTAPGHSLLISKAPVATVMELNEQQAADVLKELPRLCRAVQLATNCDGVNVLHNGGAAAGQIVHHLHFHVLPRFSGDGLFSQPQSAKSMITAEEATAVLGKIRSNL	74.7167	52.3333	28.1633	20.0067	25.0733	28.8067	29.8867	5.27645	4.23002	2.84282	8.17295	3.03329	2.28231	18.9953	100.34	46.8367	28.4767	20.0533	21.1933	33.1233	70.32	27.8512	1.74872	3.70168	6.9317	0.950018	3.67968	9.27235
EMWEY_00000590	CAM kinase, CDPK family, putative CDS	ATGGAGGAGAAGGGAACGCAGTCGGGCGACGGGCTGGAATGCCTCAAGAGGGTCCGCAGTGAAGGCTGCGTTCTCCGGAGACAACAGCTCGTGCGAAATTCGCCTCTCCCCATCACTTCCTGCTACACTCTGGACGAAGTGATAGGGTTAGGGTCGTTTGCCTGCCGGGTGTACCGCGCGACAGATATTTTATCGGGTGTGCGCCGAGTGGTGAAGCGGGTCAGCAGGGACCAGCCAGAAGGAGTTCGTATTTTGCGAAACGAAGTGACATTTCTAAGGAGAGCACACCATCCAAACATCGTCAGACTCTTCGAGGTCTTCGAGGACCCGGACGCCGTCTACCACGTGACTGAGACGTGTTATGGTGGTGACCTGCACCAGTGGCTGGACAGGCGCTTG…	MEEKGTQSGDGLECLKRVRSEGCVLRRQQLVRNSPLPITSCYTLDEVIGLGSFACRVYRATDILSGVRRVVKRVSRDQPEGVRILRNEVTFLRRAHHPNIVRLFEVFEDPDAVYHVTETCYGGDLHQWLDRRLRRRQRHSRRRTVSFCSINDNNPAELQQHLQEEQQQQGQQIGGSPVDPELAQPSSAPTAATATAATTPNSVEGYSSNSLSPVAASFNRRAGSSMRVACPVAAGAAAAAATVAAAAAGLAASSLSPSSSPTAAGPSGPAAAAPGSRPLVSEEMAAQIAGQLLCALRYLHSREIAHCDVKLENILLAAELDDSEATGDGASSEEEEAALMQQQELQLQQQQLLQQEQERNTYATNRARPGLRRPTGHSSSSINNSSSSSSSNALAVVPM…	1.84667	3.25667	4.39333	23.5667	37.7467	38.5367	42.51	0.085049	0.255799	0.176163	2.30717	5.58534	5.95448	21.8476	2.68667	2.74667	8.13333	34.91	49.79	72.8433	162.717	1.50434	0.259679	0.274287	4.31695	3.9835	27.5355	35.345
EMWEY_00000600	lipase domain-containing protein, putative CDS	ATGGCCCATTGTTCACTTGCAAATATTTCCTTCTTTTTCTTCGCTGCTTTCTGTTCACTCCCTCGTGTATTTTGTGCTCCACATGAGGTGCTCGACCCAGAAGGAGTGTCCAGTGGACACCAGCCTACCTCACAACAAAACAGAGCAGCCGAACTGTTGAATGAATTCGCAGGTGAAAATGATGTTGCAGTGCTCATGGCAGAATATACAAATGCCCCAGTTCCTTATGTGCTCGTTGGAGAAGACCGCGATGACTGCCCGCGAGGAGACCGTGCCCAAGCTGCACGTGCTGTTCCCTCCCACGGTTTCCTGAATCATTCATTGGGAGTCGGCGCATCCCCTGTGGTTTCCATAGACGCAAACGGCCGTTCATCTGGCCCATGCCCGAAGGTATTTCTT…	MAHCSLANISFFFFAAFCSLPRVFCAPHEVLDPEGVSSGHQPTSQQNRAAELLNEFAGENDVAVLMAEYTNAPVPYVLVGEDRDDCPRGDRAQAARAVPSHGFLNHSLGVGASPVVSIDANGRSSGPCPKVFLQEAPYYGRREAVKALETTLQTTLGDLTQSVDMTRLGLDRDFNEKAYESLRVCNNFFFSGSGNTRSSSDPACVVSQLDDAAVNIKALDAESLSVLHPRLKTALVIASNLAFTRHKKEWIRKLITSSSLRLAWHVVEAFAGMNVNMLEANVGEALNSIVVKDLKLLLPLKDLIQFATTCTTYEEYPEKSWQDAVRNPSPDSPDYKDYPIYDYLRKVGAEVAFPVNIPSDWKPRVYDGNRMTHRGAGERKPFNSPADWKKRVYDSWHNL…	352.347	391.827	298.853	196.18	322.887	325.077	253.073	8.97238	20.5778	5.45253	69.873	42.1842	23.7541	52.8756	298.83	240.763	269.717	233.767	282.087	274.253	271.607	31.5103	18.8741	5.75205	87.5998	4.28358	24.7271	19.3191
EMWEY_00000610	WD-40 repeat protein, putative CDS	ATGGCACTGAGAGCCCGACAGGAGCAGCAGCTCCATCTGGCCATTGCCCTGTACTTAGAGTCAAAGTTCCCGGAGACGCACAAAGCATTCGAAAGAGAGGCCCATATTGATTTTTCAGCTGCCACCTCCAGTACCAGGGGGGAGGAGAAGTTCGACAGCGAAACTTTACCCAAGCGGTGGGCTGCAACGGCTCGCCTACAGGCCCGCGTGACAGTGCTGCAGCATCAGCTACAACAGCAAGGGCAGCAGCTGAATCTGTTCACAACTGCAGCGGCAGGGTCGGGAAGCAAGGAGGCTGCCGGGCTTCCAAGTCCTAAGCCGTCCAGTGTTATATCTGCACAAAGACAGCCTCTTATTTGCTGCGCATTTCACCCGCTTCTGCCGCAGCTTTTGGCTGGG…	MALRARQEQQLHLAIALYLESKFPETHKAFEREAHIDFSAATSSTRGEEKFDSETLPKRWAATARLQARVTVLQHQLQQQGQQLNLFTTAAAGSGSKEAAGLPSPKPSSVISAQRQPLICCAFHPLLPQLLAGADDGNVRVIVIEGSSTAAASRTFKAHNASVTGLAFDSSGRWLATCSTDMTIRLFDVQTSYTLKQTLRGHNDSVSAVAFLCLSQSSKIPVGSRPLHLRNGGSLAREAEGAAAAVSADASPCIVSCSRDGSVKLWDAESGLCLKTFTATDASGGWGAAGSGGGSWVRCLCVPEAKLKPAPFFASGGNDQRVVIWRPDFSSAVRELVGHEHVVESVIFATEAMLRYMHRHRKAPPPLPASMLDMKAMADAEREGNDTHVLRLAGLVLIS…	4.63	3.60667	4.92667	35.5033	27.8733	43.5433	29.9467	1.55792	0.436845	0.337095	3.0355	1.1582	6.87141	13.9221	4.64333	4.16667	10.38	37.15	27.4667	76.08	109.933	2.24164	0.704367	1.89739	5.8722	0.855823	25.9842	17.3946
EMWEY_00000620	hypothetical protein, conserved CDS	ATGCAGGGGGATCCAAAGCTCCCTGTTGCAGCAGCGAATGCTGCTGGGGCACCTACTGCTGCAGCACTACCTGTTGCAGCAGCAGCAACGCCTGGTGCAGCTCCTGCTGCACCTCCCGTCACACCAGCTGCTGTTGGTGCTGCTGCAACAACATCTGCTGCGGCATTACCAAATCCAGCAGCAACAGCAACGGCGCCCCTTGCAGCAGCAGGCGCCCCCCCGGTTGTAGCAGCAGCAGCACCCATGACAATTACAGCTGCAGCAGGAACACCTGCAGCAGCAGCAGCAGCAATGCAACCTGTATTTCCTCCGGTGGATGTTTGTGTTGCACCGCAAGATGGCACGGCTCAGGCACCAGCAGCAGCAGCAGGAACAGCAGCAGCACAAGTACCTGCTGCT…	MQGDPKLPVAAANAAGAPTAAALPVAAAATPGAAPAAPPVTPAAVGAAATTSAAALPNPAATATAPLAAAGAPPVVAAAAPMTITAAAGTPAAAAAAMQPVFPPVDVCVAPQDGTAQAPAAAAGTAAAQVPAAASRLAQLFPAAAATLQHFVMNIDRFCEGPGSSSSSSSSSSSGSSSSLNCMSISSSSSIGTEDASERLSAARSCCVALQQITAAEAAAGSAAAEAAGGTSYAAGAGAASIEAAALLLPAVLQLLQRLEIGRREGEPHALQQQLLLLLRALAVPAAAPLVLTPQQLAALTPQQQQQLLDNHATLLPSIGGGCEECAVRCLGTLIEISKQIKEPKGLAEELIAKTLPPIYEKLIAAIEGQVETYKRTGVLPKPGELPLGSVKRDTGQLT…	0.946667	0.466667	0.376667	0.25	0.45	0.523333	1.2	0.0550757	0.0680686	0.0602771	0.113578	0.0458258	0.110151	0.0866025	1.11667	0.683333	0.726667	0.426667	1.00333	1.67667	3.43	0.483873	0.0208167	0.085049	0.194251	0.235018	0.378726	1.12054
EMWEY_00000630	TPR domain-containing protein, putative CDS	ATGGTGCTGTTGCTATTGCTGCTGCTGCTCACTGCAGCAGCAGCAGTAGCAACGCATTTGCTGCTGCGGCGGCCAGCATCACTTGCGAGTTCTTCCAACCCGAATCCGCATCAACAGCAGCAGCAACGGCAGCAGCAGCAACGGCAAGGAAAACAGCAAGATAAGCAGCATGAATTCCAGCAGGAGAAGCAGCAGCCGGAGCTGCGACAAAAACAGCTTCGGCAACAGCAGGATTCGGAAACGGCTGTCAGCAGCAGCACCATGAACAGCAGCAAGCTTCGTCGCCGACGCACAGCAGCCGCCGAAGAAGCAGCAGAAGAGGCAGACAGCAGCAGCAGCGCAGAAGCAGATTGTTCTCAGTCAGAAGAAGATTGTCCCAGTCGCAGCAAGACAGCGTCA…	MVLLLLLLLLTAAAAVATHLLLRRPASLASSSNPNPHQQQQQRQQQQRQGKQQDKQHEFQQEKQQPELRQKQLRQQQDSETAVSSSTMNSSKLRRRRTAAAEEAAEEADSSSSAEADCSQSEEDCPSRSKTASVCNAAAAASAAAAAARAAAARDVALAAAAGTAAAAAATTHEVSDSDAQPDQQQQHRQEHGQRREPVEQHKQQQQQAEQQQQQPEQKKEQSAECSASAAARVVNGLAAEAVAAAATADAAAATAAAAAAAAVTSGEKGATLSGATPLESTDKELGATAAVPAAEEAGGVSKQPAAESESEAGAATASADSTAAATEAAKPATAADSPPVSLHVEDMAGATEAAAEAEAAAAEAAEAGSAEAAAAEAGDAAAAAKELASAAADAATEA…	51.0167	32.09	24.6033	19.38	35.3467	39.1467	45.45	1.84243	0.886623	0.50964	11.3406	3.29291	1.52179	1.69284	60.07	26.9633	21.9967	20.75	52.73	51.29	72.52	2.13157	0.72148	0.460688	4.55776	2.73501	10.7089	7.22911
EMWEY_00000640	pyridoxal phosphate phosphatase, putative CDS	ATGCCATCCCTAGTGGTGTCTGCTGCAGCAGCAGCACCAGAAGCAGCAGCGGCCTGCTTCGCACGGAAGCCAGCAGAAGCAGCAGCAGCCGCAGCAGCAACAACAGCAGCGGCAGCAACAGCATCTGTTATTTCGGCCTCAGGAGCAGCAGCAGCAGCAGAACACTGCAGCAGCCGTGTTGCTGCTGCTGCGCTACTGCAGCAATTCGATGTCTTCGTCTTTGATTGCGATGGTGTTCTGTGGCACGGCAGCAAGTTGCTGCCAGGTATACGCGAGATGCTGCAGCAGCTGCAGCAAACCCCTCGCACCTGCAGCACCAGCACCAGCAACAGCAACACCTGCAAGAGCGTGTACTTTCTCACGAACAACAGCACACTCAGTCGTAAAGGATTCGTCGCC…	MPSLVVSAAAAAPEAAAACFARKPAEAAAAAAATTAAAATASVISASGAAAAAEHCSSRVAAAALLQQFDVFVFDCDGVLWHGSKLLPGIREMLQQLQQTPRTCSTSTSNSNTCKSVYFLTNNSTLSRKGFVAKLNKLGIDATEHQVLCTSYATARFILSQQQQQKQQQQQQRSCNGSITQQQQQQRVYVVGEQGLLDELRNNGIDAFGGPEESYEAIDFSTDPGICVNPDKWAGAGTMVAAVAAATQQQPVLMGKPSEEMKRLVLDTLGESLDRVLLVGDSLQTDIAFAAAAALKSCLCLTGVTDGVLLRSAFAAAKLDSSTNTSNNSSNGREQQQPKAVLPDFIIDTAANLCPKPHSS	0.696667	0.66	0.483333	1.98333	1.57333	4.58	9.62333	0.48439	0.251595	0.204042	0.630661	0.115036	0.672904	4.37406	2.22	0.92	1.06333	1.96333	2.82667	16.1367	53	1.69177	0.696348	0.330202	0.234592	0.654319	4.67252	7.91733
EMWEY_00000650	hypothetical protein, conserved CDS	ATGGAAGATGACTGTTTGGGCTCGCCGGTGCATGCGCCTCTATCGCTGCTGCAGCAGCTGCAGCAGCAACAGTCACAGCAGCAGCAACAGCAGCAGCAGCAACAGTCGCGTCTGTATGCCCACCACCCTCGAAAGAAGGGAGCGAAGCACTGGAATAGAACGCGACCAAAGAAGAGGCGGCCTTCTTCAATAAACAGCAAACCAACGCCTTATCAAAAAGACCCAACAGACTTTGTTAACGCCCCTCCGGAGTATATTGCCATTCCCGATGAGGAGGGTTTAAAGGCGTTACGTGCTGAGCCGCTGCAGCAGCTGTTGCTTCTGCTACAGCAGCAGCAGCAGGAGTGCACGAAGGACAGCCCTAGTTTGCTGCGGATTCCTGCTCCCTGCAATGTGCGG…	MEDDCLGSPVHAPLSLLQQLQQQQSQQQQQQQQQQSRLYAHHPRKKGAKHWNRTRPKKRRPSSINSKPTPYQKDPTDFVNAPPEYIAIPDEEGLKALRAEPLQQLLLLLQQQQQECTKDSPSLLRIPAPCNVRMPRSTAAAAAAVAAAIAAASPEEAAAATAAATASAAPALKDEAAAYAAALRSAAEAAANEGAAAVAAAFPDVAPGEGIATAAAAAIDTEAAQKLQQLSKQPQLHQLLQQLQQLAETNNDEPLKKIAAHLAAAVAPCKPPSPSQLILGPPYEDDQGGAAAAPATTASDTAGSGSSPGAAPSTAEVAEAAAKAAAADLAYGRTLLRRRRGLLPSFKALKLSPLNRFNPLLLLKTLDKQWQALQHRRYKGLFKRKLQQTLSLARRLQAD…	1.28	0.96	0.693333	1.48	1.15	3.79667	4.89	0.21166	0.242693	0.0907377	0.329697	0.186815	0.621316	1.40584	2.20667	1.02	1.09333	1.17667	2.09667	8.38	18.27	1.31607	0.308058	0.298385	0.190088	0.413078	3.02987	2.83755
EMWEY_00000660	cytidine diphosphate-diacylglycerol synthase, putative CDS	ATGGCTGAATGGGATTCCGAGTCGGGTCCACCCGTCCCTTCCGATGCTGCTGGAAGCTCGCGAGAAGACGAAGTGGAGGAGGCCCTGGGAGGTGACTCCGATGACCCGAGCAGCAACAGCAGCAGTAGCAGGAGCAGGAACAGCAGCAGCAGTAGCAGCAGTTCGTTTGCACAGGACGATACTGTTCCGAAGCAGCGGCCACGGGCTCGTTGCGCGTCATATTCCGTGCCCCCAGCAGGAGGAGCTGCAGCAGCAGCACCTGCAACAGAACAGCAGCAGCAGCAGCAGCACCAGCTGCGAGTCGCCCGGTTTGGCCTGCTGCGGCGTCCACGTGGAGTTTCTGTGAGCAGCAGCAACCACTGCAACAGCCACAGCAGCAGCCACAGCAGCAGCGGGCAC…	MAEWDSESGPPVPSDAAGSSREDEVEEALGGDSDDPSSNSSSSRSRNSSSSSSSSFAQDDTVPKQRPRARCASYSVPPAGGAAAAAPATEQQQQQQHQLRVARFGLLRRPRGVSVSSSNHCNSHSSSHSSSGHSPLFHPSHNNGNSCSSSSSRSTIGRGVRRGFEGVRARLSAAAAKRLNGSTEGAIAAAGGGGAAGAAGGAGGGAPGGVVAAGESWEQRFETFKVRSAKERSSSVLLRRNSSFGYLTWYWLWLTIAAVGLPWALPRVRMQQAQLSCTPSPVFLPACADRYLPPFATDAVTASNNMQLQHEEQEQQQGQGREGKQQEQQEQEQKEQQQQRLLLQHQHLLHEQQLALLQQHEAVSLEAAAAQQKLLQLQQLQQEQHPQEQQKGEEEGEGA…	239.543	196.707	145.913	132.56	160.64	186.327	188.747	4.21778	14.0793	4.39255	39.9358	10.2235	3.98314	43.9637	339.543	146.557	144.323	122.047	177.213	190.887	177.233	137.75	4.31915	2.17959	22.9479	4.74715	7.067	25.1842
EMWEY_00000670	hypothetical protein, conserved CDS	ATGGGTGTTTCTGTGCCTGCGGAGCAGCGGCAGGATAAGCAGCAGCAAAAGACACAGCAAGAACAACAGCAGCAAGAGCAGCCACAGCAGCAGGCCGACCAGCCCGAAGCTGCCCCCCGAAAATGGACTAGCCGCTGGCGCAGGCAAACCAATGGGCCCCGCCAGCAGCAGAAGCAACAGCAGCAGCTGGAGCAACAGCAACAGCAGCAGCCGCAACAGCAGCAGCCGCAACAGCAGCAAGCACAAGACCCACAGAAAGAGCCACAGCAGCAGCAAGAGCTGCATCATCAATCTTCTGTGCATGAGAATGAGCAACAGCAGCACCTTGAAGAGCTGCAGCAGCAACAGCAGCAGCAAGACCAACATCAACCGCAGCAACAACGACAGCAGCAGAGAACT…	MGVSVPAEQRQDKQQQKTQQEQQQQEQPQQQADQPEAAPRKWTSRWRRQTNGPRQQQKQQQQLEQQQQQQPQQQQPQQQQAQDPQKEPQQQQELHHQSSVHENEQQQHLEELQQQQQQQDQHQPQQQRQQQRTAPTTPEEALAFIAAAAAQTQQQQQRSHLLQQCQQQLLQQVQRHGGCSSSNSDQLPKTLPHTVVYTASCPNRKPQRETADELCLGCCNGTCGSRDCCSRDCSSSNRRKGYEVGVALGGVCRILCLQFAAQGPSKVEVPMELKCIRLPQHMHSNFIKIVCVAAPTNEVPPYAVAKTLVRSLRVGGSPAPGVGCLSYKLQIVLDCWEFMLLMQQQRHSQHQQQQQQQQQASGGGALAPGGCRRISAFLLQQLLLLQQAKQQRAQAEMFN…	6.78667	6.16333	3.46333	4.17	3.93667	4.09333	5.4	0.610683	0.429224	0.196554	0.810185	0.431895	0.570731	1.79134	10.23	3.92667	2.88	3.41667	4.08667	4.29	5.18667	5.2548	0.330051	0.365923	0.806494	0.165025	0.782496	0.487579
EMWEY_00000680	ferredoxin, putative CDS	ATGTTTAAGGCTTTATCCCGGGTTGTGCAGCTGCGGCTGCTGCTGCTGCTACTCTGCGGTTGCAGCTGCTGGAGGCAGATTGCATGCACGTCGCTCCAGCAACGCGGGGTCGTCATCACGTATACAGGGGCAGTGCAGCAGCAGCAGCAGCAGCAGCAGCCGCAGGGTCAGTGGCAGCAGTTGGAATATGCAGTACGACTTCCATTTGCTTTTGCTTCTGTACCCGGGAAGGGGTCATCTTTCCTGCTTCAGCGGCAGGGCCCCTTGTCCAACACCAGCTCGCCACAACAGCGGCGGCAGCAGCAGCAGTTTCTACTGCTATTACAGCAACAGCAGCAGCAGCAAAGCATCGCTGCATCAACTCGTTTGCTGTACCAAATCCGCCTGCAATCTCCTGAA…	MFKALSRVVQLRLLLLLLCGCSCWRQIACTSLQQRGVVITYTGAVQQQQQQQQPQGQWQQLEYAVRLPFAFASVPGKGSSFLLQRQGPLSNTSSPQQRRQQQQFLLLLQQQQQQQSIAASTRLLYQIRLQSPEGEEKVFECAENEYILDAAEAAGIELPYSCRGGSCSTCAGKLLKGSIDGSEQSYLEPEQQQQGYVLLCTAYPKSDCTILTHQEDALH	15.5133	9.24667	3.92333	3.17333	5.88	8.68	14.49	0.928242	1.37613	0.596015	0.673523	0.697639	1.34815	1.17529	15.71	4.75667	2.88667	2.91333	4.44667	9.02	16.0367	3.48947	0.827667	0.635164	0.270062	0.283784	0.64467	1.0961
EMWEY_00000690	hypothetical protein, conserved CDS	ATGTGTCTTTCCCTCTCTTTTTTGTTTCTTTTCTCCCTCGCTTCCCCGTATTTCCTCTCCGCCTCTGCTCAAGACTTCGAGATAAGTCCTGACATCCTCCTAGCTGGGTCCCCAGCAGCAATGTTATTCGCCTTCCTTGACACTCAAGAAGATTTCTCTGGCGCTTCTCAGGCTCTCGCTGCTCTCCCTTCGGTCTGCAAGACTCAAGGGCTCGCCGAGACCCTCACCAGCAGCAGGAGCAGCAGCAGCGAGGCAGTAGCGGCAAACGTTGACTGCAATCTCACTGGAGTGGACCCTGAGTGCTTCCTCATCAACCTTGCAGGCTAG	MCLSLSFLFLFSLASPYFLSASAQDFEISPDILLAGSPAAMLFAFLDTQEDFSGASQALAALPSVCKTQGLAETLTSSRSSSSEAVAANVDCNLTGVDPECFLINLAG	5122.61	1510.75	534.403	314	666.673	1001.9	1716.1	126.652	39.9318	27.7755	32.5349	16.9836	33.9515	1185.4	4301.6	766.923	343.987	385.237	556.247	903.567	1026.86	643.313	32.8718	18.5403	90.9945	44.6019	112.528	80.5968
EMWEY_00000700	hypothetical protein, conserved CDS	ATGCTGCTTCATTCCTTCTTTTACCCCCTCCTCCTCCTGCACGCGTTCCTCCATGTCAGGGGAGCAGACCAAGCCGAAGGCGGAGACACGGACACCCCCGCTCCTCTGCCGAGCAGCAGCGGGGCCAACCTTATCCCCTCCAGCTCCAGTCCCTCAACCAGCGGCAGCAACAACAACACAAGCAGCGGCAACAACATGAGCAGCAGCAGCAGCATGGGCAGCAGCGGCATCGACGTGGACTGCAAGGGGGGATACGGCGCGTGGTCTCCCTGTGAGCCTCTGGAGGGCCACGACACCCACCACGACTCCGAAGACGAATTCAACTTACAGCGAGGCCCCGACGGCTACTACGTAGGGGAATGTTTTCAGTATCGGACATACCACGTGATTACTCCTTCA…	MLLHSFFYPLLLLHAFLHVRGADQAEGGDTDTPAPLPSSSGANLIPSSSSPSTSGSNNNTSSGNNMSSSSSMGSSGIDVDCKGGYGAWSPCEPLEGHDTHHDSEDEFNLQRGPDGYYVGECFQYRTYHVITPSRGNGNKCSKKDGSKVFRYCNDCSAVPAVYKHLQAAPSPQVSSIRFFAVVAGLLCLVTTIVFVAICLKKTFMQDTQQPPAIPLYPPSPSTHEAPRQHEAAKGLCLAADEATQAAPSR	27.3	16.6533	10.3567	8.16333	13.9567	23.4	18.64	2.1428	1.57786	0.785897	4.33139	0.918767	2.25275	3.627	37.6167	17.98	13.97	11.05	22.8	26.5333	29.4467	10.6039	0.829397	0.739797	4.22716	2.06233	1.18154	2.51476
EMWEY_00000710	hypothetical protein, conserved CDS	ATGTTGTTTCGCAGTGTACAATGCGCACTATTGATAAAAACGTACATCAAATGTTGGGTCAAATTTACAATTACGTCAGGCCTTGGAACTCCCAGCGAATGGTTCAAGTTTTTCACTTCCGACTCTCCTTTCCTCTCCGAAGCCATAAGCCCTCGTCTTCGGGGAACGATTGATTTAATGCTGTCTGACTTGGTGACCTCTTCAGCAGCTGCTGCTGCATATGCGCTGCACGGACCAGACAGGGCTCAGCCCCCATGGGAACAGCAACGGCCCGTTAAGAATTTCTCTGAAGTAGCAGGACTGGTGGCGCGGCTCTTTCTAGGAGGGGATTCTGAAGACAGTGTCGGGCTTGCGAAAAAAGAAAAACAACAAACGCCTCCCCCGCAACAGCTGCTGCAG…	MLFRSVQCALLIKTYIKCWVKFTITSGLGTPSEWFKFFTSDSPFLSEAISPRLRGTIDLMLSDLVTSSAAAAAYALHGPDRAQPPWEQQRPVKNFSEVAGLVARLFLGGDSEDSVGLAKKEKQQTPPPQQLLQRSEEEKKATSQQHSTPKLIITPHENAATTTARQRETAATKITAKSPTAAVDTAGTRTAKGSTPAEPATREAGVKLPESATADSKTLEAPALGRAARREAGGGIREAALRRTITRGTLMTEGDMAKAEGKYHPPAAVVTAAEGIAAPKARAPAMVSQQGRAAATAPGREAPEPVASAAAAAPRRETVGSPPAAEAARYEREAAPVVKTAVEQATAESTAMDGSPAMSVVGRLAPEAAGPETPTGHPLPIPELPAEAASEGASLASEE…	394.06	926.85	1091.28	778.027	1322.63	1314.24	1049.46	11.2931	25.228	21.2284	404.923	75.1001	49.0354	225.294	412.183	799.697	1064.41	930.583	1046.54	1031.28	1080.14	217.286	107.476	32.6052	355.143	41.7671	29.2165	46.8816
EMWEY_00000720	conserved hypothetical ATP-binding domain-containing protein, putative CDS	ATGTGGTACGGCCAGATCGTGATAGGGCCACCAGGCAGCGGCAAGAGCAGCTACTGCTTCGGCATGCAGCAGCTCTTGACGGCGCTGGAGCGACAGCATATTATTGTGAACCTCGACCCGATGAATGACTTGTTGCCTTACGAATGCGCGGTGGACGTAATGGATCTTATTAAAGGAACAGATGTAATGAAGAAACACCAGCTGGGACCGAACGGTGCTATGATTTATTGCATGGAGTTCTTGTTGGAGAACGTCGACTGGCTGGTGGAGAAACTAAAGAAGTACAAAAACTATTATGTTCTGATCGATTGCCCTGGGCAAGTCGAGTTGTTCACACATCACGAGGCCCTGCGTACAATCATCAGACACCTCGAAAAACTGGATTTTAGGATGGCGGCG…	MWYGQIVIGPPGSGKSSYCFGMQQLLTALERQHIIVNLDPMNDLLPYECAVDVMDLIKGTDVMKKHQLGPNGAMIYCMEFLLENVDWLVEKLKKYKNYYVLIDCPGQVELFTHHEALRTIIRHLEKLDFRMAAVQVLDSTLCTDTFKVRSHSSSSSNNNISSSSIILASSSSRYDKCAQLARSGSELPFTVLLFLVMLLFLLQHISALLMALYAQLQLELPHINVLSKIDLLRHHRKDLKFPLEFYADAYDVQALLQTMGRDPHPVGQKLLGFAREVCELVEDFNIVSFLPVAVTDKECMLLALRTADTANGFALGNYTENRTGYPLQLNTEEERQNLIERLQERYLDGDEEDERDGNFRQDSEKTD	7.45667	4.79333	2.13667	2.98	4.51	16.6633	19.2433	0.597188	1.12634	0.11547	0.831384	0.992421	1.63861	8.94026	4.68333	1.68333	2.59333	3.16333	8.29667	47.8933	105.257	2.19418	0.502129	0.335311	0.859438	2.0352	19.5371	6.71644
EMWEY_00000730	hypothetical protein, conserved CDS	ATGGGTGCAGCGGCGGCAGCAGCAGGAAACACAACAACAGCAGCAGCATTGACTGGAGCAGCAGCAAACTCGGCTAGACCCTGCTGTTCTAGGGTTGACGTCGGAATTGTCAACGCAACATTGCCTCATCTTGAAAACACATCTCCTGCTGCTGCTCGTGCTGCTGCTCGTGCTGCTGCTACAACTGCAGTTGCTGCAGCTCCTCATCGCTCTATATCTACAGAAGACAACAATGAAGTTGTGGAGACAGTCGATGCTGCGGCTGCTTCCTTCTTGCTGCAGGTGCAGCAGCATCAGCATACAGGTGACTGCTTGGAGCCTGTTTGGGCCACTGAAACTGCTGCAGCAGAAGCAACAGCAGCGGTGGCAAACGCACAAGAGCAACAGGAGTTGCCTGTC…	MGAAAAAAGNTTTAAALTGAAANSARPCCSRVDVGIVNATLPHLENTSPAAARAAARAAATTAVAAAPHRSISTEDNNEVVETVDAAAASFLLQVQQHQHTGDCLEPVWATETAAAEATAAVANAQEQQELPVLLLSCSGGSDSTALLHAVARAFGLSAVTPRAVAAAAAACSNREQALQQQQHQQYGGSSAGAEKKAFVSSQLPSGRSSNSSNCSNINRMAACMRIGGMGAMVAAVYFDHRLRPTETEKEQQQIAAACRVYGIPLHCRKIPDSLLVACNKQQQQVGGKRSSKGSPQQLMRNWRRHEAATLLTQIIQEQQQQQQQQQQQQQKHWQQRRGFLLTGHHADDQLETIFLKLLRGVNVLNLHGMEPLSSLTADISPAYTAGQQQIASHPGLAL…	142.807	101.877	71.7433	91.8533	69.3933	82.1533	128.833	2.56752	6.51609	4.11038	13.4524	3.12745	7.20435	21.861	261.7	82.07	54.28	48.6167	50.71	79.2333	69.3833	201.615	11.8393	2.63143	4.60723	0.240624	13.3935	13.4565
EMWEY_00000740	hypothetical protein CDS	ATGCAGCAGCTGAATCACCTACACAAACTAGGGATCCAGCAGCAACTGCAGCAGCAACAGCAGCACCTGCTGCAGCAACATCATCACCTGCAGCTGCAGCAGCAGCAGAACCATTCTCACCAGCAGCAGCTGGGGGATCCATCTCCGTGGCACCAACACAACAACCACCAGCAGCAACAACAGCAGCAGGTGCAGCAGCAGCAGCAGCAGCAGCAGCAGCAGGATCAGAAGGCAATTCACCTGCAGCAGCAGATGCAGCACAAACTCCTGGTGGACCAGGAGGGAGCCAACAGGATCAGCAGCAACAGGAACAGCAACAGCAACAGGATCAGCAGCAGCAGCAACAGCAGCAGGAACAGCAACAGCAGCAGCAGGAAGCACCCCAAACAACCGATCTGC…	MQQLNHLHKLGIQQQLQQQQQHLLQQHHHLQLQQQQNHSHQQQLGDPSPWHQHNNHQQQQQQQVQQQQQQQQQQDQKAIHLQQQMQHKLLVDQEGANRISSNRNSNSNRISSSSNSSRNSNSSSRKHPKQPICFSPFDTLETILFPCIHV	338.597	81.3467	74.83	81.1833	99.6633	50.88	309.03	50.5915	11.2841	27.703	46.8997	1.4478	18.9251	161.631	207.057	146.883	122.627	57.1633	114.79	143.687	158.113	143.481	73.7909	26.4992	31.2842	52.5291	26.6092	38.6585
EMWEY_00000750	zinc finger (C3HC4 type) / FHA domain-containingprotein, putative CDS	ATGCCACAAGTTGCAGATCGTTTTAACACACAGCAAGGGACGGAGGGTGCTGACCAGCAGCAGCAGCAGCAACAGCAGCAGCAGCAACAACAACAGCAGCAGCAGCAACAACAGCAGCAGCAACAACAGCAGCAGCAGCAGCGGGAAGTCGATAGCCGATCACACTGGGAGCAGCAACGGCGACACCAGCAGCAAGAGCAGCAACAGCAGCAGCAGCAGCAGCAGCAGCAGCAGCAGCAGCAGCAGCAAGTTCTTCCTCGTCAATTTCATGACCAATTAGAGGCTCGCTTATATCATCAACAGCAGCATCAGCAGCACCATCAGCAGCATTTGCTGCAGCAGCAGCAGCAGCAAGAAGAGGAGCAGCAACTGCAGCAGCAAACAGCAGCAGATCTACTT…	MPQVADRFNTQQGTEGADQQQQQQQQQQQQQQQQQQQQQQQQQQQQQREVDSRSHWEQQRRHQQQEQQQQQQQQQQQQQQQQQVLPRQFHDQLEARLYHQQQHQQHHQQHLLQQQQQQEEEQQLQQQTAADLLRYQEQRQLLQQQLETHAAPWLMQHYGRSLPGVYTPGVSPSFSLMQLATACDPAAAAAAAAAAAAAAAATPFHGVTAEQQQRLQQQAQQQQQQQQHACIPGLVGTGGPGMSLFPAATAAGAAAATAAGVTPGATAGPPIDCDRKSAAEAAAAAAAAAAAAGLPIGGDSGSTTAAAATTTAATAAGGVPGPTSSSSSPASAAAAAATAAAAAAAAAAAAANRWEIRGELREISLRETDMEVEAIRETEGI	387.56	101.13	101.54	96.82	133.563	73.57	370.273	68.6978	15.8944	28.5299	51.0004	14.4015	30.4138	181.209	219.12	170.67	148.453	77.45	144.447	165.377	193.417	145.52	84.2775	29.3799	44.8858	51.4594	32.5458	7.25544
EMWEY_00000760	hypothetical protein, conserved CDS	ATGTCGCAGCAAGCTGATGCTGCTGCTGCTGCTGCTGCTGCAGCAGCAGCAGCAGCAGAAGGTAAAGATGATAAACATAATGCTGCTGCTGTACTTGATAGACCGGATGATGCAGCAGCAGAGAAAGATGCAGCAACAGAGCAACAAGGGGATATAGCAAGAGGAGCAGATGTAGAGGAAGAAAGACAAGAAGTAGAGAATTTATGGCCAAGACAAAGACTTGTTGCTTCTCTTCTTATGCTTTCTTCCTCTAATCCTCGTGCTGCAGCAGCATTAGGTTTGCTGCAGCCACCACCACCAGCAGCAGAAGGAGGAGGAGGAGGAGGAGGAGGAGGAGGAGGGAGAGAGGCGCAGCAAACACAGCAAGCTGATGAACCTTCCTCTCATTCTGTCGTCAGC…	MSQQADAAAAAAAAAAAAAEGKDDKHNAAAVLDRPDDAAAEKDAATEQQGDIARGADVEEERQEVENLWPRQRLVASLLMLSSSNPRAAAALGLLQPPPPAAEGGGGGGGGGGGREAQQTQQADEPSSHSVVSSNPLTDPFFWFPYMLPDAALEAEAAERAAAGDAATGGEGSLGSAAAAAAAGTKGFNVLEYPLPPHPGCRPMRRNQGKNLSYNASISEFLGAETLQRLEAECPQLRLTMRRLKQKEPPKAPLTDIRLFGIDTPDFSEFNSRLRFDQSLLLGVGEAHILSARTLSRVPPPSGGPSAAGATGGPMGGPGGATSRTLAGPTPICTDVLLALCGNNRITSSSNPVAAAMFAQEQQQMRLRLLQAAAKAAATAGTTAGAPSQRAAGEEGPLT…	45.87	12.5767	2.73	1.62333	4.86667	8.08333	18.2367	3.38625	0.664254	0.559732	0.67278	0.938953	0.685006	16.7813	40.44	4.08667	1.76	3.83333	10.76	17.13	24.7167	0.897051	0.368556	0.0793725	0.792107	0.995138	6.51884	5.90646
EMWEY_00000770	hypothetical protein, conserved CDS	ATGAAGCATTTTCAACTACTTGTTGTAGCGGTGGCACTGCTGGATTTCTGCTTAGCTGTGCAGCCACCTCAGGACAATGTTTCTGGACAAGGCCGCTCTGCTGCCTCGCCAGCAACACAACCGCCGGCAGCAGTTACACCAGCAGCAGCCGTATTGAATCCTTCGCAGTCAGTGCAGAAAACGCTCCTTCGTGCGGGGCGCAACGCTTTAGCGGAAGGGAACGATGGGAGGCATACCGGCGAGGCCTCTGCCGCTGCTCAGGCTCAAGTTACCAGCTTGCTACCTGGAGAGGGAGGAGTCCCTGAGGATATATCCTCCTCGTCAACGTCGGAGGCTGTTCCTGATGAGAACAAGTCAGAACAAGATGAGAACTCACGCACAACCCTAGAGAAACTGCTA…	MKHFQLLVVAVALLDFCLAVQPPQDNVSGQGRSAASPATQPPAAVTPAAAVLNPSQSVQKTLLRAGRNALAEGNDGRHTGEASAAAQAQVTSLLPGEGGVPEDISSSSTSEAVPDENKSEQDENSRTTLEKLLAEATVVQGEAARSSSQREEKPRRPPRRRNPQEVPFPPPSSAVTRSVKDDVETPMTLDDVFSQIAKVSLFSRKTSSRVPMTPRKRIIKRPVRRKKSRWGSFTKNPDSDSDDDSPILAVMPRQPFHVPYQISKGKWPSSETEHSNTPQAALHQLLSDTAGSMGIGAWTIVGPSEQPAEEPKPREEEVPALPPKDSRDTLEDLLQQATATIASARRRKKRRNRRLGKKYSKMSKGQGGKDDEPILAVLPRRAESSHTSTSIQESIEPPP…	1.55667	1.23	0.856667	0.686667	1.17667	1.74	1.24667	0.0493288	0.18735	0.171561	0.0896289	0.170098	0.331512	0.209841	1.26	0.773333	1.01667	0.84	1.18	2.34333	3.56	0.723809	0.0929157	0.051316	0.392301	0.072111	0.607481	0.132288
EMWEY_00000780	hypothetical protein, conserved CDS	ATGTTGCTTCGTTGGGGTCTTGCGCTGAATGCACTTGTTGTTTGTTTGCTATGCAACTCGTGCTGCTCCTCAGCAGTTGAGGTCAGGGATTTCGCAGGAGGGCCACAGGTGACGGTTGAAGATTCGAAACTCTTGACACATGCCGATTCGCAGGACGTTGTACTGTTAAGTCCACAGTACACGGTAGAACTCTCAGGGACTAGGGGAGTAATGCGCTTACTCCTAGGATTCACCCTCATCTTGGGAACAATCCTCTACGCAATGTTCGTTACCTACCCCAAAGCGATGCCCCCTTTTAAAGATCTTTTCGTGCAGGCGAAACAGGTAGCCGATGTGGTGGCAGGAGAAGTGCCTCGGAGCAAGGCGGAGATAATCCTGGAGAGGCTTGAATCATATGCA…	MLLRWGLALNALVVCLLCNSCCSSAVEVRDFAGGPQVTVEDSKLLTHADSQDVVLLSPQYTVELSGTRGVMRLLLGFTLILGTILYAMFVTYPKAMPPFKDLFVQAKQVADVVAGEVPRSKAEIILERLESYAEKNPEEVFLHAAAFSTGLLLWLWGLAALRKPRRARFAWITVYSSTGVALPLYFVCCLPWVSVAFTVH	0.1	0.246667	1.01	6.32333	17.9033	292.617	263.44	0.087178	0.102632	0.415812	0.977616	5.63143	50.9025	153.821	0.646667	0.316667	1.94333	18.2833	94.9933	766.387	1291.97	1.04309	0.297377	0.568888	1.73267	1.23597	204.349	128.625
EMWEY_00000790	hypothetical protein, conserved CDS	ATGCGGCTGCAACGTCTGGCATCACAGTTGTTACCGCTTTTACTTCTCCATGCTTCTGTGTGTGCGCACCTTGCGAACACACTCTCGCGGAATATCAAATGTACCGCCAACGAGAAGCAAGCGCAGGGGCTTCAACAAGGAGATGAACTCCTCCAGAGCAGTCAAAGCGCAGATGCTGAGTGTGGCGGCCGTTCCCGTGTCGCGAGAGGTACAAAATGTGGAAACGGCAGCCGGAAGAATATTTTTAACAAAAGTGAGGGCACAACAGGGCCCAACAGCAGCAGGGAGTGCAGCAGCAACGGCCAGCACAGGGGGTTCGTGACCGATGAAGCTGGGGGCCCTTCAGGGTCTCGTGAGTTCAGCAAACCATGGAAACAGCACCTCGATGGTTGCAAGGGT…	MRLQRLASQLLPLLLLHASVCAHLANTLSRNIKCTANEKQAQGLQQGDELLQSSQSADAECGGRSRVARGTKCGNGSRKNIFNKSEGTTGPNSSRECSSNGQHRGFVTDEAGGPSGSREFSKPWKQHLDGCKGVPSQKVLLFQQLGINHLAPLLLRSFGFLHSPLHLPVLLKRLKGVQHGVSDAGEARGSSRGGWWSFGLEWDAAVPLLRYFLSFLPFLLLLLSSLLLLLTSRSRTSGTVDAATEAAKTVSQARRSNSDAAYAALLLLLPTSYSRESKNGGKRSVMLFLLIIATAAIAATLAGTAADSLKAAGCEAPLAFDAFSGLQQEQRKGSRLQTGLSGLLEGLRQLPTNWESTAPATIAAARGYAAVHPTVPNAGNAAPPASTAASDLEELLQKG…	4.98667	11.3867	9.97	9.44667	9.51333	9.36667	10.25	0.370045	0.534634	0.542863	2.04505	0.824702	0.270247	2.25666	7.82	8.51333	8.35667	6.83667	7.52	7.31	6.45333	3.46094	0.565803	0.28006	0.522526	0.866256	1.32106	0.760548
EMWEY_00000800	hypothetical protein, conserved CDS	ATGCCACTACGTTGGTCGTGGGCCACGAAACTGTTTGTCCTGGTAGCATTACCTCTTTTCCTTCTTATTACCGCCGGCATTGTCGGACTCGTCTATGACTTTTCAGAGGACCCAATTTATGTTCGTGGCCCAAGCGTTTTCGGGGTCCCAGCAGATGAAGTTAACATCAAAACCCGAGACAACGTGGAGATTCACGGATGGCTTCTGAAACGACCGGATGCCCAGAAAGCGCCAACCTTTATCTCCTTCCCAGGGAACTACGGCTATAAGGGTTTACGTCTAGGCCATGCCACAAGGCTCTACGAGCTCGGCGCAAATGTTCTCCTTGTGGATTATAGAGGATTTGGCCACAGCGGCGGATCCCCCACGGAGGAGGGTGTATACCGTGACGCTGATGCT…	MPLRWSWATKLFVLVALPLFLLITAGIVGLVYDFSEDPIYVRGPSVFGVPADEVNIKTRDNVEIHGWLLKRPDAQKAPTFISFPGNYGYKGLRLGHATRLYELGANVLLVDYRGFGHSGGSPTEEGVYRDADAALDFILNSQDVNNKDIFVVGHSMGGAVAIDLASRRGSQITGLVVENTFTSLRDIAYDKFPELRYIRWVLELAQRCYMSNIDKVRTLTVPTFFLSGREDKQIPPSHTDRLFDACSAPLKWLERVENGGHESSHEMNIERWGDRMQSFIDEAKAAKVESLTKGEHLASKGSEEVDMTSTKLDAGDRKAGELQEKQALLSVPLMLCSLIMYAYLASMDRHKRKGNERNFMLVDVPVDTRGQQMDNAHRHNLSDEAPPGFFEKTPMNG	0.53	0.846667	3.63667	18.2167	59.51	107.49	85.8733	0.04	0.506392	1.08841	2.47359	4.75448	6.93593	59.8796	0.246667	1.90667	8.16667	37.6267	95.0533	170.767	272.883	0.142945	0.422532	0.696156	2.2772	5.15578	35.0665	14.0517
EMWEY_00000810	coatomer delta subunit, putative CDS	ATGGTGGTCATTAGCGCTTGCATCAGCAGCAGAGTCCGGCCTCTCCTTGCGAGACAGTTTGTGGACATACGCCGAACCAAGGTGGAGGGCCTGTTGCATGCATTTGTTAAGCTTGTGGATTATTCGGGTTCCGACCATACTTATCTCGAGACAGAATCTGTACGGTATGTATATCAGCCCATTGAAAACCTCTACCTCGTTCTGATAACGACGAAGAGCAGTAACATTTTCGAGGACCTTGGCACCCTAAGGATGTTCGAAACTTGTGGAGAGAGCCACGGAATGGGCAGCCTCGAAGACAGCGTAGCGGCGCACGCTTTTGATATTGTATTTATGCTCGACGAGCTAATTAGCGGCGGCTATAGGGAGGCGCTTACGCTTCAGCAGATCCAGTCCTAC…	MVVISACISSRVRPLLARQFVDIRRTKVEGLLHAFVKLVDYSGSDHTYLETESVRYVYQPIENLYLVLITTKSSNIFEDLGTLRMFETCGESHGMGSLEDSVAAHAFDIVFMLDELISGGYREALTLQQIQSYVAMDSHEEKLQRMIAEGKEKEQADRRREIAQRLEKEKQAAKKAGKGLDAAGFRTSAGATQLSRGPPAVSAPQEAPPSEPYWGLSAHSGGIYGAQHQASPSVTPGAARGSQQSKGMQLGFKAPVGGVDSSLQNLVLDEQIKSTGEYADAQHDQVLNDPLADPVSILIEEKVKASLQAEGVVKEVELQGTFFVTANDPERGSLAAFQLTPEDKRFKMKSHPNVDKTALSQNSLLQVRDPSRPLPPHQPAPLLKWRVSEKDESLVPLTV…	160.967	156.917	126.397	119.287	144.403	147.27	134.177	4.55447	3.12476	4.14452	14.1073	6.74839	1.08761	1.1511	180.73	131.537	142.49	134.473	132.127	155.453	154.49	26.0075	6.10496	1.50123	26.4133	7.09298	9.79072	5.49273
EMWEY_00000820	hypothetical protein, conserved CDS	ATGGATGTAGACCTGGCCCTCGTCAGCGCGCTGCAGCTCCGTGAGCTGTTGCAACAGCACTCACCCCTCTCTCCGCAAGTACAAGACTTGGCCTCCGAATGCAAAAAACTGTTCGCTCTTGGGGAGGAATCCCTCAAGGGGGTGAGCCCGTCGGACCCTCGGTTGCAGAAGGCGTGCAAGGAATTGGAGGAGGCTCTGACGTTCTTTCATTCTATTGCTGCAGCAGATGAGGACTTAGCAAAGCAGCAAGGGGCTGACGAGAAACAGAACCATGAGCACCACCAGCACGAGTCAGCGGCCTCAGGCCGCCACCGACATGGCAGGCGCGCCGAGAGGGAAAACAGCAAGAGACAGCATCGAGGCCGGAACAGTAGCAGCAAGGGGAAGAAGAAGGACAAA…	MDVDLALVSALQLRELLQQHSPLSPQVQDLASECKKLFALGEESLKGVSPSDPRLQKACKELEEALTFFHSIAAADEDLAKQQGADEKQNHEHHQHESAASGRHRHGRRAERENSKRQHRGRNSSSKGKKKDKLKAAEAERTAPDAPEKPVDSLFGNWPPIDFTFPESQIVVPTGSTGLEVPSWGNGAAKDPFRLSAADSCAAAAAPANAPAGAAEESARLRRGRARTHNRRRAKTSSTSRPCEADASSSDGDSSSSSSSSRSVCLSSTAETHRENSNESEVTKSNDKRRRRQRRINRSLAQPCSDEEITASAAFHPAGTPEVSADDCCRICVSSLRAVFVAKCAASPFRIDASIFVPSESLETEAENTSELGVVVSSSSSGDTSRELQVTWQQPLHFL…	18.7967	19.6767	15.18	18.1733	20.8967	16.8633	16.79	1.31804	1.3571	0.981478	5.62658	0.58731	0.560833	4.09852	24.5033	16.7833	20.7	27.5833	25	23.2167	21.82	1.94114	1.86358	0.80206	8.16593	1.09092	1.69542	2.62229
EMWEY_00000830	hypothetical protein, conserved CDS	ATGGGCGTTAGCTGTATTTTTTTCATGTCTACTGGAGGGCTTGTTCTTGGCATCATTTACTGCACTGCAGGCTGCGCTCTTGGGTTTGTCCCCTTTGCCTTGTATAAAACCCAGGAAAGATTTTGGGGGATAGTCTCCATCATTAGCATTGTTTCCTTGATGCTGCTCCTCATCGCGAGCTTTGGTTATTGCGTCTGGCTCCTACTCCAGACATCTCGGGCACAAAAAGAGATGAACAGCGTTGACGGCAGCCCCTTGGTTGTTCCCCTCTTAGGCATGTATGCTCAAAAGGCAGGCTTCGTCAGTGTACGCCGTCTACAAGAAACCAAAGTGTCTAAAGGCCTTGGTGTTATACCGCTATTTGATGGGAGAACAATGGGCTCTCGGGGAACTTCGGGG…	MGVSCIFFMSTGGLVLGIIYCTAGCALGFVPFALYKTQERFWGIVSIISIVSLMLLLIASFGYCVWLLLQTSRAQKEMNSVDGSPLVVPLLGMYAQKAGFVSVRRLQETKVSKGLGVIPLFDGRTMGSRGTSGKQALRALTGAGDEEPVSTTSTSVSSRLLEDSANIEARQTTSGEPIKESANSEAAVQHTESGHVGNSWESTSGEALKMPVSGKTMSALVSTAKKKADKLLVGGDSSFYPAVLRQSWESRQNIFVSKGDLECLIDMNYDSGILPQSEALLRALLDWGLFCGYTRYSIAVLRKWPISCSTDCNFDKLNFSRYRNNAEKTDKQAKEFLEALDSMAPAQAEACTFLATVTTCRISQQNLDSVATTTMCIAIVVSLAIFCAAIKCLADCVKF…	0.536667	2.52333	6.09	24.21	94.68	299.22	139.25	0.135031	0.321455	0.52259	2.63034	17.2695	40.0188	96.525	1.22	3.27333	13.9067	85.43	258.357	445.78	363.893	0.280535	0.287286	0.450814	6.14379	14.9284	66.0647	4.64933
EMWEY_00000840	hypothetical protein, conserved CDS	ATGGGGCCACCCTGGCCCACGGATGGGCATCCCCCCCATGTTGCCGCTGCTACAGAAGCAGCAGCAGGTGTTGCTTCCCATTCCTACCTCGATAGCGGCGATGAGGAGGAGCAGCAACTTGCTGCTGCAGTGCAGCAAGTTGAGAGGCCTCTCCCAGTAGACTGTGGCATATCAACTCCGAGCAGCACTCCCCGCACGGAACGCCGCAGCAGCACAGGCCTTTCTGCTGATGTTGCTACTGCCGCTGCTGATAAACACGACAGTGAATCTGCCGCTGTTTTTACAGGTGCCCCTCCCCAGCTTCCGCTCCATTTAACGCCGCAGCAGTCGCAACAACAGCAACAACAGCTACAGCAGAAGCATCCAATACAGCCACAACAGCAATGGCCACAAGAAGTG…	MGPPWPTDGHPPHVAAATEAAAGVASHSYLDSGDEEEQQLAAAVQQVERPLPVDCGISTPSSTPRTERRSSTGLSADVATAAADKHDSESAAVFTGAPPQLPLHLTPQQSQQQQQQLQQKHPIQPQQQWPQEVLLYNHGKQNQQQQGQQQPKLDLILVQPPRVEQDAAAAGTPAVVAASGSHADMKDAATTAAVAGNAATAVGAASAGVVNDPGGLKEQMALLQVAAAAKDAALNFEREQRQQLQMELAEARRELLQLRQQHEQQQQQQQFLLPHLGVGVDVQQTQTHRLQQQLLQKDQQLRGLATALDSFRAQSRAAAAALQQQLQQAFARMAEAEAEATESQRQTQVLQQLASSLQQQLAELQQQHAAATEVRSTLQQSLQQQQQSNVRLQQQLAQQ…	44.4867	44.3933	24.79	19.8467	25.1567	25.99	33.0733	0.739617	1.76415	3.42162	7.7485	0.853834	1.07373	12.4617	50	29.4167	21.5933	14.4533	18.1367	22.3833	17.26	2.74858	0.681347	0.822334	3.80643	3.5789	2.08387	5.56104
EMWEY_00000850	Spc97 / Spc98 family domain-containing protein, putative CDS	ATGGAGACCCCGAGGCTTCCTGCGGCGGCAGCAGCAACAAATAAGCCGGCTGCTTCTAAACCTCCTCTAGTGCGTTTGGGGGCCCTCTTAAGCAGTGTAGGGGCCCTCAGCAGCTCGCCTACAGCAGCAGAGGTGCTGAACACGCAGCAGCAGCAGCAGCTTCAGCATGAGCTGCAGCAACTGCTGCTGCAGCACCTTGCTGCTGCCCAGCAGGAAGGCCGTGCTGTTGCTGCGCCTCTTTCTGTTGCTGCTGAAATGGAAGAAAGGGCAGAGCTTTTCTCAGAGCTACATGAAATACTTAAAACTGCTGCTGCTCCCCCTTCCCTCATTTCTCAGCTTGCTGCTCTGCTGTTGTCGAGGGAGCAGCAGCCGTTGCAGCGGCCGCATGCAATCCTTAAA…	METPRLPAAAAATNKPAASKPPLVRLGALLSSVGALSSSPTAAEVLNTQQQQQLQHELQQLLLQHLAAAQQEGRAVAAPLSVAAEMEERAELFSELHEILKTAAAPPSLISQLAALLLSREQQPLQRPHAILKVLLLLSRSPEFQASRKQHNHAAAAAAGHAGREKGSAKGFTANSNQPASSAATEAAGAAEAKEGGVLAQSQQHLAMSLSHQRAAANSNSLPLVQQREVFSYGIDGRFIRFDVELQTAQICPPVKASRSVLGLVARVAALGCMYTRVKAFIEGPKTSFLSSRPLTAEAFRQGIAAEVQQYFKLIAILEEDISRAEALQNAPTAAAAAATAAAQSSTPTLRRLAVWLQGPYQRMRLLTSLTEAAKGLKGAALLSTIYAYCSTGDSELRA…	72.4967	62.3767	43.0267	36.09	37.9167	42.4333	57.95	1.02841	3.4771	0.409186	2.15891	3.50406	2.45846	16.9504	91.0367	44.4633	34.9533	25.3067	31.5033	38.1967	33.2467	36.4534	4.69979	0.347035	1.90962	0.930717	4.72815	4.81699
EMWEY_00000860	20 kDa cyclophilin precursor, putative CDS	ATGCCGAATCCCCGCGTCTTTTTCGATGTATCCATTGGCGGTGGTGCTGCTCGCCGCATAATAATGGAGTTATTTGCGGATGTGACCCCCAAGACTGCGGAGAATTTCCGTTGTCTCTGCACAGGAGAGAAGGGAACGGGTCAAAGTGGCAAGCCGCTTCACTATAAAGGTTCCTCATTCCATCGTATTATTCCTCAATTCATGCTGCAAGGAGGCGATTTTACCCGTGGTAATGGCACTGGAGGCGAGAGTATCTATGGCGACAGATTCGCCGATGAAAACTTCAAGCTCCGCCACGACAGACCCTTCCTCCTCTCCATGGCTAATGCAGGCCCAAATACAAATGGGTCACAATTCTTCATCACCACCGTTGTATGTGACTGGCTAGATGGCAAGCAC…	MPNPRVFFDVSIGGGAARRIIMELFADVTPKTAENFRCLCTGEKGTGQSGKPLHYKGSSFHRIIPQFMLQGGDFTRGNGTGGESIYGDRFADENFKLRHDRPFLLSMANAGPNTNGSQFFITTVVCDWLDGKHCVFGQVTEGQDVVKEIEKVGTASGKPRQVVTIVDCGQLQ	16.6133	2.40333	1.31333	3.40667	7.85	16.9133	19.3433	5.03802	0.940071	0.604759	1.26005	1.10531	0.992891	3.32653	25.5333	4.41667	11.1533	83.03	169.133	127.163	87.0433	11.7135	1.0429	1.85619	17.9592	2.88403	2.8493	3.92925
EMWEY_00000870	hypothetical protein, conserved CDS	ATGGTATCTGTTTCTGCTGCTGAAAGTCGTGTGCAGCAGCCCGTGCCTTTTTGTCCCTGTCCTGTGTCTATACTCAGCATCCCGCCAGACGTTCTGCTGCACCAGCAGCAAACTGCTGCTGCAACTCAACAGCCCCTTCTGCAACTGAAGGGCCAGGGCCACCCTCCGCAGCACGAAGGTTTGTTGCAGCACCAGCAGCTGCTTCGAAGAAGCAGCAGCTGCAGGTGTGTCTCTTTGATTCCCCCTTCTTTATCATCATCATCAGCAGCAGCAGCAGCAGACCTGCAGGGATATAGTGGAAGATGCCCAAGCTCTAGCGGCGGCAGCAGAAGCAGCAGCAGCTTGGGAAAAAGCACCAGAAGCAAGACGAAACGCAGTGACAGGGGTGGCTTTAGTGCT…	MVSVSAAESRVQQPVPFCPCPVSILSIPPDVLLHQQQTAAATQQPLLQLKGQGHPPQHEGLLQHQQLLRRSSSCRCVSLIPPSLSSSSAAAAADLQGYSGRCPSSSGGSRSSSSLGKSTRSKTKRSDRGGFSAAQQSRDSCNSSTPTSGHTLQEATAAEAAAATPEAGGGAAAPCRLAVASPRIATPLSPCIRDCGEPGEMLHKHFAAAAETAAAATADQPTTTPQETEGALAQATVLPTATAAATTTTTTTTTTTTTTTTATATTTATAATTAATAAATEAATATEAAAATQEANTEEPLMSPNGAAAETETETLEVTEAPTAEAAAPGAGATSAAELAQAPEIEAAEQPQIVPLKAAAAAATPGIANVFESTETPTAAAEAAGAARGTARVAAATED…	0.203333	0.0933333	0.0866667	0.09	0.0866667	0.163333	0.21	0.0763763	0.0450925	0.0493288	0.034641	0.0057735	0.051316	0.0264575	0.216667	0.0633333	0.0566667	0.0633333	0.15	0.146667	0.346667	0.111505	0.0321455	0.0251661	0.0251661	0.0264575	0.0404145	0.061101
EMWEY_00000880	hypothetical protein, conserved CDS	ATGGGGGCCTCTGTGTCCTCTGAGGAGAGTCGCCTGCAAGCTGCTCTGCTGCTACTTTCACAAAACCCACAGGCGAGGCTACTCCAGCAGCAGCAACAGCAGCAAGAGCAACAGCAGCAGCAACAGACGGAGGGGACGCAGCAGGCGGAATGGCGTTCCCTTTCTTCTGCCATTTTGCAACACTTTGGGGAGGACTCCCCTTGTCGCTGGTCCGACGAGGCGTATTTAGACAGTCTATGGCTGAAGGGGCAACAGCTGACGGATGAGGCCCCTGTGCTGCTTCATGAGCTTCTGCTGGCTCTGCAGCAGCAGCAGCAACAACAACAACAGCATCAGCAAGGTACAGGGGTAACGTATTCAGGAGATGAGCCTGCGGGCAGCAGTTCCACCTGTCCCGCC…	MGASVSSEESRLQAALLLLSQNPQARLLQQQQQQQEQQQQQQTEGTQQAEWRSLSSAILQHFGEDSPCRWSDEAYLDSLWLKGQQLTDEAPVLLHELLLALQQQQQQQQQHQQGTGVTYSGDEPAGSSSTCPAAAAAAAAAAAERAAATAAAAATAAVAAYENWQTDTLLLLQVVQQLLQSPALFKHLAKAPHNSCLRQLLQQLLQGARCMRCALKFSPPAAAAETTTATPKADRGTVIDGQQEQQQQQQQQHKQQQLLSRLYLYQLALIRSFIALVLYLGWRGVIHLEQQQQQQKRLIVSNRRQLLHLHAVSMAWREAWIDSDLLLQLLLFCRYLQQQQQERQGSCGTVEHPMCSSATAATAAAAATTAAGTIEPVSLLYTCVAPSAAQIPPRVAAAA…	74.7033	44.35	19.8367	35.0367	24.98	22.5533	49.6733	6.29346	4.45593	2.64124	7.7377	1.44572	1.99646	24.1202	159.883	30.51	16.3833	16.2067	13.7067	19.4033	14.6933	146.608	11.126	0.984344	5.93957	1.5627	3.89541	4.63116
EMWEY_00000890	coatomer epsilon subunit, putative CDS	ATGAACGGAATACTCTCTGAGCCGCTGCAGCTGTATGCAGCTGGATTCTATGAAGCAGCAGCAGCTGGTGCAACAGGAGCGTCAGCAGCAGCGAGGGCAGGAGGGCCGGCAACTGAGCAGCAATGGGAATTCTTAATGGCTGCATGCGAGCAGCAGCTACTGCTGCTGAAGCAGCAGCCACAGCAGCTGCAGCAGAAGCATCCACAGCAACTGCAGCAGATGCTGCAGCACAGCAATCCAAGCATTAAAGCTCTTGCAGTCTTCCTCCTTCTTACCCGATACTGTCAATCAGGGCAGCAGCAGCAGAAGCTGCAGCAGGAGCTGCAGCAGATAGCTAGCAGCTGCCCAACTGCTGCTTTCTTAGCTGCTGCTGCTGCAGCACAAAGCGATCCAATTGCT…	MNGILSEPLQLYAAGFYEAAAAGATGASAAARAGGPATEQQWEFLMAACEQQLLLLKQQPQQLQQKHPQQLQQMLQHSNPSIKALAVFLLLTRYCQSGQQQQKLQQELQQIASSCPTAAFLAAAAAAQSDPIAALRLCNNYSTPDMPPFVRFLY	4.82667	1.48667	0.403333	3.96333	2.48333	3.90667	9.06667	0.543078	0.967592	0.200083	0.765136	0.811316	1.15932	5.0964	7.44667	1.15	0.953333	4.19667	6.94333	9.74667	13.54	5.46232	0.635059	0.668905	2.32732	2.77785	2.36433	2.04546
EMWEY_00000900	hypothetical protein, conserved CDS	ATGCGCCTCAGGGCGGTTCTCCAGCTTGCTGCAGCAGCAGCAGCAACAACAGCAGCAGCAGCAGCAGACAATGAAGAGAGTTCTTCTGTACCCTCCAGACCCATTTGGGTGCCTCTGAAACAGGATCAGGAGGAGCAGCAGGAAGCAGATGCAGCAGCAGCAGCAGCAGTAGCGGATCCCTTGGGGGCGGAGGATATCCTCATCTCTCCCACCCAGTCGACAGAAGACTTCGGCAGCAGCAGCAGCAGCAGCAGCAACAGCAGCAGCAGGGACGGCCACAATAAGGAGCAGGATAGCTGCAAGAGTCTCTCTTCTAGTGACTTAAGCAGAAGCAGCATCAACAACAACAGAAGCAGCAGCAGTACTCTGCCCGATGCCTCAGCAACAGCAGCAGCAGCA…	MRLRAVLQLAAAAAATTAAAAADNEESSSVPSRPIWVPLKQDQEEQQEADAAAAAAVADPLGAEDILISPTQSTEDFGSSSSSSSNSSSRDGHNKEQDSCKSLSSSDLSRSSINNNRSSSSTLPDASATAAAAAAIEAEIEARMAELQRRISSCKDYHNDPQGCAALGRCKHYWLPQQQQQQQQQQQQQQGLCLLDDVYLQQLTDSSCALEPKSTLISVARDLHGFGALGLDASVLHHVRSSSNSTRQQLCRLVTHVAAASAAATAAVVSVLESAAPQQQQKASLPQQQQQQQLQKQPWSSLRPWEKLRRILSPWLINP	4.81333	0.536667	0.22	0.606667	1.73667	4.47667	4.52	0.997112	0.315013	0.0360555	0.189297	0.410041	0.711501	1.75206	25.1	3.25	0.833333	2.78667	9.03	7.93	12.3633	6.76832	0.969381	0.349476	0.386566	1.12854	1.93233	2.62694
EMWEY_00000910	hypothetical protein, conserved CDS	ATGCCGCCAGCAAAGAAGAAGGACACCAAGAGTGAGAGGGGGCAGCAAAAGGCCTTAGAGAGGGAAAAACAAAAGATAATCGAAGATAAAACCTTTGGATTAAAAAATAAAAACAAATCCAAGGCCGTCCAAAAATTTATAAAGTCTGTGCAGCAGTCTGCTAAAGGACCACAGAAGGGAGGGGAGTCACAAGAAATATTAAAGAAGAAACAGGAGCAGCAGGCAAAGAAAGCAGCGCTGCAGCAGCAAATGCTGCTGCAAGCACTCTTTAAAGGGACTGAGAACGTAAAGAAGGTAGCAAGCGAAGCAGCAGCGGCATCGTACGATCCCAAGGAATCGAAGCAGGAGCAGAAGATTGATTTATACATTGATCAGCGCGAACAAACGGGTAAAGGTGTT…	MPPAKKKDTKSERGQQKALEREKQKIIEDKTFGLKNKNKSKAVQKFIKSVQQSAKGPQKGGESQEILKKKQEQQAKKAALQQQMLLQALFKGTENVKKVASEAAAASYDPKESKQEQKIDLYIDQREQTGKGVWTGSVGEGEGETQIVCKFFLEAVEKKQYGWFWVCPNGGDNCKYRHCLPQGYVLKGEEEAPAGDEEEETIEERVERERRALPPGGTRVTPETFAAWKAKRVEKKKAATEEKKKAVAAAAAKHHLSGRDLFSFNPDIFVDCEGAADEEDYQHEEEEEEEESEESQQSPASDAAAAATNGVSSNSSKNENEEDGDKREAEDFSKSSIDQKGAQPIRTQLFLDDLAPEDLDDLDD	0.0866667	0	0.263333	0.58	1.04	5.66333	10.36	0.150111	0	0.397031	0.252389	0.372424	0.215019	5.75455	0	0.11	0.653333	1.31	4.81	22.3233	34.9333	0	0.190526	0.372066	0.548361	1.00583	5.14543	5.00969
EMWEY_00000920	hypothetical protein, conserved CDS	ATGATCGGCAGCCTTTCGCTGCTGCAGCGCAAAGCCGCTGCTGCAGCTGCTTCTGCTGCTCCCGCGGTTGCTGCTGCTGCTGTCGCCTTGACGAAGTGCTGCTGCTGTATCGGCTCGGTGTCAGGGGTAGAATTAGCTGGAGCAGCATTATCTAGAGGAGCAGCAGCAAGAGCAGCAGCATCACCGTTAAGCGTTTGCAGTCGGCAGCAGCTGCGCAGCAATTGGCTTGAAAGAGCAACAGCAGCAGCAACAGCAGCCATTACAAGGCGTCATCAGGCAACTGCAGCAGCCGCCTGTGCTGCTGCTGCTGCACCAGTAGAAAAAGGGGACACCGGCATGGGGGAGAAACCATCGAAGAAAGTTCGGCAGACACCAAAAGCAGGAGCATCAGCCGACGCA…	MIGSLSLLQRKAAAAAASAAPAVAAAAVALTKCCCCIGSVSGVELAGAALSRGAAARAAASPLSVCSRQQLRSNWLERATAAATAAITRRHQATAAAACAAAAAPVEKGDTGMGEKPSKKVRQTPKAGASADAAASAPRQKEDRSATAAAKDKLKKKKKHTAENAASAPAAAGVAAEEAAPAAGAEAAEETASAAEAPAAAPAAPAASAAATPAAASPAASAASAPAETAPAEPIAPAPAAKELSVYERFPSMAAAAAEPQLKEGLRRFAAAAAKQNKKTGAMAWSVFEGFPPRSRIRIGDERSRFGPLGREIFLFNRVVGGGRRREPSLAFCSSSSNSSYNSSSRRLLLLLCEEEFEALVKMLPWIKAQLNEVKKRI	100.93	82.68	69.27	128.323	77.4867	86.4967	151.07	2.94369	7.40784	5.0157	13.1582	5.11351	11.9074	11.6584	189.13	72.6167	59.5467	73.4033	58.88	87.4167	95.5433	159.93	8.95394	3.74033	22.9497	1.56704	22.1957	4.32686
EMWEY_00000930	hypothetical protein, conserved CDS	ATGGAGTGTCTCAGGAGCAGCAACAGCAACAGCAACAACAACAGCAGCAGCAGCACCGATCTAGATTGCCTTATAGCCTCGACTCTTCAAGACCTGGAGGACTTCTCCCTCTCACCAAATCAGCAGCAAGAGCAGCAACAGCAGCAGCAGCCAGGTGCAATTCTACAGCAGAATCATGCGCAGCAGCAGAAGCAGCACTGTTCAGCAGATGCATCAGCGACAACAGCAGCTGCTGCTCCTGCTGCTGCAGAAGCAGGTCAAGAGTTGAGAAAGCCATTTGCAGCAGCGAAAGCTGCAGCAGCAGCAGGAGTTCAGTCAACGGTAGTTGAAGCAAAAGAAGCAGCACCAACGACGGCAGCAACAGCAGCAGGAACAGATTGTGACCCCTTGAGCTTTTGC…	MECLRSSNSNSNNNSSSSTDLDCLIASTLQDLEDFSLSPNQQQEQQQQQQPGAILQQNHAQQQKQHCSADASATTAAAAPAAAEAGQELRKPFAAAKAAAAAGVQSTVVEAKEAAPTTAATAAGTDCDPLSFCVQGLERELQQLREPPPIPGVASAAASSSSSSTSAAAAARGFQQDDASGLLNLLQTLGNVLQAVDKEASPAAGGGGDDAAKAAAAAAAAATAAATPSVLSAALQGLKCDGLPLAAIAEPVQQLLQFYEPWLTKQQQQQQAAGVSAEELRRYEKQVATYRRIAFLCEQQQQKQQQQQQQQQQQEAGTAATAAAATAATWEVLLELQQQLEEACNLGDIPPEVQEQLSAAEAAAAACATPPPPPAAATTAAAPTTPQKQQQQQQVSAGS…	23.9267	6.85667	3.14	1.86	2.58333	3.92333	12.63	1.67455	0.805564	1.03591	0.91	0.405504	0.749289	4.50867	25.4467	4.65333	2.09667	1.12667	2.13	7.54	19.43	2.22505	0.570731	0.180093	0.35949	0.277308	2.07906	1.85599
EMWEY_00000940	hypothetical protein, conserved CDS	ATGGAAATGGACTTGGAGTTGGCAATGGAAATTCTTCAAGCAACAACTCGAAGCAAATGCTGCCGTCAGACAACCGCTGCTGTTGCTGTTGCTGCTCCTCTTTCTGCTGCTTCTCATGCTGCTGCTACTGCTGCTGCTGCTCTTGCTGCCACTGGTGCTCTTGTTGCCACTGCTGCTGAGGATGGTGATGTGCTCCTCGTAGTATTGCTTGTAATAGTGGTGCTGCTGTGGAAGAAGGAGCAGCAGCAGCTGATGAAGCTGTTGATGTTGCTGTCGTTGACGTCGCTGCTGCTGCTGCAGTTGTTGTTGCTGCTGCAGTTGGGTCGAGTCCTTCTGATGACACCACAATCAACAGATCCTGCTGGGTGTATCTACAAGCAAATTGAAGACACGGCGTTG…	MEMDLELAMEILQATTRSKCCRQTTAAVAVAAPLSAASHAAATAAAALAATGALVATAAEDGDVLLVVLLVIVVLLWKKEQQQLMKLLMLLSLTSLLLLQLLLLLQLGRVLLMTPQSTDPAGCIYKQIEDTALLLAAALTANTRPVAAAGDTAAAEAQPLQLEGHSFFKGCKRIKVYLHAACHGSIVLRALLAKDQRIWQGHGPAAAAAGAAAAALQRLLSAPLFTLSSVTLVVPALAGIRLNPRMSVKEAAAAGGPAAAAAAAVFSIATAAMRLLKMQSPLARTWGGGSSTIYAHSDPARLMCSLAAAEAQHSNSNSSNRGSLLMEFERITIFSNLLGDLILSPRGSAGVSDIFHTSAAAAALLQEAQTAAEGAAAAAAARNTDAAPPFLAAADTPEA…	0.646667	0.296667	0.266667	0.256667	0.473333	2.74333	2.72333	0.0635085	0.0907377	0.124231	0.100664	0.240069	0.457967	1.87094	0.33	0.0566667	0.123333	0.426667	1.95	5.08	8.46	0.131149	0.0737111	0.0251661	0.230723	0.530283	1.29047	1.20428
EMWEY_00000950	hypothetical protein, conserved CDS	ATGGGGGAGGATAGCGGGCTGAGCTGCCGCAGCAGCGCTGCCAATCCCCAGGACCTTGGTACTGCTGCTGTTTCTGCTGCTGCTTTTGCTGCTGCTTCTGTAGCTTCAGTGTTTGCTCCGGCTGCTCTTGCTGTTGTTGTTCCAGCTTGTGCATTTACCTCAAGAAGAGAGGTACAACAGCTAGCAGAAGCAGCAGCAGGTGCGGCTGCAGAAGCAGCAAGTGCAGCAGCAACAAAGGGATCAGCAGCAGCAACGGGAAGCAACGTCAGAAGCAGGAGCGAGAAGAGTAACATCAGAAGCAGCAACGGCAGCAGCAACAGCAACAGTAGTAGCAGCAGCAGCAACAACAACAACACCAGTAGCAGCAGCAGCAGCAGCAGCAGCAGTAACACACTCTTA…	MGEDSGLSCRSSAANPQDLGTAAVSAAAFAAASVASVFAPAALAVVVPACAFTSRREVQQLAEAAAGAAAEAASAAATKGSAAATGSNVRSRSEKSNIRSSNGSSNSNSSSSSSNNNNTSSSSSSSSSSNTLLLYLDQKRFFEGYVEAEAADMRQGASSFLTNSGSPCFSRVLLGSMAVWPLAQRQLAQQHLLLLLLLLLLQQQQGGVGLQIKTRKEDINPSRLRIFFVPPSRVPDIPAVNVHRRNCSYAAAAACSSSSSSSLSCGGSDSVAAANDAKDIAAPAVDAGAGAASANTPAAAAAAAAAAAAAAAAAGGNTDIDSRLVHTEGRTRVSPLSLSPFKVPKEMLQQIQPGAAGGAISTAAAITPYVATGVSHFMDKATDTVIPKATAAAAAAAAR…	0.733333	0.346667	0.306667	0.273333	0.44	1.13333	1.21667	0.0665833	0.064291	0.083865	0.085049	0.07	0.340196	0.486861	0.83	0.406667	0.326667	0.306667	0.743333	2.08333	4.68	0.15	0.0896289	0.0763763	0.175024	0.170098	0.516172	1.18579
EMWEY_00000960	sufB/sufD domain-containing protein, putative CDS	ATGCCAGCTAGCGCACTAAAAGGCATGCAGCCGCACTCGCAGCACCCACACCACAAACCGCACCCACGTCGTCATAATGCCAACAGCAGCGGCAACAGCAGTAGCTGCGGCGGCAGCAGCAAAAGCCCCACTGATGGCGCTTGTGGATGCTCCGGCACGTCGCCTACAGCAGCGGCAGCAGACTTAGATCCATCAACAGAAACAGCAACAGCAGCAGCAGGTACAGCAGCAGGTAACGAGGAGACAGATGATAATGAGGAGGAGGAGGAGCAGCTGCCCGCTGTTTGCTGTAGCTTTTTCGATATAACAGATGCTGCTGTTAGAGCAGCAATCGAAAAAGAATTAAAATTTATACCCGAGTATACAAATTACTATCGCTGCAACACACAGCCGCTGCAT…	MPASALKGMQPHSQHPHHKPHPRRHNANSSGNSSSCGGSSKSPTDGACGCSGTSPTAAAADLDPSTETATAAAGTAAGNEETDDNEEEEEQLPAVCCSFFDITDAAVRAAIEKELKFIPEYTNYYRCNTQPLHRGQVGKTSRKYDNDYAIYDYRKFDFGMAKLSSLNLAGMHDAGVLIVTDWEEEEEEGEQQQRQQQQQQHKQTAAAGPATWAASAGGAAQNQETAPHHPAATAARTAASKVAMTGKATHSFKRKPVVLQVIHVSTTDEIDRIGTSSSSSNSCNSSSGPATPIVNPRFVIHVGRNAKCRVHQTHVSLSSLLSPAEQQQLQQIKQQQQKESKGFRGPLVNSATRIVVEEGGEVHHVYSQELNEETAHIENISVCCQDNSKYRLTHVDLGA…	3.25333	1.78667	0.833333	0.65	0.92	3.26333	3.31	0.992186	0.755932	0.120968	0.175784	0.229129	0.49085	1.08042	3.36333	1.34333	0.83	1.33667	1.85333	8.70667	14.1733	1.21204	0.335609	0.220681	0.28746	0.57977	2.81034	0.528804
EMWEY_00000970	GI11576, related CDS	ATGGCTGCTGATGCTAACTCCTTGCAGGAAGGAGGCACTTCTTTGGTCTCTTCTGACCTCTCTAAAAGACAAGAAGAGCCTTGGCTGCTGCAGCAGCATTCAGGAAGTTGGCTAGGAAAAATACCCCATACCACCAACATCAAGGCCGATGCTGTGGTAGCAGGAGGCCAGCCTGAGATGGAGCAGGAAACAGAGCCTGCTGCAGCTCCTGAAGCTCCCTTAGCTCCTTCTGACAGAAGCGCTGGAGAAGAGCTAAACTACCAGAGCGTGCAGCCCCGCAACAACAGCAACATGGACAACCGCAGCAGCAGCAGCATAAGCCGCGAAAAGGAGCACAGCAGTAGCAGCAGCCCAGTAGGCTACGATGTGCATAGCAGCACTGGTATCGGCAGCAACGAA…	MAADANSLQEGGTSLVSSDLSKRQEEPWLLQQHSGSWLGKIPHTTNIKADAVVAGGQPEMEQETEPAAAPEAPLAPSDRSAGEELNYQSVQPRNNSNMDNRSSSSISREKEHSSSSSPVGYDVHSSTGIGSNEVQSSSSTVANEVHNSSSSTVANEVHTSSSTVANEVHSTSGSSSTAGNEAQHSSSTVANEVHSTSSSSSTVGNEVHNSSSSTVGNEVHTSRSTVDNEVQSSSSSTVGNEVQNSSSSTVGNEVQNSSSSTVGNEVQNSSSTVANEVQSSSSSTVGNEVQNSSSSTVGNEVHSSSSSSSAVVNEVHTSSSTVGNSVPSGGSNIIGKEVHSSGSSTVGNNVQNDDSNNIIVNEVHSNSNNSTVGNEVHSSGSSKSGSDVHCSGSNKSGNN…	0.05	0.0633333	0.13	0.406667	2.32667	4.47	2.87	0.01	0.0208167	0.043589	0.083865	0.464794	0.69419	1.34726	0.11	0.0966667	0.216667	0.903333	5.49333	6.25667	9.81	0.112694	0.051316	0.085049	0.170392	0.851019	1.54507	1.01725
EMWEY_00000980	hypothetical protein CDS	...GCTTTACGTCAATTTATTAGCAGCACGGATCCTATTACAGGCCTTCCTCCTTGCTGCCCTCCCTTTGCTGTCCCTCCAGTACAGGGACCAGCAGCAGCAGATGCAGCAGAGGCAGCAGCAAATGCAGCAGCAGATGCAGCAACAGATACAGCAGCAGATACAGCAACAGCAGGGCCTCTTCTCTGGTCTGGGTTTGAGCCCCTATCTGCTGCTGCTGCTGCATATGCTGCAGCAGCAACACTTACTGATGATGATGGAGAGACGCAACTGCAGGATCTTGCTGCTGCTTTTGCTGCACTACTTAAGGGGAAAACACCAACAGCAACAACAGCAGCAGCAGCAGCACGAGCAGCACAGGAATCTGTCTTCCCTTCTATTTCCTTCTGGGTGCAGCAT…	ALRQFISSTDPITGLPPCCPPFAVPPVQGPAAADAAEAAANAAADAATDTAADTATAGPLLWSGFEPLSAAAAAYAAAATLTDDDGETQLQDLAAAFAALLKGKTPTATTAAAAARAAQESVFPSISFWVQHPLLGDLKRLYRLCADPAAAAAAAAAAERLQQQLPPLHAFSSRCEWLTDESQSPTDLLPHDSRSSSSGSSSSSGSSSSSGSSSSSSTSNGLDLKDLFKNVIRRSRENYAARMEQRGKKIRQTPPYLQQQQQ	4.31667	2.72667	2.52	1.90667	2.83333	2.52	5.29333	0.963397	0.240278	0.401123	0.440492	0.509346	1.15935	0.562257	4.34333	2.81333	2.57333	1.37333	2.30667	2.77667	3.81667	0.434319	0.335012	0.771643	0.743124	0.473849	0.402534	0.736569
EMWEY_00000990	hypothetical protein CDS	ATGCCCGAACAAGACGCAGAAGATGCAGAAGATTTTGTGCCTAATTGTCTTGATGAGGAAGAAGAGGATGATGAGGAAGAAGAAGAGGAGGAGGAAGAAGAAGAAGATCTTGCTGATGAAGAAGGAGAGGAAGAAGGTGCAGTTGATACACATCCTCCCTCCTCCCACACACACGTAGCAAGCAGCAGCAGCAGCAGCAGCAGCAGCAGCAGCAGCAGCAATAGTTGTTGTTTGTTCCTGTCTGCTGCAGATGAGGAAGTAGAAGAAGCAAACGGAGAGCAGAAGCAGCAGCAAAAGGAGGAGGGAGAACAGCAGCAAGAGCAGCAGCAGAAGCAGGAGGATGATGCTGCTGCTGCTGTTGCTGCACCAGGCAAACGGCAGGCGCCTACAGAAGCAGAA…	MPEQDAEDAEDFVPNCLDEEEEDDEEEEEEEEEEEDLADEEGEEEGAVDTHPPSSHTHVASSSSSSSSSSSSSNSCCLFLSAADEEVEEANGEQKQQQKEEGEQQQEQQQKQEDDAAAAVAAPGKRQAPTEAEPAAKAQRQN	118.677	46.5633	32.8233	15.0567	26.2167	25.27	91.56	13.1802	8.12281	3.9753	9.95872	2.56859	11.8609	28.0865	148.35	93.05	38.7767	16.58	43.3767	40.9233	49.3767	51.5931	35.7475	11.6142	11.0082	2.31569	2.6458	5.88894
EMWEY_00001000	hypothetical protein, conserved CDS	ATGTTTTCTCTAGCTTCAGGAGTCCTGCGGTGGCTGAAGCAGCAGCAGCAAGTGCGTGTGCTGCTGCTGGGTCTTGATGGCAGCGGGAAGACGACATTAGCGCTGCTGCTGCACTCCCAGAGCAGCAGCAGCAGCAGCAGCAGCAGCAGCAGCAGCAGCAACGGCGACAGCAGCAACAGCAGCAGCACTACTAGTAGTGGTGAGTTGCCGGTGGTGCATCCAACAAAAGGATTTACGGTGTATAAGGTGCAGCAGCAGCAGCAACAGCAGCAGCAGCAGCTGCTGCTGTGGGACATGGGCGGCAGCAAACCCTTTCATTGTGTATGGGGAGAATATATAAAAGACGCAGATGTTTGCTGCTTCCTTGTTGACAGTACAGACACTGCAAGGCTGCCCGAG…	MFSLASGVLRWLKQQQQVRVLLLGLDGSGKTTLALLLHSQSSSSSSSSSSSSSNGDSSNSSSTTSSGELPVVHPTKGFTVYKVQQQQQQQQQQLLLWDMGGSKPFHCVWGEYIKDADVCCFLVDSTDTARLPEAAAAFAAVVDAAATAAAEAAAAVAVAAEKQQQQQRVTPLPILLVCSKQGELGALECDVLLQRLLLLQLQQQQEKSQQQQADTTTPQRSVQQQLQQQQTIIRQHLVGCFPLCSRSRKGIGELLQAAATAAATAAAPVAAATAHPQQSRQREVVAAALETAAAAAAAAAAAAEAAGASAAPNSHVSPDEMQQSPGGSVEQQEQQQQQQEQEQQEEQQQQQEEQQQQQPSEANQTPNEEHLKTELRCTDSPTSTPLQQQQQQKPPSNSS…	23.1133	14.0433	6.35333	9.83	14.9633	15.8633	24.6633	1.86613	0.381095	0.703231	1.29325	2.83115	1.26508	5.14595	33.7967	9.36333	4.61667	9.83667	26.1	18.75	16.29	23.6693	2.35181	0.366106	1.69695	0.845518	2.69535	0.857671
EMWEY_00001010	hypothetical protein, conserved CDS	ATGCCAGTATCAGCAGCAGCAGCAGGTGCTGCAGCCGCAGCAGGAGATGCCGCCCTCGCCTGGAGCAGCAGCACCAGCAACAGCAAAAGCAGCAGCAGCAGCAGCAGCAGCAGCAGCAGCTTTTGCTGTCATGTATGTTTGTCTCAGATGATATTGTGGAGGCGGAGAGGAGAGAGAGAAGGATGGAGAGGAGAGACGGACCAATCCGCAGAGGAGGTTACATGCGTGGTGAGGGGGGTTACCGCGGAGGCCGTGGTGGAGGTTGGAACGGTCCTTATCGTTCATATGGTCGTGAGGGTACATGGGGCCCCACACCCGGTCGTACCCGAGGAGGAGGGGGTCCACTGGTCATGGTCCAATGGACCACGAGGCGGCAGCAGCACAGCAATTGTAAGAATA…	MPVSAAAAGAAAAAGDAALAWSSSTSNSKSSSSSSSSSSSFCCHVCLSQMILWRRRGEREGWRGETDQSAEEVTCVVRGVTAEAVVEVGTVLIVHMVVRVHGAPHPVVPEEEGVHWSWSNGPRGGSSTAIVRISGLDYSVLDSELRELMEKSCEGILKVWIDYDKTDRSRGTGGCVFRTLADAQRAVETFDGRRIEGKPLRLELQRPRGPPGGPPNSWGQSQGQGPSSWGQGPPRGGDRGYNRW	121.153	55.9033	42.8833	39.27	66.0467	70.4433	64.0967	5.77725	3.00404	1.56142	7.68003	3.49503	4.45521	13.865	158.573	46.74	50.47	47.54	103.89	89.3167	83.75	62.4653	3.47389	7.04239	8.41016	3.59379	13.3589	4.12501
EMWEY_00001020	pantoate--beta-alanine ligase, putative CDS	ATGGTGAGGATAATGCTACACCTGTGGGACATGTCGCAAAGGGAGCGCCGTTTGCGCATCTACTGGTTGATTTTGGTGATGTTGAGGACGTGGAAGCTTTATACAATTCAGGATGCAGAGATGTCGTTGCACTGGAAGCAGCAGCAGCAGCAGCAGCAGCAAGAATACGGAGACTTGCTGCCATACACCCCTAATAGCCCTGAGGCAGTACCCGATCCTGCTGCTCCTGTACTGCCGCTGCATGCAGCCCCATGTGTGGTGATGCTGCGGTCGCTGTCGCTGCGGCTGCTGCAAAGAGCGCCACCACCCACCCCGGCAGCAACAACAGCAGCAGCAGGGGAGTGGAAGGAGACGGTGCAGCAACTAGAGCAGCTAGAGATGTCCGATGCAGCAATCTGC…	MVRIMLHLWDMSQRERRLRIYWLILVMLRTWKLYTIQDAEMSLHWKQQQQQQQQEYGDLLPYTPNSPEAVPDPAAPVLPLHAAPCVVMLRSLSLRLLQRAPPPTPAATTAAAGEWKETVQQLEQLEMSDAAICCLTAAEREAIWPWASEEAAAHRYMLLLQSLPLPMLPQQQQQQQQAVPSSRLIGYLAYKQHNENSSIKITRLFVDPKERRKGVAEAFFSACMLTMHNQQKQQQQQQVTCVVPLLACKFLESLGFKQIQTERGPHLSNGSHATPYKGSLRVPTVALSLDLAAFAQRLLRP	3.64	2.26667	1.68333	1.72667	4.12667	4.24667	3.43667	0.711407	0.419563	0.317857	0.211975	0.635164	0.183394	0.142244	4.83	1.91	2.02667	4.22	12.0567	6.85667	5.54	1.38264	0.281603	0.787676	0.976166	1.04577	0.78475	0.772528
EMWEY_00001030	hypothetical protein, conserved CDS	ATGGAGGAAGAAAGGCCGTCTGCTGCTGTTGCAGCAGCAGAAACAATCGAAGCAGGACAGGATGCAGCAACAGCAGCAGCCGCTGATGATGATGATCCTGATTCGAGTTTGAGCGAAAGTGCTGGTTCGGCAGCAGAAGGCTCATCAGACGAACTTGAAGATAAAGTAAGAAAGGGTGAAAATGCTGTCCTGCGGGGGCACCTCCACCGACACAGGGGGCCCCACGTTAAGCTGCAGCTGCCGCTGGAGGGCAATAGGTCAGGAGAAGATAGGGACAGCATAGGGGCTCTTTCCAGCAGCAGTGGCACCAGCAGCAGTAGAACAAGCAGCAGCAGCAGCAGCAGCAGCTGCAACGACAGTCTGCTGCAACAGGAGCAGTCCTCTGCTGCTTCTGAGTTC…	MEEERPSAAVAAAETIEAGQDAATAAAADDDDPDSSLSESAGSAAEGSSDELEDKVRKGENAVLRGHLHRHRGPHVKLQLPLEGNRSGEDRDSIGALSSSSGTSSSRTSSSSSSSSCNDSLLQQEQSSAASEFQLQLLQTQTKDADAMLQQHHGSKLLLTLLPEKQQKLAAVFSEEGGAEKGVFRLTNPEEEDKRIYIPAFLAPYFQDELPQGPPSCTDTPELLHTRRPQQQQQQQQQQQPQQQQEQTAQGPGTVAAIKKSKISRLEWSDAYSPRSRHLPRNKQQEANRLVRELLVREQQQLLQMGGLLQQQDVQQQLEELQQVLQGWDKVEAYDAQLEETERRLQELETSIAASRQQLRAQFKGIVHFLDSAEAAEGTSAGDKGTEAETGAVAATSAS…	3.87	1.74667	0.96	0.823333	0.766667	1.13333	3.05333	0.392301	0.122202	0.0984886	0.190875	0.261598	0.20306	1.01933	1.58333	0.7	0.41	0.333333	0.653333	0.66	0.77	0.436616	0.02	0.155885	0.0152753	0.172143	0.223383	0.157162
EMWEY_00001040	hypothetical protein, conserved CDS	ATGCGGTGCGAAAACGCTGGTGCAACTGATGAGGTGCAGCATTCTGCTGCTGCTGCTCCCTCCCCCCAGGACGAAGCCAGCGGCTGCGGGGGGTGGCAAGGGGGAACAGGGACCGATGAAGGTGAAGGGATTTGGGACACAGATTGCACATCTGATTCCGGAATGGGGGCGTCAGTGAGTCTGCAGGCCTCCATGGTTCACGAGGCAGCCAGATGGTTCCCACACACGAATATCTACGCGCGCATGAAGGATGATGCACAATCCCAGTTCGATAAGAAACATGAGTGCAGAGATGCAGTGACGGGGAGGCTGCGGATTGGGGGCTCGATCTTCACGTTGCTGCTGTTCATCTGCATAACGCAAAGACAGAGCAGCCTGGAGGACATCCCGTTGGCTGCT…	MRCENAGATDEVQHSAAAAPSPQDEASGCGGWQGGTGTDEGEGIWDTDCTSDSGMGASVSLQASMVHEAARWFPHTNIYARMKDDAQSQFDKKHECRDAVTGRLRIGGSIFTLLLFICITQRQSSLEDIPLAAFEMGGVRFIAFASLMTIACSLPIMVIDVALGQAAQGSVISAFESLHRRLRGLGLAMAASNTVAAVQQTYISSLVLHFLVTSIGTLSTWITSDTFHEVCASLAAAECAEDMRCSLEPSGECVASVEKYINGSWTHLLTSTDVTSRACKVLCCLAIWLIITYTLTQAPRALGTLGACVFPCMFILLPSLVLMEMTAEDQKYNMTDIFKLPPPSASFRDKYFCVAMLPLLLYMPGDGVVLTVASYDKLAHNPVIISVACLAAKWLVAYM…	0.243333	0.74	0.17	0.0333333	0.113333	0.216667	0.276667	0.0665833	0.0964365	0.13	0.0288675	0.0472582	0.085049	0.126623	0.143333	0.356667	0.0466667	0.05	0.236667	0.833333	1.44333	0.0680686	0.100167	0.0152753	0.04	0.080829	0.143643	0.483873
EMWEY_00001050	hypothetical protein, conserved CDS	ATGGCGCATACTCTTGCCAGCAGTTTGCAAAAGGAAGGCCTTGCAGACGTCGAAGCATCTGAATCAGGATCCTCCAAAATTCCTAGGGAGTTCATTGGGGCAGAACAGTCCTTGAAACAGAAGCTGCGGATACTGGAAGCAAAGCACATGCAACTTGTTCGGCTTGCTGCGTCTTATCGCAACCGCAACGAACAGCTTCTGCGGGCCGCAGAACAGGCAACTCAAAGAATTAAGGAGGTGAACAGAACATCTCGAAGGGAAAATAAGTCTTTTAAGTCTTTACTACTGAGGACACACGACGGAGTCATGTTAGCTATGTGGATGACGCAGCTCGAGGCGCTGGATGCAACTAGATTACAGGATGCCAACGCCGCTCACGAAGAGATTGCTGCGAGCGAG…	MAHTLASSLQKEGLADVEASESGSSKIPREFIGAEQSLKQKLRILEAKHMQLVRLAASYRNRNEQLLRAAEQATQRIKEVNRTSRRENKSFKSLLLRTHDGVMLAMWMTQLEALDATRLQDANAAHEEIAASEKEKQGLQNQLEEAQQLLRQQQAEIRTLKAKAPQNTAQSSSICRGAKIQSYTDTTHQGDKPGTRDDANELADCSRLRMAIRSKDRQLRTLQGELTELKQQHIQVQQQSEKQQQELLKLAQRLEVLRKSKGHFEAKATRTALALEAAYMQLRTEREEKASLLRLACPPHLDNGAKVATKAHWQPLREGAPPEDSLKPVSEIIVQQDDMEQKAVNLIPSRLHRIPRSGRRRIAERRPQGGSADQGTNLLPSANNTWSGQNADSRPTHKS…	4.91	2.57333	1.42667	1.58	3.78667	3.91	3.15	0.832346	0.330202	0.284488	0.233024	0.472476	0.311769	0.739797	2.98667	1.44667	1.30667	2.81	6.79667	5.23333	6.36	1.72599	0.140119	0.109697	0.365923	1.14631	0.93179	0.81431
EMWEY_00001060	hypothetical protein, conserved CDS	ATGGTCTTGGCCACGCCCCACACCCAAGAACTTTCGGCCGTGCGAAAACAATACATGCAACAGACGGCAGAAGTTGCGAAGCTCGCTGAGCAGTATGGTGCAGTTCGAGCTTCATCGGATTCAGCTGCAATCGAACTTGCAGCAGCTCGGAAGCAGCTTTCAGTGGCAAAAGCAGAGGCAGAGTTGGCAATGAGTGATCGCATTGACCTCATGAAGGAAAACAGTCATCTGAGACAAGAGTTTACTCAGGCCATGGCCCACATCGCGTCGTTGCAGCAAGATCTGGGGAAACTCTGTGTTGTCCAAAAGGACTTTGAGCAAGCCCATGCTTCACTGGAACGCTGCAGGCAGATGCATGCCATCGACAAGGAACAGATCCTGCGCTTGGAGGAGCAACTC…	MVLATPHTQELSAVRKQYMQQTAEVAKLAEQYGAVRASSDSAAIELAAARKQLSVAKAEAELAMSDRIDLMKENSHLRQEFTQAMAHIASLQQDLGKLCVVQKDFEQAHASLERCRQMHAIDKEQILRLEEQLKAFTEKEKQLLLIQREAELAKRQSAKLLKELEGAQEALKAFQDISERNCWEKHSDAVRQLNTTLADEKALRHELEKQANEIAVLATDLRSATQRDAQKAEQLRIATEEARRFELEAQRRLEDVARLEAENAKIAKELEFYSKKHFEDLTESLTEKQKLKVELDAATDYTNRLSGELQLMKESNWRQKEELKSSREEITVLSSKVQELMRQADIIKLESTLEALRQELMQKESSEKEALSRMRAQLQEAQQQHEAAVAKKKQLRTHL…	1.75667	1.79667	1.33	4.27667	9.92333	10.71	5.91667	0.532009	0.462313	0.157162	0.756131	2.23911	0.935361	3.06304	0.77	1.46667	2.71333	7.42667	17.9333	13.98	13.9033	0.546168	0.10116	0.552932	0.554106	2.35071	3.33735	2.815
EMWEY_00001070	hypothetical protein, conserved CDS	ATGAATTTGTATTGGATAGTGGTTGGTACGCTGCTTTCTGCGGGACCCGGTGTCGAGCCCGGCTCTGAGAAGTTGCGGCTGCAACTAGCAAGTGTGGGAGAGAGATTCGCAGGATTCAAGTCGTGCATTGCAGAAGATACAAGGAGGAGACGCCTACTCGAAGCAGAAAGATACAGGCAAATCCATCAAGCAGTACAAGCGATTGAGAACGGAGTTGCGGTAGAAACGCGGAGAAGGGGAGAGGCCAGCAAAGGCGCCCTCGACCATCTTATAACGCGTTGCGAGGAATTAGAGCAAGGACTCTGCAGCCTTAAAGGAGAGCAAGCAGAAAAACTCTCACGGGAAGCTGCAGAACTGATGGCTTGCTGCAAGGCCACGAGAGCGGCATTCGAAGCTGAA…	MNLYWIVVGTLLSAGPGVEPGSEKLRLQLASVGERFAGFKSCIAEDTRRRRLLEAERYRQIHQAVQAIENGVAVETRRRGEASKGALDHLITRCEELEQGLCSLKGEQAEKLSREAAELMACCKATRAAFEAEVRSRNAREDAAGEKLEELAKNLDLKIENEIATRHQQLSSIKKEIAMLLRGDQSRDQFHTFVKEELEELRAGLAAATQAREEADDEILQAINEYTTALQRGLQNIGGLTTGAAMA	187.81	128.31	75.94	76.9567	82.4233	93.74	114.237	7.71675	2.92717	7.70816	15.7196	1.21858	6.70505	21.3249	65.82	30.26	20.1267	24.9333	36.7033	39.4567	36.49	19.3184	2.29059	0.38553	3.00886	1.83309	4.20512	3.77227
EMWEY_00001080	hypothetical protein, conserved CDS	ATGGCCAAGACATTGGCAACTAGTGGGGATGGTACACCCATTTTTGAAGCTCTACAGCCAGGTGCCAATGCAGTTTTCCCAGCATCATCACGCTCCCCCATACAACAGCTACAGCAATATCAGACAGTTCAGGAAGGAACACAGGACCAAAAGAGGCTGCCTACCTTGCCATCAACAGCCAAGCTGCCCGTCGAAGTTGGATCGGAAGGCGGTCTTCGCAGCTCTACAGAAAATGGGGCAATAGTTGTTGGTATGCTCGTTCAGTGTGGCGAGTGTGGGAAAAAATTTATCAACTCCTACTATTTAGACAAGCACATTAACAAACGACACAGGGGCGATCTTCGCCAGTCAAGTGTGGCTCGGCTCGAAAGCCCACATGTTTCAACACTTGGCACCAAC…	MAKTLATSGDGTPIFEALQPGANAVFPASSRSPIQQLQQYQTVQEGTQDQKRLPTLPSTAKLPVEVGSEGGLRSSTENGAIVVGMLVQCGECGKKFINSYYLDKHINKRHRGDLRQSSVARLESPHVSTLGTNAFHQAFDSVRSAISAPLTMLEKQQQQQITQQQQLLQQQQTLQQQQHLLQQQLSLLSAAALRVSDAPKTASGFSQPAPVAVSVGGVRPEEATGTFGSASGRNNSTLPAQDNRESTMVDVKNDVQREIQKAVKTLRDTLKDELFELQQQLNNIEARR	0.14	0.253333	0.2	0.246667	1.01333	2.37667	1.27667	0.121655	0.231157	0.101489	0.0896289	0.502427	0.818311	1.11644	0.21	0.166667	0.373333	1.13667	2.31667	3.08	3.44333	0.196723	0.208167	0.198578	0.263122	0.366379	1.78502	0.667633
EMWEY_00001090	hypothetical protein, conserved CDS	ATGTTCCGTCGCCGTTGTCTGTGCAGAGAGTTCATGGCTAGAAGTCAGCTTCCAGACGTGCTGCGGCATAATAACAAGCCCCCACCAGACGAGGTGGAGAAGCAGCTTGAGCTACCTCCAGGAACACTATCCTGTCAGCTAGCAAACTACTTACTCCATCCAGCCGTCACAGGGCAGCGATCTGGGGTCACAACTTCCAACGCACCGCAAAACTCTGACAGTCTCAATCTGCCCTGGCCTGCTCCGCACGGGGTGGGAGGGTGTTGCTATCATCTACATAAGCCACCCCCTCCGCCAAGACAATTCTCCGTTAGGGCAAAATTGCAGCAGTTCATGCAGCGCCTGGCCGGCAAACCAACTACTTCTCCTATGGGCTGCCCTGAAGCTCAACAACAAAAC…	MFRRRCLCREFMARSQLPDVLRHNNKPPPDEVEKQLELPPGTLSCQLANYLLHPAVTGQRSGVTTSNAPQNSDSLNLPWPAPHGVGGCCYHLHKPPPPPRQFSVRAKLQQFMQRLAGKPTTSPMGCPEAQQQNAVGSGPLQSPRQRWVPPSAVAPPKMAARNMGNNPPVRLNGAQLVMQHGGQAGSVAVPPLAAQKQPQQILPYTIDGGAAQSPLGARPLVMNTPRVGAPTGAPPGPAPRSEALGITQFDTKNSIERQQSPEQNVGSREKSKSITEREVGTVLPALAWGGEEAIPSEEDLALPEPKSPFYPARSPAEGNKVAPIFPPCSSWTPIEPPPTATSVPLSVLHAALAANGMALPQHAGAPVQPLGRQTVSHVSQQQPNNPRPPEKPQLQQPAL…	0.18	0.156667	0.0833333	0.39	0.713333	1.47333	0.89	0.156205	0.085049	0.0251661	0.173494	0.340049	0.466083	0.453982	0.3	0.113333	0.393333	0.68	2.26667	2.51333	3.23	0.227156	0.0450925	0.0378594	0.235797	0.340783	0.636736	0.578187
EMWEY_00001100	Membrance occupation and recognition nexus protein 1, related CDS	ATGGAAGGAGAAGGCGACGAACCAGGAAGTCCAAAGTTTGAAATTATCACCCCCCAAGGGAGGAGCCGCAGCAGCAGGGGATACTCAGGCCCTGGCATCGCAACTTATGTCGTCGACGAAGAAGGAAATAAAGAAAGCTTTGCAGGCGAATACGTTGGGGGCATTAGGCACGGTCCAGGAGAATATCAGTTTTCGGACGGCTCCCACTTCAAGGGTAGTTATGAAAACAACAAAAAGAGCGGATTAGGAGATGCGACATACAAGAAAAGAGAAATCAACGAAGAGGACGGAGAACCCCGCGTCACCGGTGAAGCAAGATATCTCGGTCACTTTGTTGAAGGACAGCGGCAAGCACATGGATGTATGGTGTATCACAATGGAGATGTGTACCAAGGGGAG…	MEGEGDEPGSPKFEIITPQGRSRSSRGYSGPGIATYVVDEEGNKESFAGEYVGGIRHGPGEYQFSDGSHFKGSYENNKKSGLGDATYKKREINEEDGEPRVTGEARYLGHFVEGQRQAHGCMVYHNGDVYQGEWYAGQKHGEGSYRFSADGSVLSGQWAAGSLKRGRWLLPTVPAALNASYPVGSSAITWWNSLIF	13.7567	2.35	5.91333	4.35	12.27	25.9667	11.4367	1.72396	0.811911	0.150444	1.71852	3.4574	0.925005	6.58536	12.9933	4.43333	3.82667	9.51	38.1933	29.7333	21.6333	2.75645	0.179258	1.13756	3.02749	2.81129	2.16429	3.13064
EMWEY_00001110	hypothetical protein, conserved CDS	ATGACGTCGGCCTCTGACGAGAATGAAAAAATTACGACAGTGGAGGCTGCTTTGGCGTCTCCTCCATTTAACGATTTAGAAGGAGGAAATGAGCTGAATTCTCTCGCGTCATTTGCTATGGGTGATACGGCCATCAAATCTACCAATGCGCGGGAAGGTCACCCTTCGGGCACTGCCAGCGAGATGAGCATGAAATTCGGAGCTACCGAAGGGCTCCATAGTTTTCCCCTTTCAAACCGGCTCCCAAGCTGTTTGGCCGGGCAGCCTTTGCTGTCCCCTCAGAGCATCTCCAGCAGCCACCGTTCGACGTCCTATGTTCCTCTGGAGGAACCGCACCCTGGCTATTCACCAATTGGGCCTGTAGAGACCCCAGGCATTGGTGGAATACGATTGTCTATT…	MTSASDENEKITTVEAALASPPFNDLEGGNELNSLASFAMGDTAIKSTNAREGHPSGTASEMSMKFGATEGLHSFPLSNRLPSCLAGQPLLSPQSISSSHRSTSYVPLEEPHPGYSPIGPVETPGIGGIRLSISLSLPQKDHEEPQSKSKAVGLKPLNDTSGTSRSTQQEGSGEDEASITKEYSKSSTSILYEGAADALAARELVQTRAKLLLQKQLDNNTSDSLQQLLSLESHVRGQMALLGAGVNHKEQHSGTASGEPANELDDNTSPSIPEETAGLHGHKMLPQSQPQRLIAHSQLRCSSMNTQSGKGMQYQTNVSAKFNDSVGIELPPALGEQQWLNIARQISVLQEMLLRVQHPHRKKKHSDRQHAWSEGSMQGLGHKGVNVADSSIAKSDPLE…	0.126667	0.333333	1.03	0.743333	1.06333	1.04	0.813333	0.0305505	0.130512	0.307896	0.337095	0.387599	0.23516	0.497427	0.453333	0.56	0.83	1.14	0.866667	1.38	1.53667	0.1861	0.23388	0.301993	0.137477	0.0472582	0.278747	0.116762
EMWEY_00001120	hypothetical protein CDS	ATGAGCCCCAACCTTGTCCAGGGGGAACCAAATCAACTGCCACAGGCCTTTCCGAGGAGGTGCATAGATTGTGGCTCGGGGCAAGCTTGTGATGGGGCGCGTGCTTTGGGCCCGTGTGCGGAGGGATATTTGTGCCTCGCGGGCGTTGGGCCTGGAAAATCTCCTGATCTGTGGCAAAATATGTATTCACCAGCAGCTGTGCAAGTTGGTGGCCCATGCCCCATAGGGCACTTTTGCCCAGAGGGAGCAACTGTCCCGACTGCTTGCCAAAGGGGCACTTCCACCGTAAAGGAAGGAGGCAAAACCGCACAAGATTGTTTGCCTTGCAAGGCTGGGTGGTACTGCAGCTTGAATTCATCAGCACTTATGGTGCTGCAAGCAGAGCTGAATCTCGAGACA…	MSPNLVQGEPNQLPQAFPRRCIDCGSGQACDGARALGPCAEGYLCLAGVGPGKSPDLWQNMYSPAAVQVGGPCPIGHFCPEGATVPTACQRGTSTVKEGGKTAQDCLPCKAGWYCSLNSSALMVLQAELNLETAVKIALKASVSSAQQRMTGGSDLCRVCFMLEPVDTSVKGPPLNLHHALPDESVKRVHQNNYYALLEAIVRLPQKFLCLVPRGITVLRDLLIPSHVPKRGTHAPTPGASACDPCPAGYLCYGGTATSAPQLPDIDLGEPCPAGHYCPAGSSAPRPCPPGTYNDEEAGANLLEACKPCEPDTFSNVSGQTGCFACGSTSTAEAGQNTCSCIGAHRWFQPSQGSCICEGGYESYDTSGASLSNLDSPLDCQPIVRENCQGSQLARLVFP…	0.316667	0.166667	0.2	0.09	0.233333	0.17	0.296667	0.064291	0.0945163	0.01	0.07	0.0971253	0.1	0.106927	0.303333	0.24	0.18	0.213333	0.273333	0.56	0.49	0.195021	0.0360555	0.0556776	0.102632	0.0585947	0.07	0.137477
EMWEY_00001130	hypothetical protein CDS	ATGCAACATTTTTGGGGCTTCTCAGGCCGCGTCTGCCCTGCTGGAACGGCCTCAGACAAGGGACCGAAATGCCTTCCTGGCTTCTATAGCAGTGTGACTGGCTTGACAGATGTGTCCGAGTGCCTACCTTGCCCAGCTGGACACTACTGCGACTACGGAGATGATAACAGCGCTCCAAGCAAAGTCACTGGGAAGTGCCCTGAAGGGTTAATGTCCCTCAACACCGGACTGTTTGGTGCTGGGCATGCATTGCGCACTATTGAGGCCAAACCTGGTCAAGATGCGCAATGTGTAGTTTGTGACCCTGGATTTCAGTGCACGGCCGGTCAGCGGCTAGCTTGCGACAGAGGATTCTACTCCGATGGAGACAGTGGCAATCCAACATGCAAACAGTGCCTA…	MQHFWGFSGRVCPAGTASDKGPKCLPGFYSSVTGLTDVSECLPCPAGHYCDYGDDNSAPSKVTGKCPEGLMSLNTGLFGAGHALRTIEAKPGQDAQCVVCDPGFQCTAGQRLACDRGFYSDGDSGNPTCKQCLAGHYCSEEGTSREQMEKQQCPAGAYCAAGVASVPVPASHPCPAGNYCPKVRDDALNFCEIASTMLPL	0.276667	0.63	0.243333	0.126667	0.313333	0.346667	0.163333	0.0450925	0.56	0.0862168	0.219393	0.0152753	0.144684	0.282902	0.956667	0.38	0.143333	0.806667	0.583333	1.02	1.11	0.778867	0.181934	0.176163	0.442305	0.222785	0.563471	0.622334
EMWEY_00001140	hypothetical protein, conserved CDS	ATGAATGGCGATGACAATTCACCGCTACCCGTCATTGGAGGCCAGACGACTGCACCCCTCATCGATGGAGTAGCTACGTTCCCCCAGCTCCAGGTCCTTCAACCAGGGGCGTACAAGCTTATCGCTACTGCCGATGGTGCACAAGCGGCTGAGAGTGCCCCATTAGTCGTCACCCCACCAGCCTCCCGGATTCTTAGGTTCTGCGAACAGCCGCCAGCGGTGGTATTTGTTCCTCATTTCTCCTCCGTACGAGTGGCAGTGGAGGTACTTTTGCCTACCGGGGGAAGAGACACAGGTTTCGCGGGCCAGATGCAGCTCCAACTGGAAAACTTTGCTGCCGAGGATGAGCTACTGCAAGACGTTTACAAAACTCATTGCCACCAAGGCCTCTGCCTATGG…	MNGDDNSPLPVIGGQTTAPLIDGVATFPQLQVLQPGAYKLIATADGAQAAESAPLVVTPPASRILRFCEQPPAVVFVPHFSSVRVAVEVLLPTGGRDTGFAGQMQLQLENFAAEDELLQDVYKTHCHQGLCLWDNVLLTGPPGRHQLKATAVDHTASVDGMHRLTRPAVSAPIMFKEFSKAQPPNTGTRDPPPWQKELDMNVTLKFAQAVPADVRVGQPWDLEVIVGGVNPTLPRSILSRERSLRQRTTAAKASGRGGWNSWAQNISFFSVLHRGHFLNRLNYRGRSKGLHSSKISLHRLHVSIAKSWPENLISLTGRTYAATDDNGRGTLSGLTLWLQDQRATASLQSPWVKLRVECVTCGMYKGQLRSHLETPRIFLNTSSVVGVYIDVASAASALE…	0.383333	0.34	0.24	0.206667	0.263333	0.373333	0.213333	0.195533	0.072111	0.14	0.0750555	0.0832666	0.175024	0.152753	0.566667	0.486667	0.506667	0.45	0.646667	0.526667	0.723333	0.0650641	0.118462	0.0305505	0.28931	0.150111	0.051316	0.0750555
EMWEY_00001150	hypothetical protein, conserved CDS	ATGGAGCAGATCCTCGATGATGACCTTGTCTACATTTCAGCAGGTTCAGAATTCATCGTTGGGAACTACGGCAGCACTGGAGGAGCTGTTGGTGGGTATATTTTGAAAGAAGTTATAGGCAGCGGCGGATTTGGCAAAGTCTACAAAGGCATTCATCCCGAGACTGGAGAGTTAGTTGCAGTCAAGTTCATTAACAAGCAGTCATTTAAGGAAATTGATGATGCGGATAGAGCACTGCGAGACCTGTCACACAAGCATGTCATCAAGATGTTGGACGTCGTAGCACATCCTAAATTCGTGTGCTTTGTGATGGAGTTTGCGAGCCAAGGCGACCTCCGGGGCCTCCTACACTCAGAGGGCCGTCTATCGGAAGACCGTGCGAAGCACTTCATATTGACA…	MEQILDDDLVYISAGSEFIVGNYGSTGGAVGGYILKEVIGSGGFGKVYKGIHPETGELVAVKFINKQSFKEIDDADRALRDLSHKHVIKMLDVVAHPKFVCFVMEFASQGDLRGLLHSEGRLSEDRAKHFILTVP	0.736667	0.42	0.646667	1.86667	3.29667	14.92	4.37667	0.694718	0.268514	0.436616	0.6481	1.08191	1.19528	2.06762	0.476667	1.27333	1.85333	8.46667	15.1633	17.5467	18.8833	0.513258	0.443772	0.29023	1.84641	1.76285	3.80032	1.02676
EMWEY_00001160	hypothetical protein, conserved CDS	ATGAGCTCGTTAACAAGTAGTCTACAATCTGGGAGCCGTATAGCTGTGGAACCGTCGGATCGCACTGCAGTTAACTCGTTCTCCTTGGATAAAGTGCCAATTGGAGACACCGGCTCCACTGGGAGAGTGCCGCCAACAGTGGCAGCATTTCAGTCGGTCACTGACTCTCCTGTGCACGGCGCGCCGAGCAGCGGGCCACCGACAGAAGCACGCCCAGTCCATGCCTTGACAAGCATGGACACCAGTGGTTCGCTTGCCGAATCTGCAGAACAGAGGCAGCTCGCTCATGTAGTGCCTTTGAGTAGTGGCCGGGAAGCCTTCGCTCGGCTTTATATCTTTGATTGGGACAATACGCTGTGCCCAACTGACTGGCTTTGTGAACTATACTCACGCTGCGGC…	MSSLTSSLQSGSRIAVEPSDRTAVNSFSLDKVPIGDTGSTGRVPPTVAAFQSVTDSPVHGAPSSGPPTEARPVHALTSMDTSGSLAESAEQRQLAHVVPLSSGREAFARLYIFDWDNTLCPTDWLCELYSRCGQSVYTAKRPCAALCSPVIKSRLALLETSVRRLLQKCTERGQVTILSNATSVGLLKTLRLLPLVQRTLTELKVQIVSARDMCEPHGLPLEKWKDTALIRLVTAFINKRPQQKHSIMTIGDQQLEHIALHNAAYHLQLSCGWECHPKCIKYVESPSLEALTRQTLFLTELLDRFADAESGTFCMQLKDVLSGEIVPSALR	1.20333	2.53	1.62333	2.60667	2.51333	3.80333	4.03	0.56359	0.532541	0.388887	0.629788	0.299555	0.41138	0.559732	1.27667	1.47667	2.39667	3.22333	2.65	3.07667	3.42667	0.47606	0.557165	0.531256	0.826458	0.862612	0.870479	0.393743
EMWEY_00001170	leucine rich repeat protein, putative CDS	ATGCGTGAAAGCTTCTTTCTTGCTGTCGTTTTAGAGTCAGGGCTTTACCAACGGCCAGAGTTGAATACGAAGCTATACTTGCACCGCCGAGGGTTCAAAAAGATCGAAAACCTTGAGGAGTATACAGAGGTGCAGGCTCTCTGGCTCGGTGGAAATGGCATTCGAAGGCTAGAGAATCTTCATCCTCTCTCAAAGCTCAAGTGCTTGTTTCTTGGGCAAAATGGATTGACGTGTATCGAAAACCTCGACAGTTGTCCGGAGTTAGTTGTTTTGGACCTATCGGAGAACAGCATCTGCCGCATAGAGGGCCTTGAAAAACTTAAGAGGCTTTCATCCTTCAAGATTGCTCGTAACAAGCTGACCTCTCTTTCGGTGGGTAACACGCAGAATGATCCCTTA…	MRESFFLAVVLESGLYQRPELNTKLYLHRRGFKKIENLEEYTEVQALWLGGNGIRRLENLHPLSKLKCLFLGQNGLTCIENLDSCPELVVLDLSENSICRIEGLEKLKRLSSFKIARNKLTSLSVGNTQNDPLTNVDMSYNSLCFHDEIALPGLSVPHENSCSALISAPSTPPKEGETSHEDVPQHDKTYMNQTAPSGCHVKVESSKKDRNGISPTPWPTAKGAQPENSIPNADESRGFVECFKSLPGLATLCLMGNPVTRQIVQYRRTLIANLPALRYLDDRPVKKVDHEAALAWFRGGWEEEQKVIRAHKEREQETLRGHVSTLRRLQKFHRNRVRQQVNPGSCGQMAETRGTPSREFFEGCNG	1.16667	0.733333	0.186667	0.396667	1.04	1.31	0.666667	0.37314	0.0750555	0.0986577	0.270986	0.563205	0.363731	0.482632	0.646667	0.76	0.576667	0.65	0.963333	1.82333	1.89667	0.500133	0.20664	0.1823	0.461303	0.245017	0.397157	0.291947
EMWEY_00001180	non-muscle myosin II heavy chain, putative CDS	ATGCAGTCTCAACAACGCCAGCAGGCCGTAGGAGGAAGCTGGCAATTGGGAGCCAATCATCGCGTTGTACCTAATGCGCCGACCGCATCGAGGAGCCATCCTCATGAGTTGGCTTTAATGCAGCAGCTAGTGAGGCTTCAACAGGAAAATGCAAGCCTCAGAGACTACGCAGAAAGGGTAACCAAGGAGCTTAGAAGTGCTCGTCTTTCCCAAGCAGTGGCAGCTGCCGCCGTCGCAGCAGGTGGCAATGCTCCTAGCGCAGCCTCAGCAATGGCAACACAGCTTCAACAACAGGCAGAAACGCTGCCATTGCCTCCTTGGTGTCTTAACATGCAACTGGTCAGTCCACTGCTTGCTGCTTATGACGAAAGGATATTGGAACTTCAGGAGGAATCGAGG…	MQSQQRQQAVGGSWQLGANHRVVPNAPTASRSHPHELALMQQLVRLQQENASLRDYAERVTKELRSARLSQAVAAAAVAAGGNAPSAASAMATQLQQQAETLPLPPWCLNMQLVSPLLAAYDERILELQEESREKEKVIEGFSARVAGVTRENEQLAEELRSKTARLHQLFEAEAGGSSGVNGGGKTYSSLLQERNELEELYTLTSEQSEVLLSQNHLLKCHVQQSEAALEEMRLVIAETERRAAAVAAKEDSLTKQEDTVAKQALQLQEAIEQKNELSRKLSSAEQEAERLSGTLADVMRQQEALQKDLQRERTGAEAAASLQKELDALKQQTEAAMRETAAAKEVADYLEQRLSVQAHDTEEARKQAEGFRQQLHAAIVEKERAVASAGLLQRHLDQ…	4.28	6.19	6.04667	4.41333	8.42	16.5067	15.6633	0.545802	0.276225	1.0595	2.82135	0.643661	2.10738	6.41502	3.86333	6.67333	6.73	7.85	19.9967	45.4133	86.9233	0.950018	0.680759	0.227156	2.30539	0.897794	18.7262	8.21146
EMWEY_00001190	calmodulin, putative CDS	ATGGCGAAAGTAGATGGAGTTGTGTACAAGATAACGGAGGCGCAGGCGAACTGCTTTAAGACTGCATTTGGCATTTTCGATTCAGATGGAGACGGCTTCGTCACTCGCGAGGAATTTGTTAAACTTTACCGCTCCGTGGGGCAGTCACCCTCTGAGGCAACTTTGAAGGAGCTAGTCGAAAAGTTTGACCCGGAGAATACAGGGAAATTCGACATTCATACATTCTTGCACATCTGCGAGTCCCCATACTTCGCTGACCCAATGAAGGAAGAAAGGCTGGTTGAATGCTTTCGCATGTTTGATGACGATGCCATCGGGAAGATAAGTATTCCGGAGCTGAGATACGTACTCCAACAAATCGGGGAACCGTTGACAGACGACGAAGCTGACAAGTTTATT…	MAKVDGVVYKITEAQANCFKTAFGIFDSDGDGFVTREEFVKLYRSVGQSPSEATLKELVEKFDPENTGKFDIHTFLHICESPYFADPMKEERLVECFRMFDDDAIGKISIPELRYVLQQIGEPLTDDEADKFIEWAMKVPDAISDGGMLNYDILARELMNRDPDVL	7.39333	7.22333	6.08333	7.16333	8.25667	8.61667	11.36	1.8745	2.07389	0.523673	1.40119	0.562168	0.271355	0.478226	8.06333	11.6567	10.2633	11.36	10.0833	16.15	14.57	4.7921	2.08013	1.03587	1.2995	2.34726	2.96687	2.20027
EMWEY_00001200	lipin, putative CDS	ATGTGGGGCAGAATCGTCAGCAGCGTCAGCAATGCGCTTGACTTTAATCAGGCGACGCTTAGCGGTTGCATTGACATCATATGCGTACGCAATCCGCACACCGGAGAGCTCCACTCAACCCCGTTCCATGTGCGGTTTGGGAAAGCCAAGCTGCTGCGTTCGAGGGAAAAAATCGTTTCCGTGACCGTTAACAACAAGCCGACCGCCCTTGTTATGAAACTAGGAGCTGCGGGGGAAGCATATTTCATGCAAGAAGTCGAGGACAGCATTGGAGTTGCCGAAGAAGACCTTGCCAGCCCGCTTTCCTCTCCTGTGCATTCCCCTCGGCGTGAATGCGGCCTCTCAACAGATGCGTCTATGCCTCCAGCACCACAGGACTCGAACGTGCTGCCGCCTTCC…	MWGRIVSSVSNALDFNQATLSGCIDIICVRNPHTGELHSTPFHVRFGKAKLLRSREKIVSVTVNNKPTALVMKLGAAGEAYFMQEVEDSIGVAEEDLASPLSSPVHSPRRECGLSTDASMPPAPQDSNVLPPSHPVQGVTLSTAASAVLQDTRRPVDPQTGSDLTRGTSGLSPSLGTDGSLPKGAPSASVTTQDASSTWRSAWGTAARYESNAGLMEGSPSGSLPEAERTLGRQAEEGRAAVQFSLCGHVLFGTADEAQHDADVFEANLVTWEALDENPSLWYHPSLVACFERTPPYYPAKVALPLLASWLLFNRPLSLDSVKRLMTADITYTDREGASWAPWQTDGVGSSSGVLRPRPEPLSSAEFSQGSPKRDQLHGASFSSGVNSDSESPAFAPSM…	190.503	197.017	145.93	122.58	155.937	208.15	166.993	3.76713	11.7414	7.00598	38.4882	14.6908	12.4593	18.9022	197.273	151.25	160.53	140.263	181.39	278.113	339.85	25.5569	7.78761	3.8439	40.0416	6.50833	68.6777	32.8696
EMWEY_00001210	hypothetical protein, conserved CDS	ATGAGCAGCCGCGTCCGCGAGGTTTTGCGGCAACGCAGGGCAGCAAGCAGAGCGGTGGGAATGAGCGACAAGAACATACGTGTCGATGCCCGTACATGCGTCGAACTGATCCCTCTCACGTGGGTGATGAATACGTTGGTGTTGCCATGGTATCTTCCAGCTGGTACCGTTGCTTTCGAGCCGCATATGGAATACGGAGAGAGCGAAGGCGGCATCTCAGACGAGGAAGAGGACTCCTCGGTCCCAATTACTTCGTCAGTGACGGGCACTGCAGTGTTGCCAGAGAGCCACAACCCCCAAACTCCGACGGCTGTGCTCCCAACACCGTCGCCGATGCCAGCGAAGCGAACCCTTGCCCTGAACTATTACTTTGGACTCGACCAGGCGGAAGATGGCCGT…	MSSRVREVLRQRRAASRAVGMSDKNIRVDARTCVELIPLTWVMNTLVLPWYLPAGTVAFEPHMEYGESEGGISDEEEDSSVPITSSVTGTAVLPESHNPQTPTAVLPTPSPMPAKRTLALNYYFGLDQAEDGRSSHPQTDAATAVASIGASGVPEDSSSSSDSSESLFDGLSRSSSNSSNTSSSSSSSSTSSYLRDPQLEISTSVGIAAAQQHLEEPTECIRRSASEGAELASLDRSEGASSSTQKQQERPSTANAPGRLLLPSVVSISAFRLGPIGFRRVTSAADAAPGMQQPTAPAAACASASEGSTEAPGAVVDAVGLDGSAVVEGHLQTAMRPKMQLPLDGFSLSPPATRGSSVAVAAESGHVLQPLGPGFRAAALLGLQVKEAEAGAATQTATR…	1.05667	0.97	0.623333	0.81	1.12667	1.13333	1.09333	0.173877	0.12	0.149778	0.240624	0.061101	0.205994	0.215948	0.623333	0.543333	0.546667	0.713333	0.713333	0.79	1.02667	0.20232	0.0896289	0.0665833	0.0503322	0.188237	0.101489	0.064291
EMWEY_00001220	hypothetical protein, conserved CDS	ATGCTGAAAGGAATCACTGTCGAGCTGCCGCCCGATGCTTCAGCTCTCCAGCGTCGCAGTCGAAAGAAGTCCCGAAAGAAGAAATCAAAAAAGGAAAAGAGCAAGAAAAAACACAAGCACAGCAGCAGCAGCAGTAGTAGTAGTAGTAGCAGTGATGAAGCAGTCATTGTGTCGCCCCCCAAAGCCGCAACAGTTCATCAGCCTGCGGCTTCAGCAGCAACAGCGGCAGCAATAGCAGCAGCTAACAGGGAAGCCGATCTTGAAGTACTTCAGAACCTTCTATCTAATCCCTTCGCCTCTTCGACATCTCCATCAGCAGCAGCAGCTTCGCCGGCAGTAGCAACAACAGCAGCACCGAAAGCAGCGGCAACACCAGGAACAGCCTTGCAGCAGGGCCGT…	MLKGITVELPPDASALQRRSRKKSRKKKSKKEKSKKKHKHSSSSSSSSSSSDEAVIVSPPKAATVHQPAASAATAAAIAAANREADLEVLQNLLSNPFASSTSPSAAAASPAVATTAAPKAAATPGTALQQGREALKAFISGESPRGASGPAHASGAAAAEEPESLAAQRELNPYYRGGGSGLPPEGSPAAPEPVAASAALSPGAQLWQRRQLKRLQQQAAEEGIPLAAALRRHFGSLTDEALEGFQKVLAQEEAPRWTQGRGRGPPRGPPAFPREQRERPSEATVDRFRNRVSDRAEATGERRGDRELLRERLRERQAARGDPFAEQQHQGSRVAAERFAGLEDRVKDPVEDRVQDRANDRVQDRVSDRFQYRDSDRAQDRDSDRAQDRFEDRVEDRV…	136.347	129.043	106.143	77.9267	111.667	111.697	107.323	3.46015	0.523482	5.43681	39.1888	6.96537	2.23567	21.0016	110.737	98.3767	109.423	83.5	86.7967	106.423	98.4267	64.2009	4.17388	4.86058	29.9608	5.11627	4.66877	14.0922
EMWEY_00001230	hypothetical protein, conserved CDS	ATGGAGGCTTTTAATTTCACAGGGGCGTCGGCCGTACCCGCCCGGTCTCTGTTGGATTTCACGCCTCTTAGTGCTCCTCAAAAGCGACATGTTTCGAGGATATATGCGGCTCTGACGGTCAATGTGTTGCTTACAGCAGTTGGGGTGTACGGGCAGCTCAAGTGGATTAGCCTCCCTCCCTTCCTCTCCCTAATGCTTTCCATCGGCTGCGTCATGGGTCTCACCTACTCGTCTCAGAAGGCGCATGCAGAGTCGCAAATGCTGACCAAGGAACGCGCTGTCTACTTTGGGGGCTTTGGGGTCTTGAACGGGATGCTGGCAGCAAACTATTTGCATGCAGTTCACTTCTATGTTGGGCCGCAAGTCATTCCCGCCGCCTTCTTTGCCTCTGTCGCCATC…	MEAFNFTGASAVPARSLLDFTPLSAPQKRHVSRIYAALTVNVLLTAVGVYGQLKWISLPPFLSLMLSIGCVMGLTYSSQKAHAESQMLTKERAVYFGGFGVLNGMLAANYLHAVHFYVGPQVIPAAFFASVAIFFCFSAAALVAKQRSYLYLGSILGAALTYLSLASLVNIFLRAQLVNNVILWGGLFMYLGFVVYDTQLAVAQFDMGNRDYLLHALQFYVNFLSLFLRLVAILSERQEENNRRKRERRE	1011.18	962.397	793.697	867.107	1197.82	1510.4	1359.43	19.9155	14.6042	12.2075	39.5804	63.792	130.719	234.831	1189.84	778.077	789.903	1015.65	1398.12	1798.36	2486.89	480.454	18.2986	13.1215	135.401	59.5406	173.076	82.0516
EMWEY_00001240	hypothetical protein CDS	ATGCCGTGCAGCACGCGTCACCGTCGAAAGGCTACAGCTCACGGCAGCTGGCCTCCTCTGCTCACAGCCCCAGGCCGTTGTGCTGTTCTGTACAGGAAATCGGCCGTTGCAGTAGAAGCTTTAGTTGTAATTAGAGGATCTGCTTTGAAATACGACTCAGATAAATCTCTTATTCACCGCACGGAAATCACATCGCCTTGA	MPCSTRHRRKATAHGSWPPLLTAPGRCAVLYRKSAVAVEALVVIRGSALKYDSDKSLIHRTEITSP	606.153	580.577	503.533	546.207	781.607	896.27	829.233	27.6291	36.4307	23.463	23.3638	57.0004	30.2746	131.907	772.463	428.507	467.11	586.77	781.57	1253.13	1444.22	286.944	10.2593	50.405	37.0984	42.395	213.736	83.9333
EMWEY_00001250	hypothetical protein, conserved CDS	ATGTCGAGCTTTGATACGGCAGTTCGAGGTGCTCTGCGCTTTAAGCGCAACAGCGAGGCGCTTGTGGCGGACGACAAGCGACGGAAGAAGAAGAAAAAGAACAAAGCCAGCAAGGACGAAGACGCTGGGGGACCAGCAGTAGCTGATCTCCCCCCAGAACTTGCAAATGATCCTGAGGCAATTGCTGCAGCAGCAGCTGTTCGAGAGGGTAAGCAGCAGCCAGGCGTTTTGTTGAACTCCGGCTCAAACAAATCCTCAGCAGGGGACGAGTCCCCTGCTGGAGTGTCTCAAGACGGAGGAGCTGGATCTGTAGAGACGCCCGATAAAGAAGTACATGGGAAGGAAAGGAAAGAAAACGAAGAAGACGATGCAGAAAAGGATGCAGATAGCCGCAGTCGC…	MSSFDTAVRGALRFKRNSEALVADDKRRKKKKKNKASKDEDAGGPAVADLPPELANDPEAIAAAAAVREGKQQPGVLLNSGSNKSSAGDESPAGVSQDGGAGSVETPDKEVHGKERKENEEDDAEKDADSRSRSGEASRASASPDVEALLAEVNPKWTRAQKAFYLARKAREAERIKKQLQLTHRQRMEKFNKHLASLSEHFDQPRVGPG	64.18	51.23	28.33	25.9767	32.02	47.8667	55.36	4.95361	3.11559	1.21787	7.49424	5.79255	5.33549	4.70204	79.7567	40.2167	23.77	23.5167	30.5433	47.44	65.83	24.7523	2.45447	0.360971	2.68705	8.56547	5.67157	3.23149
EMWEY_00001260	hypothetical protein, conserved CDS	ATGGTGGTCTGTTCCTTTTTATCCTTGCAGTGCTCCAAGCACGGAAAGACTCCTCTGGAAGCGGAGTTGCGTCGCCAGCGGAATGCCCTCAAGGCCATCGACCAGTTCGTCCGCAGCATTCAGAAGTGCCTGAGGTATTGGGACAGGAGCGGGAAGTCACTGCGGAGTGGGATCACCGGGTACTTCTACGACAAGCCAGCCTACCAGAGGCCAGTTGAAGAAATAACCTCCGCTTTGAAGCCGCAACTGGAACTGATCAAGAAGGCAAATACAGATGCTGCAAAGTCGATAGCTAAGGTTGAGAAGGCGAGCCGGATCAAGAAGGATGCAGAAAAGAAGCTACTAAAGAAAGAAGCGGTGAGGAGCTGCAGCACCATGGACTACTCCGTTGTCATAAAT…	MVVCSFLSLQCSKHGKTPLEAELRRQRNALKAIDQFVRSIQKCLRYWDRSGKSLRSGITGYFYDKPAYQRPVEEITSALKPQLELIKKANTDAAKSIAKVEKASRIKKDAEKKLLKKEAVRSCSTMDYSVVINFCAVEKTLFYIVNFISGYQGRLTALQKHRGTSAPWNAWPSFFVFHKKSQLHRTFLPQGLRKLQQKAESGKDPQAAQKAEDEVQVARNRLQMAEAELAREMQQTMNGSAPEAAMQVARAVEAMILFLAGSGVDVAAVRASIRLLEETQYLSPLAHPGQCSQQLVQQQSVTSKSDRLQQANSPRSTSPAEPMKRTTSQASRPPSPSEHDSQQQTPRQPVTKGESHQQLAATTSIGNLNDANRLQASNTNPFASD	210.403	104.077	35.8667	31.8267	58.3733	63.3933	80.4933	15.8231	2.27071	1.76526	8.83068	8.34046	3.65711	50.6812	224.433	69.4367	29.27	45.4533	94.09	74.9467	71.6633	6.63743	4.71682	1.8796	3.9293	3.56791	8.79776	2.24522
EMWEY_00001270	hypothetical protein, conserved CDS	ATGGGTCAATTGAGGCCGCGCGACCGGCTTCTGAAGTCAGCTATTGCTGCAGAAACTCGTCTCCGGTACAAAGGGCGGCGCATGCACAAGCGATTCCGCAGTTGGTCGCAGCACAGAGTACGCCAGTACTGGTTGCCTCAGAGAGTCTCCCTTCACGCAGACACGGCAGATATGAGCCCAGCCTACCTCGCCGCCGCTGTACAGAAAGCAGCAACTCTGCGCAAACACGACGTGGCACTCTGGTTCAACTTCTCACGGCGAGCGCAGCAAGTTGCGGACACCTGCACCCCCCAACAGCTTGGATACCTCTTTTATGGCTTCGGCAAAGCCAGGTTCCTAGACCCACCTCTGTACGCCTGTCTCCTTCGCTACGCCGTTTCATCCCTCGAGGATTTCGCT…	MGQLRPRDRLLKSAIAAETRLRYKGRRMHKRFRSWSQHRVRQYWLPQRVSLHADTADMSPAYLAAAVQKAATLRKHDVALWFNFSRRAQQVADTCTPQQLGYLFYGFGKARFLDPPLYACLLRYAVSSLEDFASHSLMTVPWALSRVAIREVSALTEVGQETVLKAAHMRPGDLIKVAVGLAKLRLSSVLLPALKDASALDFRNSMHPLAVIGLYTQPLQTFVMERFSNLRRILHPIRRPSPLHWEVSDCLAALGIAHRNTFHWGCFWIDIGEAGDRRRCIFVDGPAAFYTNSTQYTEAVKLQHRVLSDLGWEVRRVLWFDWVGLEGKQQKIEFLRKLRASPALPSFLPDPLPGLTAQEVQQRLHLVKQRQREQQEAAAAAVGDSTVDLDL	4.80333	4.24333	3.84333	3.63333	6.97667	9.90667	9.33667	0.115036	0.442869	0.947066	1.15794	0.270617	1.23127	1.98404	10.1467	3.66333	4.23	3.72667	6.02	9.36667	10.3	7.34032	0.950281	0.90813	0.739076	0.798812	0.914458	0.99955
EMWEY_00001280	hypothetical protein, conserved CDS	ATGCTTGGGCAGCCGCTACGCAGCGGGGGTTTCTGGAGAGGGTCCTCTGTTCCCTCCTCTGCAGGAGCAGCAGCACCAGCAGGAACGACAGCAACGCGGGGCTCCTCTAGTTCGGCTACTGCAGTTCGGCCCCGCGTACAGCAGCTGAAGCACGAGGTTGTTCATGTGACTGATCCTAAGACCTTCTTCTGCGGCCTCCCTTGCCTCCACTTGGCTTGCAGATCTTGTATGGAACAGATGATCCCTGCAGGGCAATGTCGTGTATGCAGCAGGCCCCTCAGAGGCGCTGAAGAGATTGGGGCATCTGTGACCCTGTACTCCTGCAAGTACAGCGGGTGCTGCTGCTGCTTCCTGTCGGAAGCTGCTGTGCACTACCACCAGCAGCAGCACGGCTTAGAG…	MLGQPLRSGGFWRGSSVPSSAGAAAPAGTTATRGSSSSATAVRPRVQQLKHEVVHVTDPKTFFCGLPCLHLACRSCMEQMIPAGQCRVCSRPLRGAEEIGASVTLYSCKYSGCCCCFLSEAAVHYHQQQHGLEKQLAFMDAAAAGAATGLAAATDTSAFIAALEAKGDVTPLQEQQPSLHAGMSAVEDQQHQQQQQQEPPLAAPAPISQQQPHTWQQQQLQHQTVQPLQQQAQMPQQHTQAAQQLLFPPPQQHDVAHIKAQQQHYQQQMPQQQQVQQQQIQQQQIQQQQQIPHPQMMQTLQQQPLQQAVQQQQPAAAAWPTGASADGTAAAGSAAAGGAAGATAAPLTPGAAAARAPLQLQLSLSEQQQLQQHLQPQPQEEEEDNLDDFL	43.2533	46.92	40.4567	52.1267	53.5067	80.2	78.8367	1.35397	7.19008	3.80978	8.3392	2.97782	2.11348	5.9007	73.8167	35.5333	34.94	37.06	45.88	69.82	85.3633	38.5082	2.01498	1.18697	1.29279	2.70474	5.95902	2.6119
EMWEY_00001290	hypothetical protein, conserved CDS	ATGCTCCGGGGCACGCATGTGGCTGCAGCGATGGCTGCTGCTACCCCTGTTGCAAGTAAGGGAGGGCCCCCAGGTTATTGCGCGACAGCAAGCCGAGTCGCTATGAGGCTTCGGTTGCAACACACTTCTGTTGCAACATCACGAGCTAGCTTCACAGCAGCGTGTGGCTCCCTCCTCAGCAGCAGGAGCAGCAACAGCACTCCTAGAAGTGTACTGCTCTGTTGCAGCTGTTGCAGCAAGTGCGGTAACCAACGTTGGTTTTCCTTTTTGCGGGACCCGCAATCGCTTAAGCGCGTCCTAGCAGAACTGGCCGCTGCTGAGAAGGCAGCTGAGCAGCACAGCAACATTAGCAGCAGTGGCATCGAAGGCGATGAGAAGGCCCTTGCAGATCCCTGCCCC…	MLRGTHVAAAMAAATPVASKGGPPGYCATASRVAMRLRLQHTSVATSRASFTAACGSLLSSRSSNSTPRSVLLCCSCCSKCGNQRWFSFLRDPQSLKRVLAELAAAEKAAEQHSNISSSGIEGDEKALADPCPSSYEENEEFCLHSSYASCNNGSSISDSSSRSRVTAKCSSHDEGDSDEPPPVQVRAEVVLSREQQMMLDEAEASAAATAAADRQKRFLDSVAAAESTEGGLRGALQQSFDALLPPSVTAAAAAPRPSEAGGPHATGDAAGGSTASARACDAGGFVWNETDEAALTPAQRFYRDNRELLLQRAEQYLRGKQAAAASATGGASAADEEEWDDAARTLEEDWKAYFNPVHKQPKGFRWPVADTAESSAAAAPPLRSTSRVNGSSSSACMS…	5.05333	3.51	2.17667	4.19	3.2	3.24667	5.20667	0.680025	0.28	0.790717	0.779487	0.374032	0.353883	1.34649	11.0833	2.61	2.40333	2.54333	2.53	4.03667	4.94333	8.86609	0.379868	0.282902	0.676782	0.149332	0.775263	0.305505
EMWEY_00001300	hypothetical protein, conserved CDS	ATGAACCTAATTCTGCTGCACAAGGAAGACCTCGTGGTGGAGGGCGGCGACGCATATGCTGTGCTTGAAGGGCGCCGACACATCCACTGCCAGCGGGTGTTGAAGGTCAAGGTTGGCAGCCGTGTGCGAGTTGGGGTGGCAGCCGCCGGAGTCGGGGAGGCGGAGGTGGTCGCCTGCGAGCCACAGCAGACTAGACTGAAGCTGCTTGAACGGATAGACTTGGTAGCTGTTACACCGCCATGGGATAATGTTGAGGTAGACCTTCTCCTCGCAATGACGCGCCCTAAGGTTCTTGAACGCATACTGCAGCTCTGTGCTGTCGTGGGGGTCCGCCGGATATTTTTGGTCTGTGCGGCGCGGACAGAGAAAGGTTTTTTCTCGTCTTCTCGATTGGCCGCT…	MNLILLHKEDLVVEGGDAYAVLEGRRHIHCQRVLKVKVGSRVRVGVAAAGVGEAEVVACEPQQTRLKLLERIDLVAVTPPWDNVEVDLLLAMTRPKVLERILQLCAVVGVRRIFLVCAARTEKGFFSSSRLAAENLLEQLVLGLEQGMVTRPPELHVFASWEGFLAATAAAEASAEAGGAETEKQEQAPRATDDANVFAHYLLPPLRLVAHPHTESTLPQLLLRPVGEAVGPQQLRNDQRGDQQQQKHQQLLPRAGVLLAVGPEGGWIPSEMELLQKQLRCLPFRLTDKVLKCETALTACLTQLTLCYEDPMFLPLLRSPDQVYAAAPAPKEGAATGPGGAQDPGIPSDVERSDTHKRQGEREMLKAPGGFVMSFPRRYRTCREAEGQHQQEQLQQQQD…	640.793	612.65	436.327	403.767	396.387	495.697	605.947	11.2403	25.7669	4.09991	54.6175	13.3637	12.5608	3.41954	869.84	493.6	374.603	283.207	337.803	478.117	477.167	375.76	34.2342	7.52865	2.94992	14.0645	67.8084	31.6884
EMWEY_00001310	hypothetical protein, conserved CDS	ATGGCCTCTGCAGGTGCAGCAAACTGCTCCGCCATTACTCCTCCCGAGCATGTCGTCTCCCCTTCTTCTTCGCAGCCCTTGGCGGCGGACTCAAGGGCGGTGAACTCGCCCAGTTCGCGATCGGTTCTCAGTAATCAATCCCGTGTCGACGTCCATGGCACCAGCGAAGGTTGCTACCTTGTGACTATGGGCCTGTGTGCTCGCGTGCGGGCCAAGAACGCCCAGGTAGCAGCAGCTGTGGCGGCGGACGCTGCTGCAGGAGTCGCTACGGAGTCTGGCCATTCAGAAGCTGCGAGAATCGGGTCACTCTACATTAGCGCTGTCCCCGCACAGAAGCACTCGCAATATCTCGACCACAAGTCCCGTGAGCCGCAGCGACAGCAGCAGCAGCAGGCCCCA…	MASAGAANCSAITPPEHVVSPSSSQPLAADSRAVNSPSSRSVLSNQSRVDVHGTSEGCYLVTMGLCARVRAKNAQVAAAVAADAAAGVATESGHSEAARIGSLYISAVPAQKHSQYLDHKSREPQRQQQQQAPQSPQLASPLRGVQAHVPQPPPPSFCTIHLENSHAYGADSAATEAVIGAVARAAAAEVSLPPAEVSADNSSRSGDPPQSPDGPSREKESRGVVGVDLPDLKNIPLAIRVPPYGEHLLYELKQLRHFWRVDLRQRDWRQVFVCSYFPNAIDPAFLTLLRIFCCITVLVLECFASIQGYREVGKAQMLYFTNWNSLLVAAGFVSLTITSVIACMSFAAPLRQRSDSTSDPQHDQQHRRRVQLPHEQQHHQRQKQQKQAQFLMNPVEETS…	1240.29	1344.59	1000.92	748.537	1040.46	1101.25	1038.93	39.1119	57.6821	28.5033	255.349	74.9072	88.3495	212.376	1309.29	939.807	953.127	843.883	967.563	1023.52	1036.13	85.6757	32.1929	1.64239	280.152	32.1625	60.1932	135.382
EMWEY_00001320	calcium-transporting ATPase, putative CDS	ATGCCGGCCGCAAGACCTTCTGAGGGCCACTGCACGTCGCTGCAGGAGGCGCCTCACACCTGTACAGTTAAGGAGGTGTTGGAGTACCACCAAACATCTTTGGAAACCGGTCTGTCCACTGAAGTCGTCGAGGAGCGCCTTGAACGTTTTGGGCCAAATGAGTTGCAGCACGAAGAAGGAAAGAGCATTTTCCAACTTATCTTGGAGCAGTTCCAGGATCTTCTCGTCAGGATTTTATTGGCAGCAGCAGTAGTCAGTTTTGTATTGGCGGTTGTCGAGGGGGGCGAGGGAGGTATCGCAGCTTACGTGGAGCCGCTTGTGATTCTCATCATCCTCTTCCTTAACGCCGCCGTGGGGGTTTGGCAGGAGTCGAACGCGGAGAAGGCCCTAGTTGCTTTG…	MPAARPSEGHCTSLQEAPHTCTVKEVLEYHQTSLETGLSTEVVEERLERFGPNELQHEEGKSIFQLILEQFQDLLVRILLAAAVVSFVLAVVEGGEGGIAAYVEPLVILIILFLNAAVGVWQESNAEKALVALKQLQPQQARVCRAGTWRCVSAATLVPGDLVDLRCGDKVPADCRVVELKTASFRVEQSQLTGESVAVLKDAEALPASMRDCEIQSQRCLCFSSTTVARGRALAVVVRTGMATQIGLIQAAVHEAGESDDTQSPLQQKLDEFGEALSKVICAVCVVVWLINIGHFSDAVHGSALRGCIYYFKIAVALAVAAIPEGLPAVITTCLALGTRKMAKKNAIVRRLQSVETLGCTTVICSDKTGTLTTNEMTCVRFCVLGQNESEVDVFTVDG…	33.1533	29.1	17.9367	25.8533	26.1033	30.5133	27.9767	0.814637	0.586174	1.17377	4.07384	2.61255	2.7067	4.91756	60.95	26.9533	21.65	30.1933	33.19	44.9167	58.28	37.6002	1.71471	0.50319	2.71662	1.22307	13.2116	10.2178
EMWEY_00001330	hypothetical protein, conserved CDS	ATGCGACTCATCCGCGGGGGCCTCACAAGGGCCCTCCGGGGTGTCCAGCTATTCAGTCCCCGTCTCCTGCAAGACGTAGAAGCAGCAGCATCAGCACCACCAGCAGCGACGGCAACAGCGGCAGCAACAGCTGAAATACTGTCAACGGGTCAAGCAGCAACGACACCAGTGGCAGCAACATCTTCAGTAGGAGCACGAGCAGCACTGGCGGAGGTAGGGTGGCCTTCGTCGCCTTCCACATTACGATCTATACACCTACAGACACGAATAACGCAGAAACAGCAGCAACAGCAGCAGCAACACCAGCAGCAACGGCAGCAGCGTCAGCGATCACTCTTGCGGACAGAAGCAGCCTCATTTCACACATTCGCCGACACTTGTATTTCTACTGCTTATAAG…	MRLIRGGLTRALRGVQLFSPRLLQDVEAAASAPPAATATAAATAEILSTGQAATTPVAATSSVGARAALAEVGWPSSPSTLRSIHLQTRITQKQQQQQQQHQQQRQQRQRSLLRTEAASFHTFADTCISTAYKDPWGAPLGDIAGFHATSYSSSSIELPPYIHRLILGRWTLYFYPVPQYLKCIDGAPGRSPQEGPSSWEGALLVAALQPQLLCVECCSRRLQRLAAAAADAAAAAAQGGSLEEETRKQQRGLARGFSLLTSFDGGLLESALLPIILAASSLPNRSWMPLPKDSSEGPPSFGTPPSGAPSLCAVYPIDRDRGTTLGSSPPMGSLQWAQHQKEVFPSGYQVLLEERATCAAASIWNALQDTEERMKLMGPLGGPQAQGSPTVGSPQQQKP…	2.81667	3.22333	1.74	3.45667	2.47667	2.61333	4.27667	0.440606	0.150444	0.47085	1.0635	0.051316	0.26839	0.197315	5.76667	2.16	1.92667	2.30667	2.42333	3.32667	3.89667	4.939	0.744849	0.483977	0.562968	0.195021	0.456545	0.457857
EMWEY_00001340	hypothetical protein, conserved CDS	ATGGGTGAGGGGCCCGAGCAGCAGCAGCAGCAACTTGCTGCTGTTAGTGAATCTTTTACTGCAGCAAACAGCAGCAACAGCAGCAGCAGCAGCAGCAACAACACCACCAGCAACCACCACTCCACCAACAGCAGCAGCAACAACAACAACAACAACAAGAACAGCAGCAACAACAGCAACAACAGCAGCACGAAGATGGCGTCAACACCAGCAACACCCTCCCCTTCCCCCTCAACACCGCAGCCATCAGCAGCAAGAGCCGCAGCAGCAGCAACAGCAGCAGCAACAGCAGCAGAAGGTCGTGTCTTAGCAGTGCAGTCCCATGTAATAAGAGGACACGTAGGAGGAGATGCATTCCTCTTCCCTATACAAAGATTAGGTATAGACACGGGGTGTATA…	MGEGPEQQQQQLAAVSESFTAANSSNSSSSSSNNTTSNHHSTNSSSNNNNNNKNSSNNSNNSSTKMASTPATPSPSPSTPQPSAARAAAAATAAATAAEGRVLAVQSHVIRGHVGGDAFLFPIQRLGIDTGCIYTCQFIDLFIHEGTQLQQQQLQQMLQHLTLKYFIPQQQLIDPNAAAAASSPSDAAATAAATATATAAATAAAAAAGEPPFRYIASGFIGRGELLHVFADWLKELRAAADKYVAAALAAGASPAAAAAAAAPLYLCDPVLGDCNKLYVHPNCIDVYCSKLLPLADIITPNQYEAGWLLACIQQQQQQQQQQQQQQQQQVEEKAGWRESSNPCIELTNWRAAVAAVAALHKEGPEVVIITSVNFAAAAAAAEAHNILAAADPEYLQLQ…	26.8733	10.12	4.25	2.18333	3.68	4.00667	10.1133	0.478156	1.10123	0.262869	1.25325	0.455082	0.254231	8.89241	16	5.76333	3.29667	2.24667	4.14667	5.57667	6.46	5.53923	0.535755	0.064291	0.926625	0.761402	1.26737	1.77008
EMWEY_00001350	hypothetical protein, conserved CDS	ATGTATCATAGGATTCTCCCGCGTCTGCTGCATGCGCCAGCTGCTGTTGCTGCTGCAAGGAGAGCAGCAAAATTTCGTGCTGCTGCTGCGGTGTACAGACAGCAGCATTGCTGCTTTACCTCCTCTAACTCCGTAGAAAGCAGGAGCAGCAGCAACAGCAGCAACACAGGTTACCGCAGCAACAACAGCAACACATGGAGCATCGCTAACAGCAGCAATAACAGCAGCAGCAGCAGCAGCAGCAAATGCAGCAGCAGCAGCAGCAGCAGCAGCAGAAGGACTGTGCTGCAGGAGACACTTAGAAATCATAGAGGAGACATTCGCGGCATTTGTAGACATTCTAACGAAAGGGACATCGACCTGCTGCTGCAGCAGCTGCTGGCACACTCGCTGCAGCAG…	MYHRILPRLLHAPAAVAAARRAAKFRAAAAVYRQQHCCFTSSNSVESRSSSNSSNTGYRSNNSNTWSIANSSNNSSSSSSSKCSSSSSSSSRRTVLQETLRNHRGDIRGICRHSNERDIDLLLQQLLAHSLQQQQQQQHIQQQQRQQSHQQQQIQQQQQHQQGIGFDSAYVEESDAQQQLQQQQDAGASAAAAADSAVAAAAPVAAAAAAAAAAAAAPQNAKQYYVRRAIARLLQLKGAAATAAAAEAAFLLGCYGRPCCRDTWLLLQQQALLLLQQGDFITAAKICCGYLNLLFVHRKPPTAAPAAAAPAAAEAAEAAAAAAVPTPDTTGSLHWDGDEDSTAAAAAAAEANRSAAVLSSAAAAANGDDEQQQAAAKLFLALQQHVRTKVAATAAAEAE…	2.85	1.17667	0.83	1.02667	1.26	1.90333	2.98	0.145258	0.161658	0.147309	0.102632	0.101489	0.127017	0.27	7.02333	1.33	1.08333	1.01667	1.74333	2.45333	3.14667	3.89516	0.434051	0.0404145	0.245425	0.221886	0.046188	0.810946
EMWEY_00001360	hypothetical protein, conserved CDS	ATGGCCGACAGGGATCTGTCGCTGCAGCGGCAGCTGCAGCTGCAGCAGCAGCAGCAGCAGCAGCGGCTACATCAACATCATCTGCAGCAAAAGTTGCATCAGCAGCAACTTCATCATCAGTTATTTCTGCAGCAGCAGCAACAGATGCAGCTGCAGCACCACTTGCAGCAGCAACTGCAACAGCAGCTGCAGCAGCAGCTGCAGCAGCACTATGCTGCCCCTGTTCATGATCCACACCTTGGTTATCCTCTTATGTATGGATACCATCCTTTGCTGCAGCAGCAGCAACATCAGCTAGCAGCAGCTGCAGCAGCAGCAGCAGCAGAAGACAATCTTGGTTATTACTACAATCCTTATGCTGCTGCTGCTATGCCTAGCTGCTATTTGCATGCAGATAAG…	MADRDLSLQRQLQLQQQQQQQRLHQHHLQQKLHQQQLHHQLFLQQQQQMQLQHHLQQQLQQQLQQQLQQHYAAPVHDPHLGYPLMYGYHPLLQQQQHQLAAAAAAAAAEDNLGYYYNPYAAAAMPSCYLHADKGLHAHSLPIDSNSLLYPEQQQLQQHLLQQLQHQQHMQQLQQWHHHHHLLHEQQQQQQQQQQESEEAQETDGDVSPAAAAAAKLYTGEAAAAAAAEEDSTACASPLEATVSPSRCSRKETYLLQHEGQEDTAAAAAAAAASLQQQHTTSSSNSSSLPLQAQPVFSSNLPASSPQQQQQQQQQQQQYDDMPLRVTLPPTVNLLPSQLQQSSSSSSSSNSNSNSCSCSRSSNSCMPSYGMQSPAAAAACYSRGLSTATAETTAAAAAAA…	1.68	1.36	2.62333	8.1	26.6433	16.0133	9.76333	0.113578	0.182483	0.184752	2.63886	2.49468	2.72206	4.12573	0.853333	1.17333	2.88333	16.0667	44.3133	15.81	13.3633	0.361156	0.33828	0.0493288	1.75899	4.42934	0.994535	3.45717
EMWEY_00001370	hypothetical protein CDS	ATGGGCAGGGGTAGTTGTTGCTGTTGTAGCAGCAGCAGCAGCAGCAGCAGCAACAGGGGAGAAGATAGGGAGGATGATTATACGCTAGGGTCTCTAACGCACGAACAACAGCAGCAGCAGCAGCAGCAGCAGCAACAGCAGCAGCAGCAGCAACAGCAGCAGCAACAGCAGCACTTCGTACCTGTGCGACAGGTCCTTACCCAGCTGCCACTCCTGCAGCAGCAGCAACAGCAGCAGCAGCAGGAGATAAGCAGCAGCAGCAACGAGTACAGCTACACCAACAAACATCGCAACAGCAGCAGCAGCAGCAGCAGCAGCAGCAGCAGCAGCAGCAGCCTACCCGTATAG	MGRGSCCCCSSSSSSSSNRGEDREDDYTLGSLTHEQQQQQQQQQQQQQQQQQQQQQQHFVPVRQVLTQLPLLQQQQQQQQQEISSSSNEYSYTNKHRNSSSSSSSSSSSSSSLPV	71.9733	61.56	57.19	54.2067	54.5067	53.5833	73.2967	4.92464	6.92021	4.47206	8.96723	2.15649	7.85152	7.38924	126.547	65.3933	62.75	56.0567	59.63	63.4433	57.8133	49.1808	10.4452	1.47713	10.7615	5.29402	5.60357	0.696156
EMWEY_00001380	hypothetical protein CDS	ATGTGTGGGGCCCCGCCTGAGGCAAATGCTGCAGCAGCAGCTGCTGGCAGCAGCAGCAACGGCAGCAGCAGCAGCAATTTGCCATCTATAGATTTGCGATTGCGTGCTGCTGTTATAGCAAGTGGTTGGGACGGGTTACCAGCAGCAGCAGCAGCAGCAGCAGCAACACCAGCAGCAGCAACAACAACAACAGCAGCAGCAGCAGCAGCAGGAGGCCCGCTGCAGTGGGCGAAGCTGCTGCCTGATGGCAGCGGCATGTGCGGTGTCTTTGCTGATGGTTTGCTGCGCTTCTTTGCAACCCCTACAGAACTCACTGGGGGCTCGTTAGAAGGCGAATACGATGGGGAAGCAGCAACAGCAGCAGCAGCAGCAGCAGGACCAGCAGCAGCAACAGCAGCA…	MCGAPPEANAAAAAAGSSSNGSSSSNLPSIDLRLRAAVIASGWDGLPAAAAAAAATPAAATTTTAAAAAAGGPLQWAKLLPDGSGMCGVFADGLLRFFATPTELTGGSLEGEYDGEAATAAAAAAGPAAATAAATAAATAAAELSPWLEYKYDD	276.127	240.107	190.193	213.863	215.2	199.59	276.13	4.18715	14.5099	11.4859	53.2365	10.531	14.1569	43.7022	379.983	189.34	177.567	149.56	165.897	172.92	170.433	162.795	20.5507	11.3729	19.6317	2.39061	23.7217	17.6913
EMWEY_00001390	hypothetical protein, conserved CDS	ATGGTACGTTTGCTGCAGCAGCAGCAGCAGCAGCAGCAGGAGCAGCAACAGCAGCAACAACGGCAGCAGCAGCAGCTTGGAGGCCGCAGCAGCGGCAACACTAACAGCAGCGGGGAGCCCTCACCAGCAACAGCAGCAGCAACAGCAGCAACAGCAGCAACAGCTGCTGCTTCTCTTCCTCAACAGCAAACAGCAGCAGGAGAAGCAGCAAACGGGGCGGAGAGGCTGCAGCAGCTGCTGCTGCTGGATGATTTGCTGCTGCAGTACGCAGATGGCAGTGGCCTTGCAAATGGGGAGGCCGCTCTGCTGCAGCAGCTGCGCGCGGGTCTGAAGGCTCGTATTGCAGCAGTGCAGCAGCAGGAACAGGAGCAGCAGCAGCAACAACAACAGGAGGAGCAG…	MVRLLQQQQQQQQEQQQQQQRQQQQLGGRSSGNTNSSGEPSPATAAATAATAATAAASLPQQQTAAGEAANGAERLQQLLLLDDLLLQYADGSGLANGEAALLQQLRAGLKARIAAVQQQEQEQQQQQQQEEQQQEQQAQQNQPLQQAQQQEQQTQQQKPLQQEQQPVEQQQNEQQQNEQQQQQQNEQQPVEQQQIEKQQQQQQQKEEEQQDDTDDGDTPGGGGQQQQQQQQEQVYLNNEQQQIEQQQQKAQQQQPQQQIENSGLLQQLQQQLAAEESFLEEDRQRLQQQQQQDKQQQQQQQQQQHVTAEAAAASSVSSASMPQEQDGAKGGSSNTDSPAAAAAAAAAAAAAEPTGAAKGDTAAAVRRVCRRVSQGTAAAAHAAAATAALCAFYSQLAL…	70.28	59.2233	45.0433	53.1367	47.0533	40.4833	64.8533	2.54094	8.23702	4.09097	7.65932	2.73293	0.823792	20.9729	139.527	53.0767	44.7	37.2867	38.6933	38.93	33.1	84.3086	8.81182	2.01745	1.37049	4.67556	4.82159	8.74041
EMWEY_00001400	hypothetical protein CDS	ATGCGGTGCCCTCCTGCTGTTCGTACAGCAGCAGCAGCTGCTGCTGCTGCTGTTGCTGCTGGCAGCCAAGCAGAAGCCTTCCGACCAGCTGTAGCAGCAGCAGCAGCAGCATGCCGCTGCTTCCATACCCGACGGGCAATACAACAGGCAACAAAGGCAGCAGCAGCAGCAACACCAGCAGCAGCAGCAACACTAGCAGCAGCACCAACAGCAGCAGCAGCGGCATCAAAATCAGCAGCACTGCAAGGAAGGCGATTGCTGCTGGGGGAATCTTCTGGCGTTGCCCCTCCTCCTATTGCTGCTGCTCTTGCTGCTGCTGCTGCTGCTGCGGCTGCTGCTGCGCGGCGTCCCCTACAGCAGCAGCGGATACTACCAAATCGGTATTTGCTGCACCCTACA…	MRCPPAVRTAAAAAAAAVAAGSQAEAFRPAVAAAAAACRCFHTRRAIQQATKAAAAATPAAAATLAAAPTAAAAASKSAALQGRRLLLGESSGVAPPPIAAALAAAAAAAAAAARRPLQQQRILPNRYLLHPTPPSYQQQASSRLLLLLQQYPAATTATTRAAAAAAAAGSFPAARWQQRGGSFLHWGGRKGEPQQTEQQQQQQQQQEPQQVQQEGSTVPEQQTVNSEDSSSSSSSSSSKSDVAAKDVAHAEHETAAPVDAAAAGDPRSSSSSSSSSSWSEALTGRFWPSKRGAAADAAEAAAEGAAAPAAAIDAAAEAAAPKSAAEAAAAATAAKTGTAAAAHHRIGFPSSPSVDHIRPPAAADPEAAAAAAAAAAAAAAAHGHGAPAWWQLQQLQQE…	26.7733	20.2567	15.5467	20.3033	9.89	7.97333	19.1067	1.43263	2.86971	0.543078	3.26956	2.74578	1.39317	10.7858	80.6533	21.7433	14.6533	13.2533	8.93667	11.31	7.51333	75.8712	8.4452	0.658508	7.03793	1.0232	3.38492	1.61871
EMWEY_00001410	hypothetical protein, conserved CDS	ATGGAAGCAGAAGCAGCAGAAGCAACTTATCAATGCAGCAAGCATGACTGCAGCAGCAGCAGACACCCATGCCAGTGCTGCAACACGACAGCAGCACCAGAAGGCAGCAGCAGCAGCAGCAGCAGGAAGCGCAGCAGCAGCTGGAGCAGTAGGAGCAGCGTCTGCAGCTACCGCAGCAGCGAACCCGCCACCAACAGCAACAACTGCAGCAGCAGCAGCAGCAGCACTCTGAGCTACCTGCTGCGACGTATGCTACCAGGTTATCTCCCAGCAGCAGCAGCAGCAGCTGCAACAGGAGAGAGCAGCAGCAGCAGCAGCAGCAAAATGCTGCGTGGTAGCCATCAACGCAGCAGCAGCGAGGGACGCGGTCGTGTTTCCTCTTTAAGGCCTGACAGCAGC…	MEAEAAEATYQCSKHDCSSSRHPCQCCNTTAAPEGSSSSSSRKRSSSWSSRSSVCSYRSSEPATNSNNCSSSSSSTLSYLLRRMLPGYLPAAAAAAATGESSSSSSSKMLRGSHQRSSSEGRGRVSSLRPDSSSSSSSSSKCSSRSSSRRSSSFGSAKDFDCSTCCSAGPAAAERMQQQQQQQKFRKYSAAAAEERGQADCCSRAAAEAAAAAADVAADLEEQLPAEAAGVAATGAAARAAAEVACTPEAVLLSRHASAAAAPSSSTAAAAAAAANAAAARRRAAAAAAARSIVSAAAAICTKVPLSRGVSKALPRSLRTLYYGQQQQQQLQQLQQRRKQQQQLRRLQQEGGKHQQGEQQKTHRQQQQLQQQQQLNWEGSDKKEAALLQQQQQQHELQQ…	299.71	249.86	144.963	246.833	158.297	185.12	339.063	12.6597	36.9134	5.77976	62.538	16.7688	5.96692	48.2809	759.427	207.327	109.193	117.15	103.39	151.283	136.22	668.402	61.6722	5.65283	39.0561	1.67144	43.06	14.0771
EMWEY_00001420	hypothetical protein CDS	ATGGCAGCTAATGAACGGGGGGAAACCCCCACACCCCCTTTCAACAGTTCCCCCTCCTCGGAGCCGCAGCAAGAGGACCTACAGCAGCAGCAGCAGCAGCCGCAGCAGCAGCAGCAGCAGCAGCAGCCTAGGCACCACCGGCAGCCCAGGCAGACGCAGCACTACCACCGAACATATCGCCATCGGGGGCCTTGGACAGAGGAGCAGCAGCAGCAGGACTACCAGCAGCAGCAGACATGGCAGCAGCAGCAGCAGCAGCAGCAGCAGCAGCATGACCAGCAGCAACAGCAGCGTACACCACGCCAGCGGCGGCGCTGGGGAGATGAGCAGCAGCAGCAGCACAGGCAGTACCAATGGCAGCAGCAGCAGCAATATCAGCAGCAGCAGCAATGGCAACAG…	MAANERGETPTPPFNSSPSSEPQQEDLQQQQQQPQQQQQQQQPRHHRQPRQTQHYHRTYRHRGPWTEEQQQQDYQQQQTWQQQQQQQQQQHDQQQQQRTPRQRRRWGDEQQQQHRQYQWQQQQQYQQQQQWQQQQQHGQQQQQRYNYSRQHQQDRERRHQQHWQHQQQQQRQHQQRRQQQQYMEQQQQQQLQLQQQQLQLQQEQLRQQQEQLQQQLQQQQQAVPDSLRDIVLNRSRQNRGRAVHEDFVQVELLPPEEWVPLSNAEEEVVVSPDGEEITRPAEVGLRRAGRVVSVALEFLTERRKAELLLALRQGAESAQQQKKQQQQQQQKQQQQQQQQQQREEEEHEQENDENYKRDMQQEEEQQEQQQQQQQQQQQEQQDKDPQQELLTEEEQQQQQ…	269.97	110.07	148.19	64.9267	134.057	55.66	148.893	1.04312	27.0156	6.68323	50.3281	3.86052	29.7991	88.865	204.26	158.23	156.57	68.3733	141.77	97.7133	107.507	168.906	98.9284	26.4807	41.0863	48.0886	9.71228	12.4865
EMWEY_00001430	hypothetical protein CDS	ATGGGGTGTATGTGCACCGCATCATCTAAGTCACGAGCAGATGCAGGATCTATTGTATACACACGACGAAGACCTGCAGCAGCAGCAGCACCAGCAGCAGAGGAGGTGGACGAACAGCAGCAGCAGCAGCAGCAGAACCAGCAGCAAAGGAGGTGGACGAACAGCAGCAGCAGCAGCAGCAGCACGATGACAATACTAGCTATGCTACAAAAAGTGCAGCAGCCGCTGCTGTACCAAGAAAAGCAGCAGCAGCAGCAGCACCAGCAGCAGCAGAAGCAGCAGCAGCAGCACATGTTGTATACCTCTCAAGTCGACCCTCTTTTGGATTTCCTCATCTGCAGCAAACAGCAGCAACAACACAAAGCAGCATCTCCCCATGCCGCAGCAGCAGCAGCAGCA…	MGCMCTASSKSRADAGSIVYTRRRPAAAAAPAAEEVDEQQQQQQQNQQQRRWTNSSSSSSSTMTILAMLQKVQQPLLYQEKQQQQQHQQQQKQQQQHMLYTSQVDPLLDFLICSKQQQQHKAASPHAAAAAAAAARAAATAATATTAAAAGGIVEDV	89.6467	38.1433	51.24	18.6333	42.47	18.1533	41.2033	2.15769	10.6601	6.13823	11.2344	2.09065	10.081	22.2367	56.66	50.8	53.3367	21.2067	51.5933	32.6967	34.6733	45.9922	32.1458	6.92865	12.7041	14.1875	4.44289	2.59001
EMWEY_00001440	RNB-like protein domain containing protein, putative CDS	ATGCTGCCTCGAGCTCTGGCAGATAACGTCTGCAGTTTACACCCTGGAGGACCTAAGCTAACATTCACAGTAATTGCTCGCGTCTTTGAGGACGGAAGTATCAATAAAAAATTTAGACCTCTTTTCTTTAAATCTGTGATTGAATCAACCTGCCGCTTTTCTTACGAGGAGGTACAAGAAATAATAGATGGTAGGGATATACCTGAGGAGGAGAGGCCAAGCTATACAAGAGAGATAACAGGAACAGCAACTTATGGCAACGGGCTGCTGCGCTGCAGCTGCTGCACCGGTAAGTGCAGCCGCAGCATGAAGCAGCAGCAGCAGCAGCAGCAGCAACAGCAACAGCAGCACAACCAACATCACCAGCAGATGCATGCAGAGTGGCAAGTCCATGATGAA…	MLPRALADNVCSLHPGGPKLTFTVIARVFEDGSINKKFRPLFFKSVIESTCRFSYEEVQEIIDGRDIPEEERPSYTREITGTATYGNGLLRCSCCTGKCSRSMKQQQQQQQQQQQQHNQHHQQMHAEWQVHDESDPWGDKLEDAAAAAAAAAAEESLDQASTQDDNNHNNNNNNTNNQQQQQNAAARQKKGSSSNSNSSSSSSSCCCCCCELLENKDPNTPLPLLYANTNWQEIVDDLRLLDKITNNMRQKRFKETTPFTIHSAALRFCFDELQRPTGWETETHTRSHELIEELMLLANRLVATHIRFSRFQDSAVMRYHPPFKREPRFNIFLNSLKRYPDLLVHRTLAALIDNEKHPPFTPEEAEAICNACNDVGKSMREADKACSLAVLNIYLRNRH…	588.663	243.963	339.697	126.347	279.423	135.687	279.6	10.1378	52.9298	32.3671	84.7636	11.0173	68.6945	147.265	383.92	359.35	388.327	169.567	351.387	229.883	258.417	294.968	210.874	70.0861	97.4669	64.5657	30.9759	6.64819
EMWEY_00001450	hypothetical protein, conserved CDS	ATGTCTGAATTATTATATGCTGCTGGTGCCTATGAATGGAAATGTGCTGCTGCTGCTGCTGCTGCTGCTGCTGCTGCTGCTGCTGGTGATAGTCAGCAGCAGCAGCAGCAGCATGAACACCAGCAACAAGAGGAGGAGGATACAACAGCAGCAGCAGAAACAGCAGAAGCAGCAGGAGGAGGAGGAGGAGAAGGAGGGAAGAAAGAATATAGACCTATATGCAAGGAACAAGAAGCAGCAGTTGGTCGTCTTTTTTCCTTAATGAGCTGCAGCGAGTTCGCGTTTGCTGCTGCAGCAGGATTTGCTGTAGATATATTAGGACCTAAGACAGCAGCAGCAGCAGCAACAGCAATAGCAGCAGCAGGATGGTTATTATTATTATTACCTAATGGTCCTAAT…	MSELLYAAGAYEWKCAAAAAAAAAAAAAGDSQQQQQQHEHQQQEEEDTTAAAETAEAAGGGGGEGGKKEYRPICKEQEAAVGRLFSLMSCSEFAFAAAAGFAVDILGPKTAAAAATAIAAAGWLLLLLPNGPNTPDSLVAAAVFLGSSSECCFYPLLSAAALFPTRGSAALGVLGACRSLSLLIPILFRAAVLQQQLLSFRAAVAFFAAAVLGGCFLLALLVIPSKPYRYPSQLQQQQQQQQEQQQQLLQLEDIQQQQMQQQKKKFKKTFFISPWKQQQQQKKQQQQQQQDLDLQQQHTAEELLPQKYIKQIQEADEEIQQQQQQQQQQQQEDHTDPQQQQQQEQQQQQQQQQELSHIELQMDKTNEEEESPSSSSSSAAAASAAAAAQTAAAAAAAAT…	44.5667	24.2833	24.4567	12.0833	25.6667	28.31	60.3067	1.60575	3.67233	1.00286	7.13163	0.840139	4.96072	7.49461	32.9333	28.1733	18.5733	11.5433	31.6667	60.3833	133.373	23.2106	5.42865	2.87919	4.49508	5.83809	9.8065	35.2463
EMWEY_00001460	subtilase family serine protease, putative CDS	ATGTCTCGTTTTGTTAAGGCATATCTTAAGGCAAAACGCCTCAATGAGCGCAAAACCCCTTTGCCTTGGACCCCTAAATTCCTTGAGACAAGCAAAGAACCATCTATTCCTTTTCCTCTTCGTGAGAGGAAACAACCGCAAAGGGTAGACCTGGCGAAACACCTGAATATAAAAGAGGGAGACTTGGTACAGGTTATGTATGGCCGCGACTTTAATCGTCAAGGAACAATTCTAAAGATAAATAGAAGAAGAAATACAGCAATTGTTGAGGGATGTAATATAGAGGAGTACGCAAACCCTGATCCTGTGCACATGCATATGCTAAGGCAGTTAGCCTTTGGCTTCCTTAATAGCAGCAAACTATATGCAAGTCCTGTTGCTGCTGCTGCTGCTGCTCCT…	MSRFVKAYLKAKRLNERKTPLPWTPKFLETSKEPSIPFPLRERKQPQRVDLAKHLNIKEGDLVQVMYGRDFNRQGTILKINRRRNTAIVEGCNIEEYANPDPVHMHMLRQLAFGFLNSSKLYASPVAAAAAAPAPEAAAAAASTGDVVTTVTPTLLQQQQQQQQQQQQQHIMQKHKYNRHTAAAAANLFAAAAAPKLDRMHHMPSAASSATAAAAAVAASATVAAAAAPPDNPPNPAAAAAADALKSQLDTKPVAAAAAAAAAPAASPPVAVLEGFWSRALRYLSVLLLKETGETIQGDKILSPQQEPNKEVLFVFGRPECQERLSTVVESVVSAAAALTERRQKRDKRGESSSSRGEKRGEGKEQEGIEEELGEEGDEEGVQQRWSEGLHVWVAAAAA…	0.593333	0.26	0.296667	0.713333	1.69	2.14	1.65	0.0550757	0.043589	0.305341	0.387341	0.793032	0.348712	1.28992	1.32667	0.9	0.966667	1.71667	4.16333	6.10667	7.99	0.0404145	0.304138	0.448144	0.447363	0.522526	2.47235	0.974115
EMWEY_00001470	hypothetical protein CDS	ATGTACTGCTTAAGTTTCCTCTCACGTGGGCGTTGGCTGCCTCTTCTGAGTGCTTTGTGTGCTCTCTTCTTCTTGGGCCCTAATTCTGGTGTTGTGGAGGAGGCGAATGCTCAGTTCTACTACGGCTGGCCTAGTGGAGGTCGCTACTGGGGCCGCGGGAGATATGGCTACGGATGGGGTGGATACAGCCCGTATGTGAGCTATTATAACCCCTATGGCTACGGCTACGGCGGCTTGGGCTACGGTTACGGCTGGGGAAACCGCTACTGGTCACCATACACCAGCACCTACCCCTACTATGGTACCTTCCGCTACCTCCGTCACCTAGAGAACAAACAGAAGCGCAACAACGACGGCAACAGGGACCTCGGCAAAGCAAAACGCGTTGCTGCTAATGGC…	MYCLSFLSRGRWLPLLSALCALFFLGPNSGVVEEANAQFYYGWPSGGRYWGRGRYGYGWGGYSPYVSYYNPYGYGYGGLGYGYGWGNRYWSPYTSTYPYYGTFRYLRHLENKQKRNNDGNRDLGKAKRVAANGAVPLPDIFFEGDPENPEGPQPFSDEFLDSEDDAVLVSLPVVGKANKQDSETEADSGSETETTTAPPLSSDEEEEGVTATSSASPELEDATTASTQEPSFLETTTSTTVAPASSSED	1.19	12.7933	100.82	417.807	1652.58	16790.5	13885.1	0.468722	5.15841	15.2835	98.1109	527.176	5392.59	12647.4	6.93	19.03	184.097	1497.56	6911.68	26833.1	48081.9	7.70143	2.0608	18.2205	299.157	135.304	9113.81	3633.32
EMWEY_00001480	hypothetical protein, conserved CDS	...GGAGCTGAGGAGGCGCTGGTCGAAGCGGGGCGGGAAGACGTAGCTGTGCAGCTGCTCGTTCGCAAAGCAAAGTGGGCAGCGGCAGCTCGCCTCTGCGGACGCCACGCTCCACATTTGTTGCCTCAGGTGCTTCAACAGCTGCAGCTGCAGCAGCAGCAGCACAAACAGTTCAAATCGCTGCAGGAACTATGCGAGTTTTGCCATGCATTAGAACAAGCAAAGGCGGTTGAGGAGGCAGTCGATTTCTGTTTGGCTATTACTGACGTCCCCCCAGCTGATCCGCAAAACCTTCGCGACTTTTGGCTACACGCGGTGAAGCTAGCCAAAGGCCTTGGCGGATCTCGCCATGCTGCTCTTGCTGGCCGTGTTGCAGGAGAGCTGCAGCAAATGGGAGAC…	GAEEALVEAGREDVAVQLLVRKAKWAAAARLCGRHAPHLLPQVLQQLQLQQQQHKQFKSLQELCEFCHALEQAKAVEEAVDFCLAITDVPPADPQNLRDFWLHAVKLAKGLGGSRHAALAGRVAGELQQMGDTKAAGEVLLSAGRTKEALQRSLFASFWFLLCSTTAADVEASQQVHECQHAYMHMNALQCYIAAEDWATAKRLAACLGEDAETAVSLKQRLLLQEKGDITGLLQAGHTDAALLLLADNNEWTKCLQVAAEKESPLFLQLLSRRVHALLETASAAEAAEVLISAMKNSNSNISSSTCRTTSRTENMLSLCMSIASALEVHQQKQQQSSSSCGPPSDSSAAASRPSSLIKRMYLMDRDKPPSFSSVSGASALPAKSHQVAAPATAAAASA…	5.06667	2.98	1.38333	0.61	1.21667	0.983333	2.26333	0.838113	0.697639	0.447474	0.259808	0.551392	0.221886	1.73877	5.29667	2.18333	0.853333	0.403333	0.416667	1.25	1.02667	1.95267	0.542433	0.359212	0.149778	0.110604	0.397366	0.416333
EMWEY_00001490	prolidase, putative CDS	ATGAATTTACCTTCCGCTGCCCGGTGTGAGGGCAAAAATGCCCTTGCTGCAGACTTAGGAGTGAGGCTGAACGAGTTGTTGGGCAGAACTGTGAGCACCGACAGACCCTGGCTTGCGTGGCCGACCACTTGGAAAGGTTTGCAGGAATCTGACGACCACCTTCTGCTGAGGGAATACTTGACGAGCCCCCTGATCCACAAGGAAAAGGTTGAAGAGGTTAGACGGCAGTTCATTAAGGCGGCCAGGGCCAAGGATATTGTGAAGGAGGGAGTTGCCATTTTCCTGGAGGGCGGAACAAGCGATGAGTGGATGCTGTATTCTTCTGACTGCAACAAGGCGGCCTTTAGACAGGAGTCCTTTTTCCAGTACTTGATTGGAATAAATGAACCGGACCTTCAT…	MNLPSAARCEGKNALAADLGVRLNELLGRTVSTDRPWLAWPTTWKGLQESDDHLLLREYLTSPLIHKEKVEEVRRQFIKAARAKDIVKEGVAIFLEGGTSDEWMLYSSDCNKAAFRQESFFQYLIGINEPDLHAAYILASEEILLFTPKVPNDALRFVGPPKDPAFYSSRYAVTDVFQVKEPKEVEEELRRRGIHTLHVLKGVNSDSGRPVRPPKALSSFTSFSVDDASLYEILVDCRVRKGGDFNGYATDITFTYPASGSFTAPQRAIYEAVLEAQRAVIERMRPGAEWTELHRLAERTVLQHLKVRRDRKG	57.17	32.4467	18.02	22.8467	38.5833	42.2767	36.07	0.32187	3.19055	1.83475	3.59007	4.79742	2.90664	9.24511	49.8733	17.2533	15.3667	27.7933	49.35	43.6233	34.31	4.82473	1.73206	1.86173	6.3195	4.0743	6.30239	0.18
EMWEY_00001500	sedoheptulose-1,7 bisphosphatase, putative CDS	ATGGCGAGCAGAACGGCTGATTTTTCTGGTTTGACGCTTGAGCAACTCCTGGACAAGTTGTCCACTAGTGCCGACTTAAGGTCCGCCCTCCCGACGCTCTTCAAAGAATGCGGCCGCATAAGCAAAGCCCTCCGCAACACGAAAGTCACAAAGTCAGGCACCAGCAACAGTTTCGGGGACGAACAGCTCTCCGTGGATCTCCTGGCTGAGCGTCACCTGAGGAACTGGGCAAAGGCGTGCCCATCGGTAAAGGCCATCAGTAGTGAGGAAGAAACAAATCTGGAGGAAGTTAATCCCGGGGGTTCCCTTGTGGTCTGCTGGGACCCGCTGGATGGGAGCAGCATTATTGACTGCAACTGGAGCGTCGCATCGATCTTTGGAATTTGGCAGATTGGGGAA…	MASRTADFSGLTLEQLLDKLSTSADLRSALPTLFKECGRISKALRNTKVTKSGTSNSFGDEQLSVDLLAERHLRNWAKACPSVKAISSEEETNLEEVNPGGSLVVCWDPLDGSSIIDCNWSVASIFGIWQIGEKGLQWNGPNTLIGATGRQLVAALLVIYGPRTTALLAVDGSTFDLQLDADDGDPVVLRGPCSIRKEGAKIFSPANLRAAQDLPAYNKMVQQWMEKRYTLRYTGGLGPDVYQLFVKGHGVFCNPASSGAPAKLRLAYEVAPIAYLVEAAGGRSSNGKCSALDVALEKMDHRTAFCCGTEGEVTNFEAALRS	137.457	76.42	25.0633	40.6033	41.1767	38.76	60.3367	10.9048	3.48286	0.916588	2.55891	1.2155	4.65552	21.3103	173.17	58.3767	21.9067	34.34	39.53	44	42.5967	84.1129	11.6233	3.39083	10.0666	5.94011	3.13278	3.59839
EMWEY_00001510	hypothetical protein, conserved CDS	ATGGCCACAACCACTTACCCTTCGCCTTATCCGGCGTATACGGAGACATATCTAACCCCGGAAGGGTACATTCAAGGGAATGGCAGCATGAACAACATGGCATACTACGCTGGAGGCCCAGACCCGATGCAGCCCTGCGCACCTTCCGTTGCACAGCAGATCCATCATAGCGATGATATTGAAGTTCACCGATTCGACCCCATGCCAGCTTACAATTACGTTCCCACAACATCTCCCCCCTTGTACGAGCCCGCCGCTGGAAGCCTGGGCATCAGTCACCAAGATCCAAAGATGCAGACGTTTTGCCATGCATTCGGCAATAACTTCTCCTTTTATAACACAGCAGCGAACAGTGGGATGCCTCAAGGCTATCACATCGCCATGCAGGGATTCCCTGAG…	MATTTYPSPYPAYTETYLTPEGYIQGNGSMNNMAYYAGGPDPMQPCAPSVAQQIHHSDDIEVHRFDPMPAYNYVPTTSPPLYEPAAGSLGISHQDPKMQTFCHAFGNNFSFYNTAANSGMPQGYHIAMQGFPEAAAARVAIKKEIPTPPSMVQQVQQDVQQAKKNKRRSIACC	236.597	216.673	228.877	218.41	1014.35	1015.82	323.633	7.41671	14.3922	21.8055	126.105	209.752	196.361	40.4312	149.283	148.553	224.997	640.667	2413.42	988.997	643.31	88.8429	18.8711	9.33011	274.908	77.0768	169.649	3.6598
EMWEY_00001520	SF-assemblin, putative CDS	ATGGCGATGTTGCCAGACCTGAAGTCGGACCGGCTGCGAATGCAGCTCAGTACTGTGGACGAAAGATTCGCGGGCTTCAAGAACTCTATTGCAGATGACTCGCGCAAGAGGAAGCAGGTAGATGAGCAGAGATATCAGGAAATAAAAGAGTCGATATTAGCTGTAGAGAAGACGCTCAATCAGGAGATAAAGAGGAGAGTCGATGCTAACAAGGCACTCCAACAGATATCGGAACAGATGGCTAATGAAATGCTTGACAGGCTACAGCTGCGGATAGTAAAGTACATAGAGAGCCTCACGGTGTCAATGGATATGCTGATAACACGCTGCGAAGGCCTGGAAAAGGGGCTCGCCCAAATGAAAGGAGACTTACCCAGCAAGCTTGAGCAAGATTTCGCA…	MAMLPDLKSDRLRMQLSTVDERFAGFKNSIADDSRKRKQVDEQRYQEIKESILAVEKTLNQEIKRRVDANKALQQISEQMANEMLDRLQLRIVKYIESLTVSMDMLITRCEGLEKGLAQMKGDLPSKLEQDFAALQREAAALRQAFAAETKNKNERESLACKKLGEFQLLVDSKFEAEIAVRQEQLNLIKREVERLVKGDDAHEQFHAFIMEELMALKNGLALATQAREQSDDEIIQAINQYTTALQKGLRTINTL	1629.3	1463.13	1127.36	1145.69	1274.75	1273.37	1481.8	46.5884	50.3453	27.1458	186.128	39.6646	140.559	74.3126	1348.96	1140.98	1032.38	1018.05	990.123	1219.2	1039.31	270.206	44.2968	26.4886	29.1753	26.8605	136.164	71.8335
EMWEY_00001530	hypothetical protein, conserved CDS	ATGAGAGCGCATGTGCGTCGGTCTCACAGCAGATTGGGGAGGCCTCGGTCCCACAGAAAGGCCCTTCTACGGAATCTCGCTACCCAGCTAATAAGACATGGCAGCATCATAACGACGGCAGCCAAGGGCAAGGAGTTGCGTCGCGTAATCGACTCTAAAATTATCTTAGCAAAGAAGGGAGGTCTTCACAATTACCGCCAGGCCCTTGGCTTTTTTTACGACAAGAAACTTACAAGGAAATTGTTTCAGGAGGCCCCGACACGATTCGCCCGAAGGAACAATGGATTTTCTCGATTGTTTTCACGTTGGTTTCCAGCACCAGCGTTGCCTGCTGGTGCTCTTGAAGTATTCTTGGGGACTGTTTTCTCTAACTGGCTGGTCAAGTTTTTTAGTGTGTAG	MRAHVRRSHSRLGRPRSHRKALLRNLATQLIRHGSIITTAAKGKELRRVIDSKIILAKKGGLHNYRQALGFFYDKKLTRKLFQEAPTRFARRNNGFSRLFSRWFPAPALPAGALEVFLGTVFSNWLVKFFSV	1296.34	1066.25	740.3	793.92	909.01	1045.16	1138.75	37.624	33.2867	18.149	14.2614	22.1629	28.7876	49.5977	1250.53	758.737	576.76	594.617	724.327	878.043	808.957	279.728	92.6857	10.4604	11.1784	14.6127	81.7322	66.9836
EMWEY_00001540	hypothetical protein CDS	ATGGACAATTTTATCCAGCACGCTGTTAAAGCTGTTCTAGTGCTCCTACGGCCATTTGCCATTGAAGATGCGATGCAACTGTGTGTTGAGGCCAAGGCCGCCCACTGGCACTCACCGCAGTGGCATAAGCACCATCACATTTTGCAGCGCAAGCTAGCCATGATTCGTGGTGGTTTGGGCGGAAGGCAGGATGCAAGTGGACCAATCCAGACGAAAGTGGAGTTTCCATGCTGGGCAGGAACAGTGGAGACGGCAATATCAGTAGGCCGACTTGCTGCGAAAACACCGCAAGCATTTGGATCGGCTGGATCGCAAAAGGAGAATGCAGCAGGTAATAAAGTTGATCCTGCATGTAATGACCTATTGAAAGCATGGACGATTTTGGATCCACAATTGCCA…	MDNFIQHAVKAVLVLLRPFAIEDAMQLCVEAKAAHWHSPQWHKHHHILQRKLAMIRGGLGGRQDASGPIQTKVEFPCWAGTVETAISVGRLAAKTPQAFGSAGSQKENAAGNKVDPACNDLLKAWTILDPQLPQVVRSALFSGGSPEDVDDQIYTLQKSLEPPRSAGENEHFAGYLVAKAALAQRYFPLARVMTKALERWQAGTTSVTVLQRMLETETELRLREFLCELGHQEGTGFSPPTDFSLLSASAREPCPIPDLRVQAVRRLDECLTALAHVSENGDLVEICVATMWNIARPCLGPDTRRHIYRSLQKASNALDRCQSSHMSLRVHLFHQLAQCEVEEELFKAAQATVNRALKIERSYCPVVYHGSELASASQPATSVVDNPVLATTCALESDS…	0.273333	0.353333	0.196667	0.24	0.413333	1.08667	0.736667	0.0568624	0.0568624	0.110151	0.0173205	0.0650641	0.0873689	0.135769	0.34	0.476667	0.336667	0.473333	1.04	1.76	1.85667	0.0964365	0.0680686	0.0585947	0.0602771	0.165227	0.134536	0.307463
EMWEY_00001550	subtilisin-like protease, putative CDS	ATGGCCTTCCGCTTTTCGTCCCTTGCGCTCTGCCTGGCTGTTCTTGGAGGGTACTCACCTTGCACGGCTTTCCGCGATGGTTCCCATATGAACGTTTCATTTGAAGAGCATAGAAATGGAAGTTATACTATTCCAGCAACCGGACAAGGAGTCGAAGTTCCTTTTCCAGAGCCCGTGGACAGGCCGAGAAGATCCAGTGGCCCTCTTCGTCCCGTGGTTGCAGGACCTGCAAAAGCCCACGACGACAATTTCCATGCAGAAGAAGAGTACGAGCATCAAATACAGCTACATCCATTTATGACTCCAGTTGAATCACCTGAAGGGTTGCCCGAATGGAGAAGAAACCTTCGCTTCGGGGAAGCCACATATTCGCCGCAGAGAACGCGCGCATTATCGCAA…	MAFRFSSLALCLAVLGGYSPCTAFRDGSHMNVSFEEHRNGSYTIPATGQGVEVPFPEPVDRPRRSSGPLRPVVAGPAKAHDDNFHAEEEYEHQIQLHPFMTPVESPEGLPEWRRNLRFGEATYSPQRTRALSQTDRGERKRNGRQFMNKDTNEWEVGGRLLSESPSFRAGRVDFREESLLSSSVDGKPEDRSASTANIDEEQMDTSSSVDENTDSRVVLEVTRKMKSVDGSISIPSPLAHSLLYRTRDIANPLTFANFLAEGQEWLIPGTGSLWEGLGRHVDSLFSGLFLKTASVLPNYKRNVIICYKEYKPSMWIEMFGQRNQFLRQLASLFQGTHRMQSVYLRNLGMEIFEVPPLWRVREFIATVLKLDKYVSHVYTDHLVSDFDNELQVALQDDSS…	737.333	678.707	556.533	284.587	643.387	557.5	465.83	7.87767	43.3084	21.5712	204.071	84.2587	17.6503	146.453	508.79	506.363	574.303	437.817	629.853	557.407	479.873	399.351	107.023	12.2166	218.725	71.2104	34.4196	136.244
EMWEY_00001560	golgi SNARE protein, putative CDS	ATGGAGGAAACGCCCTCGAAGGATACGCTGGCCGAATTATATCCACAATGCTTGTCACTTAGGAAGGAACTAGACTCTCTTCTCCGGACAATATCTTCCCCAGCAGCTCCATTGCACCAAGGGTGCCGATCCTTTGCTGGTGGACCTGTAGGCCAGGAAGGTGCGGTAAAGGGCGCAGAAGCACCTTTTGGGGGCTGGGAAGTTCGAGGAAACGGGGGTTCGTCGGTGGCGAAGCTGCAGCGATTCTCAGCCCTTACACGCCAGTTTTGCATTCTTGTCCTCAGTCTACAAGATGCACTCGCATCGGCGAAGTCTGGCGGTTTATCGCGGAATATGCACTCAGTGTGGGAGCGAAGGATCCAGGACATGGTGGCGGATGCGGAAAGTTTCAGAAGAGAA…	MEETPSKDTLAELYPQCLSLRKELDSLLRTISSPAAPLHQGCRSFAGGPVGQEGAVKGAEAPFGGWEVRGNGGSSVAKLQRFSALTRQFCILVLSLQDALASAKSGGLSRNMHSVWERRIQDMVADAESFRREAESRMNLEQQRLQEAMRDRKALLGQADRSKRWGDMRNAELMYAKERDRLQESRTMLDSVLSQGWSVVGQLVSQNAALKSARRKVLDMASSSGVASTLLGAVGRRQQGDKWLVYGGMIITLIFFFVIYRLVHHGSIFGFSSVTEEVDDATIREFTPSH	95.0167	49.3967	23.6233	20.2567	22.0567	31.35	41.3933	1.35338	2.57927	0.943628	2.81745	2.94851	0.193132	14.4953	101.807	25.6933	16.91	13.38	18.35	28.1933	56.4367	50.5019	5.57359	2.51213	1.46503	1.23649	0.958141	2.66004
EMWEY_00001570	hypothetical protein, conserved CDS	ATGGCGGTGGCAACTCATAGCTCCCATGCAACAATGGTTAACGACAGTAACATGTCACTCGAGGGCATGGACTGGCATGGTGTCTACAAGGATTTGCTGTTTCGACGGGGAACCAGCAATCCCCCCTGCACCCACCTTAAGTCTGACGAAAATGCAATAGCCGTCTTACCGGAGACCGACTTGGAGCTGCGACAGAGTTCAAAGGGCAACACTAATGGGATTGAAGGGGATCAATTGCCGAAAGACCCTGCTTCTCTCATCCAGGACTTTCTGAACGACTCACCAGAGGCGCGGAAGCGCGGCTGCAGGAACATTTCGCGCATTCTTCGTGCACTTGGGAGTGCGGTTGATGAGTTTCTACTTTTCCTGCAAGAGTTTGAGGAGGGCGAAGATAACGAA…	MAVATHSSHATMVNDSNMSLEGMDWHGVYKDLLFRRGTSNPPCTHLKSDENAIAVLPETDLELRQSSKGNTNGIEGDQLPKDPASLIQDFLNDSPEARKRGCRNISRILRALGSAVDEFLLFLQEFEEGEDNEDVLVVLCNELKKFFDGPKDFRCGREECPFLWAGGLSIISSLLLRIMLHRDKELHAAASHAFAALVLSCNLAEFLGNKVAFQVLELCEDKQSASRQTAAGLLPTLLHCTRRCLADILARQGAQATPDDRRNLETLLELKGKLFDSYIALCGDKSCSVQLAAGQQLPTFVDYVAAEVEMLQRGLPTQQIVDGMTDTDSVGADTAIGELMIAVYAATQKFALSLHESCRMQGVAAVAAMARRNAAAFRAIGNSFFPLLSSDSSWRVRAT…	44.9833	39.2533	23.4533	20.9167	26.07	32.2367	31.2767	0.888951	1.43681	0.358097	3.99983	0.463573	1.48352	4.45707	47.3267	26.4567	19.9067	19.3667	22.51	32.62	39.2533	8.085	1.12855	0.780085	2.74908	1.2394	2.83438	2.88507
EMWEY_00001580	DnaJ domain-containing protein, putative CDS	ATGTACTTCAGCAGCTTTCCCTTTGGGGAAGACATACCGGGCCACGGCAGGCCCAGGGGGCCGCCTAAGGAACGGAACACAACCAAGTTCTACGAGCTGCTCGAAGTAGATAAAAATGCATCCGTACAAGATATAAAGAAGGCATACCGGAAGTTGGCAATTAAACACCATCCAGACAAGGGAGGAGACCCCGAGAAGTTCAAAGAAATATCTAGGGCCTACGAAGTGTTGAGTGACCCAGAGAAGAAGAGCATATATGATGAGCTGGGCGAGGAAGGGCTTGAAGGGGGGGGCGCAGAAACGGACCCCTCAGATATTTTTGACTTGTTCTTCGGAGGGAGAAGGCCAGGCAGGCAGCAAAGCAAGAAGAAGGGGGAGGACATCGTCAGTCCCATCAAA…	MYFSSFPFGEDIPGHGRPRGPPKERNTTKFYELLEVDKNASVQDIKKAYRKLAIKHHPDKGGDPEKFKEISRAYEVLSDPEKKSIYDELGEEGLEGGGAETDPSDIFDLFFGGRRPGRQQSKKKGEDIVSPIKVTLEQIYNGAPRRMAINKDVICKDCEGRGGPADAFITCKECDGSGVKVMIRHLGPMIQQTQGICSSCKGQGRSIEASKRCKTCGGKGVCKERKILQIFIERGVKNHHKIVFRGEADERPGEIPGDVVLEHTMFKRRGNDLFMTKKITLYEALCGFKFLLTHLDGRQLLIQGSPGEVVKPDAVMCVKGEGMPNHKNPFIHGELYIVFDVEFPQKVPESLYPKFREILPQPESTPMVDEDDPKIEHHVCESVTAEELRARQQQQRTQG…	277.69	244.883	158.34	144.583	147.587	194.31	216.017	3.6404	5.68646	8.48434	21.3926	0.566598	3.99354	24.409	343.747	182.313	117.04	93.9633	97.0633	155.177	155.21	180.364	18.8003	3.61042	9.47514	0.624206	3.43503	9.48698
EMWEY_00001590	hypothetical protein CDS	ATGGTAGTAGGTACCACGATCCTGCAGCAAGCGGAGCTCCTGCGAACAGGGGAACTGCAAGAGCAAGTGAAGAAGGCGACGCCAGACCAGCTAAAGCAAATTTTCCAGAAGCTCGTTAAGAGCAATCGAAAGGTGGAGGCAGATCTTGGAGCAGCCAACCGAGCAGTTCGACGGCTAATTGCTTCCACGATGTTGGAGGCTGCACACTCAAGCAGGGCGGATAAGGCACGACGACTGTCACCCGAAGAAGCAAATCTCTTGGCGAAGTGGAATGAGCGGTTTGGAGGCGCAGGACACTACACTGCTGACTGCCCGACATCGGCACGAAGCGTGGTCGGTAAAGGGGCTAGGCAGCCGACCACACGTACTAGTGATGAGAGAGCTAACCGTTTAAACGAG…	MVVGTTILQQAELLRTGELQEQVKKATPDQLKQIFQKLVKSNRKVEADLGAANRAVRRLIASTMLEAAHSSRADKARRLSPEEANLLAKWNERFGGAGHYTADCPTSARSVVGKGARQPTTRTSDERANRLNEKPRDTRDYKAYNCRRQGGQKAAEAA	0	0	0	0.0566667	0	0.113333	0.23	0	0	0	0.0981495	0	0.115036	0.20664	0	0	0	0	0.0866667	0.306667	0.526667	0	0	0	0	0.0757188	0.364737	0.185831
EMWEY_00001600	hypothetical protein, conserved CDS	ATGACAGCCAGCACCATGCAGCAGCAACTGCTGCTGCACCTGCTGCTGCCGCCGTTGCTCTCTCTCGTGTTCTTCCTGCTGGCGGGTTTGCTGTTGCCTCCCATCCTCTCCTTCTTGCTGCCTCGTTTACTCAGGCGGGTACTTATTAAGAGAGTTCACAGGAGCAGCGGCAGCAACGCACACAGCAGCAAGGGTGACGACAGCAGCAGCGGCAACAACAACACTAAAGTAGCAGATGAACAGGGGCTACCCGCGGCTGTTCAATCCCAAGAAGTACAGCATAGTTTGGGAGTGCTGCCTCCAGCAGCAGAGGCTGGCGCAGCGCCTTCTGTTGCTGCGCGGATCTGCAGCAGCACCACCAACAGCACCAGCAGCACGAGGTGTCTGTACTTGACGTGC…	MTASTMQQQLLLHLLLPPLLSLVFFLLAGLLLPPILSFLLPRLLRRVLIKRVHRSSGSNAHSSKGDDSSSGNNNTKVADEQGLPAAVQSQEVQHSLGVLPPAAEAGAAPSVAARICSSTTNSTSSTRCLYLTCNSLHHSGFLSLKDAVILLEEEVTQHCASCSSSNSKSRIKIGKCKSCITHKRSETRVAVSSLRLSLSHKEKEETPLPCSSSSSSSAETAEGNGAARAELANPEAAADQRSSSSNKSDNGSRDRSRRTLDERRSSSGRSGSTRLLREFLAPVSFLFGCLLLIRQALQQSRRSSKRPLSSRVLLTAGRISVTCRFQSSNNNSSKSSINNSKENTPEPAGKLEAQCPQLPATAAAAAAAAPATRSPSLLQFVLRLCLLHAVARTCAFRAG…	31.1667	26.39	17.8367	19.6567	23.64	27.18	27.8633	0.822456	2.07885	1.05888	2.88819	1.1153	3.92317	8.30856	37.97	14.0333	13.9767	14.7733	27.8533	35.4433	28.7967	18.5896	2.12472	0.33546	2.94933	4.28235	10.8481	10.1289
EMWEY_00001610	DNA mismatch repair protein, putative CDS	ATGTGGGATCCTGACGAGATAGCAGAAGTAGCAGCAGCAGCGGCGACGCAGCAGCCGGTTGAAGCAGCAGCAAAAACAACAGCAGCAGCAACAGCAGCAACAACAGCAGCAGCAACAGCAGCAGCAGAAGGAGATAACTCCAATGAGGAGGATGGAAAGAGCTCATCACCAAGCAGCTGTCCTGCAGCAGCAGCAGCAGCAGCAGCACCAGCAGCAGCAGCAGCAGCAGCAGCCGACATATTTCGAGAGTCTGAATGCCCTGAAGCAGCAGCATTATCACGACCACGACCATTAGCAGCAGCAGGAGCAGCAGGAGCAGCAGGAGCAGCAGGAGGAGTTCGCCGTATCCGTTTGCTGCCTGAGGAAGTTGTTCGTCGTATAGCAGCAGGAGAAGTAGTT…	MWDPDEIAEVAAAAATQQPVEAAAKTTAAATAATTAAATAAAEGDNSNEEDGKSSSPSSCPAAAAAAAAPAAAAAAAADIFRESECPEAAALSRPRPLAAAGAAGAAGAAGGVRRIRLLPEEVVRRIAAGEVVSRPAAALKELIENSLDAAALRVSVHCVGGGLKLLQVADDGSGIAAADLPLLCARHCTSKLQQLQQLQQLQSFGFRGEALAALSGVSRVRVYTKQRYTPHGLQCTYTSGVLEETPKPYPMTAGTTIKATDLFFNLSARRNVFFSSSAAAAAKGTAAATAAAAGAAATPSAAAAADEYLRCLQVVSRYAINNPHVAFRMRRQQQQQQQQQQLPDLTTQVFGLAEAKQLLQQLKRQRSQQQPDYSSSNNNSSNSNTNSNSNSSMSCSCC…	17.98	4.59	1.93667	1.85667	2.53333	4.01667	12.1067	0.240208	0.230651	0.0351188	0.416453	0.326241	0.299054	4.4478	23.0367	2.83333	1.11667	1.12333	1.68333	4.65	8.39667	8.70857	0.261024	0.251462	0.305505	0.118462	0.329697	1.72981
EMWEY_00001620	proteasome A-type and B-type domain-containing protein, putative CDS	ATGCCTTCCCTCCCTCCCTCTTGGGTGCCCCTAGATCCTGAGGCGGCAACAGCAGCAGCAGCAGTAGCAGCAGTAGCAGTAGCAGCTACGGCAGCTGGAACGTCAGCACCAGAAGCAACAGCGGCGGCAGCAGCAGCAGCAGCAGCAGCAAGTCTAGCCAATTCAAGAGCTGCAAGCCAATGTCTTGTACACCGAGTAGATGAGCTGTCTATCGTCAGGCTAGGCAGCCTGCATGCGTTGGGAAGCAACAGCAGCAGCGACAGCAGCAGCACCGGCAGCAACAGCAGCAAGAACCGCAGCAGCAAGGCTAACGAGCTGCGATCAATAGTCTTTGCTGGTCCCTATAACAACAGCAGTAACAGCAGCAACAGCAGCAACAGCGGAGGCTTTTGCAGCAGC…	MPSLPPSWVPLDPEAATAAAAVAAVAVAATAAGTSAPEATAAAAAAAAAASLANSRAASQCLVHRVDELSIVRLGSLHALGSNSSSDSSSTGSNSSKNRSSKANELRSIVFAGPYNNSSNSSNSSNSGGFCSSSSSVLDGLQQQQQQQQPTTAAAAAAAAAAYRLANQGVLQGCPPGAAGAAGAAATAAKPGDTLSPVTTTSSVLAMTYKDGVIMVADTTVSYGRMVRFRGQRRFIELNKKILICTTGEYSDHQYLERELAALIHEDALHACTTGCTISSSGSSICTTTTSSSSSSSSSNSSSSSSRTEALLTPKAIASYTARTLYNKRCRFNPYWLSVVVAGYMGPPTGIHQQQQQQQEQQQQEQQQQQGMAKAGNEMYLGVADLLGLGRYFAITLMR…	24.72	3.79667	1.31	1.3	0.876667	0.633333	6.65667	3.45271	0.360046	0.06245	0.723809	0.337095	0.177858	7.89603	33.9033	2.59333	0.726667	0.74	0.803333	1.90667	3.06333	11.4969	0.351188	0.375411	0.527352	0.148436	0.245832	0.595427
EMWEY_00001630	hypothetical protein, conserved CDS	ATGATGCTGCAGACAGCACAAGGTGAACCAACAGCAGCAGCAGCTGCTGCTGCTGCTGCTGCTGCTGTTGCCCCTGTTACTGCTGCTGCTGCTGCTGCTGAGGAGGCAGCCACACAGGAGAGACAACTTACTACCCTGCAGCAGCCATTCTTTAATGATGTGCTGCCCCAGCTGGCGCAGCAGCTCGTTGCTGCTGCTCGTGCAGCAGGCATTGCCCTCTCTCTTGCGCATGCAGCTTATTTGCTGCTGACTATACCTCCTGCAGCAGCAACAGTAGCAACAGCAGCAGCAGGAGAGAAGGTAAGCGAGGACGTAGCAGCAGCAGCCGCAGCGCGTGCCCCTCTGGATTCTGCAGCAGCAGCAGCAGCAGATGCAGCAGCAGCAGCAGAAGGAGTGCAG…	MMLQTAQGEPTAAAAAAAAAAAVAPVTAAAAAAEEAATQERQLTTLQQPFFNDVLPQLAQQLVAAARAAGIALSLAHAAYLLLTIPPAAATVATAAAGEKVSEDVAAAAAARAPLDSAAAAAADAAAAAEGVQELVEQALDSVLPITRLPCIYSLPLQLRKQHLKELSCIVLAALLLQQRKAIAVANAAAAAAAAAAAGTSKTSGEQTVKSPPPAAAAAPAAAAAATATAAKSATRKPPKPTKAEAAAAAKKLEAAQRAAAAAEKFDWLVPPEQLAAVLAAEQQQLLLQQALQGQDALQRIRNIFSISEAQREAIGVDDNLAAVIATESVFRVQQIRFVQALLVQQQQRHGSAAAAAAVCVEELSAAESCLQQHKGEAPPEIVYRHLAAAGAAYLGVYK…	0.136667	0.0966667	0.113333	0.116667	0.126667	0.203333	0.38	0.0907377	0.070946	0.0665833	0.0602771	0.0776745	0.0550757	0.138924	0.316667	0.0633333	0.0666667	0.256667	0.31	0.4	0.69	0.193993	0.0288675	0.0378594	0.122202	0.202237	0.111355	0.167033
EMWEY_00001640	hypothetical protein, conserved CDS	ATGAAAAGGCGAGCGACTCATGTCTTAGTCGCAGCCTTATTGCTGCTGCATTCTGCTGCATCTCTGAGCCCTGCAGCAGCAGCAGCAGAACCAGGACACCCCACAGCAGCAGCAGCAGGCACCACTCCTGCTGCTGCTGCTGCTGCTCCTGCTGCTGCTGCTCCTGCTACAGAGCTTGAACTTGCTGCTGCTGACGAGGTGTACGACTTCCCGCTGCACCGTTTAGCCTTTGGCTCTTGTTTCCGTCAGCAGCAAAGATGGGAGGTAGAAGCACTAGCAGCAGCAGCTGCTGCTGCTGCTGCAGATCCTGCTGCTGCTCCTTCTGCTGCAGCAGCAGAAGCAGCAGAAGCAGCAGAAATACGAGAGAAAGTCTTCGAAACAATTTTAGCTACGAAGCCA…	MKRRATHVLVAALLLLHSAASLSPAAAAAEPGHPTAAAAGTTPAAAAAAPAAAAPATELELAAADEVYDFPLHRLAFGSCFRQQQRWEVEALAAAAAAAAADPAAAPSAAAAEAAEAAEIREKVFETILATKPQGWLWIGDAGYAGMNDGGKNQENKEEILRSFLSFLNIKPQSPRWTRKGLYSSHLFPLPQQQQQQQQQQQTQTQQQQQEQQQQREGDHQQQKQQQQQQQEEGVRL	14.05	3.97667	2.48667	3.01333	2.59333	1.64667	6.98333	0.616117	0.258908	0.416813	0.923598	0.357957	0.56359	6.95148	9.28333	0.99	0.813333	0.65	1.21667	0.87	0.833333	4.27165	0.246374	0.148436	0.383014	0.39879	0.271846	0.255016
EMWEY_00001650	hypothetical protein CDS	ATGGCGAGGCAGCAGGTGTATGCTGGGCAGCAGCAGCGGTTGCTGCTGCTGCAGCTGTTTGCTCTCATTGTGCTGCTGTGCTGCAGCACATTAGCAGCAGCAGCAGAATCAACAGAAGCAGCAACAGCAGCAGCACCCGAAGCAACAGTAACAGCAGTTGCTGCAGCAGAAACAACAACAACATCTGCGGCAACAACAACAGCAGCAGCAGCAGTAGGGCCGACTGCAGCAGCAACAACAGCAGCAACAGGGCCAGCAGCAGCAGCAACAACAACAGCAGCAGCAACAAAAACAGCAGCAACAGCAGCAGCAGACCCAGCAGAAGCAGCAGCAGAGCCCGGCTGCACAGACGAAGACATGAAGATTATTTGGATACCTTATGTGCCTCCGCAGCAGCAG…	MARQQVYAGQQQRLLLLQLFALIVLLCCSTLAAAAESTEAATAAAPEATVTAVAAAETTTTSAATTTAAAAVGPTAAATTAATGPAAAATTTAAATKTAATAAADPAEAAAEPGCTDEDMKIIWIPYVPPQQQQQQKQQKQLGRGTASAFVTIQHLAAEAAAAAGRAHEAVTAATSAAAAALAAAFPEETQTSSKDDSSSSSSSSSKSNPTSSSGSSKSGTSSNSKRGVTTSSSNSSTGSNSGSDSDSKSSSSSTKSSSSSSSSKTESTKKPEKAGSIRVDNSNRDSSSRKSSSSSSSSSDSSSSSSSEAMREKMNSVIAMNSRAAREAAHAAQYAGAAAAAAAAAAVAAAAVAASAADNNNNSSISSSSSSSSSNVGISLVPALPQQQQQQQQQQQQQ…	2977.06	2592.63	1495.71	1950.45	1649.52	2010.05	3416.03	104.986	370.776	91.594	71.1346	106.266	119.281	628.6	4993.85	1747.21	828.727	913.273	1035.8	1649.51	1455.02	3576.57	343.489	40.137	160.071	30.7031	357.087	274.369
EMWEY_00001660	hypothetical protein CDS	ATGTCTCTTCCATGGCTTCCTGCTGCTGCTGCTGCTGCTGAGCCAGCAGCAGCAACAGCAGCAGGACCAGGAACTGCCGCTGTAGCCTCGCCCTCCTACAGCCCAGCAGCAGCAACAACAGAAGCAGCAGCAACAGCAGCAGCAGCAGCAGAGCAGCGCCCAGCAGCGGAGCTAACAGAAACATTGTGGAGATCTTTCTCTGACTTATTATCCTTACCTCCTCCTGCTGCTGCTGCTGCTGCTGCCCCCCCTTACCTTTCAGCAGCAGCAGCAGAAGAAGGTGCAGCAGCAGCAGCAGCAGCACCAGCAGCAGGTAGGCCTACTGGCCTACTAAGCGACTATGAGGCTGTTGAGCAGCGCCAACAAGATGCACCTGCTGTTGCTGCAGCAGCTGTTGCT…	MSLPWLPAAAAAAEPAAATAAGPGTAAVASPSYSPAAATTEAAATAAAAAEQRPAAELTETLWRSFSDLLSLPPPAAAAAAAPPYLSAAAAEEGAAAAAAAPAAGRPTGLLSDYEAVEQRQQDAPAVAAAAVAAAATYTLAAAATISPAEPAAAGAAAAADAAATAAAAALFAAYLSIGNQEF	72.5033	71.42	54.0967	107.15	83.8267	106.193	164.54	1.83615	12.4907	6.22731	23.2586	11.9205	4.43701	17.0103	134.3	58.9367	46.7933	72.7033	75.1467	96.4467	114.88	97.5513	13.1314	6.72876	25.8197	12.0276	28.5608	10.2683
EMWEY_00001670	coatomer protein complex subunit beta, putative CDS	ATGACGATAAAGTTATGGGATTTAGATGATGGTTGGGCTCGTCTTTGTTCTTTTGAAGGACATTCACATTATGTTATGCAGGCTGTTTGGAGTCCAAGAGATTCATCTATATTTGCCTCATGTTCATTAGATAGGTCAATTAAGGTGTGGGGTATTGGATCGTATGGGGCGGGATCGAAGGGATCGTCGGGATCGTCTGGGATCGTCTCCAGTCCTCATTTTACTCTTTTAGGTCATGAGAGGGGTGTTAATGCTATTGCATACTCGAACTCGGGAGAGAGACCTTACCTAGTATCTGGTGCAGATGATGCAACTGTTCGTGTTTGGGACTATCAGACAAAACAGTGTATACAGGTATTAACAGGACATAATGCAAATGTTTGTGCAGTATTATTTCCT…	MTIKLWDLDDGWARLCSFEGHSHYVMQAVWSPRDSSIFASCSLDRSIKVWGIGSYGAGSKGSSGSSGIVSSPHFTLLGHERGVNAIAYSNSGERPYLVSGADDATVRVWDYQTKQCIQVLTGHNANVCAVLFPVGGLHAFPVLVSGDIFPQSISHHPNGRFIAVVGDGEYVIYTAQAYNFTPPFIVEEIFGGYLLGLRSEDAICFYDWNSYRLIRRIEALPTAVYWSDDGLYVALVTKEAGASSISGDSSNNLYILRHDKFAVMAANAAKAAEEENGIQIAFEQIFQAEESVKSGIWGAIARGDLQAAEDLFPLLGENDYNEAAITLQSHGYIAEALSVARDEKLRFDLALEIGNLQLCAEIIRSSSSSSTIKRQSWAAVGDAALQKGLFTLAAAAFWE…	3.3	0.503333	0.67	0.426667	0.603333	0.396667	1.31667	0.531131	0.051316	0.115326	0.0585947	0.107858	0.250067	1.38019	1.52667	0.65	0.636667	0.42	0.856667	1.15333	2.82	0.5058	0.441928	0.219393	0.138564	0.231805	0.410528	0.678454
EMWEY_00001680	immunoglobulin-binding protein, putative CDS	ATGACAGAAGCAGAGGGTGGTGATGTCTTTGGTGTTCTTTTTGATTTATGTCTAAAGACATTCTTACAAAGACATACAACTCTTACTTATGATGAGGACTGCAGCAGCAGCAGCAGCAGCAGCAGCAGCAGCAGCAGCAGCAGCAACAGGTTTCAGCTGCCACACGATCTACTGCAGCAGCTACAAGACGAGACTGGCGTCTCTCTTGACTCTGTAGCCGTTTCAAACTCCAGCAGCAGCAGCAGCAACAGCAGCAGCAGCAGCAGCAACAGCAGCAGCAACAACAATGAGGACTTAAATGATTCCTGGTGTCTAGATCTATATAATGGTTTGCTGCTGCTGCACAAGGTGTACAGACACCTCAGACTTATTTCTCCTAATGAACCTGCAGATGATATT…	MTEAEGGDVFGVLFDLCLKTFLQRHTTLTYDEDCSSSSSSSSSSSSSSNRFQLPHDLLQQLQDETGVSLDSVAVSNSSSSSSNSSSSSSNSSSNNNEDLNDSWCLDLYNGLLLLHKVYRHLRLISPNEPADDISTSVLRYLLLPYCLGVMTLERPGQIQERPTNLREAQEVPMLMRHMANEQQAQSRGSAAKPSEPRVDPPRPWAATFAKEVEELEARAWDDWKVCVAAAAV	44.22	5.54667	2.07	1.52	4.43667	5.88	16.1467	1.7114	0.532009	0.334515	0.05	1.08969	1.95195	11.7665	51.9333	4.26	1.90333	2.03667	9.21333	12.1067	27.2167	5.92726	0.558301	0.282902	1.02417	1.99395	2.50488	2.78814
EMWEY_00001690	hypothetical protein, conserved CDS	ATGTTTCGACGTCGTTCTTCCTCCGATCTAAAATTAGTACCTTTAGGAGACAGAGGAGACACACGGGGATCGTTCGATCCCGTGTTGGTTAACTTATTAGCTGCGGGGCTGCATGCAGGTGCAGCAGGAGCAGCAGAAGCAGCAAATGTCTCCTGTACTACATTATGTCATATACATGCACCAACTGCAGCAGCTGCAGCAGCTGCTGCAGCAGCAGCAACAGCAGCAACAGCAGAAGATGAGGAAATACACCATTATACACACTTCCCTGATACACATCACCAGCAGCAGCAGCAGCAGCAAGAGCAGCAAGTGCAACATGATAATGCATGCAATACGCTGCTGCTGCAGCAGCAACGTATTGCATGCATTATGCCGCTGCTGCAGCAGCAGTACGAG…	MFRRRSSSDLKLVPLGDRGDTRGSFDPVLVNLLAAGLHAGAAGAAEAANVSCTTLCHIHAPTAAAAAAAAAAATAATAEDEEIHHYTHFPDTHHQQQQQQQEQQVQHDNACNTLLLQQQRIACIMPLLQQQYEQQHLRRRGTIAQTPLHGQQQQQQRQQQQQQQECPSLHADEEIGSRLFFSSYRSSSSSLAAAAAAADSETLSSSSNSSSNSSCSTEDLLGVHLCAGEPCAATAATEPEEAAAAGDAAAADAAAAAADAEAASVVENAPFSLGSGESIITQGDGRSEETREETEEETEEETGGTRQQQQQQQQQQQPLTALSLLSAAGLSAAAEGTHPPRSHTLSLQQQQLLLQKQQQKQQQQQQLPTLPYSLQPLLLLQRQDTAASLQQQTELQQQR…	0.376667	0.146667	0.0766667	0.12	0.143333	0.52	0.93	0.0757188	0.0763763	0.0152753	0.0754983	0.0416333	0.122882	0.343948	0.413333	0.17	0.156667	0.126667	0.403333	2.76667	11.27	0.260256	0.069282	0.0378594	0.0208167	0.222785	1.16899	4.76358
EMWEY_00001700	hypothetical protein, conserved CDS	ATGTTCCCCTATGTTGCGAAGAAGCAGCAGCAGCAGCAGCAACTGCAGCAACAGCAGCAGCTGCAGCAGCAGCAGCAGCAACCGCGCTTCCCTTCTTCGTGGCAGCAGCGGCATCGCCGCATGCAGCAGCAGCAGCAGCAGCAACGGCAGCAGCAACGGCAGCATCAACGGCAGCATCAGCAGCAGCAGCAGCAGGGTATAGGCAGCAGCAACGAGGGAGGAGACGGGGGCTATGTGCTGCCTTTATTTGCTGCTACTGGTCTAACTGCTGCACTCATGTGGCTGCTGGAGAGACACAGGAGGGCAGAAGCAGCAGCAGCAGCAGAAGCAGCAGCAGCAGCTGCAGCTGCTGCTGCTGCTGCTCAACGAACTGGCTTCGGGTGGTTCTGGCCTGACTGG…	MFPYVAKKQQQQQQLQQQQQLQQQQQQPRFPSSWQQRHRRMQQQQQQQRQQQRQHQRQHQQQQQQGIGSSNEGGDGGYVLPLFAATGLTAALMWLLERHRRAEAAAAAEAAAAAAAAAAAAQRTGFGWFWPDWAFSNNSSSNSSSSSSKNSNSSSSSRLWGPLEDPFANWFFGGPQEQQTWGAPFSPFRLQQQQQQQLQQQQQHRSIWNDSAAASSLLLYTIGGVFLLWRFAAAAAATAASSSSSWSSKLLPLLLQHFTTSREALRAGRLHTIFTASKCSSSSSSKQQQQQAAAAATAAAATAAAATAAATAAAAAAGSSVI	88.2467	27.27	7.96	8.86333	6.86333	6.13667	34.6733	3.89693	1.81502	1.02211	0.420991	1.57278	2.00356	32.9089	151.18	14.38	3.66667	3.80333	2.93	5.10667	4.83333	134.808	4.59334	0.44658	2.27983	0.308058	2.32244	1.44195
EMWEY_00001710	hypothetical protein CDS	ATGCAGGTGCAACAACAGGTGCAGCAGCAGCAGATGCAGATGCATGAGGATAGAAAACAATATGGTGGAGGAACAGGCAATAATACACAAAGATCTTTTGCTGCTGCTGCTGCTGCTGCTGCAGCAGCTGCTGCTGCTGCAGCTGCTGCTGCTAGTAGTACACCTAATTCAAGTAATAATACCACTGCAGCAACTGCAGCAAATGCAGCAGCAGCAGCAAATCATGGGTTCCCTCTTCTTACACCTAAAACAAATACTGATTTAACTGCAGCAGCAGCAGGAACTGCAACAGCAGCAGATCCAGCAGCAACAGCAGCAAATGTTGCAGCAGCAACAACACCACTTACACATCGTTGGCCTTCATCTGCTGCTGCTGCAGCTGCAGCAGCAGCAGCAGCA…	MQVQQQVQQQQMQMHEDRKQYGGGTGNNTQRSFAAAAAAAAAAAAAAAAAASSTPNSSNNTTAATAANAAAAANHGFPLLTPKTNTDLTAAAAGTATAADPAATAANVAAATTPLTHRWPSSAAAAAAAAAAAAAQSVKTEPPTGLLVHDKHLLRQKARCSSSSNSSNSNSSNTSNSSSNSSGMIIDESKVSDAAAAAAAAAAAAAAAPCSATAAAEFAAAVAALRCSLAAQDEPRGSAPSAAAAAAAAALRQHLQQQQENQGMHDRGISSPSPPPTAAAAAVAAAAAAAAAAGATGTAGAAAAAAAGGSESGDTIEGGEDIEETLRAAIRDTRGDTSSLVAHALDVSSASLAFFQSAAALHKQQQQQQQQQQQQQQQQQLLLRSPLTGARTITSSSNS…	0.823333	0.583333	0.833333	2.40667	12.2567	5.93667	4.48	0.100167	0.0750555	0.197569	1.28741	2.51319	0.675747	1.34577	0.896667	0.383333	0.846667	4.4	11.6367	4.36667	3.80667	0.0986577	0.100167	0.181475	1.31636	0.70316	0.491359	0.725695
EMWEY_00001720	Calpain family cysteine protease, related CDS	ATGCTGAACCACGAGCCGCAGCAGCAAAAGCAACAACAAGACCAGCAGCTACAGCTAGAGCAGGAACAAGATTCTCCAACTTCGGCGTGTGCCTGCAAGGCCCTCCTGCAGGATCCTGGGACATGGGGAGAAGATGATCTTTACGAAGATTCTACGTTTCCTCGTGTTCTGTCGGATGATTCCTTGCAGCCTTCCGAGAATGGGGAAAAACCTTCAGAGTTTGTGAAGGGACTGCTGTGGGTGCGGCCTGACGAAATCGTCCAGCGCATTCATAAGCAACAGTCCAAGGCCCAGCGGGCCTCGCGCCCTCAGCAGCAGCAACAACCACAGGAACAGTCGATGCAACAGGAGCAGGCAGAGAAGACCGCTATTCTGTTCAGCAACAACAGAATTGCGTCA…	MLNHEPQQQKQQQDQQLQLEQEQDSPTSACACKALLQDPGTWGEDDLYEDSTFPRVLSDDSLQPSENGEKPSEFVKGLLWVRPDEIVQRIHKQQSKAQRASRPQQQQQPQEQSMQQEQAEKTAILFSNNRIASTVAQGILPSHAFAGAASGLAASNPRVIREALVHPQEWRARGIFCAAFFRSGEREVVSVDTRLPCRLAQQPKEHNRRSRCASRSGGSENRKIRSSTRKGTIWAGATQPANEGSIGNTAAAGADVKQDAAAGQESPTVHSNAAKQKNIRNQREPAETQAGCSEPAIDFAFSHCHAFEEVWLPLLEKAYAKFLGSYEAVAQRAFNLGGCFLTCVARGADLEKDNILPDRHYTIVDVVRVEELRMLRLHNPWKVPTWRGEFSDYHRSWTQ…	21.1	16.2933	8.57667	5.35333	7.89333	9.35333	11.0733	1.05086	0.979047	0.495412	2.66162	0.341955	0.49521	6.21186	21.1	9.69667	5.67333	4.62	6.19667	7.09667	7.23333	2.56158	1.08914	0.299388	0.932577	0.375411	0.133167	0.771125
EMWEY_00001730	hypothetical protein, conserved CDS	ATGGCTGTCCTAGTGAGTTGCGCTGCTGGAGGTGGTCCCGTGCACGTTCTTCCTGCAGGTGCACAGCAGGGTGAAGTCGGGTTAACATTGGTGAGAAGCCCCACGTATGGTGATTCTGTTGATAGTGATTTCCATGGAGATTCAAGCTGGGTGTGGATGAGGAGAGGGGTGGCGGCTGCTTCGTTTTATCGCAGGCAGAGGGCGCCTCCCAGTAAGCTCTCTATTCATCTCGTCCTCACATTGGCCATGACAGCAGTTGTTCTTTTAATTATGAGGTGTGCCTTTAACCAGGTTAATACTTCTGGAAAGACCTCGCGAAGGGTGCTGGGTGAGGGGGACGACTACCTCGAAGCTTGCGGTAGGCGTATCCAGCCTTCTCCGAATAATGCTGCCGACGCA…	MAVLVSCAAGGGPVHVLPAGAQQGEVGLTLVRSPTYGDSVDSDFHGDSSWVWMRRGVAAASFYRRQRAPPSKLSIHLVLTLAMTAVVLLIMRCAFNQVNTSGKTSRRVLGEGDDYLEACGRRIQPSPNNAADAALQIGPQLESSIRSLLKKQHSVFLSAWRSVPKMISLLRLKTLCLLTEYAAMEHTVISGFLPDNLEEKRRQTASHLLNMSLYIVRGTPRRGPFSKSVYRLIRVCRFFSASQSRQAKLPKMTAEDAVQLLEEFLTVQHETWALIYRAMLELERWGPTPDGPPLEQTSMLVLFTVSGTLRIRRMQLLRIPAALYCLNELQEETKLRPIFGEVGIKKALACGPLPGAEGQIKEIKWLVNELVTKRVLGEESLGVEDERAQSESSGTAADS…	0.19	0.173333	0.25	0.303333	0.293333	0.56	0.363333	0.0916515	0.0907377	0.245153	0.107858	0.110151	0.330606	0.316596	0.09	0.04	0.363333	0.43	0.536667	0.743333	0.763333	0.0781025	0.0360555	0.284312	0.199249	0.289194	0.171561	0.0929157
EMWEY_00001740	hypothetical protein, conserved CDS	ATGGTGCGCTTTCACGTTTTGTCGAATAGACATAGAGTCAGGCGAGTAGCCTTCCAGTGTCTCGCGGGCGCTGCAGTTGCCGCTGCTGTTGGAGGTGGAGGGTTGCTGCTACTGAGACAACACAAGCGGACCCGCCCCCCATCAGTGAAGGGACAAGGAAATGTCCCCGAAGTGTATGGAACGCCTTACCAACCCATCACCGCAGCAGCGCTTGCGAAGGACGTTGAATTATGTAGACAGCGGCAGCTACAGAGGCTTATCGGCCTAGGAGTATCCGTTCCAGTGGCACAGGCAGCAGCAGATGCCGCAGCGGCCGTAGTAGCCTGCGAAATCCTCGACACCTCTTGGGCGGAGAAAGTTGCAGCTGCATGCCCAAATCTAGGGCCTTCCTCTGCACTG…	MVRFHVLSNRHRVRRVAFQCLAGAAVAAAVGGGGLLLLRQHKRTRPPSVKGQGNVPEVYGTPYQPITAAALAKDVELCRQRQLQRLIGLGVSVPVAQAAADAAAAVVACEILDTSWAEKVAAACPNLGPSSALFAAAKSGAPLELHMHLKDIFCASLRAALLSGVAALQHQQVKQPQGQLLQPETDIHWLLLETETVFKDVFYDPTIRAAASACDFAQPAHELLLTLQKIRAPQPAGSSVPTGSLLPLLLTGNGREALEAFIAAVDKQVLGSLCSSWERSGVLHKEAHQQQREHEGPPRRVRQLSARNTGKDAGTPMALSSYADAAERADLHSKAPLSAPLFLRASDIKAASESISKHGFCVIKNALTPEQLQEVQQATFASSETGICVRDADNALALA…	0.38	0.276667	0.83	7.35667	4.85667	7.76667	9.28333	0.0556776	0.0378594	0.31	2.52639	0.352326	1.11644	5.73941	0.553333	0.876667	3.18333	10.3933	7.76667	15.9067	29.1167	0.407226	0.240069	0.196554	3.00074	0.270247	3.95677	6.38193
EMWEY_00001750	DNA polymerase zeta catalytic subunit, putative CDS	ATGAAGGGACAGGACCCCTCTTCTGTGTCCGCGAGTCTCCTGGGGGCCCCAGGCTCCTCACGTTCAGGAGGAGCCAAAGGGGTGTTGACATCCCATGGGGCCTTTCTTGGCATGGCAGTGACTGCAGCAGTCATAGAAGTCGGTCTGGACCCTCCAATAAAGGGGCTTGACCCTTTGGTGTCTGAGGTTTGCGGGAGACCGCTTGCTCGAGTGCCAATTGTTCGCATTTATGGGCCTTGGGGACCCGGAGGCCCCCACTGCTGTCTGCACTTGCATGGATTGTTCCCGTATTTCTATGTCCCTGCCCCTCCAGAGGCCTACGGAGATGGGGCCTCCGCCTTTTTGCGTTGTTTCTCCCGCCGTTTGGTGCTGGAGGCGGACCGCCTTATGGCCGCTAAG…	MKGQDPSSVSASLLGAPGSSRSGGAKGVLTSHGAFLGMAVTAAVIEVGLDPPIKGLDPLVSEVCGRPLARVPIVRIYGPWGPGGPHCCLHLHGLFPYFYVPAPPEAYGDGASAFLRCFSRRLVLEADRLMAAKARGSQKGSRPAGTRASRDGFNDISLQREARAVRGDERPKGGPLVQKIEVVRRLPFYGYHRDFHFFLKISLTVPDMVGPMAALLLKGAVTGSPLQPFEVHLSFQTQVFADLHLKGMAPVFVDKPFFRLPVVLHPLAAAGVQEGVQGSRLSTDGTPGFLKDENRMALSPEFEMLGVGAPRAFAALGWGRLLQQMCRLQKSCLAPEISAVPGAATAKERDESTKRTSNSSSTVVRLCDLIMKATPPRGPQGLRVLSVPRRSKCVLEVDA…	7.83667	7.18333	5.66333	5.33667	8.02667	12.9267	11.8567	0.603517	0.152753	0.120139	2.66083	0.730502	0.675747	2.69871	7.74667	5.96667	6.95	6.61667	9.43333	18.3567	22.1867	0.620027	0.747016	0.361663	2.05203	1.39202	5.50447	6.25127
EMWEY_00001760	hypothetical protein, conserved CDS	ATGTTCCACTCACATGGGGGGCCCTATAGGGCCCCTTCCTTGGATTATCTTGACTTCGGCTCGAGAAACATCGAACTACCTGCTCACGAAACAGGCCAGAGGGTGGCTCAGGTGACAGTCAGAAGGGGACAGGCATCAGCTGGCCGCGGGGCACCGCCCTCAAGAGGCCCAGGAGCGCACGCCCAGCCTGACAGCAACAATACTGTGCATAATCTTTTGGAGGATCTACTAGTTCGCGGCCTTCCGGTAACACTAGGGGTGCATCCAGGGTCTCCCGAAGGACCGTCGCTTGGCCTTAAGCAGGAAGGCGTTGTGCTGTATTTGCCCCTGGTGAGAGAGTGCCAGGGGCCCCCAAAGCTGCACGTACACGTAAACCGGAGTGATGCCCCAGGAATCCAG…	MFHSHGGPYRAPSLDYLDFGSRNIELPAHETGQRVAQVTVRRGQASAGRGAPPSRGPGAHAQPDSNNTVHNLLEDLLVRGLPVTLGVHPGSPEGPSLGLKQEGVVLYLPLVRECQGPPKLHVHVNRSDAPGIQPLQVCLSSSTVSFCTEWGASSGGAAPDETARRRKLGEALPAGYSSSAVASTASHITEPAAAGSCIVQLISSCGSLLCFKADPMAPLENQLAHDVLCIFRAFDFDTIRLYSCLCAAVKEAPAHSQFEEILDSLPLFALKKGWEDGVRERHALISAFRRFVFSTKEKGPGIVSGIVSAVECPSEGSSLGLDTTVPSEATVAGASACGEAAERCAKTRQDKLNIIHHLLEGEKALAGGPAHHCASRSPQKTKALNPHAAPFVPRAPFSA…	0.09	0.106667	0.223333	0.483333	1.27333	2.04667	1.74667	0.138924	0.085049	0.0929157	0.130512	0.110151	0.568976	1.26639	0.24	0.0933333	0.29	0.65	1.95333	3.46333	5.44333	0.185203	0.0665833	0.135277	0.36756	0.84388	1.09738	1.51292
EMWEY_00001770	hypothetical protein, conserved CDS	ATGGAGGTGCCCGTAATGAGGACCCGCGTGTCTTCGGCCTCCGCAGACTTCGACCTAGAAACTGCAGCAGGGAAATCGTACTCCCATGAGGAGCCCAAAGAGAGAACTCCATTCGATTATCTTAAAAAAGCCAGCCGCCTTTGGCTTGCACTCGCTGCGTTTCTCCTCATCCTGTTCTTTTGCCTTTCGTCATCCGTCTTCAATCAGTCGCCTAGCGGCTCCCAAAACTACAACCTACATCAAACGGGTTCTACTACTTCGGGGGAGGATCCTTTGCTTGTTGGCCACCGCATAGCCTCTCTGGATCGCGTGCAGTCGACACTAGAAGCCCAACCGCACCGCCGGCATCTTCCCCACCACCACGTAGCGCATGCAGCAGCACAAACTCACGACAGCGAA…	MEVPVMRTRVSSASADFDLETAAGKSYSHEEPKERTPFDYLKKASRLWLALAAFLLILFFCLSSSVFNQSPSGSQNYNLHQTGSTTSGEDPLLVGHRIASLDRVQSTLEAQPHRRHLPHHHVAHAAAQTHDSEGMTIEGQQKAQQHLDEEETDEDDNDYAEEDEEESHLDREYLAEAHSEYLRNEELDEGKQHPDEPEYIDIWDGVSHEDLHISEGVPGLKTPLYRLPFVDGQHNDTHIIGVHTKKVYLPRFLSVSGGKRLPDITGTYRMYMIKDGRPKPHLNHGRLIWQKEGQNSSMFLYYDHMHHTWVFNNELELRKPQPLAFLAHGAILPISKRSDRTFRKYGAPKSVHWIVRDIVSGDSRPDGTIKVEADPRRSGDADLQPLLLQKVYHAPEDGS…	2.04333	15.47	32.35	94.39	417.22	166.203	43.0167	0.396274	1.43042	1.46164	38.4427	102.473	42.4247	23.1809	1.67	16.7567	71.2567	298.863	689.08	189.04	151.417	0.191572	4.32054	1.15941	122.911	12.6041	44.6816	8.18728
EMWEY_00001780	Protein CBR-KLP-6, related CDS	ATGTCATCAGTTAAAGTGGCGGTTCGTGTACGGCCCTTCAATGACCGTGAGAAAAACATGAACGCACAACTTTGCATTAGTATGGAGGGAAAGGCGACAACAATTGACAATGCCGAAGATCCCAAAGGTGGTAAAAAGACGTTTTCTTTTGATTATTCTTACTGGTCCCACGATGGTTTTGAAAACGATGAAACCGGCTATTCTCGCCCCATTAGCTCAAAATACGCAGATCAACAACGCCTGTACAATGAAATTGGAAAGGATGTGCTCAACAACGCTTACGAAGGCTACAATGCATGCCTATTTGCCTATGGCCAGACTGGAGCCGGGAAAAGCTACTCCATGGTTGGATATGGAGCGAACAAAGGTATCATTGTTCGTGCATGTGAAGAGATATTT…	MSSVKVAVRVRPFNDREKNMNAQLCISMEGKATTIDNAEDPKGGKKTFSFDYSYWSHDGFENDETGYSRPISSKYADQQRLYNEIGKDVLNNAYEGYNACLFAYGQTGAGKSYSMVGYGANKGIIVRACEEIFARIGANTDPTLQAQVQISMLEIYNEQVQDLLMPIEKRPKGGLKIRHTPQLGTFVQDLTKCPVDSYAAIQAKLDEGTANRTVGATLMNATSSRAHTVLQINFRQITIDAGTGEPVSQKSSEISLVDLAGSERAGSTGATGDRLKEGCAINQSLSALGNVISALADKAAGKLKPGQVVPYRDSALTRILQTALGGNSKTCMIAALSPATVNYEETLSTLRYADRVKQIKNEATVNENPLEKLIRELREENERLKTAMGGALPDAVPGG…	0.746667	0.3	0.436667	0.22	0.533333	0.593333	0.63	0.321921	0.19975	0.185023	0.052915	0.0288675	0.0945163	0.03	0.526667	0.473333	0.593333	0.673333	1.37	0.803333	1.07	0.475009	0.1861	0.250067	0.237978	0.461844	0.176163	0.255147
EMWEY_00001790	hypothetical protein CDS	ATGACGCGGAAACATGGCGCCCGCTTCCACGGTGCTTTGGACAACGTGTTAAGTCAGCTGACGCAGCAGCAACAGTTGGAGGGGGAAGCCAACATAGCTGCAACTTCGGCGATCAGGGACCAGAAGACATTTGATGGGCCTGTCAGCTCATCAGTACGGAAGAGAGAACTGATTGATGTGGGCTACAATGCAAAGAAGAAACATTGCGAAAGGCGGCTTCTGCTAAAAGACCCGGATCAAATTGGTCTTGGAAACGTACTAGATGGGCAGACCCCACTTTTAAGGAGGGATATGTTCAGGAGGAAGCTTTTCCCCATTCGATTTGAAGACTCCGCCAGGAACGTTGAAGAAGTCCAGCAACTGCTCATGAAGAGACAATCTGTTGCTCAGCTCGTCATT…	MTRKHGARFHGALDNVLSQLTQQQQLEGEANIAATSAIRDQKTFDGPVSSSVRKRELIDVGYNAKKKHCERRLLLKDPDQIGLGNVLDGQTPLLRRDMFRRKLFPIRFEDSARNVEEVQQLLMKRQSVAQLVISLLYLAMLLLFLSHALEITKIFETTDGIASPLNSALAPTVSSFNSISYKVAKAEQISSAAPAAVVQDSGTSESILTLKTVLDFPHEPSTYALDSGAHSAGAYATSATRRRLLCQNHFSVQVELENVDGFDLGYDGIWPITTAGAASRIAAARLRSDNPLVNPSGSRFTYSYPFAAVGDDKAFNKIGGHYQVICEDSMQAAQNALQQNQAPSRYPPWFVPLPVIADRRTISTVVDFFAINPITETFAHCAVLFAFTSSGTVQRPLVL…	28.12	16.27	7.37667	11.01	23.5533	34.38	22.56	0.468081	0.667308	0.386954	2.62143	3.48036	5.20827	1.27715	42.9633	16.71	11.3433	23.83	51.5467	42.89	35.52	3.42115	1.47177	0.414287	6.14891	2.7171	9.11839	6.76743
EMWEY_00001800	Very-long-chain acyl-CoA synthetase, related CDS	ATGGCGAATCCACAGTCGAGGAAGACTGAAGCTCCTGAGTGGTTGGTCGAGCAAATTAAGAAGGAAACTGGTACCTCTCTGGCTGACATTGAGAAGGAGTGGGCAGTGCAGCTAAATGCCAGGCATGACCAGTTGAGGACTCTTGAGCGCGAGGGTCTTACAACTGCAGTACGCTTTTTCCAGAAAGTCGCAGAGGAGGGCCCCGACCGGGTGTTTTTGGTTTACGGAGGGGCGAGTGAAGGAAATGATGATGTGGATAGCTGCACACAGTGCTGCACGAGGGTCTTGACCTACCGCCACGTAGATCATGCCAGCAACAGCGTCGCAGCGTGGGCAACCAAATTAGAGGGTAAAGGACCTACCAAGTGTTGTTCTTGTGAGATTAAAAAGAGTACTCAG…	MANPQSRKTEAPEWLVEQIKKETGTSLADIEKEWAVQLNARHDQLRTLEREGLTTAVRFFQKVAEEGPDRVFLVYGGASEGNDDVDSCTQCCTRVLTYRHVDHASNSVAAWATKLEGKGPTKCCSCEIKKSTQSCAECTRNSHVVALMMHSSPEYLIVLFGLLKAGITVALLHPQLRGCLLRKALAEASAETLICDDLTLSSMRTAWLKPSGEEADAAVAAVRLEDEGQPGSYPCSVYVCGLADAKEHDGEHSLIPHVHSIVKEFLTDEEAARHKNTDIQKDGQHKCKPSGFPLLLKEPLRKMVGSLSERPAGVGAHCAHMSLPCCCLYTADLKGHLRATWVSNSRFLSAGFCWMQAVELTESDRLLLGVQLSHEVGLHALAAAIACRGALLLRSRSSL…	264.373	243.807	131.25	87.53	141.5	604.457	248.687	1.32591	5.68428	4.34949	21.4437	33.5665	185.39	27.6708	368.087	171.75	99.8567	107.39	369.313	827.573	1084.11	139.541	7.43312	2.12641	33.8402	16.1004	532.388	222.209
EMWEY_00001810	hypothetical protein, conserved CDS	ATGCGTCGTCGGAGCCAGCAGCTCCCCGTAGTGACTATATATGAGTTTGAGCGCAAGATTGAGCTCCTCCGGTTGGCTCGGCAGTATGCAGAAGGGGAAGGACCCTTGGGGGCGTTCCAACCGCTGACATCAGAGGGCCCCCAAACCCTAAGTGGCGCCGCCGCAGAATTCCATGCGGCTGTTCGCTGCAATAAAAAGGGCAGGGACCATCTTAAGAAGCCGCATACACAACAGCAACTGCGGCCAGAAAAGGGTAGTGCGGAGGCAGCAACAGAAACTGACGAAAGGACAGCAGCAGCAAAAGCTGCAGCAGCTGCTTGGCGTGCTGCGCTGCAGCAATACCCTGAGAGGTGTAACTTATTCGAGCAGATGCCCGCCTTTGCTTCAGCAGCAGAGAAC…	MRRRSQQLPVVTIYEFERKIELLRLARQYAEGEGPLGAFQPLTSEGPQTLSGAAAEFHAAVRCNKKGRDHLKKPHTQQQLRPEKGSAEAATETDERTAAAKAAAAAWRAALQQYPERCNLFEQMPAFASAAENVNYMRKAYGFFIPDEEYCVNTAGLLRCLWREQQQQPRCLLCCKRFRGIRAAMQHMQQQRHFQLKWSEEQQDLLHRFYDYKKSYYELLERLGASKALQLQAHSNEGSEQSNPAEVAGDAEVAEITVEEESEWEDCSSDDGNGTTAASEQQKLEALLKARGWRHARVTDEGHLQLPNGQEVLHRSHAIFCRQRLRRFGPQLAEQCVLQDMAGVPPEHALDIRKQSLALCKREKLQRHLRMVGGEFSLQQPKRPLLQPQQRRLAWRREA…	35.07	15.5067	5.60667	4.92333	5.45	5.32333	12.7267	3.50749	2.94551	0.709953	0.827063	0.59808	1.2829	9.38856	47.9033	8.68333	5.25	4.67	5.03667	7.53667	16.6533	15.2897	0.910897	0.392301	0.623859	0.223681	1.27304	2.06335
EMWEY_00001820	mitochondrial carrier domain-containing protein,putative CDS	ATGTCCCCCAGCACCTGCTTCTGTAGTTGCTGCGACACCAGAACGAATATAAGTGGCACTGCACAGGCTGCTGCATCTGCAGGACCTGAACACGAGCTCTCTAACCCCTCTGTCGCAGTAGGTGAAGCACCTGTTGCTGATGCTGCTGCAGCTCCTGTTGCTGCGGCTGCCCTTATTACTGTTAATTCTCAGGCTGTACCATTGACACAGCGCCGGTTAAGCACACTCCGTACCCCCCACACGCGTGAAACTGACGATAGCTCAGGCAACTGTTATTTGCCTTGTCTACCCGTCAGGGCGGCAGCAGCAAGGGCCTCTGCAGCACCCTCTACATGTGAGGTAGTCAATGCCACAAAAGCAGCAACAGTTGAAACAGCAGGACCGCAGCCCTCTAGCGAA…	MSPSTCFCSCCDTRTNISGTAQAAASAGPEHELSNPSVAVGEAPVADAAAAPVAAAALITVNSQAVPLTQRRLSTLRTPHTRETDDSSGNCYLPCLPVRAAAARASAAPSTCEVVNATKAATVETAGPQPSSEGLATSTAAVDVPLGQVPLAWHLHWSNFHDRRLRHCSCNIFNDGGSNGKYGSGNYRCSQNIHDGSYCTGGSRCFSSNSRSGSTVHRLPVSRTCYAACRSRPAAASTASAATSGEHQPAVDGSKKHSDVREQQLLERQHLQKNEEDDPRMLKIMRTHAFLHLTSGAVAGAVSRTATAPLDRLKVMLQLQPFSVPLRQAARVIMQQELSGKASGVGCASTAAVVADALSSSSNPRSSSKNQRSPQTSRSVERGPSKQFQQQHGVRADVR…	84.8667	83.6833	60.83	108.907	68.0433	83.32	101.313	2.06933	5.70146	2.8208	23.2698	1.79951	4.21356	3.30606	173.223	72.6767	66.3733	75.4	73.01	100.387	100.497	141.987	15.0809	2.28091	10.9815	2.61207	4.48315	3.93
EMWEY_00001830	hypothetical protein CDS	ATGGCGCCAGCCCGCCCCAGTGTGAAGTCTGCCCGGAAGGCCCCCAAAAAGTCCCCGACAAAGAAGCCCTCTAAGGCTTCTGCAGCAAAGGGCAGCACCACTGTCGGCAGGAAGACATCGCGTGCTGCATCTGGTGCTCCAGCAGCAGTAGCAGCAGCAGCACCCAAGGTGAAAAAGACCATCAGCAAGAAGCAGACGAAGCCGGCGAAGGCAAAGATGGTCAAAAAGGCCATAAAGAAACAAACCACGAAAAAGACGCCAGCAAAGAAGTCCAAGAGCAGCAAGAAAGCATGA	MAPARPSVKSARKAPKKSPTKKPSKASAAKGSTTVGRKTSRAASGAPAAVAAAAPKVKKTISKKQTKPAKAKMVKKAIKKQTTKKTPAKKSKSSKKA	88.02	77.12	53.3367	101.963	48.03	56.0367	153.637	14.3254	9.94941	11.2405	35.6612	9.92167	5.21801	31.7866	226.883	104.183	94.2367	98.7833	62.4633	95.64	252.713	176.207	13.542	7.45963	27.8067	10.3714	4.25042	21.9087
EMWEY_00001840	hypothetical protein, conserved CDS	ATGTCGGAGGGATCCCTTCTTCTTCCTGTGGAGGCTCGAGGAGAGGAGCCCCCAGGTGGAGGGCCTTCACCCCTGCTCAAACGCTTTGTCCCCTCTTTTGGAAATCATTGGCATCTACGCTGGAGTTGGGGATCCCAAGTCAAACAGCAGCAGAAGCAGCAGTTCCTTCGGGGGGGTCTGCTAATAACGGCCAGCAGCTGCAAGGCTGCACTGCCCAGTAGAAGAACCCTGGCTTCCACTAATACAAGCACCATCAATAACAGTGGCAGTGGCATAGAGCTAGGGCTATCCGGGTCCCGGCTTCCAAGCAGAGCCTCATTGACTGCCAGCAGCGGCAGCAACAACAACAGCAGCCACACCAGTGAACAACGCCGCCTACGATCGTTTCCCCTCCCACGG…	MSEGSLLLPVEARGEEPPGGGPSPLLKRFVPSFGNHWHLRWSWGSQVKQQQKQQFLRGGLLITASSCKAALPSRRTLASTNTSTINNSGSGIELGLSGSRLPSRASLTASSGSNNNSSHTSEQRRLRSFPLPRGGRHFLPSLDSLYLISTSSRKTNNSSHNSSSQQHSVAAATCSTPSSEPSSPCLQAEGNQQHEEVKQQQERTQQHHEGPDEHPGSFLTFPAAATAAPLQPTQTPAGGPYGLPISAAEYLIGVSNRGNSESSPPDLPPEALTAAARAMRCAPEEVRLARARLQEKQLRQQQQQERLQQRDAVHAVISLQRVSFVALYASVYLLNRKKYPEVPTGRGVLLHLQVSKGKALGSGAWDLRAAVQALPPGSNLLVNGVTVELKNRGEVAASI…	0.00666667	1.29333	2.49333	6.84	15.5067	37.3667	19.45	0.011547	0.304357	0.626844	1.45083	1.26674	4.94342	9.4671	0.123333	1.38	5	20.0633	55.1067	65.8233	72.5333	0.085049	0.308058	0.450444	5.61602	1.76534	22.7297	11.7424
EMWEY_00001850	hypothetical protein, conserved CDS	ATGGCACAGCGAAGGTGGGCTGGCTTCCACGGGGAGGAACAAGATGTGGTTTCCCTCCTAGCAAATGAGCCCCTAAAATCAAGGGAGGCAGGCACCCGAGCACCTGCTTTTCCAGGGGAAGTCAAACAATGTCATGGGCCCATACCAGCACCAGAGAACATGGCACCTCTAGCTAAGGCGGGAGAGAGCAGGAAGCGCCGGTGTCTAGAAAAACGACTACTGCTAGAAGATCCAAGTGCTTCCAGTCTTGGAGACGTACTTAGAGGGCAAATACCTCTTATGAGGAGGGAAATGTTTAGAAGAAGGCTCTTCCCAATTCGATTTGAGGAATCAGCCAAAAACGTCGAAGAAGTACAGCAACTCCTAAAGCAAAGGCAACCTGTGGGCCAGCTTATCATT…	MAQRRWAGFHGEEQDVVSLLANEPLKSREAGTRAPAFPGEVKQCHGPIPAPENMAPLAKAGESRKRRCLEKRLLLEDPSASSLGDVLRGQIPLMRREMFRRRLFPIRFEESAKNVEEVQQLLKQRQPVGQLIISLFYVGVLLLFLSYALEITKIFEAADGIESPIKSALVPTLSNFNSMTYTVAKAEQIGQAPTTIGATPDSGHPADILMLKDKGDVASWLIYGFIPLIYGPSSETSSFGSSRVVGNCFRLTFRQVELEDVDGFDLGYEGIWPMATTGAASRIATAKLRSDNPLINPPESRFTYSYPFAGPGEQEAFYQRGGHYQVICEDSIQAAQNALQQNQAASRYPPWFVPLPVIADRRTISTVVDFFAINPVTETFSHCAILFAFTSSGTLQRPM…	90.27	79.3	49.4067	27.37	51.52	57.8233	52.1767	4.36367	2.98893	1.82643	14.553	4.21127	2.60433	18.3916	69.74	53.5967	39.9667	31.89	51.6967	50.99	52.2333	39.5627	7.82413	0.674487	11.696	1.02041	3.25811	2.21757
EMWEY_00001860	cullin family protein, putative CDS	ATGGACGGCCACGGAGAACTGGTGACCTTAGAAGAGGGTTGGACCAAACTGCGTCTCCAGGGGATTGAGAAGGTTCAACGGTTCTTGGAGCAGCGGCCCGAGCGAGGACATACAACAAAGCGCGTCTGCGTGGTGTCCAACGAGGACTATGCCGCAATTTACACGATGGTCTACACGATGTGCACACAGCGTTCCCCATACAATTTCTCACAAGACCTGTACCAGCTCTATGGAGACTCAATTGTTCGTTACGTCCACTCTACTGTCCTTCCATCGCTGGAAAATCGGAGGGGCTCCGATCTCCTAGAAGAGTTGCTCTGTCGATGGGAGAACCATCGCACCCTGGTGAAGTGGCTACAGAAATTCTTTGCGTACTTGGACCGCTACTATGTCAAGATG…	MDGHGELVTLEEGWTKLRLQGIEKVQRFLEQRPERGHTTKRVCVVSNEDYAAIYTMVYTMCTQRSPYNFSQDLYQLYGDSIVRYVHSTVLPSLENRRGSDLLEELLCRWENHRTLVKWLQKFFAYLDRYYVKMYMEAPLVKRGIAIFKDHVFERVKQPVSAAIDEAIRRQREGESLDEESVAQLVCMYIGLDPEDEGLGLYQRELEDLLLASTKQFYDRKAREWIASSTFAEYLQLTEAALEAEARRCERYLHSSSSSKLLGVVVKSTLQQHQQELLEKDTAIPFLLAGEGRAELRLAHRLFALVDGAVEDLAKQFKMYISACGEKLVQQRIAAMREAQQMRAQGSNSSNSNTAMSQQQQRQQDIICEHRFVESVLDLHDRFKSITLDCFRAQPRVSQD…	260.39	198.093	104.46	67.8	132.177	144.973	147.457	0.334066	6.78522	11.0588	36.1738	13.0682	2.70733	57.6137	226.253	155.55	98.27	76.5167	111.19	136.313	115.53	138.71	12.7612	4.32005	27.8477	14.9416	4.13523	31.9464
EMWEY_00001870	hypothetical protein, conserved CDS	ATGGCGCCAGTTCTGAAACGCACTGACCCGGACTTGCTGCCTCTTGATCCAAGGAGTCAGCTGCTGCTGGTCTGGGATTGCATGTGCGACTGGATCAAAGAACAGCTCCAGCAAGGCAACGGAGTAACTGCAAAAGGTTTCGGCTCCTTTACTTTTGAGAGAGCTGTGCATCAACTACCACCATCCATACCTGAGCTAAACCACGTTGGAAAGGAAGCAGAAACTGTGGAGCCTCGTTTCGTAATGGCTGCTGAGCTTGCGGCAGAGGTACACAGACAGCCGACTACCAATATGCTGGAGAAAAATCACAACAAAGGCTCTATTTTTCAGACAAAGAACATGAAGTTCTTGAATCCAGTTCCCATTGGAGCGGCATGCTATTTAGAGACGGCCGTGGTG…	MAPVLKRTDPDLLPLDPRSQLLLVWDCMCDWIKEQLQQGNGVTAKGFGSFTFERAVHQLPPSIPELNHVGKEAETVEPRFVMAAELAAEVHRQPTTNMLEKNHNKGSIFQTKNMKFLNPVPIGAACYLETAVVASALRAFFSAIPQLIGNNYDLALDFKFCRVRIANKKMSCSFTASLKQMAQAALNSKRENGPIPVKNNWSRCTKDSAMASFLRHQKEEEGLLPASTTLPVSQRIEQMKLQQVDNLSVVTSATVSKGHI	1.71333	1.13667	1.17	1.6	2.02667	2.15333	1.41667	0.708825	0.126623	0.242693	0.395854	0.321299	0.220303	0.640651	2.22	1.53	1.57333	1.59	1.79667	2.00667	1.93667	0.507642	0.580259	0.475955	0.684617	1.24428	0.130128	0.995205
EMWEY_00001880	hypothetical protein CDS	ATGCCTGCTGCGGCCCCCAAACCGTCTGCCCGGCTACCCGAGCCCCCACAGGGGTATCTTGTCCTCAGGACCCCCAAACCCTTATTTACTCCTTCTTCTCTTGCCGCAGCAGACGTAGACGCAGGTGCAGCAGCAGCATCTGCAGCAAGTGCAGCAGATGCAGCAGCAGGAGCAGGAGGAGCAGCAGCAAATACCCAAGTAGGTGCTGCTCCCCCTGCAGCAGCAGAAGTGGTTGCATCAACAGCAGCAGCAGCAGTTGCTGCTAGTCTAGGCAGCAGCAGCATTGCTCCTTGTGATAGAGAAGACACAGGAGTCGAGCAGGAGCTGCAGCAGCAGCTGCAGGAGCTGCAGCGTCAAGTACAGCAGCAATTACTGCAGCAGCAACTAGTGCAGCATCAG…	MPAAAPKPSARLPEPPQGYLVLRTPKPLFTPSSLAAADVDAGAAAASAASAADAAAGAGGAAANTQVGAAPPAAAEVVASTAAAAVAASLGSSSIAPCDREDTGVEQELQQQLQELQRQVQQQLLQQQLVQHQQLQHQLLLQQQQQHDDVNDDSEPLCGISISAAAVVDLLLPPAAAAELKPLSVAEQLQQQLLLPNDSFTLLQHPWGPRAAAAAAAAVTDAVNAANAAEADAPADTAAAAAAADPAAAAADQTSLPHQQKQQQQQQQQQQQQQQQQQQPQLQVVRGLWYVKGPSELRVAGRGPTSSAAAATAAAATAKKIGAAVAAAALSPYPHAATKASLKVDLFEVSS	0.113333	0.0466667	0.0566667	0.0766667	0.06	0.12	0.106667	0.0986577	0.0450925	0.0493288	0.0404145	0.0519615	0.108167	0.0635085	0.0433333	0.05	0.0166667	0.223333	0.433333	0.35	0.31	0.0404145	0.01	0.0288675	0.198578	0.061101	0.141067	0.0953939
EMWEY_00001890	hypothetical protein, conserved CDS	ATGGGGGGTAAGAAAGGCGGGAAAAAAGGCGCAGCAGCTGCGGCTTCAACCGCTCAGCAGCAGCAGCAGCAGGACCAGCAGCAGCAGCAGGACCAGCAGCAGCAACAGGACCAGAAGCAGCAGGACCAGCAGCAGCAGCAGGAGTCTCAGCAGCAAGAGCAGCAGCAGCCCCAGGAGGAAAAGAAGGATAAGCCATCAGAAGAGCAGCAGCAAGGACAGCAAAGCCAGCAGCAGCAGGAGCAGCAGCAGCAGCAGGAGCAGCAGCACGACGAAAAGCATAAGGATGCAGATAAGCAGCAGCCTGATCAGCAGCAGCCTGATCAGCAGCAGGATGAACAGCAGCAGCAGCAGCAGCAGCAGCAGCAGCAGGAAGAAGAAGAAGAAGAAATAACACTAAAA…	MGGKKGGKKGAAAAASTAQQQQQQDQQQQQDQQQQQDQKQQDQQQQQESQQQEQQQPQEEKKDKPSEEQQQGQQSQQQQEQQQQQEQQHDEKHKDADKQQPDQQQPDQQQDEQQQQQQQQQQQEEEEEEITLKKAHSVEIDVFKEEKEEKEEKEEKKEKKKINNNNNAINILKLMQEKEEKRKKEEEEKKRKEQEEERKRKEKEKEEEERKRKEEEERKRKEEEEERIKKEEEEEKKRKEKEKEEEEERKRKEKEEEEEEEEKKRKEEEERKKEEEERIRKEKEEEERKRKEEEERKRKEEEEEKKRKEEEEERIRKEKEEEERKKKKEEEEAAAAAAAAADEEAATAAAAAAAAAAEEPPKIIVQHVEDTKKAFEAALRMLRGEEDESAAAAAAAAAA…	1.51	0.583333	0.806667	1.22667	1.28667	1.42333	2.12333	0.278388	0.0568624	0.18037	0.438786	0.606658	0.57735	0.599194	0.763333	0.52	0.493333	0.946667	4.65333	2.15667	5.56	0.333816	0.165227	0.0665833	0.083865	2.64063	0.134288	5.89942
EMWEY_00001900	hypothetical protein, conserved CDS	ATGCTTGTGTTGCTGCTGCTGCCGATGCTGCCGCAGCAGAAGCAGCAGCTGCAGCAGCTGCAGCTAGTAGGTGGTGATGCAGTTAGTGGTACAGTAACGAAGGGTTTGGTGCTGCAGCTGCAGCAGCAGCAAGAGCAGCAAGAGCAGCAAGAGCAGCAGCAAGAGGATGAAGGTTGCTGCAGCGACCCATCAGCAGATTACGACTCTCCCGCTGCAGTTGCTGCTGCTGCTGCACCTCTTGCTGCTGCTGCTGCTGCTGCAGCAAATATATCATCTCCCTCCCCGCAACACCCATCAATATTATCAGAATCACCAGGATCATCAACAGCAACAGCAGCAGCAGCAGCAGCAGCAGCAGCAACAGCAGCAGCAGCAGCAGCAGCAGGAAAAAGAGGTATA…	MLVLLLLPMLPQQKQQLQQLQLVGGDAVSGTVTKGLVLQLQQQQEQQEQQEQQQEDEGCCSDPSADYDSPAAVAAAAAPLAAAAAAAANISSPSPQHPSILSESPGSSTATAAAAAAAAATAAAAAAAGKRGIWQSPLQCVSIDVWLACVIVGGLYIFTSLLLLLFGGLVLRELRKRDALLRQPLLQLQEQQQLQQQQQQMQQDLAAAQNSSGSPLGDYLLLQSECGPQQQQQQQRSSRSSNSVHSIQMPLAAAAAAAAAAAAAGLWGQQLYPAAVIKHKQQLTFDLLLLFTTELLPSLIVFKAFTPSSSSKSSSSSSRTNSSNSSSSSSSSSSSKSILHPYRSYSYEHRSNSTGAREYRQQQQQQQLQQQQQFLNSYPAQWGALQLLQQQLQLQQQQA…	12.5567	2.70333	1.41	2.45667	2.95	5.81333	9.44333	0.464579	0.576223	0.381051	0.572043	0.478435	1.41606	2.94249	33.22	1.81333	1.25667	3.36667	9.89333	12.0667	16.53	30.9278	0.612318	0.138684	2.29864	1.04083	0.516172	4.35556
EMWEY_00001910	hypothetical protein, conserved CDS	ATGACAAGAGGCCCCTGTTATGCCTGTAGTTCTTCTGAATCCCCCGTTACAGCAGCAGCAGCAACAACAACAACAACAGAAGCTGCTGCTGCACCAGCGGCAGCAGCAAGGGCTGCTGCCGATGTTGCTGCTGCAATTGCGTCTGCTGCTGCAGTTCTCTCTTCAGCAGTAGCAGCAGCAGCAACAGCAGTAGCAGCAGCAGCAACAGCAGCAGCAGCAACCCCCGGGAAGCCACCAAAAGGTATATCCCAAGAAGACAATGCAGCAGCAACTCCAGCAGCAGCAGCAGCAGCAGCATCACCAGCAGTAGCAGCAGCAGCTGCTGCTGCTGTTGCAGGTGCAGCAGAAGCTTTAAGTAAGGGTTCTGATTCATCTTCCTTGGATTTGCTGCTGCCGCTG…	MTRGPCYACSSSESPVTAAAATTTTTEAAAAPAAAARAAADVAAAIASAAAVLSSAVAAAATAVAAAATAAAATPGKPPKGISQEDNAAATPAAAAAAASPAVAAAAAAAVAGAAEALSKGSDSSSLDLLLPLLLQQLECLVRQQQQQQQVQHKQQQQQQVKPHTNGGEPNDFCGQQQVHHQQQEQQQQQQQKKKQQQQQHASYKLYAADSRKPCAAAAAAAAIQFLDNASSGCRGEKQLSIHIARTSAPLPQQLASSSSSSSNSSTSWTCSCSCCREATPFDAAAATAAAAAAFIYPRGTTAAPPAAATAAATCTEPSAAAATTAAATATAAAAAATNEVETPLLLRHISSFLALLQGQQKKLPFMQIAARGRGFVATKELTESVGVTAAICTEKRQR…	131.883	86.1833	70.1633	44.0133	61.05	69.27	107.647	7.14812	4.11298	1.26808	17.5211	8.23074	10.3193	18.8577	122.93	77.9833	69.3933	42.4267	63.59	105.21	110.787	28.6567	5.45323	3.81532	5.43431	3.85781	11.6449	8.31715
EMWEY_00001920	hypothetical protein, conserved CDS	ATGCAAAGCATTCTTACAGAGCAGCAGCAGCAGCAGCAGGAAGTGCAGCAGCAACAACAGCAGCAAGCAGTGCAGCAGCAACAGCAAGCAACACCACAAAGGCAGCAGCAACAGCAGCAGCAGCAACGCCAGCAGCAGCAGGATGTAAGACGATGTAAGATTGAAGGTCTCAATGCTGCTGCAGCTTCTTCTGCTGCTCCCCAGCAGCAGCAAGAACTGCAACAGCAGCAGCAGCAGCAGCAGCAGCAACGCCGGAAGAAACAGCACCGAATGAAGCAGCAACAGCAGCAACACCCGCAGCGACAGCCGCAGCAGCAGCAGGAAAACCCAGGCAATCAGCAGCAACAACGACAGCAGCAGCAACAGCAACGGCAACGGTTGCAGCAACGGCAGCAGCAA…	MQSILTEQQQQQQEVQQQQQQQAVQQQQQATPQRQQQQQQQQRQQQQDVRRCKIEGLNAAAASSAAPQQQQELQQQQQQQQQQRRKKQHRMKQQQQQHPQRQPQQQQENPGNQQQQRQQQQQQRQRLQQRQQQQQQKQQRQPQQQQQQQQEHQKQQHNQQQQQCKEQQEQAQQQEQHQEQQQQQQQKQQQQDTFDEEFPSLSAAAAIRGTAAFQLRSSSSNNNNSSSSSNNNNNNSSSSSSNNNSSSSSSSSSNIKYRGGPTAAVALDLCVRKQQQQQQQQREAQQTEKQQQQKKQRQHQQQQQQQQRRCMQVPEINAAAAAAAGVSLRGIKYKGKLLIKKKKNKCMRLLLQQERQERELLLQQMQHMHLDCLQQQQQQQQQQQQQQTGDDACSGVDNP…	54.9533	19.1467	14.1633	7.11333	12.32	9.59	33.7233	2.28747	3.22145	0.824399	4.32565	1.71257	2.99611	13.5106	43.4967	12.54	4.45667	1.93	4.77333	6.07	11.7033	20.4602	3.63798	0.0814453	0.381182	0.874605	0.783518	2.30552
EMWEY_00001930	hypothetical protein, conserved CDS	ATGTCTAAAGGTGTCCGTTTTCGTATAGAGCCTACGCCTGTAGGCGATGGCCGTTTGCTGCGATTTCTTACCGAGCAGCAGCCGCCACAGCCGTCATGGGAGGCCCCCCCTATGAGGCCCCTGCAGCTGCAGCGGCAGCAGCAGCAGCTGCAGCTGCTGCAGCAGAGGCAGCAGCAGCAGCAGCAGCAGAAGCAAAAGCGGCAAGAGCAAGATGGTGATGCGGCGAGTTCGCCTCCATCATCACCTGCAACAGGCCCTGAAACTAAGGAAGAAAGAGAAAAAGCTGCTGCTGCTGCTGCTGCTGCTGCAGCAGCAGCAGCAGCAGCAGCAGAAGGAGGTGGGTGGACGGAGGAAGGAAGAAAAAAGATGAGGGATTGGCTATCTGCAGCAGCAGCAGAA…	MSKGVRFRIEPTPVGDGRLLRFLTEQQPPQPSWEAPPMRPLQLQRQQQQLQLLQQRQQQQQQQKQKRQEQDGDAASSPPSSPATGPETKEEREKAAAAAAAAAAAAAAAAEGGGWTEEGRKKMRDWLSAAAAEEVLNPPLDLLQQSGAFLVAVDEQQQQQQQQQNLVLRNEAVWAAAIAKRDRAAQKLAAGGMTADMLLGSLHAAPGERFLTLLPAVQQQQQQQQQEQQRQEQQQQLLIGLQQRYERAQKLHAALLSAIKEQQGPLGAAASCKWLLLLLLLQQQQQWRTVKKQYHALEFEQQECNYPYIFEVYIHLIHVAACCWGPTPINRVHLPLPAARPYEEQFALLSVAAQEEEGEATAAAAADQQQQQQQQQQQQQLKLQLEFPPTVGPLIESRR…	3.19	0.896667	0.59	0.646667	0.973333	2.42667	2.85667	0.268514	0.10504	0.0916515	0.311823	0.0680686	0.260256	1.09551	2.95333	0.616667	0.453333	0.853333	3.2	4.15	5.57667	0.399541	0.140475	0.0929157	0.283078	0.138564	1.63777	0.626445
EMWEY_00001940	hypothetical protein CDS	ATGGCGATTAAATCATCAACAGAAAGTTTATGCAAAGCTACACCAGAATTACGAAGACACACAACCCCTAATACAAATGTCCTGCAGCAGCAGCAGCAGCAGCAGCAGCAGCAGCAGCAGCAGCAGCAGCAGCAGCAGATAAGCATAGAGCAGCACGCGCAGCAGGGATGCAACACTGGAACAATATCATGTGCAAGAAGCAGCAGCAGCAGCAGCAGCAGCAATGCTATGGGTGCGGTAGCAATAGCAGCAACAATCTACCCGCGCAGATCAGCAGCAGCAGCAACAGCAGCAACAACAACAGCAGCAGCAGCAACAGCAGCAGAGACTCACCACTTAACAACAGCTGGCCATTGTTGCTCTGCGAATGAAGCCAAATACCTGCAGCAGCAGCAGCAG…	MAIKSSTESLCKATPELRRHTTPNTNVLQQQQQQQQQQQQQQQQQQISIEQHAQQGCNTGTISCARSSSSSSSSNAMGAVAIAATIYPRRSAAAATAATTTAAAATAAETHHLTTAGHCCSANEAKYLQQQQQQQQQQQQQRDSGNSKTIPYHYL	3.08	2.45	1.56333	1.1	1.5	1.74	2.50667	1.28697	0.208806	0.405257	0.372424	0.230651	0.511566	0.680098	3.02333	2.03	0.6	0.773333	1.08	1.75333	2.21667	1.10726	0.175784	0.5866	0.646555	0.47	0.559494	0.296873
EMWEY_00001950	hypothetical protein, conserved CDS	ATGTGCTGCTGTCATTTGTGTGTTGCTTCCGTTTGCTGCTGCAGCAACAGCAGCAGCAGATACCCCTCATGGTGGGGAGACGGTGACGAGCCGCAAGAAGGGGAGGAGGAAGAGCAGCAGCAGCAGCAGCAGCAGCAGCAGTTCGAGTGCACTGTGTTACCAGTGTCTTTGCCCCTTCAAGGGCAGCAGCAGCTGCAGCAGCAGACGGAGCAGCAAGACCAGCAGCAGCAGCAGCAGCAAGATGAGGAGATACAACAGCAGATGAAGTCGCTGCAGCAGCAGCAGAGGGAGCTAGAGCAGCAGAAGAAGAAGCTTGAGCAGCAAATCCGTCAGCAGCAGCAGCAGCAGCAGCAGCAACTCGCGGTGCTTCCGCAGCAAGAGCAGCAGCCTCAACGACGG…	MCCCHLCVASVCCCSNSSSRYPSWWGDGDEPQEGEEEEQQQQQQQQQFECTVLPVSLPLQGQQQLQQQTEQQDQQQQQQQDEEIQQQMKSLQQQQRELEQQKKKLEQQIRQQQQQQQQQLAVLPQQEQQPQRREQRRRQQRPQQQQQQQQQQQQRAPLDDEEADVLARRLVQQLLHQQANPQQQTKQQQQQQLLQQQRRLLRQRNLQPGTAADAAAAAAAARKNVSGFFADREAAEQVFVSSLRPDSHYIPAAAAAAAAARSSAAAAAAAAAGNRRHLRTLGNYGSSGRLQQLAASAAADGSSSSSSNLQKAFLRTQGLLLRQQMKQQLLVEQHLLRQQQQQQQQQQQQMQQQQMQQQFLALQQQLQQQQRQQQQQQQQYTGITTTVQPQLQQQQQQRH…	38.58	31.1167	21.2133	12.6167	22.28	23.4833	39.6267	2.02823	0.843465	0.119304	8.03993	1.69089	2.7801	11.0799	36.5767	20.8	11.4767	8.32333	15.5133	21.38	29.92	9.9217	3.12597	0.22942	2.55189	0.973362	0.660076	3.08122
EMWEY_00001960	hypothetical protein, conserved CDS	ATGGAGATAGCTGGGGCTATCGCAGCAGTAGCAGCAGCAGCAGAAGCTGCAGCAGCAGCAGCAGCAGCACCAGCACCAGCGCCAGAAACATCAGAAGCTGGAGGTGCAGCAGCAACAGCAACAGAAGCTTCACCACCAGCAGCAGAAACTGCAGCAGCAGCAGAACAATCTGCAGCAGCAGCAGATAGCGCAGCAGCAGCAAAAAAAGATGCAGCAGCAGATGTTGCAGTAAGATCACCTGTAGAAGCAGAACCTGCAGCAGCAGCAGCAGCAGCAGCAGCAAAAGCTGCACCAGCAGCAGCAGCAGCAGAAGCTCCACCAACGGCACCAGCAACAGTACCTCCAGCAGCAGTAGCTCCAGCACCCGCTCCAGCAGCAGCTCCAGCATCAGCAGCAGCA…	MEIAGAIAAVAAAAEAAAAAAAAPAPAPETSEAGGAAATATEASPPAAETAAAAEQSAAAADSAAAAKKDAAADVAVRSPVEAEPAAAAAAAAAKAAPAAAAAEAPPTAPATVPPAAVAPAPAPAAAPASAAAGAVPAAAAAAGAVLAPAAGAAAAEAAWRCSRAPSPQQNPVGYLNLERFVCCCLQQLQQQQQQQRRTSCFLKNSSSSRSYNSSNNNSSSNNNSSNKSNTSSNTNSSSSSSSSSSSSRKAARDKINVTLHPSYPLTHVSRLPCMQQQQQQQQQQQQQQQQH	220.06	195.493	163.347	130.513	199.61	178.143	287.677	3.08524	14.9244	11.7173	73.8324	22.9272	18.6317	40.0852	370.677	225.52	215.96	164.523	231.367	246.007	278.26	30.4958	17.9486	9.7572	40.9423	12.6904	43.0154	20.6088
EMWEY_00001970	armadillo/beta-catenin-like repeat-containing protein, putative CDS	ATGGCAGGAATATTCGGCTTTCCTCCCTCTTCTGCTGCAGCTGCTGGCAACAGCAGCAGCAGCAGCAGCAGCATTGACAGAAAGGCAGGTTTCATCTTTGGAGGGTCGTCCTTTCAGTTCCCACCGCAGCAGCAGCAGCAGCAGCAGCAGCTGCAGCAGCAGCAACAGCAGCAACGTTATGGACAACCCCAGCAACTCTTCATGAGCTCGGACGTAACTAAGAAGTGTGCTGTTAGGTTCAGCGGTAGGTATACCTTCCCCAAGCTGCAGCAGCAGCAACAGCAGCAGCAGCAGCAGCAAGGAGAGGTGACTTGCTGCTGCTTTGCAGGTGCTGCTGCTTCTGAAGAAGGGTCGGCGCTGCAGGTCTTCAGGGTACTGCAGCAGCGCAGCAGCAGCACA…	MAGIFGFPPSSAAAAGNSSSSSSSIDRKAGFIFGGSSFQFPPQQQQQQQQLQQQQQQQRYGQPQQLFMSSDVTKKCAVRFSGRYTFPKLQQQQQQQQQQQGEVTCCCFAGAAASEEGSALQVFRVLQQRSSSTRGLSSSTVLIGCYLLQQEQQQQQQELQQVGVFEVYVPGYDVEVGEKFNFICCSSSGKAVALCCSSACCVAAVPPLQQQQQQQQQQQQQKLDRLLLTAQNSSSSSSNCCRQTNGKLLLVNNTMDQPQQQQQQQQQQQQQQRVFVHVSFHPFSDWAVAVLTHERLPIEAATAAAAAAAAAAAHDNRMHAVLRLFDICCSTETPEQEILLPAADSAAATAAAVSPFAAAAAAPPSPLASSFYFGAAAERINPWSAAAVFVSFPTSSSSS…	12.4467	8.58667	7.09333	6.33	8.09333	8.34	14.4267	0.126623	1.00401	0.431084	1.6087	0.997614	0.435775	4.11575	24.3367	9.97	8.48	7.15333	9.91	11.0833	14.38	5.42929	1.23357	0.8747	1.57595	0.195192	1.39694	1.57693
EMWEY_00001980	peptide chain release factor 1, putative CDS	ATGCTGCGGGTGTACGTACACCTCAATCAATATGAGAAGCAGCAGCTGCCGCTGCTTCGCTTATCTGCTGGGACTTCCGCTTACCCCTCGACGCCTCCTACAAGCAGCAGTAGCAAGGAGCAGCAGCAGCTGCTGCTGCAGCAGCAGGTTGAGCTGGAAGGCAGCAGCAAGTGCTCATCCGCTTCTGCATGCACACCTCCACAGCAGCAGCAGCAGCCGCAGCAGCAGCAGCAGCAGCAGTTGGTGGTTACCGAGGACTCCTTTTGGGTTCGCGCAGCGAGGCGGGCTCGCTGCACAAACAGTTCCAATCTGCTGCTGCCTCCCACCAGCAGCAGCAGCAGCAGCAACGGCAACAGCAGCAGCAGCAGCAGCAGCAAGAAGGTCGGCGTGCTGCAGCTA…	MLRVYVHLNQYEKQQLPLLRLSAGTSAYPSTPPTSSSSKEQQQLLLQQQVELEGSSKCSSASACTPPQQQQQPQQQQQQQLVVTEDSFWVRAARRARCTNSSNLLLPPTSSSSSSNGNSSSSSSSKKVGVLQLHNSNIWEDIKTLRLLLQEQQQQQQQPSNSSSRSSSSRDQECTDTELLELEREEDAAAAELAQLLLQEADTIDAAAAAAAQPTQQQQQQQQQQQSAASKKPRGQLENKPDEMTLEADNRKRALLALRQMLQQQQEQQQQQQLHAAAGAQMGNKDRSEKIRTYNFPADCVKDHRCNRTIPNVHAFLQEAEGLPLLLQELYAQQQQQKLAKVVDALQQLLQRQQ	18.31	10.3067	6.03667	4.08333	3.54667	5.05333	11.8967	1.85548	1.54124	0.411987	0.717658	1.40051	0.395517	3.86479	23.82	4.59	2.00667	2.27667	3.82	8.01	9.98667	10.6352	1.29742	0.439242	0.64291	0.736953	1.97069	1.63283
EMWEY_00001990	gamma-glutamyl phosphate reductase, putative CDS	ATGTCGCCCCCGAGCAGCCGCCCACAGTCGGTGCAGCAGTTGCAGCAGCAGATTGCAGAAGCAAGGGCTGTTGCTGCTCGTATTAGTCTTTCTATGCGAATGCAGGTGTTAAAGGCATTTAGAGAAGGTCTTGTACATCAAGAAGAAAAAATATTAGAGGCGAATAGGGCTGATTTAGAGGAAGCTAAAAACAATGCGTCTATCTCTCCTTCTCTTCTTAAGAGATTATCTTTAGATGGGGATAAAATAAAGAAATTAGTTTCTTCTATTGATGCAATTATTGCTGCACCTAACCCTATAGGCAAATGTACACTTGCAACAGAGCTTACCCCAGGTCGTCCTGAGGCTTTTATTCAGATTGCTGCTTTAGGCATTAAATCAGGAAATGTATGTCAGCAG…	MSPPSSRPQSVQQLQQQIAEARAVAARISLSMRMQVLKAFREGLVHQEEKILEANRADLEEAKNNASISPSLLKRLSLDGDKIKKLVSSIDAIIAAPNPIGKCTLATELTPGRPEAFIQIAALGIKSGNVCQQQQQQQQQQQEEQQQQQQQQQQAEDFRRNVQAEERYTHYQCIK	12.5867	4.68667	4.17667	2.86	6.11333	3.21	6.46333	2.01743	0.892039	1.49881	1.7486	0.384231	1.03116	3.26253	10.9167	6.16	6.92667	5.58	7.99	7.54333	7.38667	6.276	1.15182	1.09715	3.30041	1.66964	0.490951	1.34775
EMWEY_00002000	zinc finger (CCCH type) protein, putative CDS	ATGGATTACCCAATGATTGCCGCGATCGCTAGCCACCAAGACCGCAGGCTGCCGGTGTTTATTCCCCGCTTGGTGGACTATCCTCCTATCTTCTGTCCTCCCCCACCTTACATGCCCCAACAAATGTATAGAGGACCAGCAAAGGCGCCTGTTAACAGACTTGTCAACACAAAGTTATGCAGTCGTTATCTCTCCAAGGGATACTGCAGAAAGAGAGATTGTACTTTTGCCCATTCTGTTGAAGAACTGCGCCCTACCCCTGATCTCCGGTGCACTAAGTGGTGTCGTTTCGTCTTCTTTGGTCTTGAATGTAATGATGCTCGTTGCCCTTATGCACATTCACAAGAAGAACTTCAACCACAACCCCCAGAGTTTAAAACAACTCTTTGTAGATTTGCA…	MDYPMIAAIASHQDRRLPVFIPRLVDYPPIFCPPPPYMPQQMYRGPAKAPVNRLVNTKLCSRYLSKGYCRKRDCTFAHSVEELRPTPDLRCTKWCRFVFFGLECNDARCPYAHSQEELQPQPPEFKTTLCRFAKRGKCLNGDNCRFLHPHEVRPSSHRRPERLHRVPRLSNPSTEEELAGVQTVVEEEAAARFVAQEFETNEEELISPPLVPTTTPAAAAAAAAAAAAVAVTAAGGVPMTTSPETPRVVNRTRPLLCSPCVVTGVETPAGYEEDDNGEYEGSSTPSRHQRQRKATTLVPNTLSRDSTRDDELHGSVERIMTAAGTLGLAEDPN	6632.26	6811.55	5670.56	3052.45	6062.95	6160.44	5089.04	245.955	296.103	140.357	1941.26	719.286	372.74	915.152	5125.83	5056.83	5448.97	4490.3	5981.24	5382.67	6115.73	3464.68	774.806	346.325	2177.58	170.746	313.132	143.454
EMWEY_00002010	ribosomal protein S10, putative CDS	ATGACGATTGGAATGAAGCCGAGTCTGATTCCTAAGAAGAATCGACGGATGATTTATGAGTACCTCTTCAAAGAGGGCGTCCTGGTGGTGCAAAAGAACCCCAAGTTGGAGCGCCATCCGGACATTCCCGTGCCGAATCTGCACGTGATGATGGCTATGAAAACGCTCAAGTCTAAGGACTTCTGCGATGAGATATTCAACTGGCAGCACAACTACTACACTCTTAAGAACGAAGGAATGGAATACCTTAGAGATTACCTCCGCCTCCCTGTCACCGTCTTCCCTGCCACTCTGACAAAGAAGACGACGACACGCGCTCAGCGCCCCGACACAGAGGTCGAGGGTGGTGGCGATCCCGAGAACTGGAGAGGGGGAATGGGCAGACCCAGACGCCCAATG…	MTIGMKPSLIPKKNRRMIYEYLFKEGVLVVQKNPKLERHPDIPVPNLHVMMAMKTLKSKDFCDEIFNWQHNYYTLKNEGMEYLRDYLRLPVTVFPATLTKKTTTRAQRPDTEVEGGGDPENWRGGMGRPRRPMGDRAGEARVGGERSERPRYA	1.54667	1.11	1.07	0.89	2.32667	1.6	2.20667	0.346747	0.381969	0.530283	0.314802	0.683106	0.750267	1.14045	0.826667	0.71	0.933333	1.48	2.80667	2.31333	2.11333	0.386566	0.12	0.374344	0.64467	1.52454	0.695869	1.19232
EMWEY_00002020	hypothetical protein, conserved CDS	ATGGGCATTCTCTCGTGCCCTAGCGACCCAACAAACGCTGCAGCAGCAGCAGCAGACCTAGCAGCTGAAAATGCTACTGGCGTTTCGACATCAGCAGAAACAGCAAATACGTCTGTCCCCTCGGGTTCGATGGAGCTGGAACATGCGGAGGCCTTCCCACATCATGACGCTTCAGATGAAGACCAACTTGCCCCCCCAACCTGGGGAGCCTGCGACAGCGAGAAGCAACATATGCTGGATGCAAAAAACGACGGAATTCCAGCGTGCGGTGACCAGTCCGCTCCGGGGAACGACGAGCAGCGGTTTACGCAACAAGAGGAAGTTGACACATGCCTCAAGAAGGAAGGTTCTGCTGAGTGCACTACATGCGGAGAGGATTTATCGAAGGTCGGCAATTCC…	MGILSCPSDPTNAAAAAADLAAENATGVSTSAETANTSVPSGSMELEHAEAFPHHDASDEDQLAPPTWGACDSEKQHMLDAKNDGIPACGDQSAPGNDEQRFTQQEEVDTCLKKEGSAECTTCGEDLSKVGNSQKGRAGICEACSGKIQTSSVPNEMHGEEPFEPHSQVEASSVATAVEDTGATSNRHQGQAEVADEAEKSPAASRNSSSSNGSSGSSTSSTRGRSASGAGSTAGSAATAGATATGAASGAATAAAAPRKCIDEGSARRHVVPVGPRHQVPCLPPFFLENGGFGCCCGEPSPALDPSLTAKLVYSPSSLERVRQRRLAEGLADRAICTEGDMEAFMQQCAKNWKGNKPGWQPFSPEFAFKLLHYAGYDPAKALQLMEDPQFSFQLVCDG…	288.847	278.72	220.317	182.26	253.46	274.21	240.697	5.91386	18.3847	7.86787	55.0718	19.1773	14.4384	35.3063	308.627	196.6	213.767	181.187	267.547	245.017	238.697	51.9637	8.1243	1.36756	52.6983	6.14297	10.4844	10.9607
EMWEY_00002030	hypothetical protein, conserved CDS	ATGCTGAAGAAGATCTCTTCCCTCGCGGCTGGCGGCTACGGCTACCACAGCTCCAGCAGGCCCTTGCAAGTTCGTCGCAGAAGCCTTGACGATGACCAACTTCGAAGACACAGCCAGACCAACCCCAATGATGACTCAGGGACAGATGGCTCACAACCAGAAGCAGAAGGCCTCAAAAACGCCATGGACATGCTGATCGCTGAGAACAAACACTTGAAAACACTCATTCAGGAGCGCGATGCGCGCGCCAGTTCTTTTGAAAGGGAAGACCTGGAAGCATTGAGGAAGGAATGTGCGGAAGCAAATGATGAGGTAGCCAGACTTCGGCAACAACTGGATGCCAGAGGGGAAATCATTGAATCGATGAAACGAGAAAGGTTACTGCAAAGCAACGAGGGA…	MLKKISSLAAGGYGYHSSSRPLQVRRRSLDDDQLRRHSQTNPNDDSGTDGSQPEAEGLKNAMDMLIAENKHLKTLIQERDARASSFEREDLEALRKECAEANDEVARLRQQLDARGEIIESMKRERLLQSNEGVQELHEKIKLLEAQLEFECKNHVEELEEKEARIAELEMQVLDAQHQSSGEALSRQEHLNEEEKQQREELKSQLAMRVEEVSRKDAEINRLQAELEATRGAIAKERTEQQTSSEDDERAKDLSRRITILEAKLCAEESKRIAAEEALALQRDTAGETDEGKTSLEQLRREIKEKDAALQGMSQQLLEVSAEKDELEQLQKLREAPSAPETPRALTTRRSFFGRSKSTALERDALAAQVQHLEEQLQKLTDKRVELERTRVKLEGQLA…	4.54667	11.82	13.4967	47.83	94.5667	55.2567	25.01	0.61825	0.640937	0.643454	15.0692	13.9492	5.81632	13.6552	4.91	12.4233	26.1667	89.3567	151.02	70.23	51.76	0.602246	1.12429	1.96612	23.6848	8.76295	17.4696	5.72094
EMWEY_00002040	hypothetical protein, conserved CDS	ATGCAGCGTGGTATGACTAGAAGGGGATACATCCAAGCTGCAGAGGGAGGAGGAGCAGCTGTCGATACGGCTGACAACTCCCCTCAAGAAGGTTCTCGTCGCCGCCTGTCAGCTCCACTTGCTGCAGCCGACGGGCTGGAGAGCACATTGGACAGAACCTCCAGCGGGTCTCAGGACTCCGCTGGTCTTGGGGGGTGCCCTTCAAGGGCTGAGGTGCAGTCTTTCTTTTCCTTCTTGTTGGCCTCCATGTCTCCGCCGCCTCCCCAGCAGCAGCGACAGCAGCAACAGCGGGTCTTGCCGAATCTCGCAGCAGCCGTTGATGGTGTTCTCTTTTTGGCAGCCTGTGCTGTCTCCCCCCGGTGGATTTTAAGTCTTGCACCTGCAGAGCAGTCACCACTA…	MQRGMTRRGYIQAAEGGGAAVDTADNSPQEGSRRRLSAPLAAADGLESTLDRTSSGSQDSAGLGGCPSRAEVQSFFSFLLASMSPPPPQQQRQQQQRVLPNLAAAVDGVLFLAACAVSPRWILSLAPAEQSPLGPRKDSLGVAGGGSSARQKQQQDWLLLCSPAFNAHPPETLPLRALTAFFVSLRQLLPRLPQSAITRLIAPLFALGRSIAFGSHVLPEVPEEVRAVAEALVLLLHGVLQRAAEEAPTLLPGDTVQRVSTACNALTDWSKRLSPSNGGRLVPLLLLGAPPSLQYPIQEEDLLEAPASGVPGCGAAAALALALHRTGASPLPWNILRATASMIEASAAAAARGLQAVGASHQHVAGIVEAPSRLDQRRDYPQEARSQHQQKVKQEQQKL…	25.1433	26.7533	15.72	9.92	18.88	19.69	18.69	0.85002	1.65316	0.975961	2.80801	2.77242	1.38694	4.32149	25.8833	14.0233	10.36	8.99667	15.5467	14.7167	13.89	9.6549	0.895842	0.473181	2.54066	1.34374	0.475955	3.06279
EMWEY_00002050	hypothetical protein, conserved CDS	ATGGCAACCGTGCTGCTCCTGCTGCACTGGCTAAGCAGTTCAACGGCACATGCAGCCCCGTTTCTGCTGCATCAACACTCGGTGCATGCGCAAGTACGTTCTATGCTCCCTGACGGTATTCATGAAGTTGCACCTGTCGGTGCATCATCTGGAGGGCCTTTGCTCTCTTTTCTTCTCTGCAGCGGCCAAACGATTTCCAACAGACCCAACAGGACCGCTGGACCTCCTTGGCTCTGGGGGGCTCCTACCCTCACACTGCAGAGACTCTCCAGCAACACGCAGTTGTTTGCATGCAGACCGCGGCCTAAGAAGGAGAAGGCACGAAGGAACTATAGAATTGCAAAGCAGCAAAAGCAAATCCGGGAGGAGCGGCTAATCCGCCGCCGCCAGCAGCTGGAG…	MATVLLLLHWLSSSTAHAAPFLLHQHSVHAQVRSMLPDGIHEVAPVGASSGGPLLSFLLCSGQTISNRPNRTAGPPWLWGAPTLTLQRLSSNTQLFACRPRPKKEKARRNYRIAKQQKQIREERLIRRRQQLEIFKARQRLLMASEGREEFKTNEDNSQTGNQSKSLFSLDGPLFAAEQTTANNNSNAAQGIDSTAAARINYRLVGGTWRRARGQGKYVRMSGAQLAAAIFEGLPEEEVTAAVARAKRQDEGFMDLEAYDESGTEHTTLEGLN	1.86667	1.66667	1.45333	1.24667	1.61667	3.56	3.32667	0.918713	0.39879	0.228108	0.0896289	0.535008	0.0754983	1.36067	2.64667	1.65667	1.79	1.41667	2.09	3.57667	4.65333	1.15171	0.531445	0.681689	0.230072	1.11946	0.942461	0.404516
EMWEY_00002060	hypothetical protein, conserved CDS	ATGAGCCGACCACCTATTTTTGAGTCTTCTTCTGGATCTGTTACGCGGGGGGGAGAGGAAGAGGAACATGAGTTCTTATGTGCTGAACAAACTGCGAAGGTATCTACGCCCCATTCCGAGGGGAACGAACTGTTGAATGAGGCCCGAGTAGCTACTCGAACGGCTTCCTTTGGAGCAGTCGGGATAGCTACCCCATCATGCCCTGAAGGTAACAGTGGAAGATCCCCCAAGAGGAGCGACAACTTTGGCTGGCCCCATGGTCCGCAGCTTCCTGCAGCATGGGGACATGGAGAGTTCCAGGCTCTGGTGGCGGGCATGAAGTCGGAACACGAAGCACCTGAAATAGAGCGACAGAAAACCAGCAAGGAAGCTGGTCAAACAGCCCCGTGTCCAAGTGGT…	MSRPPIFESSSGSVTRGGEEEEHEFLCAEQTAKVSTPHSEGNELLNEARVATRTASFGAVGIATPSCPEGNSGRSPKRSDNFGWPHGPQLPAAWGHGEFQALVAGMKSEHEAPEIERQKTSKEAGQTAPCPSGQPALDTTLSLETKRSSEALGKMPGQKYAPTSSKESPRAVASYPWTHEDTGEKPEFLASRGTFAQAIPQGGYLLDTFLSGSHPSQNESLPVEANNGDEPQEIQECPYCHRTFASKSFDKHVKVCVKVFFTRRKQYDMTRKRLASVVEEAGLPVHSTVQKLRGELSSKP	78.7167	65.4633	39.9433	27.6833	52.42	79.14	62.36	1.10029	5.03088	1.31607	11.8222	4.40299	4.25009	6.60227	65.8667	48.6233	33.4367	40.23	79.5433	80.2333	71.9967	12.968	2.67795	2.6586	12.0822	4.24787	13.8078	7.21006
EMWEY_00002070	prolyl endopeptidase, putative CDS	ATGGCGCCCAAATCAACTCTCTCTTACCCAACTGCACGTCGGGGGCCGGAGGTGGAGGATCACTTCGGCACGCTTGTCCCAGACCCGTATCGATGGCTTGAAGACCCGGAAAGCGAGGAAACAAAGGCCTTCGTAGCTGCTCAGAATGAGGCGTCGGAGGAGTACTTGGACACACAGGTCCGAAGTGAAATCCTGAAGGCTCTCACGAAGTTTCAGGATTACCCCAAGTTTGGCGTCCCATTCAAGGAGGGTAACTTCTGGTACTCCTGGAGGAACTCAGGCCTTCAGAATCAATCACTGCTCCACCGCCATACTGACAAAAAGGGGGAGACAACCGAAGTGTTCCTCGACCCCAACCTCTGGACCGAAGATGGCACTGCAACTGTGGGATCGCTCAAG…	MAPKSTLSYPTARRGPEVEDHFGTLVPDPYRWLEDPESEETKAFVAAQNEASEEYLDTQVRSEILKALTKFQDYPKFGVPFKEGNFWYSWRNSGLQNQSLLHRHTDKKGETTEVFLDPNLWTEDGTATVGSLKFTEDGSLMAYARGDKGSDWRTIYFKDVASGRLLEDRLEHAKFTSLQWIGSKYLLYNRYDVPDGAQANGLENTQNEFQKLYCHEVGTPQEQDVLVLEFPSEPTWMVSVDVTDDEKFIVASISRSCEPTNKLWIAALPDGTVPSTAFSKLQWVKVADDFEAGFDYVANDGTIFLLKTNRDAPKNKIVKVDVAKPDAPMVDVVPEAGAVLEDVMVVAGDKMVLHYNEDVKSKLYVHRLDGSRIKALEVPVGSVAEMSGKRKCDHFLFSI…	723.347	683.06	490.757	405.13	521.657	578.007	527.427	16.9284	4.83681	16.0389	79.4163	56.1499	30.753	98.066	857.147	566.893	504.58	452.04	489.743	589.017	574.133	190.114	24.4881	3.34875	106.725	9.04439	18.701	58.3529
EMWEY_00002080	hypothetical protein, conserved CDS	ATGCTAAGTTCAAATCCTTCACAGGACTCACCTCCCCAGAAATTTACTCGAGAGGAATCATCTTCTTCTTCCGATTCACAGCGGAGTCCTAATGCCCTGAACCACGTCGCCGGCCACAACCCCATGGTTGTATTTGTCCACCAGTATTCGATTATGGGAGGCTCGAGTTCTCTAATGTTCGGCATGGCGACCCTCTTAGCACAACGAGGCATCCCGGCAGTCACGTTTGACATGCGTGGCGTAAACCGCTCCACCGGATGGAAGACGCTGACGGGACACAGGGAGACGGAGGACGTTGTCGTCGTTTGTTCCTGGTGTGTGAGGAACTTCGAAGCTAAGAACATCGTTATTGTTGGATCTTCGGCTGGGGCCCCGATTGGTGGGAGCGCGGTCGAGCAG…	MLSSNPSQDSPPQKFTREESSSSSDSQRSPNALNHVAGHNPMVVFVHQYSIMGGSSSLMFGMATLLAQRGIPAVTFDMRGVNRSTGWKTLTGHRETEDVVVVCSWCVRNFEAKNIVIVGSSAGAPIGGSAVEQLPEIRGYVGIGYVFGFAASLLFRGHYKKILQSSKPKLFIHGDEDGFTSTATFTSYFNSAEDPKEKRIIPKVGHFEMEGPAYDAFMAAEIVKFIDKYLQAAVQATSAAMPAAGSVDSN	28.0067	25.8367	17.2567	21.9267	29.5367	67.4867	59.4433	1.68945	2.54443	1.17687	1.20865	3.26568	9.06819	18.8701	30.6367	17.6933	16.3633	31.1433	57.1767	96.39	94.7333	9.73357	2.48245	1.21377	1.73903	1.92876	4.24699	3.94335
EMWEY_00002090	dihydrolipoyl dehydrogenase, putative CDS	ATGCACATACACCTTTTGGCCGCTCGGCGTCTTTCGCAGCGGCCCCTGCCTGCTGCATTTGGACTCGTTCAGAGGCGCCTTTTCTCCAGCAGCTCTGAATATGACTTGGTGGTGGTTGGGGGAGGACCCGGCGGCTACGTAGCGGCTATAAAAGCGGCACAGTTGGGCCTGAGGACGGCTTGTGTGGAGAAGCGGGGGGCCCTCGGGGGCACTTGCTTAAATGTAGGCTGCATTCCGTCAAAGGCCTTGCTGAACATGAGTCATAAGTACAAGGAAGCATCTTCTGATTTCCGAAAGTTCGGCATTCGAGTCGACGGCGTCTCTGTTGACATCCCCGCGATGCAGAGTTACAAAGACAAAATCGTCGGGGGGCTCACGCAGGGCATCGAAGGTCTTTTC…	MHIHLLAARRLSQRPLPAAFGLVQRRLFSSSSEYDLVVVGGGPGGYVAAIKAAQLGLRTACVEKRGALGGTCLNVGCIPSKALLNMSHKYKEASSDFRKFGIRVDGVSVDIPAMQSYKDKIVGGLTQGIEGLFKRNKVEYIKGAGRLADPHTVEVQPIGGGSTEKLKTKNIILATGSEAAPLVGGALEVDEQQIVSSTGALALSSVPRHLAVVGGGVIGLELGSVWRNLGAEVTVVEFCDKIIPALDVEIGRAFQKLLEKQGIKFMFSTKVVGSQKSGEHGEVTLELENVKSGAASKLNCDVVLVAVGRRPYTRDLGLEEMGIDLDKRGRIVVNDKMQVLKYAHIMAIGDLIEGPMLAHKAEEEGIACVERLAGKGDGTVRHDTIPSVIYTHPELAGVG…	1704.62	1338.88	1125.93	857.603	1115.62	1118.47	1136.87	6.99458	37.0539	21.2132	377.026	71.3635	85.3324	217.837	1396.09	1134.05	1217.52	927.27	1022.46	1154.22	1187.09	336.52	122.646	24.3346	269.567	50.3443	7.18092	36.5607
EMWEY_00002100	hypothetical protein, conserved CDS	ATGAATAAAGGTCCCGGACTTTTCGTCGGAGAAGCGGGACTCTCGCCGCTTTTCAGCACCCCAGCAGATACTTCACGCCGTCCCGCGTCTTCGGTTCTTCAGAAACGTTTTCTAGGGAATGAAGTCAGAGGACCGGATTTCGATCCTCTCGATGTCAAGACCTGGGCGCTGAAGCCGCACATTGAAGTGGTTTCCTCGGGCCTTTTCCGTCGTGCTAATAGTTACGGGGAATTCAAGGAGTTTTGTGAAAGCCTTCGCTTGCTGCTATTTGTTTTCGGCTCTGCTGGAATTGCTACAGATCTTCTCTTCTTCCACCCAACGCGGTCAGCTTACTGGCGTTCTTTGTCTCCTTTGCGCTGGCCTGGCCTCCTCCTCAGTCAGTTCAGAGGCTCGAACGGC…	MNKGPGLFVGEAGLSPLFSTPADTSRRPASSVLQKRFLGNEVRGPDFDPLDVKTWALKPHIEVVSSGLFRRANSYGEFKEFCESLRLLLFVFGSAGIATDLLFFHPTRSAYWRSLSPLRWPGLLLSQFRGSNGTGGDFDFEKEGMTTSPDGIVRTAAYAAFERAMR	370.177	337.637	311.067	410.933	432.937	574.353	591.693	15.0899	5.23017	7.87174	11.994	19.0583	31.3319	103.651	405.177	261.853	298.913	305.687	340.963	485.503	473.553	75.7022	10.715	15.0917	10.0163	10.7306	37.6385	25.795
EMWEY_00002110	hypothetical protein, conserved CDS	ATGCTTCAGAACCCTTCCTTTGAAGCCCAAGCCGATCGGACCTATATGGTCTCCTCAGGGCCCCCTAAGGAGCGGCGAGAAGGCCACCCAGGGCCAACCTCGCTTCCCATTCGCCTCCAACAAGAGAGTGGGGGACACCTCCCTGCGCCTGGGGCCCGTGGGGAGGCCCCTGGAGTTGCGGGGGAACCTGTAGGGGAGCCGCCGCCTTCGCGTCTTTCGTCTCGGGGGTCCTCTCTTTCTGCTACAGCTGACGCATCCTTGGGCAAGGAAATGCAACAGCTCTCTTTTGATTTGAAGGAGCACCTTCACGTGGAGTCCAAGCGAACCCGAACAGTGCCTTCTTGCTGCAGCTTATGCAAAGCCCCCCAGCAGGCGGAGGTTGGTGGTGGTCGCTCTCCC…	MLQNPSFEAQADRTYMVSSGPPKERREGHPGPTSLPIRLQQESGGHLPAPGARGEAPGVAGEPVGEPPPSRLSSRGSSLSATADASLGKEMQQLSFDLKEHLHVESKRTRTVPSCCSLCKAPQQAEVGGGRSPADTITGGAKAAPAASPPAASGLLASSEASPQGSASPATEGPTEVPAAPAAPAVQGAATTAGASRPNVGGGVDCCLTCSCPCHNDTNSSANCSSIVCIEGPRRPPTFASNLADLCKAFPSLIVSLLETADNDLQRAHALVRVVSDTNTGLFSTKAGAPMAKRKRCPDDCFEALEDPSAVLSGCRRGSVSMEVAGGSPSSGCSAVAAADQQQQQPVQHGQQHPLLGSRVSVPVPVTSAAAGASLAAGPTTSAATTTGTDSAANRGANG…	121.987	120.163	88.07	125.29	110.417	125.447	115.56	4.64857	8.98708	3.51461	30.207	9.41599	4.77045	8.71346	198.573	88.7033	86.1667	90.3867	126.153	124.113	115	149.673	15.1979	1.84841	8.12021	1.89709	6.95069	6.50478
EMWEY_00002120	C2 domain-containing protein, putative CDS	ATGGCGGTGCGTGCGATCCCGTATACGATAAAGGTGGAGGTGATTGAAGTGCGGGGGTTGTCCTTTAAAGAGTCAGCGGGGGAGAAGGAGATAGTGCCGAATCCGTATGTAGACGTGACAGTGGGTGGTACGACGAAAAGCACGGTTCAGAAGAACCAGGTCGTGTCTGCAACCTACAATGCTTCGTTCAACTTCCAAGCCACGTTAACTCCTGAGGAGTTCCAAAGGAGTTACGTTGAACTCGCAGTCATGCACAGATACACCTTGCTGGGCGGCGTCGGGCTGCAAAGTTCAATCATAGGCAAATATGTCCTCAGCTTTGCGTGTGTATACTCCAAAAGTCAGCACTGGATGTACAGGCAATGGATTAAGCTCAACAACTTCGAACAGCTCATCGCC…	MAVRAIPYTIKVEVIEVRGLSFKESAGEKEIVPNPYVDVTVGGTTKSTVQKNQVVSATYNASFNFQATLTPEEFQRSYVELAVMHRYTLLGGVGLQSSIIGKYVLSFACVYSKSQHWMYRQWIKLNNFEQLIADPGMMLLTVGVFGPGDPLPVIDETVAYVNEEGDRVTKEVDVKSTYYNLTVNIFKGQDISAVVGQLTTTCEPFVKVKHGGVELQTRALPEHSPEWQVSISLPACIPCHDDTVLVELWNGGSSAVLMATLVLDFFELIKNETATRWFNFYWRPPTEGLFGAVQDMLTNAELRQANAYAGRILLSASCVKVQAPLPMGVRSIRAVHEPPQVEYVLWVDVYEVSCNSLLSNELQAEVSFGPHALKSPPLMIEEAGSYTLEAEQGRMEELK…	6.39333	7.13333	8.56667	24.06	44.51	27.12	17.5033	1.10278	0.634376	0.0814453	9.82832	5.74146	2.05066	6.88274	4.96333	6.53333	13.24	35.99	46.6267	36.51	37.74	1.95919	1.75115	0.331813	9.61978	3.66953	11.0439	7.26014
EMWEY_00002130	hypothetical protein, conserved CDS	ATGCCGACACCAAGCAGCGAGACCCAACCAATGTTGCAGGATAAAGGCAACAAGGGAAGTAGTTCTCCTCTTCCCAATGGGAAGCATACAACGGCAACGAAAGGAACAGCAGCAGCAGCAGCAGCAACACCAGCAGCAGCAGCAGCAGCAGAAGCTCAAAAGATTCATATAACTCTTACGCCTGCACCTAAGCAGGAGGAAAGCCTTCCATCTAACAACTGCCAGCATCAAGGGACTACTAGATTACGCCTTACCCCAAACGGGACAAGCAGCAGCAGCAGCAGCAGCAGCAAACTTTCCATGCAGCGCGCTAGTGCTGCTGCTGCTGCTGGTACTACTAGTACTTCGGAGAGGATAAATGGACAGCATCCAGTATCATGTAGTAAGGAGATAGAAACA…	MPTPSSETQPMLQDKGNKGSSSPLPNGKHTTATKGTAAAAAATPAAAAAAEAQKIHITLTPAPKQEESLPSNNCQHQGTTRLRLTPNGTSSSSSSSSKLSMQRASAAAAAGTTSTSERINGQHPVSCSKEIETKKAAAATAATAATAATAATAATAATAATVPPAADSDPQQLQQLLEEYSARRSAFERNSSQRMREEDVQEEAEGGHIDLSLIGNFMFIISFLSHRIRWGC	7.02	20.7233	43.6533	108.63	251.983	328.64	347.063	0.638357	3.66252	1.90547	36.1193	2.63586	37.8022	122.191	8.11	11.28	20.9367	58.3867	106.8	89.2733	86.2033	3.72114	1.43722	1.90896	16.664	5.70863	6.68896	8.95334
EMWEY_00002140	ras-GTPase-activating protein binding protein, putative CDS	ATGCAGCAGCATTTAGTAGTCCTTTTGCTGATGCAGCAAAAAAGACAAGTTATAATCCTCCGCAGCAGTACGATGCAGCAGCAGCAGCTGCAGCAGCAGCAGCAGCAGCAGCAGCAGCTGTGCCACAACAGACCACTTACCCGCAACTCGCAGCATATACAGGTGTTGATGTATACCAACATGCTGCAGCTGCTGCTGTATAATAATGCATGCATTCCCCCTAACAGCACATCGTTTGCTCATGGCTCTGCCCTGCATGGATCATCTGTATTAACACAGCAGCAGCAACAGCAGCAGCCGCAGCAGCAACAGCAGCAGCAGCCGCAGCAACAACAGTCGTCACAACAGCAACAACCACAACAGCAGCAACAGCAGCAACCGCAGCAAATAGTTGCATCA…	MQQHLVVLLLMQQKRQVIILRSSTMQQQQLQQQQQQQQQLCHNRPLTRNSQHIQVLMYTNMLQLLLYNNACIPPNSTSFAHGSALHGSSVLTQQQQQQQPQQQQQQQPQQQQSSQQQQPQQQQQQQPQQIVASSSSTASTATTGAAGATGSTAAAAATTAAGDEQQITCTQEIAHAFVYQYYLMLHENPTDIYRFYDEDSKVHRISDRYNDENSSGWYVHTELFVYLDAFAADVAEKAAAAAAASAAASTKKELQLEQKQQQQQQQKTERRQQQQQQQAEQERKRQDQQQAEQQAQVQQQQQQQQAQQQQQQQQQQAQQQQQQQQSKPEAAAEAPKTSASTAAVSEEHSPPAAAAAPAQQQEEQQQQQQQQQQQQPAAAAGSEGAAAEAGKQQGGADTA…	3.71	0.833333	0.783333	0.986667	5.66667	2.2	4.63	0.242693	0.378726	0.230072	0.579339	0.486038	0.90835	2.17028	2.48	1.09333	1.74667	2.83333	22.6133	6.70667	10.0967	1.51918	0.63705	0.580115	1.7899	9.39917	1.26575	2.03574
EMWEY_00002150	heat shock protein, putative CDS	ATGGCGTCGTTACACTTTAAGGTGAAGGAGTTTGATTTTGCAGAGAAGTTGTGGCGGCCAATTTGTATCCGATGGACAGGAGCTGCTCCTGTGTCTGTATCTGCATGCAAGCAGCAGCAGCAGCAGCAGCAGCAGCAGCATTTAATGGATCAGCAGCAGCAACAGCAACAACAGCAGCAACAGGAGGAAGGAGAGGAGACACTTGCTGCCTCTACACAAGAAATAGAGCTACCTATTGGAGGGTGCCGTGTAGATATACCTGAGGGAGAAGGAGAGAGAGAAGTTCATGTTTTTTGTTCCCTTAATTATAATGGTTTGTTGCGCTTCCCTAGGGCATGCATGAAGCAGGTAGAGGCAGCAGCAGAGGATAAAACAGCAGCAGCAGCAGCAGCTGCTGCT…	MASLHFKVKEFDFAEKLWRPICIRWTGAAPVSVSACKQQQQQQQQQHLMDQQQQQQQQQQQEEGEETLAASTQEIELPIGGCRVDIPEGEGEREVHVFCSLNYNGLLRFPRACMKQVEAAAEDKTAAAAAAAAAAAAAATATNTPSPEVPGAADADQQQQQQQQEEGAAAAGDAASAGGSPSSSAASAAAAAAAAAAAAAAAAKVKVTELPIHPIMYPGRLTAEKLRVYREVELEMDNEDRLVWYAYAVVAAVAAAVSAAAAAPPAAPSEGEGMDVEGQPSSSKGKETAADAAAAAAAEGDIKEDMQEETCPDP	41.3333	10.39	8.96667	4.93	7.24333	10.5267	33.52	4.03017	0.147309	0.489524	2.71932	1.24781	4.15228	1.45382	28.2933	12.7733	9.64	3.78333	10.4367	28.6067	52.7533	18.634	4.05908	0.578187	1.95715	1.30806	6.0297	4.98051
EMWEY_00002160	hypothetical protein, conserved CDS	ATGCAAACATCTGGGTCGCCGGATGATTACTCCTCTTCACCCTTCGGGATGGGGCCTCAGGGATACCCAGTTGCGGGATCCTTCCACCCACATGATGCCACTGTCGTGCAGGACACAACGTACGGTGGACCTGGCAATGCTTCAACGGGAACGGTGACGAACCCTGAAAATGAGCCGAAACGTCGCGTAACGGACCAAAACTGGCTTGTGGCCTTTTCTGTATTTATGCTTTTCTGCTCCTTTTTCGTGATGTTGGCATTCACGGAGGGGAGTCCGGCGCGGTTGTACAAAGGGATGAACTACCAAGGGAAGACATGCGGGGTAGACCCTGAGGTCCGCGACCTGCCGTATTTGTACTATCCACTCGACCCTCGCGAGTCCTTTGCCTCCATCATGATA…	MQTSGSPDDYSSSPFGMGPQGYPVAGSFHPHDATVVQDTTYGGPGNASTGTVTNPENEPKRRVTDQNWLVAFSVFMLFCSFFVMLAFTEGSPARLYKGMNYQGKTCGVDPEVRDLPYLYYPLDPRESFASIMISDARCVAKCPTEEDVENGLTIPTPIRETSIDSARTSAITAEYLLLSPAYAATLMADAYCIPLDPSLRSQLVPALNNTFRQMQFAIGSFVNSWGCVFGYLFLAVFVSIIFSASMRLSPGLLFGSAAAGSIGLAFLAGGVLIRSGFSGVLDQDKGNFFSLDYTLAMFVGFALLAIGCFLLAALVVARRSVGTALRVMECTSQALGDMQQVFLTPLFFSAATIVWVGLWLWSYVYMASAGKVGGTEIPMGLEQNGDIGILPLHREFVWD…	290.973	293.51	239.703	207.303	451.85	427.063	274.52	7.65043	3.58147	8.83502	38.9184	75.7349	70.3983	1.41106	330.06	232.247	266.963	398.893	757.317	432.307	396.997	60.9336	8.36096	4.94656	133.55	13.2062	40.5477	47.5776
EMWEY_00002170	Ribosome associated membrane domain-containing protein, putative CDS	ATGGCGGGCTTAAACAGAAAATACTCGAAGAAAATTGAAGCATTTGATCGGAACATCACAAAGAGAGGGCAGGTCTCCGAAAGCAAACAAAAAAGGGGAAAGGGCTACCCTGTTGGCCCCATTGTCTTGGGCCTCTTCCTATTCGTAGTCGTGGGGTCTGCAATCATACAAATCATCAGCTCCGCTCAAAGGGGCGCCCCTCTACCGTAG	MAGLNRKYSKKIEAFDRNITKRGQVSESKQKRGKGYPVGPIVLGLFLFVVVGSAIIQIISSAQRGAPLP	422.46	365.503	310.493	652.727	441.51	550.107	873.703	25.1237	7.78174	22.1283	40.2307	29.0393	110.148	287.768	652.417	382.23	337.033	533.237	382.95	801.633	1109.55	372.264	60.2256	11.8624	241.401	36.9803	57.8351	63.6578
EMWEY_00002180	MORN repeat-containing protein, putative CDS	ATGCTTCCAGCAGACTCTGTTTTCGCAATTGGGGGAGAGGATGAATCGGAAGCGGAAGAAGATCTCCTGGCTGAAGGGACTCGGAGGCTGGGGGCTATTGCCGCTAACGTCTCACCTACAGAGGGCGCCTCTTCGAGTAGAGAAGGGACTACGGGTACAGATGCACCAGAAACGCTTTCGTGTGTTACCGTCCCTCCTGTTTCTCCTGCTCATCCTTTTGAATTTGGTTCTTCGCCTGCGGCAGGAGTCCTCCATTCACAGGAGGGCACCAGGCGGTTTTTAGAATCGTACCACTGCGGTGTAGGCAGCAGCGGTCGCGGCACGCCTAGCCTGTGCAGCACAGGTGGAGGACATGAACAAGCAGGCCGTGTCGCAGAAAGAGGTAGCGACAGCAGTAAC…	MLPADSVFAIGGEDESEAEEDLLAEGTRRLGAIAANVSPTEGASSSREGTTGTDAPETLSCVTVPPVSPAHPFEFGSSPAAGVLHSQEGTRRFLESYHCGVGSSGRGTPSLCSTGGGHEQAGRVAERGSDSSNSSSRISAVHRTSAVDGNTSVYRPEVDGPPIVGVPCGEGNLRPGGRGKFRVMAAFFELMEGAASGSPGRFSPSALPTKVLVQLYDQLNTVNFHLMRYTEITFNLEAGLPPFIMAVTPGQLLVLVKALLLEKKILFYSSDASRASTAVLSFISLLPVDIDAMTVEVKNTSLDALLRLTVWEQQFARRIVKETSFSSIGTEEQSPSYGSSTSISRHATDLLQQTIASLASHAAAHGLHFLRSKEEGTTSELHGFHASGAATLAADLEQH…	210.153	205.483	157.167	158.397	187.097	173.52	158.057	4.24319	9.84407	11.12	48.3914	18.3842	2.99359	33.1096	203.273	115.077	117.813	102.92	140.863	134.013	115.053	52.766	5.62041	5.73843	26.6926	10.4552	4.61823	13.4921
EMWEY_00002190	hypothetical protein, conserved CDS	ATGTTAACCTATGGGGCCTCCTTGGAGGAGGCTCCTCCAGTGAAGGAGATAATCCTGGAGGTGCGGATGGCATACATGGAATTCAATGCCGAAGCGGTCGCCCGCCTTGAGAACAGGAACAAACTCTCCATCGCCGTCATTTACAAGGGAGAGGACCTCGCTCAGGCATGTGGTGATGGTCGGCGGGTCTCTTACAAGGTTTTTAGGAGGAAGATAGATGATATCTCGGTCACTCTAACTCTCAACAGTACCTTTCAACTTCCCTTCAGCTCTGCGTTTCCCATGGCCGCCCCCAGTTTGGAGATTTATGTGATGATGGAGAATCTGTCTGACCTCCGCACTGTGCTCATGGGTGTGCGCCTGGGTCACACTGTCGTCCGAACCAAGAGCTTCAGCTTC…	MLTYGASLEEAPPVKEIILEVRMAYMEFNAEAVARLENRNKLSIAVIYKGEDLAQACGDGRRVSYKVFRRKIDDISVTLTLNSTFQLPFSSAFPMAAPSLEIYVMMENLSDLRTVLMGVRLGHTVVRTKSFSFYWGPELRLGLKEPKHERQLPNLVPTTEEDARATLSILRQTRKSLVEQRIAAVSIPISGEPEFNLKGLTSHIDELLVQMKRDGVVVVPMITQLKGGDCSAGRFTSFFLDSHPYRILATTPIPCFSPDTVVRATDGCIHERTSTHGFLGWDRCATNTFDYLLDRAVFMETPASVKSGICLGSLPFDRTKQGCELQAGRQQHSGGNSEQNFSKEVIEEKPYLSPVRHSQLNEIRSGLDKWRDRCHFRRLAAGHPLRIFALFKRDQLFVS…	40.0767	40.5333	28.3067	27.98	44.35	36.05	29.3067	2.15078	0.777453	3.3182	13.3648	4.79451	2.11842	8.55152	35.8833	34.66	38.1033	43.18	44.6933	42.4667	41.9667	21.115	3.28323	1.09842	14.6367	4.82695	5.46637	10.1208
EMWEY_00002200	hypothetical protein, conserved CDS	ATGGGTGGCGTAGGAAGCACAATCCAGTTCGAGAAGGCTCCTCCGGAGCTCTTTTCCATCTCCGGTGTCCCGGGGACCTCAGAGAAGAGGGATGAAGGTCCATCTTTGCCCGCTTCTGCTTCATCTATGAAGCGAAGGCCACCCATGAGTTTGTGGCTAACACAAGATGGTGACAAAACACTGGATGCGGTCATCCAGGCGCTGCGGTTGTGGGGAAACAGCAGCCAGCAAGTGGAGGCCCCGGAGACACCTTGTCCCAGCAGCTCATTAGGCTGCTTGTTGGAGCACCACCAGTTGCTTGTCGCCTGGCGCATGTGCCGCATAGGTGCTCCAGGGAGGTGCGGCTGCTGCGAGTCGCTTTTGCCCCTTGGTGGATCCATAAAAGGGGCCCCCGGGACT…	MGGVGSTIQFEKAPPELFSISGVPGTSEKRDEGPSLPASASSMKRRPPMSLWLTQDGDKTLDAVIQALRLWGNSSQQVEAPETPCPSSSLGCLLEHHQLLVAWRMCRIGAPGRCGCCESLLPLGGSIKGAPGTRDASDKGFTRPCSSSSSSSSSSSSSTNLHNSSTSGDTSPRRGGKGAPDRSSWRRVIGAGAPQPDPSSCYLVIHAYTADQQQQPQQQRQAMRHVSERPPDRRRSMTPPKVQSPTGTPGPNAGSTQTAQSNASSSGSSSLRAAAALLSEDLAHLLTQAETRIAADTRRHSVWHAVHVCACCSHSPQQHQQQHVTRGDVGSRIGNQESNKVPSTGSGNNPGGHQQQQQQHLWAVYLWEGLEAPRYILDHARLRTLRLVEALESCEQRGV…	180.453	187.183	129.12	112.15	124.643	123.143	123.657	3.49291	12.7878	3.54106	22.1194	9.78361	1.79205	35.1658	235.127	134.69	125.73	96.0267	104.947	115.397	95.2767	88.2782	11.0403	0.925041	19.3058	8.1478	7.05642	18.1102
EMWEY_00002210	ATP-dependent helicase, putative CDS	ATGGCAAAGCCGGTCGCGCGCTGGAGGCGCTCCGGGACCCGGGACAATGTTGGCCTCTCTAGAGGTCCCGACACGAGCCCTCCTCCAGGATCTTCATCTCCTTCAGACCATCAGGCCCCGAACATGCCGCGGAGCTTCTCTTCCTTCCGTATGCAAGGGGTGGCGCCAGCCGCTAACGATTCAGGGGCCTTCCCTTCCCGGGAGGATGGTCTCCAGCGTGCTCACTGTGGTGCAGCCCCTTCGGGCTTTTCTTCGCAGTCGCCATCCTCAGTCGGGGTCCCAGGGGAAACACCCAGATATACTATGGGTGGTTCGGATGGAGCGCGAGGCAATTTTGCACCTCCAGTCAGCCCGGGGCCTGCAGGGAGTGACCCTCAGTCAGCTACTGCTCTTCTGTTC…	MAKPVARWRRSGTRDNVGLSRGPDTSPPPGSSSPSDHQAPNMPRSFSSFRMQGVAPAANDSGAFPSREDGLQRAHCGAAPSGFSSQSPSSVGVPGETPRYTMGGSDGARGNFAPPVSPGPAGSDPQSATALLFGNRGLEAFNKLTLDDEYILHFYGVRQTFMKPAVQEHCERAPGGDSNGGFQHTVVWNVRGREFRASGVGRSKKDAKKEAVKVLLVQLGPVTPHEYEQVTRVIFNTLRGKLNAKQRAIPVSRMKHSFEWNFLLDGETTVVESTGNGSFPVEAEIAAMQDMYIKVQEVCAFYRSQLKDKGLMRRAALNAEASRNRKQQPQEHRSQITRPSQLSKHTAGEINMLHNTVTSQNQIKATETITEVPEGHRCALEWKWKSVEGRMHSHVIVAV…	30.3033	18.23	10.22	8.17667	9.61	8.64333	11.49	1.11038	0.9134	1.14241	0.926301	0.570351	0.931898	8.46309	28.7367	13.5633	12.4333	10.94	11.07	10.8867	13.05	4.61775	1.2122	0.460688	1.83524	0.91526	1.22688	2.0092
EMWEY_00002220	DNA repair enzyme, putative CDS	ATGCTTGATTCTCTGTATGGTGACTTGCCTCCTCCCACTAAAGGGGATGGTGCAGACAAAGGCGTATCTACTCCGGCACCCAGTGGATCGTTGTTGGGTTCTCTGTACGATGATCCTGACGATGCTGCAGAGGCCTCCACAGCACCGGGCGCCCCAGCTTCCAGCTCCAGTGGTTCCGCTGCAGTTGCGGCAGCAGCAGCGGCTGCTGCTACTGCAACTACAGCAGATGCATCTAGCTCCAGTGGCTCAATGTGGGCCAGTCAACGGCTGAAGCTTTTAACGCCGGCCGTCGTACGTCGGCAGACACTAGCAAAGGCTGCGCCGAAATCGTCTCCGTCACTAAATGTGCAAGCTGCTGCTGCAGACGCTGCTCTTGTTTTAGAACGACTCAAGAAGCTT…	MLDSLYGDLPPPTKGDGADKGVSTPAPSGSLLGSLYDDPDDAAEASTAPGAPASSSSGSAAVAAAAAAAATATTADASSSSGSMWASQRLKLLTPAVVRRQTLAKAAPKSSPSLNVQAAAADAALVLERLKKLHAGVLAEEQKPDGGAAARSSGTAGGAVGKGGGDGAGTAESSKCQTEPAVNVVSVTVGSSTPLDPTAWVPVGLWPQEYDPAKPNDYAAIHKEKMRQQQREELERLRQQELEKQKQDEEASRNGTGGDGGDITTSPEPQAPLLPSYIDPNKKTFAARMMEKMGWKQGEGLGANKQGITAPLVARKTAMRSGIIVQGHDVTSLGQVPRAVTFNMAPTRILLLLNMVGRGQVDADLKEETEEEAAKLGNLLQVRIFEAAGVPDDCAVRIF…	168.457	124.153	71.8167	58.6733	84.03	88.3233	83.3633	6.35338	9.76975	4.17871	17.3028	6.05716	9.96943	37.8879	150.823	81.5433	62.6267	71.56	111.76	93.7567	95.86	5.55455	0.353459	1.82528	15.398	5.14046	4.31	2.9641
EMWEY_00002230	hypothetical protein, conserved CDS	ATGGAGGCAGAGGGGTATATGGTGTACGGTGGATCCGGTGTGACCAAGCAGAGAGGAGAGGAAGTTTTCATCGGTTCAGCATTATCTACTGCTCAGGTGGGTGTTAAGAAGTGTCGCTCGTGCAATCGCAATGCTTCAAGGCGCGCACGTTCGCTTGTCACCATTCTCATTGGTGGGCATTTCAAGCGTTTTCCTGAAGGCGCTGACGACCTCTTCTTGTTTTTATCCAATCGACCCAACTTTCATTTGGCATATTTGACCCCGAGTTTACATGTTACTGGAGAGATGAGGACTACCTCCAGGCGGGAGCTCATTGGCGGACTTGGTATGGTTGTCTTACTGGACAGGCTTCTTTGCTCAGCTTCGCTAGAGAGCGAAGAAACGGCAGCTTTAGAGGAC…	MEAEGYMVYGGSGVTKQRGEEVFIGSALSTAQVGVKKCRSCNRNASRRARSLVTILIGGHFKRFPEGADDLFLFLSNRPNFHLAYLTPSLHVTGEMRTTSRRELIGGLGMVVLLDRLLCSASLESEETAALEDIGKTLSPLILRGDSVDANAAKDAPVSLEDALDGWEVSPQLLEELITPTEEKVNLLIDSSIVSWTDSHAENVPEEVRKEMVGDLERARQLGLRQVRLFNYMVKLKGLIDASEDGDGVYLKDLMKWCRHMFLNMHAAESELFAKQEEVRKQFFQPGETTPFSLESRSIYLLLRHRADAIVRRFEGYMAEPKEGTGNEERSADAHTQAE	687.013	474.06	307.787	375.593	445.213	492.82	530.34	20.7625	11.9243	3.11507	48.795	19.4627	29.5615	66.834	596.877	340.683	265.567	365.023	420.237	487.12	357.84	37.1341	24.6812	4.01245	37.7994	13.8159	38.0256	27.5291
EMWEY_00002240	hypothetical protein, conserved CDS	ATGCGCAATCCCCTGCACCATAAGACGTTTTGTATGGCTTCGCCTGTATCGGAGGCCCACTGGTCCACAGTGACCAGTGGGCAGAGGCTACGCAAAAAAGGAAATGGAGTCGCTTGTGGATCGGTTTCCCTTGGGGCTATCTGTCTGCTGTGCGAATTTTCTCCCTACGGTCTCAATGTCCTCATGGGTGTCTGCCCTCTGCTGGGGGAGTATTTCTTCAGAGGCGTCCTCTACATCTTGGTGGGATTTTTGCCCTTGGGCATCGACACTTTGGGCCTGTGGGGAGGCATCTTGATGATCATATCGGGAACCCTCAACATCCTCATCCATGCCTTGTTGCCAGTCCACCCGTACAACTTCTACAGCCGCCCCACTTCAGACCCGGAGGACGAAGAGGAT…	MRNPLHHKTFCMASPVSEAHWSTVTSGQRLRKKGNGVACGSVSLGAICLLCEFSPYGLNVLMGVCPLLGEYFFRGVLYILVGFLPLGIDTLGLWGGILMIISGTLNILIHALLPVHPYNFYSRPTSDPEDEEDGAFTDEPDAEGGGALR	564.683	423.027	249.81	177.127	257.943	307.86	322.903	35.529	7.52373	14.1893	24.3764	21.1939	9.8443	78.5102	621.447	333.933	290.3	242.163	291.267	389.33	457.38	128.707	21.0722	22.4393	48.7042	11.6115	19.9752	57.5894
EMWEY_00002250	hypothetical protein, conserved CDS	ATGGCTCCCTTTCGCGGCGGCCCGAGCCTCTTTGAATTCTCAGAGGCCGCCGCAGAGACTTCACCATCCAACCCGTTTGAGGCCCATGTAAAAGCTGCAACACCAACTACAACAACGGTAGCAACAGCAGACACAGGCGCTGCTGCTGCACCAGAAGCAAAAGCAGCATTCTCCGGAGCTGCAGCACGGAAAGAAAAGGAGATTAGCAGCAATAACTCGCATGCCTATTTGCCTCCACAGATTGACAGGGGAGGGCTCTTTCTAGGCCTGTACAAGAACAGGCCGAGAGCATGTCTGCGGAGTGTTGGGCATGAGCAAGCACAGCAGCAGCAACAGCAGCAGCAACCGCAGCAGCAGCAACAGCAGCAGCAGCAGGAGGTGGGGACGGATTCAGCATTT…	MAPFRGGPSLFEFSEAAAETSPSNPFEAHVKAATPTTTTVATADTGAAAAPEAKAAFSGAAARKEKEISSNNSHAYLPPQIDRGGLFLGLYKNRPRACLRSVGHEQAQQQQQQQQPQQQQQQQQQEVGTDSAFASGGSAGIPVSNRENGIAAGTVEVLQAQWRLLRRAAQQQRQVLPYSVAANIPLLLHETVAALQQTVKFAVSEEIRQANAAATATAWAAEAPCPDESLLRLCLNVLAFGSACLDRQIKEFDTAAHAAGSGEELVMENLSLQHLLPHSRPQRSGDRRQLSSRSRNSQVPLLHMPPELLLQTAMVVVRWFQRQQERLAAGGSRLEALQPTEAAAAMRSLLLLLCYYAPLKHLQPAASAAAIPVYIHILQQQHALQWSVALRTYRALLLP…	6.06	1.74667	0.52	0.523333	0.693333	1.07	2.73667	0.356791	0.344867	0.0360555	0.0404145	0.0680686	0.252389	1.44431	11.4267	1.00667	0.623333	0.483333	0.75	1.58333	2.54	4.9235	0.127017	0.130512	0.181475	0.238956	0.481283	0.574543
EMWEY_00002260	hypothetical protein, conserved CDS	ATGATAACGGAGGTGCTCTCGAGGCCTTCGGGGGCCCGGGCCCCCCCCAGAAACTCTCAGAAGATTCCTCCAGAGAATGTTGGTGAGGCGGCAAGCAGCAACAGCAGCAGCAGCACTCTGAACATCAGCAGCAACAACAAGCCCAGAATCAAGGATCATGGGAGGAAGAGAGGTACCCACAGCTGCTGTCCTTCCGCACGAAACCTGTGGCTGCTAAAGCCGCTGCTGCATCGTGCTCAAGAGGTTTTTACTGCAGTTGAGTCAGAGCTGCAGCAAACTCTGCACGAGCAGCACCACCATATCGCTGCTACTGCTGTGCGGGACCTTCAAGCCTTTGCCGACCTCTTGTCATCGCTCGTTTGTAGCCAGGAGGGCCCGCAAGAATTGCTTCAAGGAGGA…	MITEVLSRPSGARAPPRNSQKIPPENVGEAASSNSSSSTLNISSNNKPRIKDHGRKRGTHSCCPSARNLWLLKPLLHRAQEVFTAVESELQQTLHEQHHHIAATAVRDLQAFADLLSSLVCSQEGPQELLQGGSSEGPLQPRSAATAPASGVDASFLAKLAATTETATTAAPPATACGSWVSPTVVCPGAQLRRPDGSPIQQHEQQHLQLHEHDQKQQEPKQQPHVDHLGNARVEKRRRAPSKQTQETADQPTAGVALAVLTPATAEPQQSRRRRDSPRDDGTVPAAAAAGAAAVEPPATAAAPAAGRMQRPTGATPHSTPPPSQAAAAPPPPPPPPPFAAVPPPPPPPPVACWAATGPPATTATAAVDSRQMNTVSVAVPGLSSEALAALSSLSERER…	16.72	10.7167	4.82	6.26	6.2	11.6633	15.2767	1.3788	0.982157	0.12	0.759408	0.697782	0.692917	1.52972	22.7867	6.03333	3.55667	3.7	6.99333	14.8033	20.9533	12.1446	0.827124	0.345881	0.295127	0.370045	4.8144	2.33204
EMWEY_00002270	hypothetical protein, conserved CDS	ATGCATGCTGATGCGGAGGGCCCTTTGGACCGACACTCGGTGCCGGCCACATCGACAGCCTTTCCGTCTCTTCCCTTCTTGACAGACGCATATATCCAGGGGCCACAGTCTTCTGCAGCAGCGCAGCAGCACTTTTTGCTGCTGCAGCCGAGCAGCACCCCAGAGCCCGTCTGCGGTCCTGGGGTGGAGCGGCTTAGCGCCGCAGGTGTTGAAGGCTGGGTGCCAGACACGACAGCACCGTCTGCGATGCATCTTCTGGGAGCTTCTCGCGACGGAGAGGCGGGGGATTTTATCTCTGGAGTTCAAGACCCGACATCGTTTGCAGCTTCATACTTCGGCTCGTACCTCTGCTCGCCCTCTACAGATAACGCGCAAACCCCTACAGCAGCAAACGCTCAT…	MHADAEGPLDRHSVPATSTAFPSLPFLTDAYIQGPQSSAAAQQHFLLLQPSSTPEPVCGPGVERLSAAGVEGWVPDTTAPSAMHLLGASRDGEAGDFISGVQDPTSFAASYFGSYLCSPSTDNAQTPTAANAHSSLSPIQLVTSPETGGGSSTVGGAPLGGHPLCSGMPFPFSQPSPVTGGLAQEGPPSDANQTYTVPQQEATHDTQGFASDYDRLTRELGKDCATLRDLVTDNLSSSDELNSTLDKAIRSADQVASVQRKLLLSVNQQRHLIADSKIIHSKLLMLHRIFQKVDPQYSQWLEEHDILKDHIQRVEQQHRDFVGSEDLGVDKADVPLAASSRTVSCRRNNSSSNSSNNSKRRKSTRQYKRQQLAQPPGSSVGIPLTAVKTERTPSCS	99.4767	72.7267	37.81	27.1	30.8	34.99	41.02	6.82598	7.44335	1.87912	5.55697	3.57795	1.79669	19.4279	106.403	35.93	19.4667	14.0667	18.6533	23.0467	21.8633	43.9127	2.95325	0.782326	2.14337	1.30692	3.04541	1.8815
EMWEY_00002280	Pdz domain protein, related, related CDS	ATGCAGTTCCGACAGCAGCATCAGCAGCCGGAGGTGCTACAGGCACTGGATGAAGGAGCAGTGGATGTTCGGGTCTTCTTTGAAAACCGTTCTGGAGCGTCCGTGCCCTTCAAGAGTAGCAACAACAACAGCAGGAGAAGAGAAGAACGCGGGCGAGTGTTGGTGTGGTCTCTGCTTGGAGTTTCTGCTGCAGCAGACCTGGTTACTCCTGCTGCTGCACGTCTGCCTGACGGTGCTGCAGCAATCCGTTCAGCAGCAGCAGCTCTGGAGCAGCAGCATCAGCAGCAACCGTTGCAACAGCAGCTGCTGCTGCTGCAACGGTGTCGCGCTGCGTTGCCGATGCGGCAGGGGGCCCTGTGGTCTTTCCTCCTTTGCGCTGAAGTCGCTGCGAAGCTGCGA…	MQFRQQHQQPEVLQALDEGAVDVRVFFENRSGASVPFKSSNNNSRRREERGRVLVWSLLGVSAAADLVTPAAARLPDGAAAIRSAAAALEQQHQQQPLQQQLLLLQRCRAALPMRQGALWSFLLCAEVAAKLRNKVGEDVLPLAVQGVQAAPQLPLSWCTLGHSLRLRGRLWESRSCYRIAAHLAASSSQTMKSTAAAPSPPSAAKTPWALLGTGPRAALASAAAAAAAVPAKLLAALDETLLRARTDPKELRKALPTLMKAEVEAPWGFAVDANPPEVGGIFVAYVVENSKAEKAGLMPGDQIVVANNSILLGKPFESCLASLRARQRPTAIQLQQVLLPLQLEVYRGSFPVLYGAPALASLQRLGALKELLSGDNSTEQQYRQQQNSPLVYTAAGSL…	29.4967	21.4367	16.4967	10.4867	17.89	19.48	23.3167	1.9949	2.03181	2.55823	3.84798	2.13783	2.69089	4.06397	37.6033	26.0033	26.4933	21.46	28.6667	31.4833	36.3633	10.8978	1.08565	1.80029	9.91503	4.67921	2.12185	3.89626
EMWEY_00002290	hypothetical protein, conserved CDS	ATGAAACACAATCAGATGACCGACAGGCCGAGAGATACGGACGCAGTGACCCGAGCCACAGCGTCACTGAGTAGCAGCAACCTCATAAGGAGAGCAAAGGGCAGCAGCAACAGCAGCAGTGGTGGCGGCAGCAGCAGTGGCAGGGCTGCCGCAGCGGTAGCAGCAGCAGCGGATGGCCTCGTGACTTCTTCCGGCCCCCGCGATGGCAGCGGTGTATCAGAGCCCCCTCCCGCCATGCCTCCAGACCGCTGGGGACCCAGGGGGCCCTTAGAAGGCCCTCCATACGATTACTATGGGGGCCCCCGCGGGGGACCGCTGGCGCCCCCCATGTACTCCTTACGCCGGTGTAGTGATAGCCCAGGACCACCGATGCTGCGTATCGCCTATTATGGAAGAGGG…	MKHNQMTDRPRDTDAVTRATASLSSSNLIRRAKGSSNSSSGGGSSSGRAAAAVAAAADGLVTSSGPRDGSGVSEPPPAMPPDRWGPRGPLEGPPYDYYGGPRGGPLAPPMYSLRRCSDSPGPPMLRIAYYGRGEERDGGLGGLSDPRGPPRLLQRRVPPDQLQQLHAHEQQQQQYYTEMRRRPPSSAWRARRRSLSSRGSSNSSKSCGVDRQGPPGAPRDRRGSLGDRERKMSRSRSVSTISVNEASDSSCNEGGSSSYEQQQQQHHRPQRSWQERPTGPAAAAASSSSRPLEGHFRRSFSRASGVSAVSSRRSRSRSRSRSRSRSRRRWQQRGMVMLMHPSGSHNSSRWHSEQQQLLLQRQRQHAWQKQQQQFMLMQRRATRRSRSCSSSCRSASCSS…	143.28	138.293	91.66	89.95	84.82	71.9867	78.5667	2.25805	14.6549	1.85032	19.5903	8.3982	2.79593	35.3456	198.777	101.1	107.537	90.64	93.5	89.62	81.4833	101.421	5.98424	1.20334	16.2458	7.93526	8.9902	10.5822
EMWEY_00002300	hypothetical protein, conserved CDS	ATGGATAGCGCCAGCGCGGGTGTTGCTGCTACCGCAGGACCCAAAACCGGGGTTTGCGAGGTGCAGGTGGATGCTGCGGGTGTTCCGAGTTCGTTGAAGCGGTCCTTGGGTTTTTCTTTGGGCCGTGTCATCCCCTCCTACCCTATTCGCGTGCTGATGCACATATTGAGTCTGTTGGCTGTGTGTTTAATAGCAGCGAATTCCCTAACCGGTACGGCGACTGTTCGGGGTTCCTTTTGTAATAACACCGACATCGCGTTGCCGAAGAAGAAGGGATCGATTAACTTGGGGCAGCTGATGGTTCTTTCCTTCGTTGTGCCTTCCATTATTATCATCTTGGTGGAATTGCTCATAGCGCTGGTGCGGGCAACGGAGGACAAGGAAGCACAACAAAGCAGC…	MDSASAGVAATAGPKTGVCEVQVDAAGVPSSLKRSLGFSLGRVIPSYPIRVLMHILSLLAVCLIAANSLTGTATVRGSFCNNTDIALPKKKGSINLGQLMVLSFVVPSIIIILVELLIALVRATEDKEAQQSSNVRMFCWEVPQWIVDLYTYLGGFGFTMATAWLFADSLKCFVGSLRPHFFDACKPDWSQVKCKGSNGEYVYVEDFHCMNDAHRVEDARRSFPSGHSTYTMCGMLFGVLYLQARFRWHEQQTAPKRRLRTRQGVFGAFMEKTFWFSQALVPILQALMLLLALYVPATRVLEHFHHVRDVCTGMLLGGMVAIFGAFFIIDLRP	946.33	987.967	733.82	676.657	730.967	809.99	772.533	18.1915	30.5339	10.4247	40.6979	56.7065	41.6793	76.0462	1449.54	796.02	798.923	766.907	790.137	913.81	959.053	954.817	87.2444	31.6383	107.222	12.9846	58.7127	104.603
EMWEY_00002310	hypothetical protein, conserved CDS	ATGGAGGTTTGTGAGTCTGTGTGTACGAGGGCCTCTGGAGATGTGGAGAGCGGGAATTCAAGGGGCCCTCCCGCCTCTCCAGGAGGAGGGCCCCCGTCTACAGCCGCAGGTGCTGCAGGAGCTCAATCTCGAGTGTACCCAGCGTACTTCTCTCGTCTGTGGGTGCACATGGTGAGCGGTGCTGCGATCTTGATTTGGGGCCTCGTCATGCTGATTCGCCTACCGGTTGAGAGGGGGGCCTTCTGCGGCGAGGATGACATAGCGCTTCCCTACATGCCCGCGTCAATTTCTGCTGCCGGTGCCTTTTGGATTAGCACGATGCTGCCCGCTTTCATCATTGTGGTAGTGGAGGTGCTTTTGTGGGCTGTGCGTGCGACTCAAGAAAAGGATAAGAGCGAA…	MEVCESVCTRASGDVESGNSRGPPASPGGGPPSTAAGAAGAQSRVYPAYFSRLWVHMVSGAAILIWGLVMLIRLPVERGAFCGEDDIALPYMPASISAAGAFWISTMLPAFIIVVVEVLLWAVRATQEKDKSEREQQAVVVVLDRRIPETCVHLYTYCGSLAMSVASVFLLTNSLKAAVGSLRPHFLDVCRPDWSRVSCRDSSGLYDVYIPDFFCTGDPHRVEEARRSFPSGHSSCTACGMVFAILYLQCRLLWQQQTTAPKKQMRPRQSRCAAAVEQLYWITQAAVPFIQFGLLLLAVYVPATRVVEHFHRVRDVLAGVALGTVGALFGFFFVANQARTDYRVQS	76.84	94.2	106.69	155.63	224.733	304.157	262.65	4.47983	7.56294	5.00623	25.9539	13.5252	9.57447	65.8441	92.8567	63.58	70.6667	109.99	181.463	204.69	220.877	44.8288	4.6809	0.755667	11.0734	4.8281	3.80509	5.8444
EMWEY_00002320	adenylate kinase, putative CDS	ATGGAAACAGAAGAAGTAGCAGCAACTGCTGGAAAGTCTCAACACGATGGCCCGCAGCAGCAGAAACAGCAGCTACCTCAGGAGCAGCAGGAGTACCAGGAGCAGCAGGCTGCGTTCCTGCGACACCGCGCAGCGGCACGGCAGGAACGGTTGCTAGCGCGGCAAGCACAGCGCATGCGCATTGTGCAGGGGATGGAGACTGCTGCTTCTGCCTCTAGCATCAGGAACTGCACAGACCCAAGGAACAACCAGGAGGGCTGTCAAGATGTTGGGCCGAGTGACCCCGCAAGGCTCCCCTCGCCTGGAGCGGACTTGCAGGCTTCATCCAGCAGCAGCAACAACAAGAGCAACGCTAGCAGATTGAAGCAGCGTGTTGATTTGTTTGCGGTTTGCCTTGGT…	METEEVAATAGKSQHDGPQQQKQQLPQEQQEYQEQQAAFLRHRAAARQERLLARQAQRMRIVQGMETAASASSIRNCTDPRNNQEGCQDVGPSDPARLPSPGADLQASSSSSNNKSNASRLKQRVDLFAVCLGIGAGVNTMLREEVSPHRLFEALGFPYGPASWNVLCWICGMLLYLPLPLVLVVSLTEQLSRNCNSSINGSIKGFLCAAANRISPAPQAGSSDGPRPRKLQLIFAAAARTAVAAQPHFTRLSLFLVAFCCTTTLTAAAAAGAVAAAAHVVGTENAMAACALWPPIVDGSSWRQTALDVWVTGMLCKYYIFTLMYLFSRTYPPPVSSREGDGVALAAGNTQSRLFSISLIPFRLLVSKMASTGISLDKIPTTDLLEELKRRYSCLSKPE…	46.2033	34.6033	25.6867	31.48	44.2967	58.3133	52.74	1.19249	2.56703	2.07895	5.84832	3.22323	2.7558	4.87394	79.1067	28.26	21.8067	25.1933	51.8667	59.0167	78.6833	49.1945	1.38098	1.52027	3.32723	1.65143	11.6705	6.86536
EMWEY_00002330	hypothetical protein, conserved CDS	ATGGGGGCGGCTTTGAGTCCTGGGAAGCACCCCTTGATAGATTCTTCCCTGGTTTTTCCGGCTCCTCCGTCGTCTTACAGCTGCAGCAGTGACGGTCTGCTGCTGCTGCGCTCTCGCTTTGCTGCTGCTGCTGCTGGAACTCCTGCTGCTGTGCCGGCCTTCCTTGTTGTCCCTTCTCCACAGTCTCACCTCAAGCATGCTGCTGCGCTGCGAACAGCAAGACTTGCTGCAGCAGCTGCTTCTGCGGCAGCAGCAGCGGCAGCTGCTGCTAGTGGCCTTCCGCCGCTGCAGCAACATCGCCGCCGGAGTAACGTTGAAGGAGCATGCACAGAAGCAGCTGTTGCAGCACAAAGAGCAGCCGCGAGTGATGAGGAGAACGAGAGAACGCAGCAGCTGTTG…	MGAALSPGKHPLIDSSLVFPAPPSSYSCSSDGLLLLRSRFAAAAAGTPAAVPAFLVVPSPQSHLKHAAALRTARLAAAAASAAAAAAAAASGLPPLQQHRRRSNVEGACTEAAVAAQRAAASDEENERTQQLLKQLDQKRKELQQHMLLLQQLHRQQKQQRVLRRRQPRKAVLPHEMGSAAAAAARCVEGCAAETAAVAAGADAPDAFEAAADSTSSDTAAAPDDSPSGEAAAAGDAAMPGAAPATAAGSYWDTEATGGLSRSDYCIIYFHGNACDANMVRGWLQVVADELGLPILVFEYPGYGLLSGLPSSSVGVDRCAKVALEFLVEQLHFPPEKIILCGRSIGTGPAAYLASRLAKCNLQLGGLVLISPFASLAALAADMAELPESLARLVVTHHW…	442.13	452.367	314.057	424.477	322.683	370.27	434.187	8.41278	47.3724	8.22464	70.3274	11.4226	5.48096	50.8553	732.627	318.02	271.373	263.837	273.067	370.81	326.507	572.929	55.4147	3.5266	15.0281	12.0373	14.6233	56.059
EMWEY_00002340	hypothetical protein, conserved CDS	ATGCTTGCCAGTGGGACTCGATGTCCCTGCTGCTGCATGATCAGGGGAGCAATTGCGTTGCACCAGCGGCTTCTTCAGCACCAGCTGCCGCACCACCAGCTGGTGCAGCGGCGGTATTCTTGCAGCCAAAGCAGCGCACACTCTGTAGCAAAGAGGCCGACGCAGCAGCAAATGCAGCAGCTGCAAAAGCATCAACAACAGCAGAAACTACCGCAGCATCACCGTGGGCTGGATCAGCCTTCTAGGGCTGATGCTGTTCCTACTATTCTTGGCCGGTTTGTCGCTGCCTGCCGAAGTTTTGAACGGCAGCAGCAGCAGCAGCAGCAGCAAGGGATAGATGCAGGGTCTACGACATCTCTTCTTGCCGCAAGAGCAGCCATTGCGTCAGCCCCTGTTGTG…	MLASGTRCPCCCMIRGAIALHQRLLQHQLPHHQLVQRRYSCSQSSAHSVAKRPTQQQMQQLQKHQQQQKLPQHHRGLDQPSRADAVPTILGRFVAACRSFERQQQQQQQQGIDAGSTTSLLAARAAIASAPVVCIQALLQALQQHSLHLSLLLPLADAFYVAAEKTIQQKQQHQHRLLLLGQQQQHQQRQAAEDILQLALLLQPRSFVLGGKQQKQQIEELLLLQAPQTRQQQQRALMAAMKLLSTLLLHEQPVLVRESLLARALVQASDQGLQQLLQQAAAKYLRHSMCDSSSSSSVGSNNSRVALAAALLRSFIIAAPPKDVKDAIANFLIPVAAATSATAAKSPPGSNFFLQKQQQLAAWCDVAAALCLEQQQLPLVRRLLPGVQAAICCSLLQLQ…	45.08	44.7567	31.4967	52.4533	35.72	44.2867	61.96	0.381969	4.65309	0.575007	15.8303	3.59271	3.17321	1.12468	82.3733	30.96	28.1833	34.3567	32.59	50.59	61.1067	67.7739	5.59225	0.312143	5.90053	2.1552	4.79313	12.6426
EMWEY_00002350	protamine P1 protein, putative CDS	ATGGCAGCCCTCGTTGGGAGCCTCCGCCGTATATTGGGCGGCGAAGAGGCAGTACCAGCAGCAGCAGATACAGCAGCAGCAGATACAGCAGCAGCAGATACAGCAGCAGCAGATACAGCAGCAGCAAGCTTAGCAGCAGCAGCACCTGCAGCGGCTGGTCTGCTTGCTTCCCTCGATGGGAGCAGCAGAGCTGCTGGATCTCGGCCGTTGCAGCAGCAGCAGCAACCGCAGCAGGGGCAGCAACTGCAGCAGCTGGAACAGGAAAAGCTGGAGCTGCTGCAGCAACGGCGGCTGCGGCAGCGGCTGCAGCAGCAGCTGCGACGGCAGCGGCGGCGGCAGGAGCTAATGGAGCGACGGCAGCAGGAGCAGCAGCAGCAACGACAGCAGCAGCACCAACAG…	MAALVGSLRRILGGEEAVPAAADTAAADTAAADTAAADTAAASLAAAAPAAAGLLASLDGSSRAAGSRPLQQQQQPQQGQQLQQLEQEKLELLQQRRLRQRLQQQLRRQRRRQELMERRQQEQQQQRQQQHQQQQQEQQLQHAQQRQGLLRLQQERLQQQTPQQVEHEQLEEQLLQQQVLRAQQQAQRQQLLRRPEQQLQQATERNQLRQQQEQQLLQRQLQLELDQREQQQQLLLRHHQLLLHLQQQLEQEQQHVVTGVQQQQSQRDLEQLQQLQQLQQLLQQQQQQQQQQEQQQALQQERSIRSRERLLLELGLHLKYTMNERTDVAQQLQQQQQLQQQQQHQHHSLLQQLEQLEHDRVRQDQAQRKQQELLQQQRILQQRGLLEQHQQPTELQQQQ…	291.077	246.363	206.183	137.68	237.4	178.97	249.4	0.681934	9.98239	8.5189	82.5364	14.4933	24.9966	57.9221	233.983	169.69	182.317	128.07	195.31	173.593	170.74	86.0872	19.0808	12.7585	53.4289	13.8176	10.7481	28.1571
EMWEY_00002360	acetyl-CoA carboxylase, putative CDS	ATGCAGCCCACACCCGAGACACCTTCTCCCCCCCTTACAGGCCCACAACGGGCACAGGCAGAGGAGGTAGCTAGACAAAGAGGCCCCTGGATGGATACAGAGGACCCCTTATCCGCTTATGTATCAATGCATGGAGGTAGCCGCCCCATTCGCCGTATATTGATCGCAAACAACGGGATGGCTGCCACCAAGGCCATTGCCTCTATGCGCCAGTGGACCTTCGAGACCTTCGGGGACCCAAATGTCAGTTCTGCTGCTGTTGCTGCAGTTGCTGCTGCTGTTGCTGTGGGGGCGCGTGCGCTCGTTTCTGCTGCACGTGTTGCAGCGAGTGCTGCTGGGGCCGCTGCTGCTGTTGTCAAGCAGCCGCTGTTTTGCATGGGTGTCTTTGTGGCGTCGTGT…	MQPTPETPSPPLTGPQRAQAEEVARQRGPWMDTEDPLSAYVSMHGGSRPIRRILIANNGMAATKAIASMRQWTFETFGDPNVSSAAVAAVAAAVAVGARALVSAARVAASAAGAAAAVVKQPLFCMGVFVASCAGVLLLPLLLPLLLLLLLQLLTFVAMASPDDLEANSEFLKKADEIVPVPGGPSRENYGNVSLICDIAVKQKVDAVWPGWGHASENPSLPARLSELGIIFLGPQSKVMAALGDKIAANILAQTAQVPAIPWSGTGLTAKLDREGNIPQEVFKAATISTLEQCRAAADRVGYPLLLKASGGGGGKGIRLCYRAEDLETALAQVQAEVQGSPVFLMRLCEKARHIEVQIAGDTHGNAVALSGRDCSTQRRFQKIFEEAPPTVVPPDTFK…	17.5233	5.77	2.88	2.85	3.64	4.1	8.17333	1.26477	0.147309	0.20664	0.745453	0.314325	0.113578	3.79118	21.5267	4.04667	3.09667	4.05	7.21	7.46	9.56667	5.74888	0.582437	0.0802081	0.967626	0.888313	2.40377	2.07018
EMWEY_00002370	Large low complexity protein, possible apicomplexan-specific, related CDS	ATGGCGCATCCACAGCACAAGCGCTATGAGGTGTTGCTGGGGATGCCGGATGTTGGAGATCTTGTCGTAACATCTGAAAAGTTCGGTGATGACACCATCATTGCCGTCCTACCGAAAGATGCCAAGATGACAAAAGAGCTGCTCCCCGCAACACAACAGCCGCCAGCGCAAAGCACACCGGCAGACGTGGGGCTGCAGATGGCGGAGACATCCTTTGCAAGCTTTGACTTGGCTGTGAAGCTGAAGGAGATTGGGGTGTCTTTGATTTGCGACTCCTTGGCTGAGGAGCTGTGTTACGCGAGCTTGTCGCAGGTGGCTGTGGGGCTGCAGCAGCGAGGAGACAGAGAAAAAGTTGTGTTGCGAATAGAGAGGATACAAGTAGACAACCAGATGGAGAAT…	MAHPQHKRYEVLLGMPDVGDLVVTSEKFGDDTIIAVLPKDAKMTKELLPATQQPPAQSTPADVGLQMAETSFASFDLAVKLKEIGVSLICDSLAEELCYASLSQVAVGLQQRGDREKVVLRIERIQVDNQMENGNKPVVIANRGGRSVPSHEPTSWGASPQAMPRGSNPFLTVFVVRLNSGSRDIVLKRALVDIDDLEIDIDADMLNGLNDFVWSCLMAFGLAEAASRRAVSLEELGAWVQEPLALRYSPPPLPTILSLESLVISRFRVYCWCSFVLDKMHMISDLLKLGLRILMASGRLELTGARLTFSQEEFRYLRGTVASFTSCLQERYTYHLLSSLFASLGQSSLLNLPRMPYEFGRNTIGLAANAVDSVSTGLGSLLSTFTFDSEYINRRRRER…	32.6933	6.09667	2.26333	3.57333	3.15	10.8867	15.6667	1.01791	0.661614	0.628039	0.785196	0.0793725	1.77512	5.45669	22.2433	2.23667	2.31	4.06333	9.88667	18.45	26.8633	8.86347	0.414769	0.17088	0.146401	1.71902	8.79176	6.34304
EMWEY_00002380	Chromosome III, complete sequence, related CDS	ATGGTTGTCGGTGCTCTCTGCCGTGTGGTGTCGCTGGTCCCGGAGTTTCTACTGACAAACTGTCTCCAGCAACCGGTCTACCTGCGACAAGATCGGACGCAGGGACCTCTTGTCGAGGTGAAGCCAGGGGAAACACACCCAGTGTATTGGCCTCAGCAGGAGCTGCCGCAGCATCTACAGTTCGTTGTTGGGCGCTGCAGCCCTAGCGGCTGGTCAGGGCCTGTGGTGGCCAGCGAGGAAACCGCAGGCAGGACGTGGGTGGCTGTCCCATCGAGCAGCCCCAAGCCTACGCAGCCAGATGTGTATGCCGTCGATGTTGCCCCTGAAGGGGGAGCCAAGAGCATCGCCATACGGGCATCAGATACCGGGGGGGCATTCGTAGTCCGCAATTGCTGTCCA…	MVVGALCRVVSLVPEFLLTNCLQQPVYLRQDRTQGPLVEVKPGETHPVYWPQQELPQHLQFVVGRCSPSGWSGPVVASEETAGRTWVAVPSSSPKPTQPDVYAVDVAPEGGAKSIAIRASDTGGAFVVRNCCPTVQRVMVHTFHSEMNSSSSSRQTGRPPEADCHFFAHEGQSVVYGWPFPFLYKSRPVSNNISTGSNSNSASSRHHQPTKDRSSTSGHPNSSNTGTSSNATCNNASSTNTKRMNRTDRSNN	13.88	2.93	0.763333	2.11667	2.14333	6.79333	7.72333	3.15995	1.04747	0.420634	0.0665833	0.819288	0.681567	4.00815	9.74333	1.08	0.853333	3.32	4.1	8.92667	11.58	3.64187	0.432666	0.43062	1.37884	1.55657	3.22903	2.84649
EMWEY_00002390	hypothetical protein CDS	ATGCTGGAGTCTGTGGTTGAACGCCTGCTCAGCCGCTACCTGGCGCCCTACGTGTTGGGCATTAGCAAGGAGAAGTTATCGGTGGCAGTCTGGAGCGGCAATGTAGCTCTATCAGAGCTGCATGTGAAGCCTGAGATTTCAGACTTGCTGGGTATCCCATTCAAGGTAGTGTGGGGCCGCATAGGAAGGATAACTCTTAACATCCCCTGGGCCAGCCTGGGATCTTCTCCAGTCAGTATCGATATTCAAGATGTGTATTTACTGCTTGAGCCAAAGCCCATACCGCAGCTGGCGGATGCGGAGTTGCAGCAGCAGCTCCGCAGCGTCAAGATGCAACAGGTGGAGGCTTGCGAGGTACAGCTACGGGAGGTTCGGCAGCAGCTGCAGCAGCAGATGCAG…	MLESVVERLLSRYLAPYVLGISKEKLSVAVWSGNVALSELHVKPEISDLLGIPFKVVWGRIGRITLNIPWASLGSSPVSIDIQDVYLLLEPKPIPQLADAELQQQLRSVKMQQVEACEVQLREVRQQLQQQMQQQTGKDAEGGFFFRLANKILSTLQVSVKGIHVALMDRQRGFRAGVVLESLSLQSTDMWATGEGQQQQQQQQQQDFYKTCELKGLAAYCELHSCGGSTPAAAAAAAADTPELLLEEEPEVDAELELGNSPDFSEGPQVRASPTASSRESEDALPEKELVVNPELHDEDLQAPQQDTSEHQEQQGREEDRETKVGPKKLSVESPIASAPLSRESSRKWKREGSSTAPPPRKIGTHAEASRAGRAGGLPQRVRRGRNRYILKPLHLRLN…	9.34667	1.69	0.946667	3.03667	4.98	10.4833	14.26	0.447698	0.19975	0.115036	0.800333	0.443058	0.0665833	2.07261	7.05333	0.653333	1.06667	2.30333	4.76	8.73	9.57333	3.23557	0.0832666	0.136504	0.295691	0.757166	1.5104	4.15705
EMWEY_00002400	60S ribosomal protein L12, putative CDS	ATGGCCAAGAAATTCGACCCTAACGAGATCAAATACATCTACCTCCGCCAGACTGGCGGTGAGGTTGGCGCATCTTCTGTTCTGGCCCCTAAGCTCGGCCCTCTGGGTATGTCCCCTAAGAAGGTGGGCGATGACATTGCAAAGGCGACGATGGCGTGGAAGGGCCTGAAGGTGACGGTTTGTTTGAAGGTGCAGAACCGTCAGGCCACAGTGGAAGTGATGCCCTCTGCCTCATCTTTGATTATTAAGGAGCTCAAGGAGCCCGTCAGAGACAGAAAGAAGGTGAAGAACATCAAGCACAACGGGAACCTGACGTTGCAGCAAGTTTACCAAATCTCCCGCACCATGCGGACAAAGTCCATGGCGCACGAGTTCTCCGGTACTGTCAAGGAGATTCTG…	MAKKFDPNEIKYIYLRQTGGEVGASSVLAPKLGPLGMSPKKVGDDIAKATMAWKGLKVTVCLKVQNRQATVEVMPSASSLIIKELKEPVRDRKKVKNIKHNGNLTLQQVYQISRTMRTKSMAHEFSGTVKEILGTCASIGCTVDGKAPTDVQAEIDSGEIEVPAS	21.9133	14.42	4.91333	9.97333	5.53333	11.33	20.12	4.14478	2.62543	2.57405	3.21932	1.28005	1.90134	0.935361	54.2133	14.36	9.12333	10.1267	7.80667	27.3533	40.0867	45.8428	2.94063	0.895005	4.23786	1.9242	2.525	3.1193
EMWEY_00002410	60S ribosomal protein L7, putative CDS	ATGGCAGTAAGCTCCGAATCTGAGTGCTTCACCTGGTTCAAATGCTTTTGTGGGGATCGCTTCTCGGCCCGTCTCATGAAGCCCTTTGAGGGCGTTCCTCTTTCGGAGGGCGCACTATTGAAACAGAAGCGCGATGCGGCTCTTGTTGAAGCGCGGAAGAAGGCTCTGATGGCCATGCGGAAGAAGAGGGCCGAAACACGTCATGCCCTCAAGCTGCGCACCTACAAGTACGTCAAGGAGTACCGCCAACAACGCGAGGAACTCATCAAGAACAAGCGGGAAGCCCGAGCTCAGGGCGGCTTCTACAGAGCCCCCGAGGCGAAGGTAGTGTTTTGCATTCGCATTAAGGGTATCAACAAATTGGCGCCCAAGCCAAAGATGATTCTGCAGCTCTTCCGC…	MAVSSESECFTWFKCFCGDRFSARLMKPFEGVPLSEGALLKQKRDAALVEARKKALMAMRKKRAETRHALKLRTYKYVKEYRQQREELIKNKREARAQGGFYRAPEAKVVFCIRIKGINKLAPKPKMILQLFRLRQLHNGVFIRVNKATMEMLQAVQPFVTYGYPSLSTVRKLIYKRGYARVGEMGSKQRVRLQDNDVIEKHLGKYGIHGIEDLVHEIYTCGPAFKQANAFLWTFKLNSPRKGFKCKRHGFCEPRAGDWGNRQELINELVKRMC	225.86	204.7	142.827	188.74	151.98	190.027	245.903	13.246	7.94757	8.18126	28.0281	9.05166	22.3938	16.2262	385.523	227.11	162.603	165.3	138.19	219.49	194.097	242.302	43.1817	12.9685	26.8975	13.7903	44.5774	23.57
EMWEY_00002420	hypothetical protein, conserved CDS	ATGTGGGACACTCGGCTGGGCCAGTGGAAGTCGAGGGCAGGGGGAGTTTACATTCCTCCAACCCCAGAGGAGCTGCAAGCAGCCGAGGGACTGCAACGGGCCCTGCGGGGTCAGCATCAGCAGGGGCGCAGTACATCCGCTAAATCAAGAGATCTTTCTCCGAAGAGGCAGCGCTCGCCGTCTCCCCGGATGCGGCGTGAGCGGGGCAGTCCAGTTTATGAGTAG	MWDTRLGQWKSRAGGVYIPPTPEELQAAEGLQRALRGQHQQGRSTSAKSRDLSPKRQRSPSPRMRRERGSPVYE	7.94	3.05	1.93	2.91667	3.15667	5.91	6.61667	0.387427	1.91726	0.59808	2.28299	0.493694	1.50429	3.33001	4.48	2.51333	2.35	4.59333	5.12	12.1667	19.12	0.453982	3.47588	1.42397	2.31863	0.30348	7.72749	5.67502
EMWEY_00002430	zinc finger (C3HC4 RING finger) protein, putative CDS	ATGCCAAGCTCACGTCACCAAGAAGTCAGGCCAATACACGGTGCCTTGGCTAGTGGGATGCGGAATTTGCTTAGCAGTGGAGCATCTGTTAGGTCTGCACGCGGCAACCGTCGGGTCTCACACACAGCGTCCACAAGAGGGCCTCCACAGCAGACCGGCCTCAACAGCATGAGCAACGCTAACTCAACTCACCAGACAGCTCGGCCTGTCGCGGATGAGCAGAGAGGTGGTGAGGCAGGCGGGTCTTTGGCCTCTGCTGATGCACCAAACTCCTTCTGGAGACACCAAAGTCAAGAGACACTCTTCCGCCCACCCAAGGTTCCATTCCCTCCCCCCAGCACCGTTACTGTGGGCGCTGTTTGGTCCTGGCAAATGGGGGAGGGTCTGTGGATCCCCTTT…	MPSSRHQEVRPIHGALASGMRNLLSSGASVRSARGNRRVSHTASTRGPPQQTGLNSMSNANSTHQTARPVADEQRGGEAGGSLASADAPNSFWRHQSQETLFRPPKVPFPPPSTVTVGAVWSWQMGEGLWIPFDLQVLQLLESLWLHLQDEQQQDELPGTLQASLERTQDPQQHQEQQQEREQPQEGEQGQDIAQDRRGDDEQEAEYPTGETAPQALARYKLYVHLVPWNYCLDLHTVTQKNLSTHRVRPIRRTFETVGLWFARGPDGYAERFAPELEVHLENLWQESRDGRRSPGPLVIAWQDPRTDSVHYTDIMRMELVCVPQNGSLTTIDCTAAEDSVPTLPSLEVGSEESGEAFCRGHKEWFGPDDFRAALNAVRADEMPEDVCAICLETFVNGD…	195.877	73.9433	33.83	22.4933	22.3767	21.48	48.16	3.2581	3.37929	3.946	4.24907	2.55344	0.251595	52.0636	282.083	60.4667	37.4267	19.5367	23.48	25.8233	23.8967	128.425	4.62193	1.35375	1.08868	0.635925	2.38339	1.86251
EMWEY_00002440	40S ribosomal protein S19, putative CDS	ATGTCATCCGGGCCAGAGAAGGAGTACCCCAGCCCACGTGCGCTTCGCGAAGAACCAACAAGCCCTCTAAAAACGCCTGTTTTCTCGTGTTTTGCGGTTCATAATATATCTGGTGGAGACCGGAAGTCTTTGCGCAAAATGGACGCATTTCTCGAGGAATACCGGCTCGGGCCCTCCCCCGTGTACACGGTAAAGGACGTTGTGGCCCAATCCTTCATCCAGGCCTATGCAAACCATCTTAAGAAGCGAGGAAAGTTCCAGGTCCCCATGTGGGCAGATTTGGTGAAAACAGGATATGGCAAGACCCTGGCGCCACAGGACCCTGACTGGATCTTCAAGCGTGCGGCGGCCATACTGCGGCATCTCTACCTCCGCCCGAACTGCGGCGTGGGCGCATTC…	MSSGPEKEYPSPRALREEPTSPLKTPVFSCFAVHNISGGDRKSLRKMDAFLEEYRLGPSPVYTVKDVVAQSFIQAYANHLKKRGKFQVPMWADLVKTGYGKTLAPQDPDWIFKRAAAILRHLYLRPNCGVGAFRKVFSCKNGKKCIPGHTSKASGKIIRYILQQFEAMGLVESRPDNGRRLTKLGQKELDVIARQCVVSPSA	41.1233	10.78	3.66	3.63667	3.09333	5.89333	9.96667	4.4188	1.46482	1.17013	0.924247	0.553745	0.75182	8.5167	53.0867	7.95333	5.35	3.73	3.5	13.5133	35.03	33.9015	0.118462	0.520288	1.58455	1.0022	0.195533	2.71796
EMWEY_00002450	endonuclease V, putative CDS	ATGACGGCTAAGGGGACAAAGGAGTTGGTTACAGCGTCCAAAGTCGACGCAGAAGAGGAGAGGGCAGGTGACATAATAAAGACGGAGGAGAAGGACACCCACGGTCAGCCGCCGTCAGTAGAATCCAAGAGCAGCAGCGTCGTTGCCACAGGAAGGACATTCGCAACAGGAGACGAGGAAGAGGCGACTGAGGAGCCTGGATCCACTAAGGATTCACCTGTCGCAAAAAAGCGACGAGTAGCCGCCAAGGCCCGCGCCAAGGCCTCTGCTGGGAAGAAGAATGTAACTGCCACAACTGCGCCACCAACTACTACTCTTAAAGCAGACGAGGAGTTTACTGCATTGGCGACATTGGCGGCCAAGAGTCGCAAGTTCGTAGGTGCCCACATCTCAGCAGCA…	MTAKGTKELVTASKVDAEEERAGDIIKTEEKDTHGQPPSVESKSSSVVATGRTFATGDEEEATEEPGSTKDSPVAKKRRVAAKARAKASAGKKNVTATTAPPTTTLKADEEFTALATLAAKSRKFVGAHISAAGGVHNALISCFNVKGQAFALFLKCQRKWVSPPLALTAITGFKERCDQLELDKAMQVLPHGSYLINVANPDKTKQENAYKAFLDDLQRCETLGIKLYNIHPGSTVGDCSKEEGIRNIAAAVNRAHKDTKFVVVVLENMAGQKNVIGSKFEDLRDIIDLVEDKDRVGVCLDTCHLFAAGYDIRTAEKFEKVMEDFDSIVGYKFLKGMHLNDSKSELSSGLDRHELLGKGHLGLEPFRYIMRHPWRFKDMPLVLETPDPTEGSIWKKEI…	474.337	386.46	221.333	157.2	205.567	260.297	269.113	8.20454	16.9557	3.22267	31.1038	6.06209	1.85756	65.8181	549.02	367.52	191.69	146.073	168.727	235.03	230.323	95.9414	10.7649	5.31816	26.1638	14.6218	27.3083	22.9974
EMWEY_00002460	iron-sulfur cluster assembly accessory protein, putative CDS	ATGCTCGCTAGACGTGGCTTTGGGCGCTTGTCCACGATCACGTTCACCCATTGCGGGGGTCCTGTGCAGTTTCGGGGCTCACCAGGAGTGGATGGGGTCTCTGTAGGGGATGCGAGAGGGGCCTTGGCATCGGGCCTCGACGGGCGAATGGAAGGAAGCCCAAGGGATCGGATTGCACTAACAGCAGCAGAAAACCCAAAAGCCTGTGCAAAGGAGTCAAATAGGTTATTCGAGCAGCACGTGGACCGCTGTACCCAAACGAATAGCGTACAGGGACCTTCCCACTTAAGGTGCTGCTGTCGCTTGAACACCAGAGCCATACGGGGCATCTGGACTATCGTTCCCCAATCTCCTTCTGCTGCTTGTTGCTTCGTGGCTTCTCAGCATAATAAGTCATGG…	MLARRGFGRLSTITFTHCGGPVQFRGSPGVDGVSVGDARGALASGLDGRMEGSPRDRIALTAAENPKACAKESNRLFEQHVDRCTQTNSVQGPSHLRCCCRLNTRAIRGIWTIVPQSPSAACCFVASQHNKSWVQQGSSLGDRQKRHIQCTVAAADSPRTKAESPRISPNSSGGSISSEFNDTCAPRAWDGAGSTAVRGARGDCAFPAAGAAADGRPPLVSATPAAVQHIKELIKEYNDALQKEQLDGEPSLKATGIRISLQRQGCSGMAYDVTLCTERQPRPHDGSATEASATPSHASGPLGLSGHRRKNWGEDEVVVVEGVEIRVAADAVMLLIGTQVDFVDEDVQTGFIFNNPNQKHSCGCGKSFMV	228.263	235.543	162.573	140.357	141.693	178.603	201.877	4.91032	15.207	5.79231	24.4147	1.66001	5.11717	33.5	358.617	185.643	126.027	97.88	117.21	163.913	157.96	207.497	11.6334	2.12095	4.34991	4.41467	23.5239	16.7356
EMWEY_00002470	Midasin, related CDS	ATGGGTTCCCAATTTGCTAACAGTCAGAATGTTTCCGGCCGGGCGCGGCGCAAGAAGAGGTCGGGCGGCAGCGCCGCAGAGGCGGCACCTGCACCCCCAGAGCCAGCAGCTCCATCGGGGACTGCAACACCTGATGAAGAACCAGTTCCAGTTTTATCTGCAGCGCAATCTGCACTTCCAGATGCATCAGCAGTACCAAGCGAAGCAGCTGCATGCTCCAAGAAGCATGTAGGAGGCTGCAGGTCAGCCTCCAGAATGTCAGTTTCAGGAGCTTCGCATGCCCCGAGGCCAGAGGAAGCAGTCGGGTCTGAGGCGAGCTTCCTCGGTGGCTTAGCTATCAAGAATGGCCGCTCTAGGAGGGTACGCTGGGAAGAAAACACTTCGTTGTTGCCTTTGGTG…	MGSQFANSQNVSGRARRKKRSGGSAAEAAPAPPEPAAPSGTATPDEEPVPVLSAAQSALPDASAVPSEAAACSKKHVGGCRSASRMSVSGASHAPRPEEAVGSEASFLGGLAIKNGRSRRVRWEENTSLLPLVPTPLACRLLQKLLWAYNSRRWGVRPPVLLHGLPGSGKSSYIRWLAQTVGVPRPPVSVFLDQQTEAKDLVGSWVCGRRAGEFEWQEGILARCVREGRWIVIEQLQQLAQDVHALLHGLTTTGRLTVHEQQQQLRVHPDFALFATLATQPRIAHSNRGQRSAAAEGTAEDSTVGMQQDECLDVALTAPPPPLSPLLESWVLLHVPPPSVADIHQIAVHSFPAVAPIASRLQKAFHAAATSAAEGLSRPGLPLPKAARLPQLRDFVKLC…	2.25333	1.62	0.873333	0.53	0.683333	0.653333	1.17333	0.202073	0.121655	0.0404145	0.1249	0.0152753	0.0251661	0.596518	3.04	1.21333	0.893333	0.533333	0.823333	0.9	0.84	0.789367	0.100664	0.0832666	0.0986577	0.0907377	0.07	0.196977
EMWEY_00002480	lipase domain-containing protein, putative CDS	ATGGGGCAACAGACGCCGCACATGCGACGCCTCTTGCTTGCTGCTCTACGGTGCAGCTTGCTGCTATTGCTGCTTCATGCTATCTGCATAGAACCTTTTGAATCAAGCGACGGGACATCAGGGGATCCTTCGCATAAGTTAGAAAATAATAAGCGGGAATCTGGGGCATCGAGAAAGGCTCGTGGTGCCGAGGATGCCTCTGGGGCTAGCGATGTTTCGAAGCATGTGCCGTCGGATGGTCCTGCTGGGGGCGATGCCTTAGACGCGTTCTTGAAGACGGGCAGCAGCAGCAGCATAGACAGCAACAATAGCGGCGGCAACAGCAGCAAAAACAGCGGTAAGGAAGGACTTTCGCTGAATCTGCTGCATTTGCTGTGGGAGCCGCTGACCGACACAGGT…	MGQQTPHMRRLLLAALRCSLLLLLLHAICIEPFESSDGTSGDPSHKLENNKRESGASRKARGAEDASGASDVSKHVPSDGPAGGDALDAFLKTGSSSSIDSNNSGGNSSKNSGKEGLSLNLLHLLWEPLTDTGESRRLFDSCVAAEAPILLDFNHRPLLQGITPELKEVEEENERLRRRVSPIQIPEYASSSSSKPLQQQQYWDEISDDKPLGLQVEESNSSGSKFYWVPLAQRQARSWWVDKFTWNPAVDPSGESAGSSGKATSRVALGPQPPSSLSLGDVVEVFDLRDFGTSALYHPEAYGDQLQCGGLYSPVYLMDKPLGPLAAACSFRHLSAFAEKMGQLVRLHAAGSNSRLPPASPVAAVPPAAFSLGEEDAAAAAELEAAAAPSNEASAAESE…	0.176667	0.163333	0.196667	0.426667	1.05333	7.28333	5.30333	0.156312	0.0737111	0.0493288	0.198578	0.377536	2.03358	2.97504	0.57	0.37	0.923333	1.58	5.92333	18.0167	33.79	0.286182	0.111355	0.136504	0.23388	0.45742	7.99554	6.41454
EMWEY_00002490	hypothetical protein, conserved CDS	ATGAGGGCAACAGTAGATCGTTATTTGTCTCAACCTAGGAGAGAAGAAGAAGGAATAGATCTACCTGCTGCCTCTGCTGTTAGTGCCTCTTCCTCTCCTCCTTACTCCCGCATGTGGGGCAGAGAGGGTCTACCAGAGGACCTCAATCCTCTTGGCCCTAGAAGCAGCAGCAACAGCAGCAGCAGCAGGAGTAGCAGCAGCAGCAGCAACAGCAGCAGCAGCAGCAACCGGCGGAGGTATGGACTACGCAACAGTCCTTTCTTGTACTCGCAGAGCCTCTCGCAGGGAGCGCCACAATACCAAACAGCCGAGGAGGTCGCCGACCCCTCGCTGCCTCCTGTGCAACTTCTAGTGGCTGGAGATGAGCATTCTGTATCTATACGGCTGTCGGACATGGGG…	MRATVDRYLSQPRREEEGIDLPAASAVSASSSPPYSRMWGREGLPEDLNPLGPRSSSNSSSSRSSSSSSNSSSSSNRRRYGLRNSPFLYSQSLSQGAPQYQTAEEVADPSLPPVQLLVAGDEHSVSIRLSDMGGGISNEAQPRIWSYMYTTAKPVKYDPMTGSVVYSQTPRHHEQQQQQQHQGGVGGAAETGPPSQSVTIGSLDFTTKEERRQFNASPLAGFGCGLPLCRLYASYLGGSLSVISMPVHGTDAYIHLRRIGDQQVRHTDRHQYNNNQE	138.44	133.557	91.7833	74.9633	79.4067	93.2367	114.513	1.8572	7.82445	7.32632	13.0852	5.39559	11.9647	12.2838	172.033	97.7867	76.6467	50.4533	70.0467	86.29	79.63	64.9801	5.66722	6.03056	4.05924	1.95595	9.40011	4.35763
EMWEY_00002500	lon protease, putative CDS	ATGCAGCCGTGTACAGCAGCAGCAGCCTCTGCAGCAGCAGCAGCAGCAGCAGCATCTGCTGCTGCAGTTGCTGTTGGAAACAGACGACTCCTTCTTTCATGGACACAGCAGCAACATCCGCTGCTCCCGTCGCCAAGTCTCGCAAGGAGCTCCGCCAACAGCAGCAAGAGTAGCGTATACTCGGTCCTCTTGGTTGCAAGCAGCAACAGCAGGTGTGTAGGCACGAGCTTCAACAACGCCAATGCGCTATTCCCGTTTACATCTGCGTGCTGCAGTGCATTTAGTGTAGGCTGCTGCAGCAACAGCAACAAATCCTTCGGGGCATTTCGGTTTTTTTCTTCTCGTCGACGTTCAAAGAAGCAGCAGCAGCAGCAGCAAGATGTTGTTTCTCCTTCCTCG…	MQPCTAAAASAAAAAAAASAAAVAVGNRRLLLSWTQQQHPLLPSPSLARSSANSSKSSVYSVLLVASSNSRCVGTSFNNANALFPFTSACCSAFSVGCCSNSNKSFGAFRFFSSRRRSKKQQQQQQDVVSPSSEFEEETVNWTAGSTGAAAPAAAAAAAADSVQGPELGRVGRVVRRQRRRRQQQQQVRDDAAANPPPAPAPAPATTAPSASAGAAGGPWGGDEGSFAAVVSSPSPPTLPSLPAIGLIRRPAFPGFYQLLQIPDQELFEELVRLKTSGGWRDFVGGFLLRKEADVEEDMGPGARLREDAVMVSFLGSVSAVEEIHPVGCLLHLLTLAPHPTQGGGQAIVMPYRRIKLLGPSQSPEEAAAAAAVAGEETAAGSADATATSVPADTAASVA…	39.9133	39.9233	30.3767	26.9433	30.4433	30.22	30.75	0.935432	0.712765	0.455448	9.87986	0.946379	0.59925	5.06447	59.6067	36.1067	35.02	30.2833	29.6	34.8167	32.55	20.5646	1.38673	0.439204	6.16062	1.45812	1.675	4.33677
EMWEY_00002510	hypothetical protein, conserved CDS	ATGAACGTTGAAAACAACGTGTCTTGGGGCTGTGTCTGCGTTCCAAAGAAGAAAAGGGAGAAGCAACAAAAGCACAAGCAACAGATGAAAAAGAAACGGGCGAGGCAACAGTCTGGTGAGCAGCAGCAGCAGAAACGGCCAAAGTCGCAGCAGGAAGAGAAAGTTCTGCTGGACGTTGCGAAGCAGGAGCAGCAACCGAAGCAGTGCAAAAAGCAGCAGCAGCAGAAGCAGCAGCAGCGGCAGCACAAGCAACATTTGAAACAGCAGAAACAGCAGCAGCACCAGCGGAAGCAGGGGAAAGAGCAGCAGCAAGTGAAAAGCAGTACGGCACTAGAAGATAAGCAGCAACAGAGGAAGGCGCAGCGGCAAAAAGGGGACAAGCAGACCAAGCAACAGCAG…	MNVENNVSWGCVCVPKKKREKQQKHKQQMKKKRARQQSGEQQQQKRPKSQQEEKVLLDVAKQEQQPKQCKKQQQQKQQQRQHKQHLKQQKQQQHQRKQGKEQQQVKSSTALEDKQQQRKAQRQKGDKQTKQQQKQKKEKKDKAQQHRKRKQQPQERDQTGAGAPSKKLCKPKKEQHEQQQKRKQQTSGDGCANKVKKQRTTGDQEQQQQQLQQHQKQPLVAVSELQQQLRCLKGIRFLQPPALAAASPALLLQPLLLPTLQQQRSIQQDCQNSEGENRRSGSNSITTSSNCCSRCSCSGLWVASVPPAALPSNFGFAALSVHSEQQQQQHQKDQQQKPEDNQPLLLRTPLLLIGRGARDTCMIVPGTASDLAAFVAARRTCRRGSSSSTDNNSSSNRSE…	39.9167	25.1033	24.18	15.49	23.4333	20.4933	31.1867	1.93671	2.20287	1.7131	11.0039	0.315647	1.62543	9.61921	41.11	27.2633	26.5767	16.6233	22.5533	26.95	33.9833	14.5216	5.05929	2.1289	5.54892	0.91183	1.07615	5.5221
EMWEY_00002520	3'5'cyclic nucleotide phosphodiesterase, related CDS	ATGCAAACGGAACAACGGAAGCAAAAACGAAACAACCGCCCCTTGCCTACACACAATCAGCGCCGCCGCCAAAGCAACTGTTTGGGGTTGAGGGTTGAGGTTTTGAACCCAGGTAGGGACCCTATTTGGTGGATGGGCTCAACGGCTTCTCTTAAATCTCAGTTTAATCTCGCTTCAGTGTCTTCCTTCGATGTCAAAGCGTACACAATGCACGATCTGCTAGACTGGGATTTCCACGTGTTGGCCCTTCCAGAACCCGAGGCCGTCCGCCTCTGCAGGGACTTACTGGTGTACTACGCGGACCGAGCTGCGCTGGGGATTCGAGGAGAAGTAATAATGAATTTTTGTGGGGCTTTGCATGCGAATTATCTGCCTAACCCCTACCACAACTTCTACCAC…	MQTEQRKQKRNNRPLPTHNQRRRQSNCLGLRVEVLNPGRDPIWWMGSTASLKSQFNLASVSSFDVKAYTMHDLLDWDFHVLALPEPEAVRLCRDLLVYYADRAALGIRGEVIMNFCGALHANYLPNPYHNFYHALNVVQVLCLLLALPDVGARFSPTDYFVLSVAALGHDLGHPGFNNLFMQRNQTSVEGLCFTVQ	25.15	17.5033	17.01	8.18667	16.9867	12.8033	12.38	1.01828	0.65615	0.986509	6.23732	1.10641	3.26982	4.23494	12.9733	11	11.63	7.71667	12.6333	10.7467	12.88	6.02234	1.46734	0.753193	2.94123	4.11701	0.369369	0.792212
EMWEY_00002530	high-affinity cGMP-specific 3',5'-cyclic phosphodiesterase 9A, putative CDS	ATGGGGTTTGGCGACGGGGAGGGGGCCGCTCGGCGTACGCTGGGGATGCGGGAGGAGGAGAGCGGGCCTCCCGGCGATTGGGGAGAGGGAGCGAAGAGCTTTGCAACGGACACCGCAGGAAAGCCTGCTTTTGCATTGAAGACAGCTCACCAAGAAAGGACTTATGCGATGTTTAGAGAGCACGACGGTTTAATAGGAGCGGATAGTTTTCAGATAAGTGCTTTCCATGCGGGTTTGTTTGTTTTGTTGGCGGTGGTGCTTGCGACGTACGCAAATGTCTTCGTTTCGTTTGCATTATTCAAGAATCAAGTTTCCGTTGCACAAGATGAGGTGTATGCCGAGCTCTTAGGAATGAGGAATATAACGGTTACTCTTCATCGACTCCAGATGCTATCTCAA…	MGFGDGEGAARRTLGMREEESGPPGDWGEGAKSFATDTAGKPAFALKTAHQERTYAMFREHDGLIGADSFQISAFHAGLFVLLAVVLATYANVFVSFALFKNQVSVAQDEVYAELLGMRNITVTLHRLQMLSQNTLDYEARSLYTPSMLVPAYHRRVVSAVFHINTRLIMGLEYIRSYDQDIRTATSCITHTQDPKQQRLSNCAIEQLAANLHSISPKHEEALLQALLKTKLPLAETLDSKMLELYPSSWVAVTEPAQFIHRLTTQGAFKEILLLSNEYVDKLQQILRDLHAKDIWMPTIITTAVFGGAALCLLIIFAIVIGIKSQRIYEASSVCQSAVFSSGKSIQSKMKDLSVFFVAYLESLLLPQVRGFGGLAALLLGSNRLTGYQHKLLKLQEKA…	0.0733333	0.176667	0.116667	0.126667	0.226667	1.01333	1.42	0.102144	0.100167	0.112398	0.0702377	0.092376	0.270986	0.848705	0.0933333	0.0966667	0.113333	0.19	0.396667	2.22667	3.35333	0.0351188	0.0862168	0.0665833	0.087178	0.0896289	0.888951	0.850078
EMWEY_00002540	hypothetical protein, conserved CDS	ATGTTTAGCCGAGACTTGAGGTTTAGGCGGACTCTTGCCCCCTTCACTACTCATCACTTTAGCGGCAGCAACACCAGCGAAACATGCTGCAGCAACGACGAGAGTTGCAACAATCTCCGGCATCCCTTCGGTTCTGTTAAGAAGGGAGGATTGCCCAAGATCGACAGGCCGCCTGCTGCTGCTGTTGCTGGCTCTTGTACGACAGCAGCTGCTGCTGCAGCCGCAGCTGCTGCTGCTGTGCTGCAGCCACGCCAACTGCTGCGCGCTCTCCCGTTTTTGCCACCGCATCAGATCGGCGTTTCTCTGCAGCAGCTGGGGAGACACCGGAGAAGGCTGCCGCAGCATTTCTGGCTTGCTGCTGCAGAGACGCTCTTGAGGGAGGAGCAGCCTGCTGCTGCA…	MFSRDLRFRRTLAPFTTHHFSGSNTSETCCSNDESCNNLRHPFGSVKKGGLPKIDRPPAAAVAGSCTTAAAAAAAAAAAVLQPRQLLRALPFLPPHQIGVSLQQLGRHRRRLPQHFWLAAAETLLREEQPAAATAAAALEHTYISHLGKPQQIQQQQQQQLLLQAPPSRCNANCSSKSNSGGSLLSQLQPEHCSTISNAFAAAGRPHPRLFAALNERFAVAAAAAATAAAAANGASAAAAHSSGVRAGGGAAASAAMAAEAAAAEAARLHPRHVCVHFNALGNLRMREAALHFIQVLDSSSSNSGGVWPSIIASSSGCDLSMLFSALAKLHIHPGMLLQRMLQRLRQLLLQQVLQYPRHHEGQQQREQKKQMEQQVQQKQQQQHALDGRSAANIWAAMA…	21.8133	14.1533	9.79	13.7833	10.5033	14.23	21.4267	0.831885	1.27908	0.840773	2.63031	0.920072	1.04	4.32206	37.0533	10.8167	7.77333	7.95333	10.1967	12.99	13.8667	30.9	2.43151	0.431548	2.58684	0.80575	0.758222	0.660177
EMWEY_00002550	DNA-directed rna polymerase I largest subunit, putative CDS	ATGTCGGATCCGAATTTGGTGGTTTCGACAAACGTCAAGTCGGCGCGTTTAGAGTTCTTAGGAGATGAAGAAATCCGCAAGCTGTCCTGTTGCCGCGTTGTATCTCCTGCTGCCTTTGCAGCTCCTGAGGGTTCCGGTTTGGGCGCGGGCGGTTCTAAACCGTGGGGAGGGGATGCAACTGGAGCCGCCGCCGCTGCCGCAGCAGCAGCGGCTGGGCTCGCTGCTGCTGTTCCAGGGGGCGTGCATGACAGTCGCATGGGTGTTTTCGATGGAAGGGAAACCTGCGGCACCTGCGGTGCATCCGGCAGCTGCCCAGGCCATATTGGCCACATAGAGCTTGAGTTGCCTGCACTGCAGCCGATTCTGATGCCTTCTCTTGTTAAACTCCTAAAGGGAGTT…	MSDPNLVVSTNVKSARLEFLGDEEIRKLSCCRVVSPAAFAAPEGSGLGAGGSKPWGGDATGAAAAAAAAAAGLAAAVPGGVHDSRMGVFDGRETCGTCGASGSCPGHIGHIELELPALQPILMPSLVKLLKGVCLECRRLRLPRQQKGLEAKRFQLLQLLLLKELQLMDSAVTRSSSGNNGGDAEASKRRSDILKIFAAVDAELSARMQQEEGEKQQLESHVDSGGLAAAETGGDEAGVATDTAAKAAADSKKTFLLQHIARDLSGSSMQVSAWRAFRSRVLQQAAAVTRCSHCGVANAVSVHLAPKGSGVELRWPWQLSLPYSGSSFFGSLFHKGVAAGSTEAAAATTAETRVRPDEGCLKYSRTGKAIGCVELQGFQLYPLLQTLFSFDDDRLLLNY…	1.13667	1.27	1.10333	1.15667	2.52	4.53667	5.46	0.165025	0.0793725	0.123423	0.330202	0.470319	0.420159	1.45093	2.03	1.50333	1.8	2.18333	3.46667	6.42667	8.67333	0.236432	0.0602771	0.243311	0.561278	0.380701	0.489115	1.21599
EMWEY_00002560	hypothetical protein, conserved CDS	ATGTGCAACTCATTCCAGGAAGCCCATGAAGCGGAAGAGCAACAGAGAGTCCCAACAGGAGGATTCGAGCTGTTTGAAAAGAGTGACGAACACGTTACAGGGCTGCAGCAAGACCCAGACGCTGTATCTCACATAGACGAAGCAGAGTTGTCCTCAGTTTCTAATGACGCCAGAGAATTACATGTTATGTTACCAAACGAACTCCCAGGCTTCTTTCAGCCTGATGAGGGGAGTATCCCCGTTATTGAAACGGTCCAGTCGCCCTTGACAGCTACGCCAGGTGTAAATACAGCAGAATCCTTCTCCACTACGTCTCCGCCAGGTATCTACCGTCAGCTGCAGCGCTTTGATCCCTCTCAGATGGGCCCTGCTGCCCAGTATGCCCAGTACCTGACAACG…	MCNSFQEAHEAEEQQRVPTGGFELFEKSDEHVTGLQQDPDAVSHIDEAELSSVSNDARELHVMLPNELPGFFQPDEGSIPVIETVQSPLTATPGVNTAESFSTTSPPGIYRQLQRFDPSQMGPAAQYAQYLTTFLPGQQQQQQLQQLQHLQQLQQLLSGGGQGGSNPAALKKLQRRAQAAAYANSITSHPLLQGLLRTAFTTVAETLQSVSLADVVQSAVPLPPPPVR	19.2	8.05333	5.81667	8.75667	9.73333	19.3167	22.7867	1.97757	0.166533	0.978587	1.64379	1.26184	1.3509	0.419682	26.0533	6.50667	6.1	9.58667	11.2467	17.9333	24.9467	3.51136	0.880814	1.38838	0.358376	1.6369	2.50195	0.512087
EMWEY_00002570	hypothetical protein, conserved CDS	ATGGGGGACTCAGACAGTATTCCTTCGTCCTCTTCGGACATGGAGGTGGATCTGGATTCCAACGAGTGGAAGGAGTTCGAGCTACCGATAGTTGAGCCCGATTCCGAGTTCCTGCAGCAGCAGTTCTATCTGCAGCAACGGATATTGCAGCAGCACCTGCATGAGAGCCGAAGTCGATGGAGGGCCTGGAAAAAAGCAGCTTGGGTCCTTTTATTCTCTCTATGCTCTGCTGCAGTAATCCGCCAGCTGAGCGCTTCCGGAAGGAGGAACACTGTAAAACCCGACACCTATGGGGATTTAGAAGCAAAGTTCACGCTGGACATAACTGATGATGTCGAAGGCCAGCCAAAGCCAGAGGTACAGGTGCAGGTCCAGCAAGAACAGCAGAAGCAGGACCAG…	MGDSDSIPSSSSDMEVDLDSNEWKEFELPIVEPDSEFLQQQFYLQQRILQQHLHESRSRWRAWKKAAWVLLFSLCSAAVIRQLSASGRRNTVKPDTYGDLEAKFTLDITDDVEGQPKPEVQVQVQQEQQKQDQQLQQEHHGGYRLLDESEHHGGYQLLEEQEQQEQKHNEREQQEHEQEQVQHEQEQVQHEQKQEEPEQKQGRDEEQEQRQQEERESREEERQQRQEGEEIGKQQKQEQKHGKDLYLDRELGRELEQPREQKSEQEPQQKRKEEDDQEEEQEHADKVSQEEQPKEATNWFFMGMGLFKDKGKGAHKEKDKSHREKEKGTHKEKEKGESKEKEKGSHRRVSFKDKSNKKRWSHKKGLQDEEEAFEDSWLPKEESRKEEGPTDAGLRAEGE…	0.536667	0.323333	0.443333	0.896667	2.55	24.8133	13.4967	0.282902	0.136504	0.213854	0.552932	0.585577	6.50686	8.16182	0.163333	0.443333	1.17	2.17	12.4467	54.4167	106.737	0.170392	0.15885	0.270555	1.21865	0.591383	32.368	14.6995
EMWEY_00002580	hypothetical protein CDS	ATGTCCCACATCACCCCGGATGCTGTGGTTGTCTGGAGTCCGGAGATAAACTTGGGGTTAGCTTTCTGGGGGCTGAGTGTACCGCATCGGATGCACTTGAAGATAACGGATATTGAGAAGCAACCAGATGAACTGTGGATTCAGCCATCAACTATCGGGTCTGAGTTCTTGGTTCCAAAGGCAACTGGGGTGCGTGGGGAGGAATGGCTGGTGCTATCCGCAGCGATTGCAACGGCAGCGGAAAGAGCTCCAGCGCTACTGAGTCTTCGCCAGGAACCAGTAAAGTGA	MSHITPDAVVVWSPEINLGLAFWGLSVPHRMHLKITDIEKQPDELWIQPSTIGSEFLVPKATGVRGEEWLVLSAAIATAAERAPALLSLRQEPVK	0	0.213333	0	0.45	0.866667	1.39333	1.58333	0	0.237978	0	0.460326	0.382143	0.541695	0.729475	0.26	1.30667	1.59667	2.1	3.14667	6.26667	10.0533	0.450333	0.255799	0.885231	0.37	0.070946	1.39722	0.810946
EMWEY_00002590	hypothetical protein, conserved CDS	ATGCACCTGCCGAATTCGTGCCTAGCCGCATTTTACCAGCAAGCAAAGCTGTTTCCCTTTCCCTCATCAAGGCAAGTTCCCCTGTTTGCAACGGCAAGAAAAACAACAGAAGCAGCAACAGGTCGTCAGCTGCGGGCTGGCAGGAGCAGTCGGCACGACAGCAGCAGCAACAGCCGCAGCAGTGTCCCAAAGTTTGTAGCGGAGTCATGGCGTGCCTCACCGGTAGATGCCACAGCTGGAATTTTGATTGAAAATGACGGGAAGCAAACTCTGGTGGTTCGCGATCCAGAGACTGGAGGTGCCTGTTACTTGGATTCCATTTTGCTATCGAATGACCGCTCTGTCGTCCTGCAACGAAATGGGAAACATCTCTTAGACGTTATTGGGGAGATTTCTAGC…	MHLPNSCLAAFYQQAKLFPFPSSRQVPLFATARKTTEAATGRQLRAGRSSRHDSSSNSRSSVPKFVAESWRASPVDATAGILIENDGKQTLVVRDPETGGACYLDSILLSNDRSVVLQRNGKHLLDVIGEISSRTNFQPKLDSRYQQVLHERHIAEDMNKSRGTIAEMRRDPGLDSLHTLFQFYTPKTSASAEDGKRSGLESASRAKAKQKRGVIMDSDSLKVKLFKMFDAAGAAGLQLKQIAAQTQQPLSHVKGVVEEIAEQRK	128.943	25.5	9.29	15.8867	37.5867	129.343	89.1467	8.92157	2.65712	2.04756	4.9613	4.54133	2.01361	5.70369	110.323	19.71	14.9533	53.2433	182.697	249.18	214.937	28.6943	1.92829	1.31242	1.57906	17.1034	31.4318	24.1545
EMWEY_00002600	hypothetical protein, conserved CDS	ATGAGTTATTTGTCTGCACCTGAAAAAGGAAGAGGCCGCGTCTGGGTCGCGAAGAGGCGGGATGTTCCCATGGGACGGAAGCGGCTGCTGCTGCTTCTGCGGCTGGTTAAAGGATTGCACCTGACAGACGCTCTAGACTGGCTGCAAGCCCTGGCAATACACAGAGCAAATGCACTTTGGAACGTCTTAGCAAAACAGCAGCAGAAAATTCGTGATGAAGGCGCAGATATATCTAGAGTCTTCATCGACAGCTACATTATTGGCCCAGCAGGACATGTCAAAACCATGCGGGTAGGACACAACTACCGGGTTTCTTTTCTCAAGTCTTACCGCTACTCTGTGGCCGTTCGTCTGCGGGAGCTGCCGTTGCACGAATACTTCCACCGTCTGTTCATTTTG…	MSYLSAPEKGRGRVWVAKRRDVPMGRKRLLLLLRLVKGLHLTDALDWLQALAIHRANALWNVLAKQQQKIRDEGADISRVFIDSYIIGPAGHVKTMRVGHNYRVSFLKSYRYSVAVRLRELPLHEYFHRLFILKQVPRSLGHDMRLALHQQQLPQEAARDWLPYLDAHTRSQHKRRLKVLDRQRLFNYYLARRAFVCSYTSRMRRMSEEAAASRGTSLEAVQAYLGSKSQLKGIDPPEN	135.627	117.61	85.4	67.93	77.0667	94.9733	107.7	5.18839	7.7769	1.03928	11.1882	5.42129	2.39936	17.479	150.07	91.2933	73.69	56.3367	63.0567	94.9567	109.1	36.7966	9.77672	2.08094	8.24216	5.92414	3.08889	4.14371
EMWEY_00002610	hypothetical protein, conserved CDS	ATGAGAAAGGCGCGGGCATTCTTCTTCTTTTCCGTGGCTAGTTTGTCGCTTCATGCAGGTTTATCCTCTGCTGGAGAGGAGAAAGATTTACGAGCAGAGTCTACTCCTGGTTCCCCCGTCGCTGGTGATGCACCTCTTTCTTCTGTCCCGCGTACCGAGTCTGCTGCTGCAGGTGCTGCTGCTGGTAGTGGTGCTTTAGATTTGACCACAGGCCACGGGGCTCTTTCGAGTTTTACGGAATTGTCTCCCTCTGACTTGGAGGCAATAGCAAGCCGTTTGAGTTCTCTGGCGGGATCGGATGTATTGAATGCTGTTGCGGGCCATGTGAACCCAGAGGAAGGAGGTATGGATGTTCAATTTGTACAGAGGGCTCTTTCTTTACTAGGTCAGCTCTTAGCA…	MRKARAFFFFSVASLSLHAGLSSAGEEKDLRAESTPGSPVAGDAPLSSVPRTESAAAGAAAGSGALDLTTGHGALSSFTELSPSDLEAIASRLSSLAGSDVLNAVAGHVNPEEGGMDVQFVQRALSLLGQLLATPGSRELLTEGGKDPEALLRTLLQKQGQPTEGEEEEALVAILVYFLSLRRVLEGNLYLRTQVGDLIQENAEKLLADGDFSNVLSSIAASTVFQDLRDEVEEDIQRSTGYAPVAESGGDMS	64.8533	58.4	47.59	67.8067	62.4433	213.663	290.233	2.42506	6.50461	2.93583	6.9184	3.25148	31.1277	134.939	70.8433	34.1667	31.8133	43.48	88.02	479.613	1130.21	55.1735	0.954481	2.93006	4.24572	7.16999	147.057	79.2307
EMWEY_00002620	hypothetical protein, conserved CDS	ATGTACGAGAAGCACCAGGTAAAGTATCTGCATGCAACAGCAGCAGCAGCAGCAGCACCAACAGGAGCAGGAGCAGGAGCAGTAGGAGCCGCAGACTGGATGGCAATAGAAGGACTTACCAATGCACAACGGCGTCTTATAATTCGTCATATTCGGATTTCTTTCTCTGCGCTCAGACTATTTAACCATGGGCTGTGGCCTGAAAACTCATACGATGACTACATGCAGCGATTTCAGGCGCCACCTCTTAAGAGAGAAGGAATGCCTTGGACAGAAGAGGAAGATAAACAACTGCTGGAGCTTGCAGAGAAATATGATGTTAACTTCGGAGACCCTTGGCTGTATTTGAGTTGGGAAATGCAGCGAGAGAGCGAAGATGTTCACAGCAGATATCTTGCA…	MYEKHQVKYLHATAAAAAAPTGAGAGAVGAADWMAIEGLTNAQRRLIIRHIRISFSALRLFNHGLWPENSYDDYMQRFQAPPLKREGMPWTEEEDKQLLELAEKYDVNFGDPWLYLSWEMQRESEDVHSRYLANVTVPQHGHATVHVDRSAPNPNAA	27.7733	21.3867	16.7967	21.8267	23.31	64.2233	83.5633	1.33448	0.993596	2.19555	3.99571	1.6432	9.56	24.3646	24.2233	14.6633	15.6767	17.5033	27.1233	147.477	370.17	9.57249	1.39001	2.08745	1.52553	5.15193	48.0503	62.9513
EMWEY_00002630	nucleoporin FG repeat-containing protein, putative CDS	ATGACCTATACTGCCTTAGACTCGGAGCTGTGGGGTTTACGTTCCTCTGGAGGTGCCCGTACACTTAAGGAAAGAGTGTATAGACACCCCGACTTTATGCAATTTGTTTTTCCCTCGCGAGGATGCCAAACCCTCAACAGGAGGAAACACAACGGCCTTATGGATGTATACTCTACACCCCCTCCACGAGGTTGGAAGACAGACGAGTGTTTTGTCTGCACTGAAGAAACGGCTCGCATTATCTTTTACCAGGTTGCGCGCGCGGTTTCGAGTCTACATTCTTTGGGGATTTTCCATTTAGATTTAAAGGCAGAAAATATTGCTGTTTCTCCTTTTTGCTGCCGCATGCTGCGGCCATTAAACTGCAGCAGCAGCAGCAACAACAGTAGTAGCAGCAGC…	MTYTALDSELWGLRSSGGARTLKERVYRHPDFMQFVFPSRGCQTLNRRKHNGLMDVYSTPPPRGWKTDECFVCTEETARIIFYQVARAVSSLHSLGIFHLDLKAENIAVSPFCCRMLRPLNCSSSSNNSSSSSNGHSSSSNSSSGNSSDSSKCWCCGDACTHDCCNTSSNGDYSSSSSSSSSCNSNSSTSEGGDGGTPEGIACREAEGLFFSSLIAGEELTPNPFLQLSDAAADLLWGMVTANPCKRLRLSQMLTPSPFGQQPVSPFQPQPQQQQQPFVWGGAAAAPAAAANPFGGGFGSSNSSSSGFGNATLNPFGQSAAAAPFCPAPASTAAAAAPAAAAPADGSTPMAVQKETKGEKYTEGKIYVEAWKHLQTAKKSGCWPFTSTSAGPSSSPVFK…	8.20333	3.07	0.94	0.856667	0.813333	2.12667	4.11333	0.140119	0.677569	0.117898	0.0763763	0.217332	0.713045	1.87687	15.7767	3.65333	0.903333	1.23	1.59667	4.08	6.35667	5.72109	1.20703	0.0251661	0.3005	0.135031	0.648614	1.0452
EMWEY_00002640	hypothetical protein, conserved CDS	ATGAGCTTCCTTCAGGACCCTTTGATTGAATGGCGTACATCATTGTCGCGTCATCAGCAGCAGCAGCAGCAGCAACAGCAGCAGAACGAAGCAGCAGCAACAAAGACAGGAGAGCGCAAGGCCTATGCATGCATCGTAGCAATACAGAAGAAACTGCAGGGCTGTATATCTGTGCTGCCCCCTGGCGCCTTTGAAGAGTCTGTACAGCCGCAGCAGCAGCAGCAGCAGCACAAGCAGCAGAAGCAGCTGCAGAGAGATGACGACAGCAGCAGCAGTGAAGACTCCTTTGTTGAATCCGAGGAGGAAGAGCCCAACATATCAGGTGCAACAGGTGCTGCTGCTGTTGCTGCTGCTGCTGCACCACAAAGCAGCAGCGGTACACTTGGGGTGTATGCACAG…	MSFLQDPLIEWRTSLSRHQQQQQQQQQQNEAAATKTGERKAYACIVAIQKKLQGCISVLPPGAFEESVQPQQQQQQHKQQKQLQRDDDSSSSEDSFVESEEEEPNISGATGAAAVAAAAAPQSSSGTLGVYAQVAALIRSASSVDNLAKMYDLG	8.18667	2.91333	1.60667	1.98667	1.87667	2.49	3.21	1.37711	0.487579	0.366106	1.48406	0.268576	0.727942	1.03378	11.74	5.48333	5.16	5.03667	5.29	3.75333	4.63667	5.20089	1.14727	0.60803	1.81263	1.48132	0.837397	0.479618
EMWEY_00002650	hypothetical protein CDS	ATGGCACTATCTGCAGCAGCAGCAGCAACAGCAGCAGCAGCAACAGCAGCAGCATTAACAATAGCAGCAGAATCAGTAACAGCATCAACAGAAGCATCAGCAAGCAGCAGCATTCGCGTCAAAAGCAGCAGGGTCAGCGTCAGCAGCAGCAACAACATCAGCATCAGCAGCAGTAATAGCAACAGTAGCAGCAACAGTAGCAGCAGCAGCAGCAACAGCAGCAGCAGCAGCAGCAGACTTCAGGGAATGCTACAGCGAGCAGCAGCAGCAACAACAACAGTTGAAACAAGAGCAGCTTCAGGATCAGCAGCAACAGCAGCAGCAGCAGCAACAGCAGCAGCAGCAACAGAAGCAGCAGCAGCACCTGTCCCCGAGTCCAATGATATAACCAAATGCTGC…	MALSAAAAATAAAATAAALTIAAESVTASTEASASSSIRVKSSRVSVSSSNNISISSSNSNSSSNSSSSSSNSSSSSSRLQGMLQRAAAATTTVETRAASGSAATAAAAATAAAATEAAAAPVPESNDITKCCPSSKTLQASSSSSSSSSSSSSSSSSSSSRGCSSSSGGSGSSSNSSRYNNTKLATV	2.68667	1.25	0.71	0.49	0.296667	0.65	0.826667	1.12491	0.332866	0.355949	0.150997	0.161658	0.157162	0.704012	3.31667	1.31	1.31333	1.85	1.16	0.863333	1.27333	1.84633	0.455741	0.345302	0.459021	0.115326	0.0550757	0.221886
EMWEY_00002660	hypothetical protein CDS	ATGAATCAGCAGCAGCAACAGCAGCAGCAAGAACAGCTGCCGCAGCAGCAACAGCAGCAGCAGCAGCAGCAAACCTGCATGGTGTCTGCAACACCAACAATAGTAACAAGAGGGGACTCCCATTTAAGTAACTCCTTAGTAGGGACAGCAGCAGCAGCAGCAGGATTGCTGTTGTTAAATAGCCTGAAGCAGCAGCAGCAGCAGCAACAGCAGCAGTATAATGTAACACCACACCCAGCACCAGCAGCAGCAGCACCACCACCACCAGCACCAACACCACCACCACCAGCAACAACACCAGCAGCAGCACCACCACCAGTAACACCACCACCACCACCACCACCACCACCACCACCACCACCACCACCACCACCACCAGCAACAGCAGCAGCAGCAGCA…	MNQQQQQQQQEQLPQQQQQQQQQQTCMVSATPTIVTRGDSHLSNSLVGTAAAAAGLLLLNSLKQQQQQQQQQYNVTPHPAPAAAAPPPPAPTPPPPATTPAAAPPPVTPPPPPPPPPPPPPPPPPPATAAAAAAAAAAAAAAYCAIAGNA	1.10333	1.01333	0.326667	0.6	0.456667	0.483333	1.14667	0.486861	0.423596	0.106927	0.21	0.145717	0.213854	0.294845	7.93	5.53333	4.84	2.1	4.64667	2.99667	3.95	1.5001	2.69949	1.81816	1.20859	1.1002	0.704438	1.00955
EMWEY_00002670	hypothetical protein, conserved CDS	ATGCAGAAGCAGGAGCAGCAACAGCAGCAAATGCTGCTGCAGCGGCAGCAGCAGCTCTTGCAGAGACAGCAGCAGCTGCTGCAGCGGCAAGATCATCGATGCCGCCGCCAGCTAGCCAAGCTGCAGCAGCTGCAGCAGGAGAGCGCAGCAGCAGAAAGGAAGGAGACGAGGGAGTTGCTGCTGTCTCTGTTCCCCGATACACATACAACAGCAGCAGCAGCAGCAGCAGCAGCAAAGACAGGAACAGCAGCACCAGCAGCAGCAGCAGAACAGGCTTGCCGGTGTCTCCTTGCTGCAGCAGAGCAGCAGCAACCGCTGTTTGCCTTACATGGCGATGGCTGCAGTGTACAGACACTGCAAGATGATCCAGCAGCAGCAGCAGCAACAGCAGCAACACCA…	MQKQEQQQQQMLLQRQQQLLQRQQQLLQRQDHRCRRQLAKLQQLQQESAAAERKETRELLLSLFPDTHTTAAAAAAAAKTGTAAPAAAAEQACRCLLAAAEQQQPLFALHGDGCSVQTLQDDPAAAAATAATPTGAPAATAVPPPLFSAAAPGAAAAQAAAGDSSSSSSSSSSKEGDSDIFSQCCRALKKVVWEMLQQEAEAAAATAAATAAATTAAAAPTPQDAAATAAAQHRLLHLRAAVLCSSFSLLQQQLQQLRGQCHTLSLSRRWSPFPLTFAALQHLSSSSSSGSSSSSRNRSNGLGSDYTAEAALAQQQLLLLVLRGRPLQQRLQQHICCLPAAAGAAAAAAAPAAAAANAPAAAAAASTLLLQANSTYSLLLQHACALCASLLQPQQQPQQ…	0.67	0.38	0.27	0.413333	0.343333	0.33	0.503333	0.06	0.0519615	0.0608276	0.0873689	0.0251661	0.072111	0.1861	2.81667	1.08333	1.06	0.8	0.7	0.76	0.673333	1.4677	0.368963	0.0793725	0.0264575	0.25865	0.147309	0.308923
EMWEY_00002680	hypothetical protein CDS	ATGCAGCAGTACAAGCAGCAGCAGCAGCAGCAGCAGAACAAGCAGCAGCAGCAGCAGCAGCAAATAGCCAGAAATGGTTCATATACACCACCAATTGTTGTTACTGCTGCTGCTGCTGCTGCTGCTGCTGCTGCTGGGGCTTCGACAAGGGGTTTAGGGTTTAGGGTTATGGAGGGTTTTCCCCCTGGGGCCCATGAGGCCTACTCAGTAAATTATTCTCCGCATATTCCTCTAGAGACAGAAGTAGATGTAGAGGCAGCACAGCAGCAACTGCAGCAGCAGCAGCAGCTGCAGCAGCAGCAACTGCAGCAGCAACCAGGGCAGCAGCCGCAGCAGCAGCAGACACGGACTGCTGCAGCAGCAGCACTCAATGCATTGCAATGGGTAACGGGAACAGCA…	MQQYKQQQQQQQNKQQQQQQQIARNGSYTPPIVVTAAAAAAAAAAGASTRGLGFRVMEGFPPGAHEAYSVNYSPHIPLETEVDVEAAQQQLQQQQQLQQQQLQQQPGQQPQQQQTRTAAAAALNALQWVTGTAAEKRSSLQQQQQQQQQQQQQQQQQQLQQQHSS	2.58	0.68	0.186667	0.546667	0.71	5.19	6.4	0.511175	0.32187	0.161658	0.327159	0.210713	0.355387	1.53424	2.72333	0.573333	0.3	0.873333	1.89	12.2333	22.6267	0.550757	0.106927	0.22	0.349619	0.563471	2.76109	4.31141
EMWEY_00002690	hypothetical protein, conserved CDS	ATGGCAGCAGAAGGTGCAGCAGCAGCAGCAGCAGACATGCGCTGCCTACAGGCAGACAAAGACAGGGGGGAGCTTGTCGTCGCACCAGCTAGCAGCAGCAGCAGCAGCAACAGCAGCAGCAACAGCAACAACAACAGTAATAACACTAACGGTAATGGTAACAACAACACTAATGGTAACAGCAGCAGCACCAGCAGCAGCAGCAGCACCAGCAGCAACAGCAGCAGCAGCAGCAGGCAGCGCTGCAGCAGTCTTGATGGTCGTTACTGGCAGGTAGGAAACGGAAGAGACGCAGACGGCAGACGCCGCTCTCGTAGACAGCAGCAGCAGCAGCAGCAGCAGCAGCAGCAGCAGCAAGACGGAGACGGGGGGTCTGTCTCCGCTTATAGCCCAGAGGGA…	MAAEGAAAAAADMRCLQADKDRGELVVAPASSSSSSNSSSNSNNNSNNTNGNGNNNTNGNSSSTSSSSSTSSNSSSSSRQRCSSLDGRYWQVGNGRDADGRRRSRRQQQQQQQQQQQQQDGDGGSVSAYSPEGLSTPDDASVSSRSRRSATSQQQQQQQLQQQQQQQQQQQQQQLLRHRSRSTGRYDLKTLDSDREQQQQQQKQQQKQQQQQQQQQTEEPKALQRSLRLRLPPKRLGDEVPAAAEQQRRQQQQQQQQQAAESEDRLRPRSARLLLLQQQQQQQQQQQQQQQQQQQAAQRPLSLRQQALRSRQQQQQQQQQQQIIDDDDEDEEEQQQQQQQQDEEGDEDDDDPAAAAAAAAAAAGARYSLRAKRLKKEVFHADILAKKSYKPLSAAAAAA…	13.81	3.21667	1.63333	0.956667	1.66	1.08667	4.88333	0.878806	0.591805	0.124231	0.535755	0.221133	0.196554	4.59735	11.5567	2.76333	1.53333	0.97	2.11333	2.44333	2.81667	4.55721	0.40501	0.145717	0.227156	0.306649	0.533791	0.780406
EMWEY_00002700	filamin, putative CDS	ATGTCTATCGGCAGCTTTCGTTCAATCGCAAGCAAGAATGAAGGGGAAGACAAAGCATCAGAAGCAGCATCAGTAGCAGCAGCAGATGTTGCTGCTCCTGCTGCTGCAGGAGCAGCAGATAATGCTGCTGCTGCTGCTGCTGCTGCTGCTGCATCTCCTCGTTCCCGAGGCCCTAGCTTTATGCCTGGTCTACAAAAGGGTTTACTGGATATCCGCAAGGGTTTAGCATTAATGATGCAGAAGAAGGCAGAGGCTCCTGCTGCTCCTGCTGCTGATGCTGCTGCTGCTCCTGCTGCTGATGCTGCTGCTGCTCCTGCTGCTGCTGAATCCGGTTATTTATCAGCAGCAGAGGGCAGCATGCAAGGAGGACGTACATCAAGGGAACTTTCTTTTTCTTTA…	MSIGSFRSIASKNEGEDKASEAASVAAADVAAPAAAGAADNAAAAAAAAAASPRSRGPSFMPGLQKGLLDIRKGLALMMQKKAEAPAAPAADAAAAPAADAAAAPAAAESGYLSAAEGSMQGGRTSRELSFSLSSSHSLERTSSNITTATAAAAAAAAAAAAARGSSVSLDGTENGDLAAVRKHSSNSARSSKSSSSSSSSVTGRAKSVISLDFSEQPAAAAAATAAATAATTAAAAGGAQQTREDPMARLLAHILAEDQSGPAAAAVAAAAAAGREEAAAAAAAAEAMEQQKKTPIDENSWESLLSKDVAAEAGEILLKYSEMDVSNFRPRRPPPAVIEEDLEIGGGFAAAAAAAAIDAAKCRVFGPALQQRIAGVLQEVIFSCSVAGRHQVTILLDN…	174.207	47.4433	56.3567	31.21	49.3833	26.96	78.71	6.86944	11.9949	8.15	15.6251	2.07743	12.5011	40.1584	105.82	96.93	103.78	39.04	90.9233	61.57	83.8333	80.0039	58.1524	19.5842	22.6268	19.5792	5.62736	15.1004
EMWEY_00002710	hypothetical protein CDS	ATGCACAAGCTGTTCAAGGTCATCGCCGCCTCTGCCCTCTGCGGCATCGTGGCTGAGACATCTGCCTATGAAGTTCATCCAGGAGAGGTCGCAGATGTGTCAGCAGATCGCGCTGCCGTTGCCACGCTCCTACACCAGCCTGTAGGGCATGAAATTCCCTATGAGCTCTACCCTCCTCGTGAGATGGAAGAGGAAGAAGAGGTCCAGAAACAAGCAGAAGCAGAAGCTGCGCCAGAAGCAGCTGCAGTAGAAGCTGAAGAGGAGGCCTCAGAGCAGCCTCAGGCACAGAGGGAGGTAGCAGCAGCTCAAGTAGCAGAGCAAGTACAGCCAGAGGCGGAGGTCGCACCTGCTGATGCTGAGGCAGAGGCCGCTGGGGAGCAGTAG	MHKLFKVIAASALCGIVAETSAYEVHPGEVADVSADRAAVATLLHQPVGHEIPYELYPPREMEEEEEVQKQAEAEAAPEAAAVEAEEEASEQPQAQREVAAAQVAEQVQPEAEVAPADAEAEAAGEQ	3.16667	2.23667	1.48333	2.73333	3.40667	3.04667	2.92333	1.46609	0.193477	0.482942	1.62263	1.27911	0.647328	1.43807	1.85333	3.2	1.88667	4.04667	3.65333	3.47333	2.47	0.93618	0.841249	0.956992	1.01928	1.26571	0.686246	0.320468
EMWEY_00002720	hypothetical protein, conserved CDS	ATGGTGCGCGCTGGCAAGGTGGCAAAGGGCTTTACGCCTCGCGGGGCGGAAAAAGTTCAGGAAATAGACGCACAAACAGACCCAACGTCCACAGTAATCCCCAGGTTAAAAGAATGGTGGAGTGCATTTGTAATACAGCGCGCCTGGAGACGAAAAAGGGACGGCCGCATCCCCCTACGCTGGGACGGCAGTTGTGGGTTGGCATGCGAATACTCATTTCCTACAGATTGTGTATTCACATACCACCTGGTAGAAACAGCATCAGTATCTTTACAGATTGTGCAGGGACGTCTTCAGGAAGTAGACTTGATGCTTATTCTAGCTGCGAACTTGACTGTACGCCTTCTGGAGGCTCGGCCACACGATGCAAAGGGGTATCTCCTTAGTCTGCTTGAAGCC…	MVRAGKVAKGFTPRGAEKVQEIDAQTDPTSTVIPRLKEWWSAFVIQRAWRRKRDGRIPLRWDGSCGLACEYSFPTDCVFTYHLVETASVSLQIVQGRLQEVDLMLILAANLTVRLLEARPHDAKGYLLSLLEALKASRVQQDVSERFSAGNNASVDESSEHCQIDAVPQLSPQVSCHTVAEAFSSRLGIFSEKDLHVLFDYCTRTKGTGAALELKNREQY	0	0	0	0	0.07	0.0633333	0.07	0	0	0	0	0.0754983	0.109697	0.121244	0	0	0	0.05	0.28	0.13	0.296667	0	0	0	0.043589	0.0916515	0.121244	0.205994
EMWEY_00002730	hypothetical protein, conserved CDS	ATGGTGAGCGGTGCTGGCGCTACAGAAATGGAGGAAGATGCATGCTGCAGTGACACAGCTGCAGCACTGGCCTCTTATTTACAGGGAAGTGTAGCCAAGACGCTAGCAGAAGGCATCGCCGCTACGATAAAGGCTCAACCTGAGGATCCCCCCCTTTTTCTTTCCCGCTGGTTGCTGCAATACGTTGAGCAACGAAAAAAACGGCTGGAAGCATCATCAGCGGCACCAAGAGTAGCTTCGGTGGAACAGCAAACACAAAGTACAGAAATGCAAGCGTCGCCTAAGCAATTGGATTTAGGAAATGCCATTGCAAAGGACAACCAAGCCATTCAAGCCTTTCGAGAAGTAGAGTGGGTGGAGGAAGAATCATTAGTTAAGCTTCTAAACCATTTGAAGGAA…	MVSGAGATEMEEDACCSDTAAALASYLQGSVAKTLAEGIAATIKAQPEDPPLFLSRWLLQYVEQRKKRLEASSAAPRVASVEQQTQSTEMQASPKQLDLGNAIAKDNQAIQAFREVEWVEEESLVKLLNHLKEKLGATGVYLAKYEEHPASKEEEAAATLRYIAADDTHSYMLNNCLREEEGLTWDLLQDDEPTKELEGTSKDSKDEDDADDEETVADKEAENSSPSGNARGDEVNKTVTRKTVIVDEVLDNPRIRFFGITRPGSYMAVSIELAEVANTDSVLALFNWMKEKKAREEAIAASQEQEETASAASGESGAPPTDFGGVEGNEGDSNEDEDTLDEAPEMLSASEVQNLEQDLSELQQKCLIKLQQLQEQRQGETLQQLDEKEAEEIAEAERR…	0.61	0.556667	0.72	0.473333	0.64	0.916667	0.7	0.270555	0.0650641	0.144222	0.37899	0.072111	0.245425	0.310966	0	0.02	0	0.0666667	0.1	0.0933333	0.0833333	0	0.034641	0	0.11547	0.04	0.144684	0.0321455
EMWEY_00002740	hypothetical protein, conserved CDS	ATGATGCGCCATCATTACCTCCGGTCTTTGACGGCTAGTCTGTCCGCCTCTACTGGATCACGTTGTCTTGCTCCGCTGCCTGGAAAAAGTGGAAGTGGGGGTCTGGAGGCCGTTTTAGGGCTGCGTTTGCTGCACACCGGCAAAGCATGTGAAGTGGTTTCTCTTACCTATGATCACGCGGCGCAAACTGTAGGGACTCGGCTTCGTAAAACTCCATTAACAGTGTTTTGGCTTTGTGTGGGGTCGATTACTGCTGCTGGTGCCTTCGCCTGCCTACAGGACAGCCATCGCCACCAGGTCCAGCTAGACACCGGAGGAGCACACGCGCGTGCACAGTACACCAGTACTGTCCTGAGGAGCACTATCTTGTCAGGTGTTCTTAATTGCAAGGAGTGGTGG…	MMRHHYLRSLTASLSASTGSRCLAPLPGKSGSGGLEAVLGLRLLHTGKACEVVSLTYDHAAQTVGTRLRKTPLTVFWLCVGSITAAGAFACLQDSHRHQVQLDTGGAHARAQYTSTVLRSTILSGVLNCKEWWLSDVSTAVSSSPAVFRGGAPAFCKELSRQHIQREQQHLPQPLKPQHIFEMMKPLVVRVYAVLRTQTPSDRRTRKQTKVEEDQEMLLEKLHFLGSGFFFDDQGHIVTAAHVVLRRNDLKIDAVVSQNAHESKERLVKGEFVSFPLAIKDAFGRLHAAHLCGLDETTDVAVLRLDDPLEQRDMPHVRGSMSGAPVFNMEGSIVGMLVKKFDICGLALPSSLVLRVAESLRDSGEFRVLSIESGLKVCGVTPGSPADEAGVRQGDRIIN…	1.76333	1.68	0.94	1.07333	1.99	3.93	2.11333	0.581922	0.34	0.373631	0.237136	0.553263	0.961405	0.861762	1.58333	0.673333	0.893333	1	2.01333	2.67333	2.69	0.353034	0.179258	0.116762	0.272213	0.264071	0.310054	0.14
EMWEY_00002750	hypothetical protein CDS	ATGATGGCTGACGCCGAGGCGCAAGCCGAATTCGAGGAGTTGCGTGGGCTTTCAGTTCGAGACCCTAAGCAGAAACAACGAGCTAGCCTAGCAGCGCGCCGTCGTAGCAAACTGAGATCCACTTCGCACGCTCAGCTGCAACTTCAGGCAGACGAGGGGGACCAGGGGGAGTTACCAGACCGTGAAAGCGTAGAAAAGACACTTGTGCACCTATTCACGGTTCTCGACGACAGACGGAAGGCCCGCAACGGAACTAACTCTACACCGGCAGAGGCTGGCAATCCGTTGCCTTTGAATTCGGCTAGTTCTTCCAGCGGAGGTGCTGCCTTGGCGGCGGAACGGAGATACGCCGACATAGTGATGAGCTGCCGATTGACCCCGGCTGAAGTCACAGGGTTT…	MMADAEAQAEFEELRGLSVRDPKQKQRASLAARRRSKLRSTSHAQLQLQADEGDQGELPDRESVEKTLVHLFTVLDDRRKARNGTNSTPAEAGNPLPLNSASSSSGGAALAAERRYADIVMSCRLTPAEVTGFVAEAKVDPLVQEISYTEHIKAWVATIFEIRRSHFWYSVSHNLLDEGTVVK	0	0	0	0	0	0	0.113333	0	0	0	0	0	0	0.196299	0.163333	0	0	0	0	0.0266667	0.03	0.151767	0	0	0	0	0.046188	0.0519615
EMWEY_00002760	hypothetical protein, conserved CDS	ATGGATGCTCGCCTTCAACAATGTGAAATACTGCTGCTAGAGCAAAAGACCGTCCTAAAGCAACAGGAGAAGGAACACCAAAATGCTATACTACAACGTAGAAAAGTAGTCAAGTGGGAAGGCACCCAAAAAGGTATAACCCAACTTGGAGAGGCTCAAGACCCGCAAAATGTGCTGACCCCTCGCCGCCTGCAGCATCGTGAGGTTGCAGCGTTGCTTTTTGCTTGTCCCTTGGGGCTCACAAGGTGGGAGTTCGTTCAGCTTCTCGCCGGTGCTCAAGAACACCCTGAAGGGTGGATTGAGAATGTGAAACGAAGAGCAACAGCAGATGCAATGGTGCTCCTCTTTCGTGAAGAGCTAGATGAGACGTTTAGGGCGACTCGAGAGCTGCTTGAAGGA…	MDARLQQCEILLLEQKTVLKQQEKEHQNAILQRRKVVKWEGTQKGITQLGEAQDPQNVLTPRRLQHREVAALLFACPLGLTRWEFVQLLAGAQEHPEGWIENVKRRATADAMVLLFREELDETFRATRELLEGMGSHVTSTGAHLSFPLFAAKLGSPTFPETYPPVVIGVFVCAVRSQGLVKRQELFTAMQRTDKKESINNAVLEVDTDAIEAELTTTALEVPLVPYAKKACRFLQNTKTMLRESTLNLRLLQFHMGITPDGPVPIWTLREVLDNSGLCLSKMHIHVRHLHFPTFQTAVAAAIRRGLITLQKDFAENIHLK	0.0533333	0	0	0	0	0	0.0966667	0.0472582	0	0	0	0	0	0.167432	0	0.04	0	0.0766667	0	0	0.0566667	0	0.0458258	0	0.132791	0	0	0.0550757
EMWEY_00002770	hypothetical protein CDS	ATGAAAAATCTCGCAGCCCATTTTGCACATTTCAAAGCGTTTCGCGGCATAATCTTACGGCTGGCGCTGGCTCTCATGGTTTTGCAAATCTTCAATCAGCTTAGGCGAAAGGGCGAAGTGAACGGTGGCTTCCACTTCTGCCACTGGCTTTTCGGGTGTGAGTTTGCAGAATGTGACGTCAAACCTGATCCGGTGAAGATACCTGAGGGAGAAGATATTGATTGCGATACTTATATGGTAGAGTACGAGGACGATTTCATAAACTCAGCGGAGAAGGCGATATATCTACTAGAATGCGTTTTCTAA	MKNLAAHFAHFKAFRGIILRLALALMVLQIFNQLRRKGEVNGGFHFCHWLFGCEFAECDVKPDPVKIPEGEDIDCDTYMVEYEDDFINSAEKAIYLLECVF	0	0.12	0	0	0	0	0	0	0.207846	0	0	0	0	0	0	0	0	0.173333	0	0	0.0533333	0	0	0	0.18037	0	0	0.092376
EMWEY_00002780	hypothetical protein CDS	ATGCCGTTACAAGACATCCGTATACCTATGCCCAGGAAGCAACAGAAAAAGAAAATCAGAGCTGTTTCTGAACTCAAGCAGCTGGAACAGGAACTACAAGGAGAAAGAATCATACGCAATCAAGGGCTCAAAGAAATTGACGAAGCGATTGAGTATAAAAGGGCTGCAATAGAGAAGAGGCACGTGCGGCTTGTTGAATGGCAACAGTCAGTAGTCAATGACGCAGCTGCTGCTGCGCTTTCCGCTTCTTCTGGGAAGTGGAGAAGAATGCTTTGCGTTGAGAAGCTGATAGCAAATTCCTTGCAAAAGACAAGTGTTGAGAATGTGGAAAAGTGGCAGTACAAGGAGGACACCTTTCAAAAAATTCGGGAGGCAACTGGAATGGCTGACGTGATGGAA…	MPLQDIRIPMPRKQQKKKIRAVSELKQLEQELQGERIIRNQGLKEIDEAIEYKRAAIEKRHVRLVEWQQSVVNDAAAAALSASSGKWRRMLCVEKLIANSLQKTSVENVEKWQYKEDTFQKIREATGMADVMEIVNKFLNRDVENQKLKLLAEEAEKKLEGFCWDCQHFTKMGRVAVCHAEDVSGSRCTVTILEQNISRPCSPVRSQSPVVPGSGAIFRCYGAQDLWDFSAESSLEHYFQNLREKSIPKLIGFHDSIRNIRNCIGRDDNMEAHDRCALIIQPPANDTECHQEGKR	1.45333	1.21333	4.30333	6.91667	11.3533	16.2167	15.06	0.236291	0.195533	0.410041	0.741912	2.38609	3.38246	5.86371	1.50667	1.43333	2.64667	4.99	7.77	13.12	15.6167	0.18037	0.595007	0.300888	0.19	2.1571	1.57582	0.645084
EMWEY_00002790	hypothetical protein, conserved CDS	ATGCAAGGGAACTGCGCAGAAGGCGGGAAAATTGAAAACAGCGACACACCTGCTATCTGCTCAGCTGGTAATGAGGCCCTGGTGAAGCACTACAGCATTAACAGGGATGTTTTGTTGTGTCCGACAAAGCGTAGACTACACCGATTATACCTTCCAACTTCGCTTCGGGGAGGTTTCTTCTGCAAAATGAGAGATTATGCTCTAGTGGGTCATGAATGGGTGAATACAAAAGTGGGGAAAGTGGCAACCCTTGGATCGTCGTCAGCAATTGCCAGCAGGGTAGAGCACACCACCAAGGCCTACGGTTGGGCCTTCTCGTCTCGTACTTCGAAAAGCATATTGTCGGACGAGACAACCAACCCATCGGCCTTCTCTCATTCCAGCTCGATTCCTAGCTAC…	MQGNCAEGGKIENSDTPAICSAGNEALVKHYSINRDVLLCPTKRRLHRLYLPTSLRGGFFCKMRDYALVGHEWVNTKVGKVATLGSSSAIASRVEHTTKAYGWAFSSRTSKSILSDETTNPSAFSHSSSIPSYMYTLASLQQAGLGDTRIIVYICLQVGKPEVQEISSSIEQNELTLTSTARDKEAEICKRPPKPTKGDIAGLQELNSFTKTVNQTMQSYQAEQSQPVVKVEQLLSSLRKRFDDVHAEVKKRTEEVARYKEGIRQADSAEHQVTNDRARIHQVKQTLDYDTDPQYASQLSVCSSNKDVQ	0.05	0.0333333	0.21	0.193333	0.223333	0.836667	0.493333	0.0866025	0.057735	0.166433	0.100167	0.155027	0.061101	0.226789	0	0	0.03	0.126667	0.273333	0.45	0.37	0	0	0.0519615	0.0929157	0.210079	0.265141	0.0818535
EMWEY_00002800	hypothetical protein, conserved CDS	ATGAACATGTCAGTTAATGATGCGATTCGTAGCGTCTTTACAGTTGCAGCTGTTGTAATTTTATCAGTTGGCACTACTGCCACAGGCCATGGCTCTGCGACGTTCGCCAGCCTTATCGCTAAACGTCAGGCTGCAAACGTCTTGAAAGCGTCTGGTGCTATTCTTGTCGCTGGATACTCATATTTTGCAACTGAGCATCAAGCGTTTAGGTGGATAGCGCTACTAGGTTCAGCGATAATGTCCGGGGTGGATGCTGTGGATATGGCAAGCGTTGGGCATCTAATTGGAGTGTTGCGTGCAAGCAAAGGTGGCCTTACTGGCGAAGATGACTCAGCTCGAGAGCTAGCTCTGTGGGGAATGAATGTTCAATATGCATCAAAGGTATTCTCGTTCTTTTCA…	MNMSVNDAIRSVFTVAAVVILSVGTTATGHGSATFASLIAKRQAANVLKASGAILVAGYSYFATEHQAFRWIALLGSAIMSGVDAVDMASVGHLIGVLRASKGGLTGEDDSARELALWGMNVQYASKVFSFFSWFLVIQIIGCLMHALGWFHLNELPNDEEVAGHLKELARATINRRIQEKRNPERFAAGGGRHLFNPADKLEVTWDQMVDLAVGRDNRTSHPISTNPRGVIAPEVQRELCQILLKMGVKRSQIYEVLDDEDDS	0.11	0	0	0	0.1	0.0166667	0	0.105357	0	0	0	0.0916515	0.0288675	0	0.0433333	0.0466667	0	0	0	0.12	0	0.0750555	0.080829	0	0	0	0.158745	0
EMWEY_00002810	calnexin, putative CDS	ATGTGTGCTGCAGTCGAGGTGGAGCCAAGCGGAGTGAGCACTGGTTCTGTCCTCCACAGCGGGACTAGCAAATGGAAGCACGCATACGGAAACGCCACAAAATCTGCTAAATTAAGTTCTTCTGGTAACAACGAAATTCCTAAGCATGGCTCAGAAAGTGAGACATTTGAGGAACGGACTGATAAGGACGCAGAAGAAGGTATGGACCCTGAAGAGCGAAACGCCCTATTACGGTGGCAAAGGAGACAAGAGTTTGCGAGATGGATTGCTGCTGAGAGACTAGCAAAAGCAGATGCAGACGAAGACCCACCCCCAGATCCTGCAGAGGAGCGGCTTCTGGACCGGTTGTCAGCTGCAGTAGTAGAAGAGGAACCACCTATTGATTTTGGCCATGATTTG…	MCAAVEVEPSGVSTGSVLHSGTSKWKHAYGNATKSAKLSSSGNNEIPKHGSESETFEERTDKDAEEGMDPEERNALLRWQRRQEFARWIAAERLAKADADEDPPPDPAEERLLDRLSAAVVEEEPPIDFGHDLHLSVEEREYMDSRVKEELAKIPRVSQASPSLEGLLFAEMFDKPDVFSSWVISRSYTHQGGRRTYLGLEAMQIRCPLALASSNQTTSGNPRGSWADGGIPLSTVLPTTVRLSSEKPLVLQYEVQQHHPDFGCGGGYLTFFAADAQTQCHFDESTPYALRFGADHQKSRLLTLIIKPEGAFTILLDGRVVRKTLPTDFPTFNAVGLAFMAMDSGTLIDNIVISYDLAAAQLFSRSTFWQRARVEHMVAETALRTRSAVRQEIRSKRHE…	0.196667	0.393333	0.76	1.06	6.12333	6.30333	2.14333	0.0152753	0.161967	0.194679	0.298664	1.68773	1.33886	1.05368	0.2	0.19	1.07	4.08	13.3933	6.52333	2.93	0.147309	0.173494	0.357631	1.28035	0.895116	1.15327	0.34176
EMWEY_00002820	hypothetical protein, conserved CDS	ATGCTTGTTAACCGTCTCGAGAGGATTCCGATCCATGTACGGCTAGCTCGAGCGCGCCGTGCGGCGGGGAACAATCATTGCGCATACCGGGCCTTTTTTGAAGACAGTGTCACACAAGATAGCCAGCGGGCAGTGGGCACTGTAGATGTCTTCTCTGGTGTAGCAGCAACAGTTTGTGCCTTAGAATTGAGAGTATGGGAGGCAATACAACATGCGTTTGAGGCCCGCTGCCCTGTTCCACCAGAAGAGCAGTGGCGTGTGCGACAGGTTATATCGGACATTGCTGCAGCAAGGGAGACTTTATTTCTGTACATGAGCCACGCACAACAAAAATCGGCTTCCCCTTGTCCCAGAACCGCAGTGGTTTCTTCCGACGCAACCGCCGCAGAAGTGCCTCTT…	MLVNRLERIPIHVRLARARRAAGNNHCAYRAFFEDSVTQDSQRAVGTVDVFSGVAATVCALELRVWEAIQHAFEARCPVPPEEQWRVRQVISDIAAARETLFLYMSHAQQKSASPCPRTAVVSSDATAAEVPLAVEDAETGADQQLPHSTVVEKEGHATSEETLGTECKPAASTGAKPERACRFEALVLTKTAWEMYLPFGTPETRSHPVKPPGSEALLGRLSKLLVNVGGLNIPKELHMHLEAFSSMYKTHFPERQLLWLWRAGHADMTVILRQHQQETQPPAEISAKVQAADFRVCLITAFVLLLFNEIPLVSAQTASHLIGVSTEEASSILKGLQTEPQNLLAGGSTEKGNEPLSPRRVRGPLDAEERAKLDAKLVRIFKQHRRLTHQQLMQILQR…	0.4	0.07	0.06	0.103333	0.07	0.13	0.07	0.0781025	0.03	0.0519615	0.0750555	0.0608276	0.101489	0.0608276	0.0366667	0.0766667	0.04	0.106667	0.06	0.286667	0.23	0.0635085	0.100167	0.069282	0.0550757	0.0264575	0.151767	0.115326
EMWEY_00002830	hypothetical protein, conserved CDS	ATGTCGCAAACTTCTAATCAGGAGCCCAGTGGTGGAAGGCGAGGAACTAAACGACAACGGAGGAGGTCCGATGGCTTGTCACCACGGGAAGTTATGCCGCTCGCACACCAGCAAACGTCTGATCTCCAAACGGCACAATCGGCATTGCTTCCAGGAGTTCGCACTAGGCGTTTAACGACGAGTGGGCAAGATTACTCTCAGAGGCGAGGGCAGAATGAACAACTGCGTCGACATGAGCAGCGTACAAGTACTCAACGCCGTTCAGTTCGCCGGCACCTACAACTGCGCCAGCGTCAATCCCCAGAGACCACATCAGGAACGTGCGAAGCCCCAAACAACGCTGCACCCAGTGCACCTAGCACACAAGAAGGGCCTACGGCAGATGCTCAGTGGAGACAG…	MSQTSNQEPSGGRRGTKRQRRRSDGLSPREVMPLAHQQTSDLQTAQSALLPGVRTRRLTTSGQDYSQRRGQNEQLRRHEQRTSTQRRSVRRHLQLRQRQSPETTSGTCEAPNNAAPSAPSTQEGPTADAQWRQDTPNNACPEGQATRASTRQRRRAAGSRGPCGSTRASSCPMEPIEPDEPVCVLRTNADPPKDPSSPVLDGSSIPAFDKIWVEEEEEGKRLLTLLDRARSALLEPLFDFPAQPQLNWKPSSNTCLTGALGFSEALDEPSCVKAWKSYTLALLLFKYLYARGSEALSQQQPGCFSNPAKFEMHAANASEEALLAAQAAGIRSAKAREAVARAAMKLLCQVSTIDEAAVVIFGRFVSRLPYPPVGAVSRVWGVIDQLRHECSRIIIESAL…	7.67333	4.62	2.36333	1.34333	1.47333	2.42667	2.85	0.757386	0.611474	0.0550757	0.555908	0.170392	0.361156	1.58641	3.39667	1.09667	0.7	0.59	0.56	0.716667	0.77	0.273008	0.151438	0.08544	0.29	0.138924	0.384361	0.0173205
EMWEY_00002840	Dynein heavy chain 3, axonemal, related CDS	ATGGGAGACATACCTCAACCAGAAACAATTGTCCTTCCTCACTTATTCAAGAGCCAACAAAAGCACATTGCAGCCCCTCTTGGATTAGAAGAAGCCTCAGTACAGGCAAGCAAACAAAATATTTTGAGGCTAATCGAGTTGCATATCCCGTTTCTGCAAAAGTTCATCGAGCACTTCCAACCGTTTGCTGACATTCTTAACCTCTGCTCGGCTGACGTTGTTGCCGAAACGGAGCAGAGAGCTGCAGTTGGCAGTGTTGCAGAAACCTTCCGGCAGGCGGTCTTAGGCTACCAAGAGAGAATAAAGCAAATTGAAGAAGATATCCCTACTTCAGTAATTGTTGGAGTATTTTGTGTTGGCTGTGAAGACATAAAGAGCAGCTTGAAATCTACAGTTAGA…	MGDIPQPETIVLPHLFKSQQKHIAAPLGLEEASVQASKQNILRLIELHIPFLQKFIEHFQPFADILNLCSADVVAETEQRAAVGSVAETFRQAVLGYQERIKQIEEDIPTSVIVGVFCVGCEDIKSSLKSTVRSVSQLLLDVLAKCFRDQCKQTLEEFKRISTTLKQQPTGIEELTELREFMDDTPTKLEALAVDIKAVLHIFDVLESFKYRLLVEDHNLRWRLYGSPAEILELSNEVASSLVKERARFLDDMLVQQCEFAATIADLADVVAGFANFTDMSKLAEVYDSVLAVGERIEMSIQQAKVFNHRERLFGRDVTDYTSLTKIQKTAYQWSVTRNSIYTASFESLSGADIEKQVYGGIKALKRVEKILQERGLPEVFAKASQVTNELTEFKPLVP…	0.776667	0.69	0.42	0.23	0.27	0.35	0.313333	0.119304	0.01	0.043589	0.087178	0.0655744	0.0953939	0.118462	0.74	1.5	1.04667	0.43	0.58	0.916667	0.783333	0.455741	0.0793725	0.0763763	0.0458258	0.0781025	0.171561	0.240069
EMWEY_00002850	hypothetical protein CDS	ATGTTTGGAACGTCTTTTACGGATGGGATCAAGCTAATTTTGACGCATGATATGTCTCTTACATCTTGCAGCAAGCGTCCAGGGGTCCACCAGAAGGAGCGCGGGAGCAAGAGGCCTCTTTCGTCCCTCCAATCCCTGCCAGAACATTTCAGTCTACCGAAACAGCATTTAGAGGTTTGCGTAATACTGGCGATAAGGGCCGTTGATTTCAGCACAGCACATGGATTAGCTCTGAGATATCAGTTACAGAGCCTTGTGGAGCCCCCCCCTTTTGATGTTGCTCCTGTGGAGCCCAAAGTAATAGCGGCGAAGTTCCACGCTCCTACGAGCGCACCTCGGAGGGTCACGGTGGAAAGGCGGCGCCGGGCATATGAGGCATACGATATAGAACAGTTACTG…	MFGTSFTDGIKLILTHDMSLTSCSKRPGVHQKERGSKRPLSSLQSLPEHFSLPKQHLEVCVILAIRAVDFSTAHGLALRYQLQSLVEPPPFDVAPVEPKVIAAKFHAPTSAPRRVTVERRRRAYEAYDIEQLLIERGINYRDQTFESKSWLPLEPFDDTTFDDRSPQEWMALCKGPDGSFLPLSGKGLRRGNGGDCKWEACRVYAYDEVSCKFHVQWAAAESLIQYNYYIDNMPTSDIPGLDEVQQKRVMDKALSCPRTRQCKSATVDSLLKEVNTYFARTMNKIAFDIFLDRNKDKRLRTDLQLPPAPKPRPPSWHALVTVPAYDFSKAFASFCSTSLYVKNEVIRAMVGIREECVDVLEKRIFNTSFPRAVKLDEFRQMQRASISQVTYFLQEAWAS…	0.986667	0.42	0.21	0.233333	0.146667	0.3	0.326667	0.200333	0.105357	0.0953939	0.080829	0.0351188	0.132288	0.215019	0.586667	0.543333	0.303333	0.166667	0.0633333	0.273333	0.383333	0.590028	0.0723418	0.125033	0.0550757	0.0288675	0.190875	0.225019
EMWEY_00002860	hypothetical protein CDS	ATGAAACTGGAGCCGTCTCGGGCCCTCAGCCTTTTAGGCACCCTGGGCCTTCTCGTTGCAGCATTTCTCCCCCTCTCCATCGCTGCAAACCCTGCTACATTGTTAGCTGTTCGCCAAGTGCTACCGTCCGAATTAATTTTACCAGAGGACATCAGAGTGGCGAGGAGGGGCGAGGGTCTATTTTTCGAGGATGCTGGGGTCGTAGGAAAGGTTCCAGAGGGCACAGCCGTGCTTAAAGTTGGCGACTCAGATGGGCCAGACCGCCTCCGGCTGTACGTAGTGGACTTCTCGAAGGAAGAGCATCTCGAGAGTGTGCTTGCGGAGTCCGGATATCCTGTCTTTTGCGACTTTCGTGCCCTTCGCCGATGCTTCACACGGCCAAGCGAGACCAGTGTGGAA…	MKLEPSRALSLLGTLGLLVAAFLPLSIAANPATLLAVRQVLPSELILPEDIRVARRGEGLFFEDAGVVGKVPEGTAVLKVGDSDGPDRLRLYVVDFSKEEHLESVLAESGYPVFCDFRALRRCFTRPSETSVEYLPHGAVITAGEGMELVYLHFPSGGSILKRHGETKPLASSYVHGQFKGEVDTTVLKCTSLGTVFFPRQFDSSSSSIVEETEGEMQVCDVTPPLVTGKQAVAITGTRRAPRIFCEKGSGRLLHFEPYMQTTDSHLPHSQQLEQKLTGRPATCDMLSEAEDHIFSVKRFDSVHGKFRGEKLVSYTSVAGKKAFVPVKLQTFPESELGVPCSTRNFRLIYQPNHILQTEVQHEAPLACHKLALAPLKSVEREALLTKIHGSNLWMELPA…	4.83667	5.18	3.58667	3.62667	4.61333	5.16333	3.86667	0.106927	0.626977	0.349619	1.32349	0.175024	0.535755	0.669801	1.98	2.43333	3.82	6.17	5.11	4.26333	4.31	0.589661	0.070946	0.246374	1.64435	0.451331	0.514328	0.879318
EMWEY_00002870	1,4-alpha-glucan branching enzyme isoform 2, related CDS	ATGACGGGGCCCATAGGAACTGGGGGTTTTGCCTCCTTAGGGCTTTATGGCGCTGAGTCAGAGGCTACAAGGGCGGGAAGGCGCCAGGACGAAGAGCGACAGCAGTACATTACAAAGATCCCGTCTTCTTCTTTCCTCCGCGTGCCTCCAGAGCGAGCCGACAGGCTCACTGCAGCCGACGCCCTCTTTGCGGTGCCTGTCGCCGAGCAGCAGAGGCTGGTCGAGCGCTTCATTGATTACGCAGACCAGGTGAGGGGGACCCAGCTACACCTGCTGCGAGAGCACGACAGCTCTGCTGTTTCTGAGCGGTTTCTGCAGCAAATCGAGCAGCTTCAGCGTCCCTTCATTTCAGCGGATGCAGCAGCAGGCGTTGCAGGGCCAAGCGACAGTAACGGTAAC…	MTGPIGTGGFASLGLYGAESEATRAGRRQDEERQQYITKIPSSSFLRVPPERADRLTAADALFAVPVAEQQRLVERFIDYADQVRGTQLHLLREHDSSAVSERFLQQIEQLQRPFISADAAAGVAGPSDSNGNNSSSSSTNGTSNDSSSNDGSNSGGGCGNPKSSSVGSKEYLRRHPSTVRFRLIEGGVSSLLLGTGAGAGCGSQVQARVSAGFQGGDSDALTHGSSTMSTSRDGDEEETPFVCQLESFLQLAVNEIATKESMGWEGQTEANAAAVRLRCRRVVMAGALVPLALDDTLVIEHKVTLRKGGVSSASKKTVQANGKTPEGTLPGTLDIFGDTERLRDILHEHAYQGCLRVPVTDQFKAQRGGRRGSICQELAASVVVLARADEPRCLSIFY…	2.25333	2.28	1.62	1.68667	1.54333	1.95	1.67333	0.387857	0.305123	0.340441	0.258908	0.310054	0.202978	0.984598	4.73667	1.90667	2.34333	2.14333	1.83	2.71333	3.17	3.28418	0.327159	0.376342	0.340196	0.295973	0.191398	0.840417
EMWEY_00002880	glycan synthetase, putative CDS	ATGCACTCTACTGAATTTGGCCGTTGCGGCAACAACAACTATGGAGGCGTATCGAAGCGCATTCGAGACATCGAGGCTGAGGCGTGTCACCTAGCTGACCGCGTGATATGCGTAAGCGGAGTGCTGGCAGAGGAAGTGAGGGCTCAGTACGGAGTACACCCAGCTAAAATGACTGTCATTTACAACGGCATTAACTGCAACAAGTTCGATGGCGAGGTAGACCCTGGGGCAGTCAAGCATACATACGGGGTGGGGGCCCTTGACCCCATGTTCTTGTTCGTGGGCCGAATGGTCGTTCAGAAGGGCCCCGACCTTCTGCTGGAGGCAGTTCCATTCATCCACAAGTTCAGAGGGGATGCCAAGTTCGTCTTCGTGGGGGACGGTCACATGATGGAGAGC…	MHSTEFGRCGNNNYGGVSKRIRDIEAEACHLADRVICVSGVLAEEVRAQYGVHPAKMTVIYNGINCNKFDGEVDPGAVKHTYGVGALDPMFLFVGRMVVQKGPDLLLEAVPFIHKFRGDAKFVFVGDGHMMESLKGRAAQLGVTHSVRFVGKMGGGALHALFKSCDAVVVPSRNEPFGIVVLEAWSASKPVVATNSGGPRDFVNPNITGVLVDPTPGSIAWGCCEILKNFEHARWMGSRGRVTAAFSFSWDSIAQQTREIYYEQCNKHDTPPNWSYSSEGDDTLAFALIGPAMYEHMSVEDCDPHVLSGLALWRLYRLLGSGLADGRMNFMGNEFAHPDGLDLPRPANHFSMAKAFRRWNLADSPALKFTQCESAAHLYVVKCDEEAQVVVLERGPCLF…	10.71	7.98333	11.7167	14.3767	28.4633	39.78	30.4633	0.502693	0.846719	1.3112	5.76542	1.10889	1.55605	10.9466	12.4567	6.23333	12.8367	14.6767	24.6167	33.9267	37.9667	2.69263	0.626844	1.84177	3.71863	2.26937	1.3047	3.83098
EMWEY_00002890	hypothetical protein, conserved CDS	ATGGAGAGGCAACCGCAGAAGGCTCCTCAGCCCACTCATTCCTTTGCTTGCAACGAGAGGCTGCAGACGCATGCAAAAAAAGCAGCAGTCTCTGCTGCTGCAGTGCAGCTCTTCTTTCAGGATGGGGTGGATAACAAAAACGGAGACATCACTGTGGCTGTTTCTTCTAAGCGGTCCTCCCCGTCCGCAGACAGGAGCAGCAGCAGCAGTAGTAGTAGTAGTAGTAAGAAGTACAACAGCCAGTTTCATTCGCAGAAGTGGGACTATCAGCAGACTTCCTGGCTTATGGAGAGCAGAGAGACGCAAGAAAAAATGCTGCAGAAGGATGCACCAGAGAGACATGAAAGCCAGCAAGGCGGCGGCGACCTTCCCCAAAATCACTTGCCGGCGAACACGAGC…	MERQPQKAPQPTHSFACNERLQTHAKKAAVSAAAVQLFFQDGVDNKNGDITVAVSSKRSSPSADRSSSSSSSSSSKKYNSQFHSQKWDYQQTSWLMESRETQEKMLQKDAPERHESQQGGGDLPQNHLPANTSSFSSSICIGSGRGSRGCACIGGLAEGTDPSSLRLQAHASAPLSLIYLRLSDAPQLSEEVEKKLRAFIGFVESDANSHRQQQKTEYNVSVPQLQQQQRQQQEHPFFADYLPKDVKQQQEVERALRHILFAVVEMATARQFHLPPPSVSHQLYGYDIIVSSNQAPPLGEWALQLPQAVRLF	567.44	599.653	452.28	465.84	487.873	523.443	534.203	14.5404	52.5878	8.0682	41.1231	17.6419	13.6418	53.1041	656.263	418.093	421.727	413.797	416.247	467.607	518.913	228.611	17.6096	14.1233	65.2564	20.2208	29.1134	16.4959
EMWEY_00002900	hypothetical protein CDS	ATGCTTCAGGGGTGGATGGGAGAGTTGGGAGAAGACGGACTCTTTAGAAACAAAGTCTGGACAAAGGACAGTGAGACTGCTGCACCGGCAGCAGCAGCAGCAGCACCGAATCCAGGTGGAGGCGCGTCAACGGCGCAGCAAAATGCTGCTGTTGCTGCCTTAAGCTTCACGCTTCCGTCGACCCCGCCGTCGCTGAAGAGGAGACAGGCAGCACCGGAGCAGCAGGAAATGGCGGCTTTGACCCTACCACCTGCAGCAGGGGATACAGCTGCTGCTACACCAGCTACAGGGGGTCCTGATGCTGCTGCGGCGGCACCACCAGCTGCTGTTACTGCCGCCGCTGCTGGTGCTCCCGTGGACGGGGCGGATGGAGGAGACATTGAACTCGATGGAGACGCA…	MLQGWMGELGEDGLFRNKVWTKDSETAAPAAAAAAPNPGGGASTAQQNAAVAALSFTLPSTPPSLKRRQAAPEQQEMAALTLPPAAGDTAAATPATGGPDAAAAAPPAAVTAAAAGAPVDGADGGDIELDGDAPEAAAMAEDVAASA	261.27	243.067	190.153	293.843	205.427	215.163	276.417	9.50769	22.1047	13.3856	67.9417	8.75194	16.1438	22.8843	535.997	193.13	200.72	210.82	199.397	221.307	220.563	460.021	41.674	4.01533	34.2058	13.161	19.2255	3.73251
EMWEY_00002910	zinc finger (CCCH type) protein, putative CDS	ATGACGGCTGAGGTCTTTGCCCGCAACGGCTTTGATATGGCTGGCGCTGCAGCGGCGATTGCCAGCAGTAGTAGCGGAGCTCCGAAGCGGCTGCAGCAACGTATAGCAGAGGAGCTGCGAGTGTCTTACCTGACCCCCAGCGGTGGGGCTAATGACGGCAGCAGCAGCAGTAACGGCCACCACGGCAGCAGCAGTGGCGGCGGCAAGACCGAAGACGATGCTGACGATGCGCAGATCCTTGCCGAGTATATTTTGCACTTACTCCTGCGCGAGAAGGCACCCACGGACCGTCTTCTGGAGGAGCTAAAGGAGTTCCTAGGGCAGCCAGCTGATGACTTCACTCGCTGGCTTCAGCGGGAGCTGCAGCAACAAAGTGCTGCCTGCAGCAGCAGCAGCAGC…	MTAEVFARNGFDMAGAAAAIASSSSGAPKRLQQRIAEELRVSYLTPSGGANDGSSSSNGHHGSSSGGGKTEDDADDAQILAEYILHLLLREKAPTDRLLEELKEFLGQPADDFTRWLQRELQQQSAACSSSSSGRPRSCSRSKHLSSSSSKHGSSSSAKHSNASDGTSRGSGSSSSSKQGSSSRHGSSSSSSHRYSSTQHEASRGEGRGSRCDTISRRLILMRAAEQAAVSSRSGTSVRSGRSHRSPPRSRRSRSRSRSRSSSNGSKTPPMSRSIYLMGSSNSKRNTPSPSSGPVWVASSAHAQQQQQPQTPGVAAAGDVFRSQAQPTAYEVQQMKQQQQLMHQQQLLQQHQQQQLLQQQQQQLLQQQQQQQLPLVPVAATAPADMSAPDTAMQRGPKA…	225.617	209.823	154.087	234.343	163.777	177.123	225.877	0.541695	24.9582	3.52467	45.5596	8.89395	7.70427	34.1625	449.137	163.557	166.507	166.347	155.317	186.413	169.907	387.931	29.0781	2.09039	19.6203	8.30136	24.4567	24.6068
EMWEY_00002920	hypothetical protein, conserved CDS	ATGCACCAACGTCGGGGGAAGCAGCCCCAGTTGCAGCAGTTGCAGGAGCATGTACTTCTGCTTCAGCAGTTACACCGCCGCTTCGTGCTGCAGCAGGCGAGTGTCCAACGGCTTCGAAATGTGTGCAATCAGCAGCAACAGCAACCGTACAAACATCTCTCTATACACACCCACAATGGGGAGCTGGCACGGCCCGCACTTCGACAGCTCCAGAAGCTACAGCAACAAGGCCAGCCACACCAGCAGGCCCAGCCAATGGCGCAGCAACAACAAAAGTTGCAGCTTCCATCGTCGTCTGCTCCCTCGCAGGTGGCGAGTAATTTCTGCGGGGCGAAAGTACAAGAGAAGGCTAGCGAGCTACAGCATGTAGCAAAAGAACAACAGCAAGCGAAGCAACAG…	MHQRRGKQPQLQQLQEHVLLLQQLHRRFVLQQASVQRLRNVCNQQQQQPYKHLSIHTHNGELARPALRQLQKLQQQGQPHQQAQPMAQQQQKLQLPSSSAPSQVASNFCGAKVQEKASELQHVAKEQQQAKQQRQEQSLLTQQQCLLQQQQLLLQLGGIRSPEQLDLAVHLVHRQLLMQRSAPYAAAPTTPAITGNGAAGVPVNNTEGCSAAEADDTLGADATMRIARQHAAYLAAADATGDKPAYADSWESEPAAGAAVVSQLIGGQKLEAAVQQLNAPAIRCWGMRQLQEQQQLLLQVQQLEQLLQQQPELRWLLMQDPQLLGLLDKQPGLLLLLLRNQKQQCYMSLRRQLFRVDREPEQQQQQLLQTPLGMYSKLLSGASQQEQQQQQKVQQEVKR…	84.8133	37.5867	15.7267	11.08	13.6333	13.3733	32.63	2.60619	3.83098	1.87777	2.08588	1.65295	0.263881	29.9595	100.163	14.2033	9.19	5.08333	5.88333	7.95	6.78333	34.1523	0.670622	0.488672	0.785642	0.609617	0.978724	1.49266
EMWEY_00002930	hypothetical protein, conserved CDS	ATGAGGGACCCATGTGGTGATCCCCCATTTAGGGGCCTCTCAGCAGGAGGCCATCTGAGAGGAGGAGGCCTAGAGAGGTCTTTATTTAGGGGCATTGACTGCGTCCGCTGCTTTTGTCCTTTTACGGATTATCCAGCGGCGTCGAGGCCCCCAGTTCTTGGGGTTTATGTGGATGAGGAGGAAGCAGCAGCGGCAGCGGCAACTGCCGCTTCTCCTGTATCGGCAGCAGCAGCAGCTGCTGCAGAGCTCGCAAGAGTTGCAGCGGGAAAACTGCTGCAGCAGTGGGGGCCTCGAGCATGGACAGATCCTAGGGCCAGGCGTCAGCTCCTGCTGCCTGGGGCTGGAGGCATTGTGGTCTGCAGCAACAAGTTATTACTGCGCTGCAGCACGCTGACTGGA…	MRDPCGDPPFRGLSAGGHLRGGGLERSLFRGIDCVRCFCPFTDYPAASRPPVLGVYVDEEEAAAAAATAASPVSAAAAAAAELARVAAGKLLQQWGPRAWTDPRARRQLLLPGAGGIVVCSNKLLLRCSTLTGVCSSTKHLPAAATCCCFASQTPKGPLLVVGSLDGCLRVFEGRTLRLVKTLETTAVAAAAETALCVPYGLSSASAVKQLNPPYCGLSTAAPAQESGTRQMRTIRSPCDSTVSGTAVSSSYCSAATAERSLQRTPICLLLVGNNALLAGLGGGVAAAFFLENCRLAAIYRLPPSVRYFLQQQQLRLQQQKQRHTSPASAETLQQVQLQHCREQAAKKWQGVLAKLQHPHASGDGSDSVREMQLALEAQLPVCCLFAAEAERFVVMAVH…	59.9733	60.0033	39.59	58.8333	41.1567	47.2567	65.6633	1.76398	5.51802	2.42489	14.4867	1.74626	2.40019	6.55585	103.057	39.83	31.8167	29.85	28.25	42.48	43.08	90.2114	6.42143	0.450037	5.34222	1.11946	5.64065	2.53107
EMWEY_00002940	hypothetical protein CDS	ATGAAACTAGACTCATGGTTTTGGGAGCCTCAGCTTCTCGGGGACCAGAGTGATGATCCAGCCCATCACACCGCTTGGCCTCCGGAGAATCCCAGTCAGGTGGGGAACTTCTCTGTTACCCATGTTTTCGGCAGTAGACACCGTTTTCCAATTGTTGTCAGTACTGCCATGATAGCAGTTCTGTCGGCCCTTGTGGTGGTTTACGTTTGTCTCCTCCCAAGGGGAATGCGGAAATCGAGGGTTCCAATCATCCGTCGGCTTTCTTCCAGCGGCGATGAGGATGAGTGCCAAGATTTACTTGACTCAGCGAACTCAGCTAGAAAGGAAAGATCTGTGGGATCTTCTTACTCCAGCGGAAGCTCGGAGGGATCGGGCTCGCACAATATCGCCGTTTCAAGA…	MKLDSWFWEPQLLGDQSDDPAHHTAWPPENPSQVGNFSVTHVFGSRHRFPIVVSTAMIAVLSALVVVYVCLLPRGMRKSRVPIIRRLSSSGDEDECQDLLDSANSARKERSVGSSYSSGSSEGSGSHNIAVSRKRPYRFNEADDEVEQARKLLREDRQQTASSPQSSYTTLSSPVSTPSSSSNGHDMLGESLLVPQISAEDEKAEGAEISTLTSGDAGYGESDWLEDFVGEPENLEEWFLEYVLDSSPPSPSGFEEDQPDDVIQHDNLEGGKLAYLMTDESMGKGQSMTYVREQEKIVCCPLSCDTVYKSARLLVDGLSEGSIIQESQVTGRNNELGEEASGSVERETSAQLEPNANSPVHPSTSEEVPSEPVPSIDELLLGPGEHQVSDGLERRSTTS…	2.51667	2.45	1.84	2.45667	3.45667	2.92333	2.41	0.809341	0.19975	0.482804	0.647791	0.326548	0.606163	0.715821	4.03333	2.76333	3.55	8.18667	6.06667	6.35667	7.67333	1.68393	0.621718	0.411461	0.45742	0.640026	0.306649	1.55545
EMWEY_00002950	proteasome PCI domain-containing protein, putative CDS	ATGGGGCCGACTGAAGAGAACTTGGCGCTTGTGCGCCGGATGTCCGTTTTCTGGGAGCCGCATATGGCCGTCCCGGTCATTCATTGGCTGCGTTCTCAGAAGTTGCTGGAAGAGAAAAGCTCGGACGCTTTGTTGGAAGCGATCCTCCCAAAGACACCCGAGGGCGTTGCTCAGCGGCTGCGTGAACTCGTACAGCAGCAAGGGGGAAAAGTGGAGGAACCTGAGGAGCAACTGCAACAGTGGGAGCAGCAGAGCGCTGCCTTGGAAGAGGCGCTCCAGGCGTTCAAAGGGGAGCAGCAGAGGAAGATAGGCAACCAGCTAGAGAGGAAGAGGTTGCGAGATATTCTGCAGTGGCATTACCAGAACCGAGAGGAGGGCAGTTCGACGCCAAATTTGGCG…	MGPTEENLALVRRMSVFWEPHMAVPVIHWLRSQKLLEEKSSDALLEAILPKTPEGVAQRLRELVQQQGGKVEEPEEQLQQWEQQSAALEEALQAFKGEQQRKIGNQLERKRLRDILQWHYQNREEGSSTPNLAEIPRVEMVPVRLARVAFSLGDYKKALHHLDFYLNTLSELTSDSGDMQTPVSCVWGICCCILLLTLSEPAGDNPKGQPSNAESEDALLQQLQDGEDGKDKALGAIEAHGAARCILRLADILDHSQAAASKAAAGIGPENPMSKIFSREQQLQQRAWLLHWAMWLLLRYYLLLTYAKGQSCRNQAWSALLDWVVQERNLTCVHLLCPHLLRYYAVYAIMNRKRKDHFQAIVGAIGHTKNKYTDAFTSLLEALFLDFNFDEAQKHITSI…	99.74	30.11	11.3833	13.6733	14.3333	18.0867	35.0967	3.98594	0.06245	1.51216	2.34509	0.345881	1.14893	27.4182	122.867	16.6333	9.35333	10.2867	11.9733	17.29	17.7533	58.7103	0.880473	0.349476	1.1524	0.450148	1.07387	0.624286
EMWEY_00002960	hypothetical protein, conserved CDS	ATGGTTGTCCTTTCAACGCGTCTACACTTGCAGGATTTGTTGCTGCAGCGCTTTGGGCGACTGAGAACAGCAGAGTGCTGCTTGCTTCGAAAGGTCTCTGGCACTCAGCAGTTGCTTTTGCTTTGGGCGGACCTTCTGGTGCAGCAGAATCCGGAGAAACCTCCGGCAGACGCCTATTTCGTTCCACCGGAGCTCTACCGCTTGCCAGATGCCAAAGTTTTGCTGCAGAGGGACAGGGAGTTGCGCTGGTTAATGCAGCGGATCGATCCAAGAGGTGTTGGGGGTCACTGCGACTCCTCGAGAGACTGCGTCCCCGTCCCGCACTTCCCTTCTGTGCTACAGCAGGAGGTGCCGCGCTTTCCATACGAGCCCCAGCAGCTGGAAATGTTGAGAGACACG…	MVVLSTRLHLQDLLLQRFGRLRTAECCLLRKVSGTQQLLLLWADLLVQQNPEKPPADAYFVPPELYRLPDAKVLLQRDRELRWLMQRIDPRGVGGHCDSSRDCVPVPHFPSVLQQEVPRFPYEPQQLEMLRDTYGLLKWPFRPVRGAAKTAAAAAVATGSAELPQISQAEPTSEGVAAAVAAVAAAVDRGDVRRANSKVRTRCCTDAIYAPDETETGAYVW	5.80333	0.71	0.173333	0.32	0.56	5.49333	8.88667	1.05567	0.403361	0.19218	0.242693	0.225389	2.30596	3.70163	6.64	0.296667	1.12667	0.993333	2.43667	16.35	44.8967	5.55298	0.100167	0.450814	0.555908	0.222336	7.30833	3.83203
EMWEY_00002970	26S proteasome non-ATPase regulatory subunit 2, putative CDS	ATGGCAGTCGAGGGCGACAATAGGGAGGCCGTGAAGGTAGCTGTCCCGTCGAAGGACCCGAAGAAAAATGGGAAGAAAACAAGGGGGGTAGAGGAGATGACTGAAGACGACAAAAAGATACAAGAGAACATCGAACTTCTTGTGGAGAGAACATGCGACGGTGACCTCGAGATTGTGGCACTGGCACTGGAGACACTCTCTCGCGAGCTCAAGGCTGCAACCTCCTCCATGACAAGTGTCCCCAAGCCACTCAAGTTCCTCAGGCCCCACGTGGATAGACTCGTCGATCGCTACAATCAACTTCCAGATAAAACTACTCTCAAGGCGGAGTGTAAGGATGTAACCTCCTGGGGTTATGAGTACTTAAGGAACCTCTCGGGGCAAATTGCTGGGGCCTTT…	MAVEGDNREAVKVAVPSKDPKKNGKKTRGVEEMTEDDKKIQENIELLVERTCDGDLEIVALALETLSRELKAATSSMTSVPKPLKFLRPHVDRLVDRYNQLPDKTTLKAECKDVTSWGYEYLRNLSGQIAGAFAELQQQEALSGAEQQSTAAETDDSRTAAPTDGVEVDGPAGAPQTTNGVAKETAVAETPTTGLASVSVPLPTVEQLLQLVEEIVPYYMQHNAEVDAIDLLTEVERPQSLLPLLDANNYQRVVAYLLSLSNYAASPEEAFRVQMVAFDALMQQQQHFDAMRVALRLGDRALVDKVVKDCSDPLVQQQLALLLCRQRVDVEFEDEKLQRLVSGSKTSPFFRFLAKELDVLEPKEPEDVFKRHLEDPHGRRARLAGLESAQQNLASSFVN…	124.2	121.893	66.4133	54.7567	69.8167	87.4333	85.1433	2.07906	9.7469	2.95402	8.82411	3.64996	3.46301	21.3156	134.733	55.4367	35.1533	28.5967	35.7467	53.05	60.8833	57.6357	2.64857	1.03104	6.37101	1.07937	2.24849	5.70197
EMWEY_00002980	hypothetical protein CDS	ATGGCGAAAAGTTCGATCTCTCTCTGCATGGCGTCGGGGATTTCTATTATATTCGTTCTGTTGAGTTTTCTGACCATATGTCATGGGGCAGTAAACAGCGCCGCGGTGACTGGTCGCAAGCAGGGCATTTCGCCCCATTCTTGGCAAGCGGAATGGAGGGCAACCGTCCCCTATGAAAATGGTGGCCCTCCTGCTAAAACGCATTTCTCATATGGGTCTAATATACACAAGCTAGAGGAAAATTTTACCGGCTACGGGCATTCGCTGGTTGAAACTGGAAAGGAGAGGACGAAACTTGTTGGACTCCTGGAACACGAACAGATGCTGGCATATTCCCAAAACCTCCAGCAGGCGTTTAAAAAATACGGCAAATTTACGAATTCTCTGGGATTTCTGCGC…	MAKSSISLCMASGISIIFVLLSFLTICHGAVNSAAVTGRKQGISPHSWQAEWRATVPYENGGPPAKTHFSYGSNIHKLEENFTGYGHSLVETGKERTKLVGLLEHEQMLAYSQNLQQAFKKYGKFTNSLGFLRLLFAQNPFLKFVTVRYSERVKIVNAIERAATRWTPARKGRPIFSWLMSLWANPLATLSNVVSTAFDETFEGVLGLPTGEVKSACFSFGYRMNSIAPYTAVLPGGIFGSVLKSLSRSFMLVFYPAYASFRGIFSLMIGVICKTGVVAAAKNLFKALANVTRLGLRGIQILFRRFAVRNDPVAWPILQDLLRNASPAMITLLFQLYAVNVQDITQKGKRVTEALSAGTASWNYADGLWIGAFDFGRAFISTLTSYKQGAEAFVGYCEG…	4.93333	18.5267	22.5633	50.6333	219.74	81.25	22.8167	0.616144	0.400791	0.25697	25.9303	65.7362	17.1555	10.1163	2.51667	11.3033	41.9233	143.34	331.967	75.76	52.03	1.50683	2.39195	1.91134	71.4537	38.1547	20.9604	8.60382
EMWEY_00002990	hypothetical protein CDS	ATGCCTGCTGTTGAAGGGCCGGCCGCCGCTGGTGGGGGAGGAGGAGGCGGGGTGATGATGCTGCCGTCACACCCACTGTATTATTTCTCCACACACAACGCCTTGCGGGGAGCGGATGGAGACGATTTGCATTTTAGAGTTTGTTTCGAAGAACTTCATGGTTCTCGCTCGTGCGAGCTGGACGTTTACCCCTTCTACGACGTACAAATGGTCAAACGGCTGCTCATCAAAAAACTTAGGCTCCCCTCATCTATGCAGGTAAAAGACGTACGTTTGATATTCAGGGGAAGCGAACTGCCGAACTGGAGGCCCATGACAGTCTTCTTCGAAAACCCGGTTAAACGGTTGCTATGGGCTGTGAGGGGGGGCAGTGCGCAGGCATCTATCAGGCCTTTCGCG…	MPAVEGPAAAGGGGGGGVMMLPSHPLYYFSTHNALRGADGDDLHFRVCFEELHGSRSCELDVYPFYDVQMVKRLLIKKLRLPSSMQVKDVRLIFRGSELPNWRPMTVFFENPVKRLLWAVRGGSAQASIRPFARSQTFRSKELLRILEEVSFQLQPTSLQYLVQRDQLVVRLGFRRNVAPKLTMDGTGGTYILFDGRRRPVAVFKPEDEEAFAPCNPRGYEGRLGQQGLRGGVLSGEGAGREFAAYLLDASYGGFAGVPATMMVEACHPAFCSKGQIEVDGDVMMNTYVRSESSPSVSWKVGSFQAFVEAKECVGNFDARLFSVGDVHRIAIFDLRVMNLDRNDSNILVAPVVGYQKEPSAGGSSRSLRASGGVVKQIQSKLLRSVSAVGSCGTQLCVA…	637.3	595.117	340.96	271.693	325.55	374.573	361.73	20.6517	35.2989	14.4428	49.9299	37.6572	17.1159	127.989	820.73	382.507	298.1	222.053	293.643	381.5	345.493	366.533	23.5104	2.65294	43.9404	16.0525	46.543	58.8044
EMWEY_00003000	glycine hydroxymethyltransferase, putative CDS	ATGCAGCCCCTCAAGGACGCAGATCCTCAGCTGTATGATCTCATTGCGAAGGAGAAGGAGAGGCAAATAGACTGCATTGAACTAATTGCTTCTGAAAACTTCGTGAGCACAGCGGTGCAAGAATGTCTCGGCAGCTGCCTGACGAACAAGTACTCCGAAGGTTTCGTTGGCGCTCGTTACTATGGGGGCATGGAGTTTGTAGATCAAGTGGAAGCGCTTTGCATCCAGCGCGCCAAGGAGGCATTTAGGCTGGATCCAGATGAATGGCATGTAAATGTACAGCCCCTTTCGGGAAGCCCAGCCAACTTTGCTGTCTTTATGGCCCTGCTCCAACCCCACGATCGATTCATGGGCCTCGGTCTCAATGATGGGGGTCACTTGACGCATGGGGCATACACA…	MQPLKDADPQLYDLIAKEKERQIDCIELIASENFVSTAVQECLGSCLTNKYSEGFVGARYYGGMEFVDQVEALCIQRAKEAFRLDPDEWHVNVQPLSGSPANFAVFMALLQPHDRFMGLGLNDGGHLTHGAYTPSRRISASSLFFESLPYGLNPQTGLIDYEELDRLATLFRPKLIICGHSAYPRLLDYKRFRSIADKVGAFLWCDMAHFSGFVAAGIFESPFDYCDVVTTTTHKTMRGPRSGLIFVNTKRVPNGASKVDAAVFPGLQGGPHENHIAAVAHQLKQTCTPEWKVYSQQVLDNCKLLAAELQSYGLQLVTGGTDNHLLLLDLKPQGLTGGKLQLVCDAVNITLNKNSISGDSPGIPTGVRIGTPAMTTRGFSSAEFKQVASFLKEAIDICC…	126.733	118.613	79.1667	86.6233	78.45	117.477	115.307	3.14848	7.17664	4.41153	10.5036	4.44699	3.08999	6.72941	211.063	119.153	98.3567	97.3633	106.063	165.013	146.697	111.944	17.3943	2.22803	6.23101	5.90551	3.97051	7.3748
EMWEY_00003010	hypothetical protein, conserved CDS	ATGTGCGGGATTCTGGGGGCCTGCTGTGGCAGTGCCAGCAAAGCGTTCCGCTGCTGCTCTCTGCGCACATTCGCCTTCACCTGGCTGGGGATCAGCGTTTTTATTGCTTTGCTGCAGTTTGTTGCTGGCGCATATCTTTCTTCATACCTGACCCCAGTTGATACAATGCTTAGGGACATCAGAGACAGAATCATGGAGCTTGAGGACCCTACGACAGCGCTGAAGTATTACGGAGTCATTGCCGACAGTTTGGCTGCTGTTTGGAGGGGCATGAGCTTGCTAACAACAACACGCGGACTCGTTGACACAGTTGCTGTCGTCCTGTGGGTCCTGGGTTGGTACAAACAAAAGCTAATATTCGTGTATGTCTTTATTGGGATGATGGCGTTTGACTTCATC…	MCGILGACCGSASKAFRCCSLRTFAFTWLGISVFIALLQFVAGAYLSSYLTPVDTMLRDIRDRIMELEDPTTALKYYGVIADSLAAVWRGMSLLTTTRGLVDTVAVVLWVLGWYKQKLIFVYVFIGMMAFDFIIDFCLFIIFMAVINALYIAYFFPIALLLPFVFYGWQMFLGPYVLHLLLSHAYVMSVGGDGTEMKSWQEVKEMRETAAQKGEETETARLLSGSSEKKPEKASGTKDTGKKQEAEKVVTVVDDDVMAEAKQEV	0.823333	3.69333	12.8467	56.9267	178.48	388.66	176.9	0.311341	1.31584	3.07009	6.22502	38.3477	83.6799	97.3538	1.13	4.76333	29.28	157.993	467.377	528.35	459.52	0.253574	0.983988	1.8985	19.1318	3.15874	161.87	24.6178
EMWEY_00003020	hypothetical protein, conserved CDS	ATGGCCACCAGCAGAAGCAGCAGCGCACAGTACGTGACGCCACGAGGCAACTCTGCTGAAGACATTGAAGGAAACAGCTTTCTGAACCACTTCTCCTCCCGCCACAGCCTGCAAATGGGTGCCCCTAAGCAGCAGCAGCAGGACTCGCAAGAGCAGCACTGGGTAGACCAGCAGCAATGGGAACAAGAGCAGGAGCAGCAGCGTTTGCTATTACAGCAGCAGATGCAGCAGAAGCAGCAACAACAGGGGGCACCTGAGGGGCAGCAGCAACAAGGCGCTGGAGGAGCAGAAGGAGAGTATGTGGCTCCTCTGGATACAGAAAAACTTAACCAAGCGGTTTTGCAGCACCTGTGGCAGCAGCAACAACAACAACAGCCTTCCGAAGACTTGAATAAGATG…	MATSRSSSAQYVTPRGNSAEDIEGNSFLNHFSSRHSLQMGAPKQQQQDSQEQHWVDQQQWEQEQEQQRLLLQQQMQQKQQQQGAPEGQQQQGAGGAEGEYVAPLDTEKLNQAVLQHLWQQQQQQQPSEDLNKMVGEGEWESPRKGASWVYTRAMSDYTGFMQMPAADSEEPPEKQPSGLQAINSGIYVPGVKQWNAATNTPVLPVGEETQKLESRKFTYDSRTGEYVNAHDERDRIPREQLQELSRALSTAAVKETVVDIMQRRATLRKMSKASRLFLQCNKKDLSTLSGSQGRLPPVVMAYLPDRYIKTYDRTNCMGQRISTRRHEPSSCCS	0.233333	6.99667	28.29	92.44	371.343	391.057	98.28	0.0208167	1.45445	4.60951	17.2084	86.0993	113.52	45.9462	0.676667	8.76333	50.4633	248.497	926.017	419.503	260.477	0.475955	0.875233	4.77042	67.0515	9.22849	106.387	2.90423
EMWEY_00003030	lanthionine synthetase C-like protein 1, putative CDS	ATGGGGAGCCGCTACTTCTCCCCTTTTCCAAGTGATGACGGTAAAGAGATCCGTCGTGCTGTGATAGAGGCTGCTGCTGCTCTGGGCTCATGTGGCTGGTGGGGTCCTGAGCGTGTTGAAGCAGCAACAGCAGCAGCACAAGACATACGCAGCAGTAGCAGCAGCAGCAGCTTGCTTCCCCTTGCTGACCTTCTTGATTCAGCAGCGGAATATATGGAAGGATTTGATTCCAATGATAACTCAAGGCCAGGGTGTATTTACTCAGGAGACGCGGGGGTTGCCTATGCATATATTAGAAGGGCCGAGCGGTTGATAGCAGATGCAGAAGCAAAGAGACGCTGCCTCCAAAAAGGCAGTGGGGAAGCAGCAGCAACAGCAGCAACAGCAGCAGCAGCAGGT…	MGSRYFSPFPSDDGKEIRRAVIEAAAALGSCGWWGPERVEAATAAAQDIRSSSSSSSLLPLADLLDSAAEYMEGFDSNDNSRPGCIYSGDAGVAYAYIRRAERLIADAEAKRRCLQKGSGEAAATAATAAAAGGDTAAAAAEAAEAAEAAAAAERSLRRRFTFLQGYVGRLALAAVALHLLKREREAFAVLRRLAAAAAAALPRMQPEECELLYGRAGLLYALLFTRCLWLPPPPPSYFPPLAAKQTQPPAAAAGLFSDCHEGSSKSSSSSSERKEDVDTCLQRASTLSLQSSSGSFRYPMSLNYGSSSSFSSRSFSSRSFSSSSSFSSSSSSSSKKCTCSGVCMCGEREATRLLLLALIAQLVGQIVAQGLATAVANEGDCMHSLDMQQQQQVLLPES…	0.933333	0.296667	0.203333	0.51	0.566667	6.45667	9.55667	0.300222	0.0602771	0.0416333	0.190788	0.190351	1.21476	4.73171	1.33333	0.346667	0.196667	0.53	1.93333	16.7033	39.2767	1.67933	0.0750555	0.090185	0.355528	0.212211	8.69617	7.68027
EMWEY_00003040	hypothetical protein, conserved CDS	ATGTATGAGCAGCACGAGCAGCTGCCAAGCAGCAGCAGCAGCAGCAGATTGGCAGACTTGGGGTTAGCTAGTTTCCGGAGGAGAACCGATGAACTCTTGGCTGCCTCCCCAAGAGCAGCAGCACCTGCAGCAGCAGCACCTGCAGCAGCAGCACCTGCAGCAGCAGCAGCAACTGCAGCTGCAGAAGAAAGGGTTTCGTCATTAATACAGGAGAAGGAGACTATGCAGCAAACACAAGGAGGGGTATCTGCTGTTGCTGCAGCTGCTGCATCTGCTGCAGGTGCTGTCTTTGACAGCCACGTGAAGGACCGGGCGATGGAGATGCTGCTGCTGCTTAAAGAAGACCCACAGCCGCCGCAGCAGCAGCAACTGCTTCTGCAGCAGCAATTGCAGCAGCAG…	MYEQHEQLPSSSSSSRLADLGLASFRRRTDELLAASPRAAAPAAAAPAAAAPAAAAATAAAEERVSSLIQEKETMQQTQGGVSAVAAAAASAAGAVFDSHVKDRAMEMLLLLKEDPQPPQQQQLLLQQQLQQQQQQQQPQQALRGRKLHAKLQQQLRKRAKSAAVRCRRGVHLHSSSSSSSSTSSSSSSSGYSSDSSSRSKGGKQQHCSNCMLLQQQLQLEKLRRREGDKEAKQLFIRVAAQVSALSGEAREAAAAAAAAAATASYNKQQELLQQQQQLLQEERQRSAALQEQLLLLQSEVDRLRQLLQQQQQQVGSQEPQQQQQQLQHIKEQEEKQQQQMLLLLQKHSASLVDQLLGQVDPLLQLSLLRVERLGLQLQQLQQQQGRQKQRHQLLQHQL…	26.3267	4.78667	1.34667	1.27333	1.13667	3.79667	12.36	0.835484	0.170392	0.293995	0.295691	0.151767	0.843465	7.92962	32.7367	2.43	0.913333	0.863333	1.26667	7.04	14.23	18.3963	0.448442	0.185023	0.306649	0.244404	1.88952	3.4961
EMWEY_00003050	hypothetical protein CDS	ATGGCTAACGCATCTGCTGCTGCTAACCCGCAAAGCAACACCCATCTCTCCGCTGCTGCTGCTGCTGCTGCTGTTGCTGCTGGGCCCGACGCAACAACAGCACAACAGCCGAAGAACACTGCGGCAGTAGCAGCAACGGCAGCAGACACAGCAACGAAGGACACACTAGCAGCAGCAGCAGCAGCAGACACACAGGCAACAGTAGCAGACACGGCGACTACAGACCCACCAGCAACAGCTGCAGCAGATACACCACCATCTGCTGCGGTTGCTGCTGCAGCAGCAGCAGCAGATGAAGGAGAAGCGGCTAAAGCTGCAGCTGAGTCTGCAAGGTCAACAGACACACCGGATGGTGTAGAGGGCAAACAGCAGCAGCAGAAACGCGCCAGTAGATGCGGT…	MANASAAANPQSNTHLSAAAAAAAVAAGPDATTAQQPKNTAAVAATAADTATKDTLAAAAAADTQATVADTATTDPPATAAADTPPSAAVAAAAAAADEGEAAKAAAESARSTDTPDGVEGKQQQQKRASRCGDDTTSKSSSSSSGGHSSSSSSCSSSGSNAVSENVTSAAHPSESSKAAQVAASDTRSSKSSSGSSSGSSDSNSSSSSSSSSVGAEAKQRARLKRQFKHC	129.353	74.9267	69.7867	26.8433	56.41	50.8467	81.0067	2.00515	10.1759	4.49389	22.9045	2.23877	12.7063	41.5522	98.6533	59.9333	54.18	24.9333	48.1167	55.9233	61.3933	67.9021	18.3802	2.40938	12.9875	2.01222	1.53939	11.002
EMWEY_00003060	hypothetical protein, conserved CDS	ATGGCGGAGCCAGACTATTCGGATCTTCTTGTACCCAGATTTTATCCTGGTGCAGATGTTGCACAGCCCCTGTCAAAGAAACGGAAGGGAGAAGCAGAAGCAGCAGAAGCAGCAGCAGCAGCAGAAGAAGAAGAAGAAGTAGAGCAGCATGAAGATGCAACGACAGACGACGACGAAGAAGAAGAGCAGCAGCAGCAGCAACAGCAGCAACAGCAGCAGCGGCTAGCAGCACCTACAGCAATAGACCCATTAGAATGGGCACGAAGCCTTTTTGGTGATTCTGCTGCAGCAGCAACAGCACCAGGAGGAGGAGCAGCAGGAGCAGCAGCAGCAGGTGCAGACAAACCAGGTAGAGTAGGCCCATCCAAAGACAGCAGCACCACCACCAGCAGCAGCAGC…	MAEPDYSDLLVPRFYPGADVAQPLSKKRKGEAEAAEAAAAAEEEEEVEQHEDATTDDDEEEEQQQQQQQQQQQRLAAPTAIDPLEWARSLFGDSAAAATAPGGGAAGAAAAGADKPGRVGPSKDSSTTTSSSSSSAAAQRLSLPACATELSFIIPAFVNQRSNKEMRLIE	0.773333	0.663333	1.03667	8.62667	16.9633	22.7067	24.4633	0.352467	0.205994	0.42194	2.76634	2.25092	3.26401	9.19718	0.99	1.41333	2.94	15.2167	31.5933	25.0667	28.6267	0.440341	0.470779	0.12	6.65	3.05237	1.37406	3.18837
EMWEY_00003070	hypothetical protein, conserved CDS	ATGCATAATACTCAGGAACGAGTTGTTAACGGCTGGGGAGGGAGCCATAGTGCTGCAGCATCTGCTGGAGCCATTGACCTGCAGCAGCAGCAACGGCAGCAGCAGCGGCAGCAGCGGCGACAGCAGCAGCAGCAACAACAGAAGGAGCAATTGGAATTAGAGAGACTACTAGAGGAGACCCCAACGGGTTTGGCAATGCTGCGCTGCAGATCTCGGCTTATGTGGTCAAAAAGCCTAGATGAAACACAGCAGCAGCAGCAGCAGCGGCAGCAGCAGCAGCTGGAGCAGCAGCAGCAGCAGCTGGAGCAACAGCAGCAGCGGCAGCAGCGGGAGCGCCACAGACACACGGATCTTCCGAGGAGCGACAGCCCCACTTCTTATGACATATTACTGCAGCAA…	MHNTQERVVNGWGGSHSAAASAGAIDLQQQQRQQQRQQRRQQQQQQQKEQLELERLLEETPTGLAMLRCRSRLMWSKSLDETQQQQQQRQQQQLEQQQQQLEQQQQRQQRERHRHTDLPRSDSPTSYDILLQQVQQNELKKKLQQHDDRQLPQLPQQQQQQQQQQQLLQQRGGSGSVLAQTLEQSETALGAMRSQSRLFWSSSLEQQQQEQQQQQQQQQQKQQQKKKQYRSRSSIIGGELNHHRYFAAANSTESFGSLPSLQQQQQQQQQPKQRQQQQREQMLRHYEAAAARAAVAAARAAAAAVFIVGRKM	0.296667	0.313333	0.6	1.82667	7.04	13.22	15.76	0.115036	0.1861	0.01	0.635164	1.5004	1.34715	7.29912	0.286667	0.37	0.896667	4.12333	12.88	15.9633	29.01	0.282194	0.15	0.228108	0.820995	1.27401	3.46717	4.0301
EMWEY_00003080	hypothetical protein, conserved CDS	ATGGTGTCCGAGGTGGAGCGTCAGCTGCGGCTGCTGCGAGGCAGCAGCAGCAGCAGCAGCAGCAACAAGAGGGGCATAGTATCTTTTATGTACGATCCAAGAGATGCAGCATTACTAGATATGCATGCAGTGCAGCAAGCAGCAGCAGCAGCATTTGAATTGCTGCAGCAGCAGCAGCCGCTGCTGCAGTTATTTCGTTTTTTCTTCTCTGAGGAGTATAGATGGCAGCAGCAGCAGCAGCAGCTAACACTGCAGCAGGAGCAGCAGGAGCTGCAGCAGCTGCGTCTTTGCTGCTCCCTCCTCTCTCCTTTCTTCCTAAGACAAGAGGCACATTGCTGCATCGAGTTGCTGCTGCAGCAGCATAAGTTGCATGCAAGAGCAGCAGATATGCTGCTGCTG…	MVSEVERQLRLLRGSSSSSSSNKRGIVSFMYDPRDAALLDMHAVQQAAAAAFELLQQQQPLLQLFRFFFSEEYRWQQQQQQLTLQQEQQELQQLRLCCSLLSPFFLRQEAHCCIELLLQQHKLHARAADMLLLLGVPYYDTLLFSRLLLLLQLPENSPWYPLQQQQKQQMGRPITLQQMQQQLLQQRGAWHAVAVAAAAALQPMQQPLQRCGIEIPPELAAAAAAVDGHLLNAPLLRLFAAVGSAAVAAATGLQQLRRMVPPLLQTVFVAMRGSSAAPAVASRAAAAAAAIYPEVQEQVLLLLCQLVSKAPLQQQALLQIFSCVVLPVLQQQRQQQQLQQSIQMVEVLQLIAQQQQQQLLLLQREQLLLLTKCKQLPRAIQQVLFAGCTDLRAFLGLIF…	0.466667	0.166667	0.15	0.143333	0.166667	0.193333	0.353333	0.0907377	0.0251661	0.06245	0.0321455	0.0321455	0.070946	0.24379	0.336667	0.146667	0.156667	0.12	0.246667	0.303333	0.433333	0.0737111	0.0208167	0.011547	0.0793725	0.0305505	0.0208167	0.104083
EMWEY_00003090	hypothetical protein CDS	ATGAAGACACACATTTACATAAAAAGGCCGAAAATACTGCACTCCCCTTTGCTGCAGCAGCAGCAGCAGCAGCAGCTGCAGCAGCAGCAGCAGCAGCAGCAGCAGGCGGCTGCATGCAGCCAGCGCGTTCCTGCAGCTCGATTGTCCTTAGCAGCCGTAGCAGCAGTAACAGCAGCAAATTTGCTGCATGGAAATATCTGGGGCTCTCTGTGGTCTACTTGTGTGTCTTGTATGAGGGTTTCCCTTCAAGGGCAGCAGCAGCAGCAGCAGGAGGAGGAGCAGGTGGAGCAGGAGGAGCAAGAGCACCAGCAGCCGGCGCGGGGTAGACAACATCGGCGCTGCCAACTGAGCAACGGCAGCAGCAGCAGCAGCAGCAGGGGCAGCAGCAGCAGCAGCTTT…	MKTHIYIKRPKILHSPLLQQQQQQQLQQQQQQQQQAAACSQRVPAARLSLAAVAAVTAANLLHGNIWGSLWSTCVSCMRVSLQGQQQQQQEEEQVEQEEQEHQQPARGRQHRRCQLSNGSSSSSSRGSSSSSFSSSSHSSNNRSSRNSSSSSSENEAPTANPRQLPLLHGSYSRILLRSSSSSKCNSSSTYSSSSSSSSSSSSRCAGVVALRSSKKSKDKKKKKQKKEKKKKSKKKKKRSSSSSSSSSSSSSSSSSSSSDSDSDE	14.9467	8.76333	9.04667	4.88333	8.83667	7.43333	12.0467	0.714306	0.474798	0.310054	2.56465	1.49403	0.739279	1.49908	14.6367	13.6967	14.4867	9.52	14.1933	12.74	19.4833	5.85498	1.80736	1.45222	2.96076	0.91566	1.48987	1.01673
EMWEY_00003100	hypothetical protein CDS	ATGAGTCCTACTCTATCTTCTAAGGACACCCCGACGGAGTGTGGAGCAAAGGGCAACACTCCTGCAGAAGCAGCAGCAGAAACGCCAGCAACAGCAGCAGCAACACCAGCAGCAGCAGCAGCATCTGAGCCTGCACTTCCAAATAAGGGCAGCAGCAGCAGCAGCAGCGGCAGCAGCACCGAGGAATCCCCGGCTAACATGTTTGAGGCTGCTGCAGAGCGAATAGAGCAGGAGCAGCAGCAGCAGAAGCAGCAGCAGAGGAAAAAGCAGCAGCAGAAGCAGCAGAAGCAGCAGAATGGGAATGAGAGTGCATCTATGCAGCGGTTGCAGGAGCAGCTGCAGCAGGAGCGTGAGGCATTTGCTGCAGCACAGCTGCAGCAGCAGCAGCAGCACGAGCAG…	MSPTLSSKDTPTECGAKGNTPAEAAAETPATAAATPAAAAASEPALPNKGSSSSSSGSSTEESPANMFEAAAERIEQEQQQQKQQQRKKQQQKQQKQQNGNESASMQRLQEQLQQEREAFAAAQLQQQQQHEQERQEMREREERIARQATAALQRLRSSHSDELQQQQQQHEQAILELKQEVGSLQQQLQQEQQQRLDKEQELLKHQKQQEDSAATREATERQLEELQQQHAQLQRQHTAAEDELRTAAKKCEALGEELQQQQQQYQQQQQQLLAFKEDLKREAEQREASAAAAEAAQQEKQQLHQQVESLLQQQQVFEQQLKQQQQQQQDLSALKEQLEKHKGEAEDLKQQLQQQQQQQQQQQQQHNEVAAIKQKLEQEQQQLKEQLQQQQDKAADLM…	19.95	3.15333	0.826667	0.43	1.07	3.43667	8.24	1.75784	0.0929157	0.151767	0.13	0.295466	0.487887	5.71486	18.0367	2.04	0.576667	0.863333	4.01	9.50667	25.2767	11.5144	0.555068	0.191398	0.395011	1.09877	5.4477	5.21278
EMWEY_00003110	SWI/SNF-related matrix-associated actin-dependent regulator of chromatin, putative CDS	ATGGGTGGCTCTAGCAAAGGGGAAGTAGGGAAGCTGCAGCTGCTGCTGCAGCACGGCGAGCGTTTCTTAGATCTTATTTGTAGTGGATCTTATGATCCTTCTCGTGATGTAGGGGAGCAGATACGGGAGCTGCAACAGCAGCAGCAGCGGCAGATGCACCTGCAGCGACGACGACGTCAGCAACTGGAAGAATCAGGAGGTGAAGAAGAGCTCGATGATCCCCAAAACACCAGCAGCAGCAGCAGCAGCAGCAGCGGCAGGAGGAGGAATAGACTTCGTAGGAGCGATTCTTTGCCTACTTCTTCCGACGACGATACAGAAAAGACAACAGGAGGAGCATCAGGTGCATCACCCCCATCATCCCCACGTCTATCATCAACAGTGCCAGCACCAGGGGCA…	MGGSSKGEVGKLQLLLQHGERFLDLICSGSYDPSRDVGEQIRELQQQQQRQMHLQRRRRQQLEESGGEEELDDPQNTSSSSSSSSGRRRNRLRRSDSLPTSSDDDTEKTTGGASGASPPSSPRLSSTVPAPGAGPVTAAAAAAAAATIEFPSCNWMAELRRFCPSLGAVKILGEKEKRKRLLLLLLTACKLVKETQQQYINRRQKQQQKNAAAASRSRTQSPMHTSSSSKQQQRDAEEAAEMDEDEESSQQQHLQQQQQQQQQEGEEEEEQLPEEVNVVVASYEMLMRVKKDVLQEMPPKKEVICFIPLSDMQRTLYRDLLTKNVSALQGGESCGRSQLRNLAIQLRKACNHPYLFEGYEPADEDPFGEHVIYNSGKLRFCDRLLQRLVARGSRVLLFS…	7.67333	1.13333	1.05333	0.606667	1.02	1.85333	4.7	0.486038	0.22723	0.292632	0.220303	0.219317	0.769567	2.82531	3.88667	2.23667	2.01333	0.643333	3.26667	6.25667	19.4367	2.86392	1.59982	0.620511	0.268576	0.865583	0.510523	7.36199
EMWEY_00003120	intraflagellar transport particle protein, putative CDS	ATGAGCAACAGCACAAAGCTCCATGTGCTATTGGGCAACATTGGCTGCATGCTTCTGAAACAGCAGAGGCCCCAAGAAGCCCTGAAGGCATTCAAGGCTGCTTTAGACAACACGCCTCTTACCACTAAAGACCAGCTGGCACCTGAGGATGTGCACTCAAGAACGTCGGCTTTTAATCTCTTTCTTTGCTATCTGGCAATCGGCAACACCGCGCGAATGCACGAGGCCTTCCTTACGATGTTTATGCGCCTACAACAGGCCAGCGCCCCTGTGCCATATCTGGAAGAAGAGGGATGGAGACCGGAGCAAGCTGTTGGGGAGTTCGACGGCGAGTCCTCTACCATCCCCGGTTCTACTGCTGCTGCTTCGGCTGCTGCTGCTTCTACAGGAGCACCCGAC…	MSNSTKLHVLLGNIGCMLLKQQRPQEALKAFKAALDNTPLTTKDQLAPEDVHSRTSAFNLFLCYLAIGNTARMHEAFLTMFMRLQQASAPVPYLEEEGWRPEQAVGEFDGESSTIPGSTAAASAAAASTGAPDEAEAAAAEEEPAEAAEGSEAAAMVQADEAVLKAARCLVLSGEMQPQAAYEAVIASLLQHGFEDLAGELQLELAMQRLREGQAEAAVAAYKGFKPHRLRLLLGSSINLCFVFLLEGDLEQANKYADLALKADRRNPKALVNKGCTLSLQGDEEKAVELFKEAAAIDPHCQEALYNLIVTWRKLRRVWSGWGAGSDTVCLPPWQGQLSSALEALALLASPSIRPLDAAVWSQMGSLCARLDRPQEAFSHYREAFGLRPWDLDAATWLG…	0.28	0.353333	0.196667	0.156667	0.18	0.433333	0.41	0.112694	0.140475	0.211266	0.115902	0.209523	0.189033	0.398873	0.626667	0.466667	0.396667	0.19	0.38	0.68	1.58333	0.102144	0.204042	0.159478	0.168226	0.121655	0.305123	0.346458
EMWEY_00003130	33 kDa dynein arm light chain, axonemal, putative CDS	ATGAGGAACGGGGCTGCCCGCCAGACGCGTGCATGCGCTAACGGGGCTGCGGAGGGACAGCCAGTTTGCAGTTGCGGAGATAGGTTCGAGTATGGTGCACTGCAGGTTCGCTACGGACCCTCAGTCGAAATATCGGCTGATTCCCCTGAGGCTGCAGCTATCCTCTCCGACGGATATAACGCAGAATCCAGAGATACGCAGGCAGTTGTTGAACGCCTCCGCAGGGAGGCCCAAGGCTCGAGAGTGCCTGTTGAGACAGTCCTCGATGCCCTATTCCCTCCCATAGTGTGGCGTGAGGGGGACCGTCTGTTTGTACAACACGTCAGCACAGCAGCAGCAGATCGCGTAGACGTTCTAAAAACTCGTGAGGACTTAGACGTACAACTTTTAGAACGCCGT…	MRNGAARQTRACANGAAEGQPVCSCGDRFEYGALQVRYGPSVEISADSPEAAAILSDGYNAESRDTQAVVERLRREAQGSRVPVETVLDALFPPIVWREGDRLFVQHVSTAAADRVDVLKTREDLDVQLLERRASETGVCACRYDAILQCFDELIRQVAILCPERALLLLRVKDEIKLTISALEVLCKSSIGFSALKQIQSHATDSDVTQEQASASLEVPL	0	0.0666667	0	0	0.03	0.106667	0.283333	0	0.11547	0	0	0.0519615	0.184752	0.319739	0.0366667	0	0	0.0266667	0	0.0666667	0.0266667	0.0635085	0	0	0.046188	0	0.061101	0.046188
EMWEY_00003140	hypothetical protein, conserved CDS	ATGGCCACGCCAAGCTCAGACTCCGATGGACCCCCGGAAATTCCGGAGGAGGAAGATCGAATCAACCGTAGAGTTGTCCGAAAGACTTCTTTGGACCTCAATAACAATTTTTGCTGGCACATCAAGGGACCCACACTATCTCATCATGAAACATCCACAGGCACGAAGCGCGTACAGCGCTTTAGCCACCCGGTGCGAGAACCGGCGGCTGTGGCAAAAGGCAATAAGAACAGAAATGATCCCAAGGTTTCCTCACAGGAAGATTTGTCCCTAGCCTTCCAGCTTGAAGACGACAATTGTGTACTCAGGGCTACACCTGCGAACCTCGAGTTCCAACTCGAGTGCACGGATCATGATTCGTGCAAAGCCCTGAAGCCACTTACAAAAGAAGTTGTGTTG…	MATPSSDSDGPPEIPEEEDRINRRVVRKTSLDLNNNFCWHIKGPTLSHHETSTGTKRVQRFSHPVREPAAVAKGNKNRNDPKVSSQEDLSLAFQLEDDNCVLRATPANLEFQLECTDHDSCKALKPLTKEVVLQNTTNYTVSFAVLPPSSNAFSVSCQRKKPFLSAGMVQRVLVSFIPDVYAPQSDFIKVVVSIRSAGDATGVSCNRRESERGKRFQDSLFLTRIPLRAVVRCSVRGDDFVVPPNIESNGRYECEKEDDFIPFSLVSSLDFGPTRVGTVKRRRLVLPAALWAAVEYRVELTRKISAFLVEPLKGIIGPRDPVSLWLQFAPRLNVEYSEDILIFLGRNSSPHRVTLTGNGVPLQTAGHNILVRRKSCEVLESSPQLGAAHVSDPEHCRTP…	0.36	0.33	0.44	1.06	1.32667	1.52333	1.5	0.02	0.105357	0.175784	0.052915	0.15885	0.211266	0.445758	0.35	0.3	0.61	0.92	1.31667	1.24333	1.32333	0.03	0.043589	0.0984886	0.28688	0.246644	0.0208167	0.0550757
EMWEY_00003150	hypothetical protein, conserved CDS	ATGGGGGCCAATAACTCAACATGCTTACCGTGCAAGGTAGCTGGAGGCAATGCGCGCCGGAACAGGCCATTAAATGGTGTTCATGACCCCAAAATTCTCAGCGGACAAGTCCAGGTTCTGAAAAAGGTATCGACTGCTGCAGAACCTCAAGGAACGAGTGGAACGGTTTCGCAGTCGGCCCCTCCACAAGACCCACCTGTCAACGGACCTTCTAGTTCCACTGAGCCACTTCAGGAATGCAACGAAACTCTTCAGCTACAAGAGCCCCTCATCGCACAGTCTCATTCAGAAGCTCCTCAGCAGCCAGTTGAAGTCCAGCGGTTGAAACGGGCTGAACAGCTGCAGGACGAACCATCAGTGCACGAGAGAGAAATCCGACCAGATAACGAGACAGAACTT…	MGANNSTCLPCKVAGGNARRNRPLNGVHDPKILSGQVQVLKKVSTAAEPQGTSGTVSQSAPPQDPPVNGPSSSTEPLQECNETLQLQEPLIAQSHSEAPQQPVEVQRLKRAEQLQDEPSVHEREIRPDNETELKSKPTSSVGISSPKPKDETAVAGKQAREGSPMPQQHINVPSHMLAAGAEAVCLQHHGTQQALLSPHSCSVAHRVAAALRAAAGERAAAAAARAAEAAEAAKAMPNQHGGHPKQDRIFQTESSSAECGALASITGSTEDSTPEQQANTEQEPQRAHQRNSCFPHVSCFSSNDESASEITVRQHAEQYPRKPNGFPSPEQSIISAAKLVGEMFSGAAAAAVALASSTPGQNANEGAEQPLATSGDSCLVAGQGVRQATPAGSDKGGDL…	275.427	125.793	31.1967	16.93	20.57	23.58	73.8633	9.0012	5.48921	2.6839	6.89687	1.62813	1.40684	87.8973	292.18	60.8367	18.6133	12.2867	15.8167	20.0833	20.4233	16.0937	5.50878	2.21347	2.27388	0.828573	2.8161	2.77923
EMWEY_00003160	hypothetical protein, conserved CDS	ATGCAGCCAATCCCCATTGCCGACCTGTCTGAGATAAAGTCCCTTTCGGAATTGATAAACCGCATGAATGTAGCGGGTTTTAAGGGCCTCCGGACAGAAGCAGATTTTATATCGGTATTTGAAAGCCTTGTCCTTGACTTCACGTCAAATCCAGCCATGAGTCCAGATGACCACATTAGAAGTTTCTTCACTTTTCTCCCTCCTGGTCAATTTATCAGTGGCTTTGAAGTACATGGGCAGTCTCAGACTAACTCCGTTGAAGTTGGTGCAGACGGGGCTTCACCGACATATTCTGGAGATGCTCCAACAACGGACGCCCAGCCCAATGAGACACGACCCCTGAGGACAACACGCTTCGCTAGCAGCCCAAAACATGTTCTTGCACACATTATCAAGACT…	MQPIPIADLSEIKSLSELINRMNVAGFKGLRTEADFISVFESLVLDFTSNPAMSPDDHIRSFFTFLPPGQFISGFEVHGQSQTNSVEVGADGASPTYSGDAPTTDAQPNETRPLRTTRFASSPKHVLAHIIKTVYTHLRGPTCKEAARRLDGATRFLLRNNSKAALMEPLLIYSLIQGNAASAIKFQNVQSSLENTSDDLLQLRDVPQNAMNSSPQAGVYPPLLLVSYVDLAKAGYTNEVKKFENFLKRNADERVVGKKLFGNSLANSNTHERITRLGRAVGVDKALLQKVVERIAHLAMDSSDAASILMPDAPKVAAFLRGVSFFVFEGVFKQNNSYVMPGLPCGGNLTGSMLETLTGKKLGTKYLVYKYTSPLMGNSILPESVWEPDSESQLARYLK…	25.1467	20.7	15.7533	19.86	19.1667	21.9533	26.51	1.19022	1.31343	1.10464	3.56038	0.692122	2.39268	2.389	14.28	12.6867	9.00333	11.7133	9.73667	14.4733	12.8467	0.766225	1.06308	0.386307	2.11472	0.215484	2.90664	1.9019
EMWEY_00003170	leucine rich repeat protein, putative CDS	ATGAAGATAACAGAGGACCTCATTCGCCGCAAGTCGGAGCACAATGAAGGATCGTTGGAAGATCTTGAAGAAATAGCCCTGCACCAGCTTGAAATTGAAAAGATTGAGCTCCTTGACCGCTTGTGCAAAGACCTCAAAATTCTTCTGCTACAGAACAACCTGATTGACAGGCTTGAAAACCTACGACGACTAAAGCGCCTGGAGTATCTGAATGTTGCGTTGAACAATATTGTTGTCATAGAGAACCTGGAACGATGGACAGGTTTCAGAAGTTTTACGATCGCAACTTTACTTCAACTGAAGCAACTAGACGGAAAGGTGGTGACTCCTGTTGAACGCATACAGGCTCTGCGAGCACTTCCCGCTTTAAAAGAAGACCTTGCCAAAGAAATCCGACCA…	MKITEDLIRRKSEHNEGSLEDLEEIALHQLEIEKIELLDRLCKDLKILLLQNNLIDRLENLRRLKRLEYLNVALNNIVVIENLERWTGFRSFTIATLLQLKQLDGKVVTPVERIQALRALPALKEDLAKEIRPNDSENAYTRENRKRMYQEMAHKKPFETYNSKGEIRQCNQGRLKFTMDSYSQPGLIVVTFELPRHLSTMLIDVDVHPNYLRVTVKGKVTQLRLPEDISPDNTKVRLLSA	4.30333	2.67333	1.1	1.19333	3.87667	2.27333	2.36	0.318957	0.435584	0.714633	0.67656	1.92939	0.378065	0.464866	1.80333	1.02333	0.883333	2.11333	4.38	2.54667	1.63333	0.812486	0.285365	0.41065	0.538176	0.988989	0.500633	0.276104
EMWEY_00003180	WD domain, G-beta repeat-containing protein, putative CDS	ATGGCTCTCGTGCGCAGCCAGCTCTTTGCAGGCACTGAAGATGGCCAGCTGCTTCGCCTCGGAACGGATAGACTGTCTCCAGCGAGCCTATGTCAGGTTTCTGGGGCAATTACGTCTCTTGTTGCAGCCCCTGACAGCTCCATGCTCTGGGCTGCTACGTCAGCGAACAACCTTTACAGAATCGATGCTCGGACACTTACGCCTCATCTTAAGCACTCAGCGCATGTTGGGAGCATAAACCAAGCAACGTTTCCGGAGGAGTGCTCTCAAATTCTGGCCACTTGCTCAGCGTCAGATGTGAGATTATGGGATATGAAGACTTACAGAGAAATGCTAAGGATTCAGCTTCCCGGTGTGGAGTGTTTGTGTGTGGCTTTCGCTCCGGATGGATCCTCTATA…	MALVRSQLFAGTEDGQLLRLGTDRLSPASLCQVSGAITSLVAAPDSSMLWAATSANNLYRIDARTLTPHLKHSAHVGSINQATFPEECSQILATCSASDVRLWDMKTYREMLRIQLPGVECLCVAFAPDGSSIISGWKDGRIRAFTPETGKLLFCIEQAHKDGVTAIAATRVGRRLVSGGLSGQFRVWDVHSKSQEMLASKKEHRGRICSLKLRRNDMHVGLFRMPEVLDPRSATYCADEVHIVATGSDRKVHYFDALDGTKIRDFEVAEEGDVNCITYHPKSNLVCTGGDDRFLRLWDYDSGDCIVQARWHADTVRCACFSPDGSVLVSGGDSGVIHFWQISEQIRSKSTEMET	1.11	0.46	0.336667	0.33	0.37	0.623333	0.91	0.28	0.327414	0.0321455	0.28688	0.127671	0.498932	0.635059	0.74	0.693333	0.346667	0.306667	0.523333	1.15333	0.943333	0.337787	0.120554	0.0665833	0.10504	0.388501	0.215716	0.0986577
EMWEY_00003190	hypothetical protein, conserved CDS	ATGGATAACTCACATCTGGATTTCGGGCTTCACATAGAAACAGCGCGGCTTCAAGAGTTCTTGGGTCAACTCCTTCGGTCCCAAGAAACTATTCAAAAGCGCCAGGATGATCTGGCATCTGCCTTGGACGAACTGCTTAAGAGGCTTGCTAGTGGAGAAGATGGCATGAGAGAGCAGCAACAAGCTCTGCAAAAGCTGCAAGATGACACTGAACGGCTATCAGAAAGACTTGAAGCATTGGATAAGCTGCGGATAGGGGAGAAGATGGAGAGATACGATAATGATCACAATGATATCAAGTCGTTTCAGTCGCAGATATCTCTGCTTGACACAAAAATCAAAAGTCAAGGAGCTGCTGCGAGCAATTTACAAGGTCGAGTGATGGATGTAGAAAATAAA…	MDNSHLDFGLHIETARLQEFLGQLLRSQETIQKRQDDLASALDELLKRLASGEDGMREQQQALQKLQDDTERLSERLEALDKLRIGEKMERYDNDHNDIKSFQSQISLLDTKIKSQGAAASNLQGRVMDVENKQSNLDDQFKEMVPEFRSLKASQAAATVQCQETQARCAEVERRQDELVNSVENKYENLWKGVEHSLEAISTAELQKYQSDIEALSGKVEKRMNVVICMTTLEGI	0.356667	0.566667	0.453333	0.373333	0.62	0.923333	0.746667	0.218251	0.261024	0.159478	0.185831	0.05	0.490951	0.509346	0	0.446667	0.346667	0.303333	0.53	0.456667	0.803333	0	0.1823	0.24379	0.170098	0.196723	0.0986577	0.236925
EMWEY_00003200	4-alpha-glucanotransferase, putative CDS	ATGGATTTTATGTACGAAGGCCGTAATGCAGGGGTCTTACTCCACTTAACTTCTCTGCCTAGCAAATGCGGCATTGTCGGCGACTTCGGGGAAAGCGCTGAGCCGTTCCTAGCGTACCTCAAGGAAGCCGGATTTTCTTACTGGCAAGTACTACCCGTTGGACCTTGCACCTATTCGCAGTCTCAGCCCGGTTGTCCATATTTGAGCACAAGTTCCTTCGCCCTGAATCCTTTGCTGGTTTGTCCTGCTGGTTTAGTATCTCTCGGTCTTGTCACAGTAGAAGAAGTAAGCCAGTTGGTGACCAAATGGCAGGCAAAGCAAGAGGAGAGGAAAGCCCTTAGAGCAGAATGCTCCTCTCAAGATACGGTTGAATGCTGTGACTTTGTTGATTACCATGTA…	MDFMYEGRNAGVLLHLTSLPSKCGIVGDFGESAEPFLAYLKEAGFSYWQVLPVGPCTYSQSQPGCPYLSTSSFALNPLLVCPAGLVSLGLVTVEEVSQLVTKWQAKQEERKALRAECSSQDTVECCDFVDYHVAKGYKDELLAIAYNAFIRKAPTEEYEEFCKSNKFWLDGYVLFEAIQARHPQASSWLEWPEEFRSYKSLQKNESLLQSLELLKPDQNSSEQKTAGPIEQLLPQFHRFVQFILSQQWSQLRRQANKNGIKIMGDIAFYVNMHSSDAWSNSEMFQMDSTTNKPLYVSGVPPDYFSAEGQLWGHPVYAWEAHERTNFSWWTRRLAKSFEKFDACRLDHFRGFESYWRVPYDFAVQYKSARNGEWVQGPGTKLFDGIFKNMGWENPRVNVA…	0.53	1.15667	1.01667	0.45	0.516667	0.213333	0.36	0.104403	0.207926	0.214554	0.1253	0.135769	0.106927	0.0458258	0.473333	0.933333	0.64	0.176667	0.123333	0.126667	0.203333	0.254231	0.202567	0.191572	0.0680686	0.090185	0.155349	0.0680686
EMWEY_00003210	hypothetical protein, conserved CDS	ATGGAACAGGCTTCAGGGAAGGCTGCTGTGCCAGGCAGCAGTGAAAACAGGTTCTTACCGATGGCGTCAGCTACTGAGGCCTCCAGAAGGATGCTTTCTCTGTTGTCTCAGTCACAACTTCGACAGCAACTCGAATGTCAGGTGCGTTACTTCCTGTCGGGAAGGTTGTTGAATTGCGCAATTGAGCGGGAGAGTGTTTATGGATATGGAGGTGCAGATCAATGCGGAGAGGATGCGGAAAAGTCCAGGAAGAGTCTTGTTTTTAAGGCAACTCTCTCGCTTGTTCTTCTTTGGCTGAAGGCTCACGGCCTTGTTCACACAGCTGGAGTACTTTGTCCTGAGGCAGACATGCGGAACAGCGATGTACTGTCGCAAGAGGAGTGTCAGGCCGTTTTACAG…	MEQASGKAAVPGSSENRFLPMASATEASRRMLSLLSQSQLRQQLECQVRYFLSGRLLNCAIERESVYGYGGADQCGEDAEKSRKSLVFKATLSLVLLWLKAHGLVHTAGVLCPEADMRNSDVLSQEECQAVLQLPKDLLRRPSTPCASSALQWNLLDRLIHAASQLGAGQAASLRRSTDPVFAARYRASSAGENRCLPSDGGTSSSCRSGRTDCMQRAKRAKGISCPPRSARKQKIESVVSESVDPPSRNSGVADTKWDEWREMAQNKMLVLEAHLKGLELRESSKRLVAASEDSRHALDQRIATLESAYEKRMRQLERAVDRATGSQQAHAFESQITEHEVRSKLEARLVQQKELEARLAERETNLSKRERLLDDRERDLMRAALRIQKYDLCTEQNE…	1.44	1.41667	1.24333	1.19	1.52	3.69333	3.15667	0.272213	0.0776745	0.296704	0.600999	0.32909	0.630899	0.858215	1.34	1.52	1.60667	1.76667	2.85333	7.11	11.4867	0.974115	0.294449	0.375278	0.812794	0.312143	2.51573	1.14234
EMWEY_00003220	60S acidic ribosomal protein P1, putative CDS	ATGGCGGCAGTCCCCACCTCCTCCCTTAGCGACAACCAGCGCCAAGAGCTGCTGTGTACCTACGCCGCTCTAGTTCTCTCTGATGAGGGAATGGAAATCTCCGCAGAAAATATTAAGAAACTTGTCACAGCAGCAGGAGGATCTGTTGAGCCCTACATGCCGGGTCTGTTTGCCCGCGCTCTCAGGAACCACAAAGTCGAGGACCTTATTGCTGGAGCAGGTTCTGCTGCTGTAGCAGCACCTGCAGCAGCAGCTGCTGCTGCCCCTGCTGCTGGTGGCTCTGCTGCACCTGCAGAGAAGGGAGGAAAGCCAGCAAAGCAGGAGGAGCCCGAGGAGGAGGAGGACGCCGATATGGGGTTCTCTCTCTTCGACTAA	MAAVPTSSLSDNQRQELLCTYAALVLSDEGMEISAENIKKLVTAAGGSVEPYMPGLFARALRNHKVEDLIAGAGSAAVAAPAAAAAAAPAAGGSAAPAEKGGKPAKQEEPEEEEDADMGFSLFD	20.9233	9.26667	3.56	3.60667	4.18	13.53	52.4367	3.49803	1.93518	0.165227	1.57132	1.70555	2.48427	20.6212	97.3867	19.0633	7.93	8.33667	6.49333	61.2733	132.837	104.949	9.38012	2.47792	3.3658	1.06782	7.73871	10.8793
EMWEY_00003230	hypothetical protein, conserved CDS	ATGCCCCGGGATGGTCTTACGACCATCCCGGGGAATCAGAATGCTGCAAGTTCCAATTCACCGTTAGCAGCAGCAGCAGCATCGAAGCATTTGCCTCTTGATAACCCTTTTTTGGGACAATCGCTGCCTTCTGCTGAGGCATGCAGCAGCAGCAGCAGCAGCCCCACCAGCACGAAGGAGCAAGATGCTTGCTTCCGCAGCAGCAGCAGCAGCCTGGCAGAAGCCATCAATGGCAGCAACAGCTGCAACAACTTTCTCATGGGCAGCGGCACCCTGACTACCTGGGCAGTGGGTAGCTGCGCTGTTGGAGGGCGCCAGAGCAGCAACAGCAGCAGCAGCAACGGCAGCAAAATGAAGAATGACTCAACAGTTGGCAAAGGAGAGGATAGCAGCGGCTTT…	MPRDGLTTIPGNQNAASSNSPLAAAAASKHLPLDNPFLGQSLPSAEACSSSSSSPTSTKEQDACFRSSSSSLAEAINGSNSCNNFLMGSGTLTTWAVGSCAVGGRQSSNSSSSNGSKMKNDSTVGKGEDSSGFACMQQEQEQQQLGLPRRTCMLPPLFLLNQLIIGHAPDAQELQQGREQQQQKQQRQQHQPQQQPEAEKGGTDTRGDRLNSSNSKSQKPSPVEESLVGSSLSSSNNIRAATETTPEAALPRTATPEEDVARGRGLEAVGSAAVGAAVAADGDAELEALLQRLQIVSAGDRPTPRNSSRVPSLTSSKCVAVATASALRAVPSQGGNAQGAHRQQLLQQQLPQVQQQSLHNAEVEEALEDTPSDAVLCRSSSSTELTLPMHLREDTLGAS…	186.94	170.773	104.523	107.7	100.02	110.11	130.167	4.7589	11.764	5.26903	11.1323	8.21601	3.36786	40.2483	209.08	86.8967	69.8267	58.7567	68.0767	96.7867	115.69	119.024	9.11973	0.798394	5.72566	7.10608	14.2855	25.1009
EMWEY_00003240	hypothetical protein CDS	ATGGTATCCGGCGGAGATCCACTGGGACCAGCTACCAAGACCAGGGGTAGACAGACGGATTACCGGAAGCTCGCCGGTATCCCTCTTGATCACACCAGAAGGAGGCAGACGGAGCCATCCTGCAACGAACCACAAGACATACCGCAGACACCAGAACTTCTACATCCTCAGGACCTACCACAGATTGAGGACGAGGTGCAGTTACAAGGCGGACCGCAGCTAACAAATGAGGAGCAACCTGCCGAAGACCTGACGACACAGGGCGAACAACAACCTCAAGACAAACAGCAGCCCACCCAATCCACAGCATACACTTTAGACTGGCCCTCAGCATATGCTAAGTGCCAGACCTTCAGCGGTCCCTACCAGCCGGCAGCTCAACAGGCAGGACGCATTGTA…	MVSGGDPLGPATKTRGRQTDYRKLAGIPLDHTRRRQTEPSCNEPQDIPQTPELLHPQDLPQIEDEVQLQGGPQLTNEEQPAEDLTTQGEQQPQDKQQPTQSTAYTLDWPSAYAKCQTFSGPYQPAAQQAGRIVQQDIQHRRYSFRYRFPYLQINISGIGLICVPQLPEFLTYILYKHYDHMTAGHRCQKKTYQAISRHYYWPACGNDAILVLVDTLSKITHFIPTRKASSVADSVTLLADRLIRYHGFLDILIWDRDPRFQSEIWTHLCARFNIKRAKSSPYHPQTDGQTERVNRTLEQMIRTYIKSNEKEWEGLLPALELAYNTTHHSSTELSPFEVMIGENRITVADLDILGSLPPTLSPPMTRTFRQLCDRAQGHILRAKWRQKYYADTERREVEY…	1.27	1.28667	1.45667	1.40667	1.73333	1.59	0.976667	0.343948	0.356978	0.276104	0.191398	0.300056	0.340735	0.439242	2.70333	3.18667	3.57	2.17667	1.40667	1.54667	1.28333	0.802143	0.48346	0.617333	0.392726	0.28746	0.362261	0.133167
EMWEY_00003250	OSJNBa0042D13.18 protein, related CDS	ATGGTGGATAAGAAATCGGACGGGTCGGGGGACAAAAAGATGAGGATGGTTGTTAACTACAAAGAGGTAAATGCTCTCACCATAGCCCCCGACTTCCCACTACCCCCTATCGCCACCATCTTGGAAATGCTGGGAGGAGCTAAGTATTTTTCTTCGCTGGATCTTGAATCTGGCTATCATCAGATTAGGATGGCAAAGGAAGATCGCTGGAAGACAGCATTTCGGTCCGTACTTGGGCTATTCGAATATAAGGTAATGCCCTTCGGGTTGAAAGGGGCGCCTGCAACTTTTCAAGCAAACATCAACACCTATCTACAACCGTTCCTAGGCCAAGGGGTAATAGCATATTTGGATGACATATTGATATATAGCCCTGATCTCCCCAGTCATGCGGAACTA…	MVDKKSDGSGDKKMRMVVNYKEVNALTIAPDFPLPPIATILEMLGGAKYFSSLDLESGYHQIRMAKEDRWKTAFRSVLGLFEYKVMPFGLKGAPATFQANINTYLQPFLGQGVIAYLDDILIYSPDLPSHAELLRKVLGILLANHFYPKFSKCEFARRELTYLGYTVSADGIKPAADKISAVQQCPEVLENDTQVRQFLGTVNYCRMFMGADYARVARPLLDPTRKGVPFRWTEAHTHAVRELKQKLIDYTTLQIPDTTKPFSLYTDYALGAVLEEEGKPIGFLSQTMSPAHIRYSIYDQELLALVTALDKWAHLLRTSEVTAYTDRQALTNLQQLKASKPLRGRTARWLDFRAEFPKLTITYLPGSSNQVADALSRGPRDPTCKAEDTTQGDNNPSFQ…	5.27	5.83333	5.16333	5.84333	6.22	5.34333	5.07333	1.06663	0.214554	0.464579	1.18006	0.591946	0.565361	0.325167	12.5367	15.77	17.2	9.68333	7.08667	5.73667	4.86333	1.67001	3.1069	0.340735	1.43643	0.170098	0.97079	0.723971
EMWEY_00003260	PHD-finger domain-containing protein, putative CDS	ATGGAAGAGGAACGGCGCGACTTCGGCGTCGTCCGTGCGACTGTCACGGAGACTCTTGCAGCGGCCGCAGCGCAGGCTGCTAGCCAGCACCCAACGGATCGTGTAGATCCGGTTATTACTCCAGATCCAGAGAAACTTCAAGAAGGTCGACAGCAGCAGCAGTATGATAAGCCACCTGACGAAAAGATTGTTCAAGGGAGTAGCGTCGACTCTCAAGAAGGCGTTTACCCTCCCTCGACGCTGAACGCACCACAACCGGTGCGTTCAGTAGTTGAAGAACCTGCGACAAGTGAAGATAACGGAGCTGAGAACGTGAATGTGGTTGGAGGCCGTACATCAGGCAACGACGGGACAGCAGTCACATCCGGAGAAGTGGGGGCACTGCCTGTCGAAGGGGAG…	MEEERRDFGVVRATVTETLAAAAAQAASQHPTDRVDPVITPDPEKLQEGRQQQQYDKPPDEKIVQGSSVDSQEGVYPPSTLNAPQPVRSVVEEPATSEDNGAENVNVVGGRTSGNDGTAVTSGEVGALPVEGEAGNDANPTEQSEVGATPNRIVETMTEGTVAEPDGLPVDSGEPVAGVDEVGEAAEAESDGKESNDSVCNECGGGGEVVCCDGCVKSYHADCLPVVARPRLRANADDWFCPDCAATAVAPQPTATAVPPSVTVKLPQASSDPRGSKQNIASAPPPVYPPPAPAAPWAPVPSCVPTRRRKTKATEDYETRINVGPNHQVPHLPDFFLARGDSDCLSTLAEQSLTDGAQSQALGPLLVYSPYLMERSKQQCLAERATKSCITSQKDLAEF…	369.137	378.47	282.493	245.53	252.353	296.86	279.993	13.4941	25.1369	14.006	43.0921	21.8604	5.60693	58.2461	449.5	258.49	245.457	178.55	211.47	254.883	251.85	215.862	13.9582	5.47964	30.2547	8.04107	5.1524	2.47138
EMWEY_00003270	40S ribosomal protein S11, putative CDS	ATGTCGGCAACTCAGCAAGATGTGCAGACAGAGAAGGCCTTCCAGCGGCAGCATGGGGCCTCTCAGCTGGCCCTTGCCCAGTCTATGAAGAGAAGGGGAAAGGCGAGATATTGGAGGGAGGTAGGGTTGGGTTTCGCCACCCCTCGCTTGGCAAAGGAAGGCACATACATAGACAAGAAGTGCCCCTTTACTGGAAACGTCTCCATTCGTGGTCGCATCATCAAGGGGATGGTGATTTCTGCCAAGATGAAACGGTGTGTAGTGATTCGCCGCACTTACTTGCACTTTGTGAGGAAGTACAATCGTGTTGAGAAGCGTCATAAGAACGTGACTTGCCATCTCTCTCCATGCTTCGAGCAAGTCAAAGAAGGTGATATCGTCACTGCTGGGCAGTGCAGG…	MSATQQDVQTEKAFQRQHGASQLALAQSMKRRGKARYWREVGLGFATPRLAKEGTYIDKKCPFTGNVSIRGRIIKGMVISAKMKRCVVIRRTYLHFVRKYNRVEKRHKNVTCHLSPCFEQVKEGDIVTAGQCRPLSKTIRFNVLKVESNQVFGNVRKQFRLF	49.4567	18.55	10.2467	16.01	14.58	13.9733	28.93	2.18464	0.883912	1.0252	2.50892	1.40211	3.66887	15.5457	68.75	11.73	6.28	12.7367	11.0333	13.0867	11.3067	59.5023	5.50815	1.44253	6.96588	0.819776	2.50628	1.12611
EMWEY_00003280	hypothetical protein, conserved CDS	ATGAAGACGAAGGCTCCAAAGGGCTCTGCTGTGGGCTCTGTTGCGCTTTTTGACTTCGCCGCAAGGGAAGAATTCATCACAGGAGCTTCTAAGCGTAAGGAACAACGCAGGAAAGAGGCCCATGAAAGAGCCCTCCAGAAGCAAAAGGAGGAGAGACGACTACTGCGAGCCCAGCGCCGAGAGGAGATCAGAGAGCACATCAACTACGTGAAGCGCAGCCAAGAGCTAGCCGAGGTGGCAGCGGAAGTTGTTACTTCTCTCCAGGGCAAACGCCAAAAGAGGTGTGTTGGCATTGAATCCCGAGGCGGCCACAGCAATACCAGCAGCCAAGCAACGAAACAAGAAGGTGACGCAGCCGAGAGGGATTGGAAGGCTCCGAAGCCCCATCCGGGCCAAACA…	MKTKAPKGSAVGSVALFDFAAREEFITGASKRKEQRRKEAHERALQKQKEERRLLRAQRREEIREHINYVKRSQELAEVAAEVVTSLQGKRQKRCVGIESRGGHSNTSSQATKQEGDAAERDWKAPKPHPGQTSEAVQAVRLLPPPTNDASSSPWHIGSCVSLSLGGFIEPQAAAPPPTARAPHPQQTQSEASGNSKRKQLQNPSTSGTPNVAMSVKKRPQGTPRGAKSGKQKQKKRHKSRGTQRKRRNRK	14.34	8.95333	4.66667	3.89	5.98667	11.0933	9.96333	2.12586	0.130512	0.996209	0.572364	0.306649	2.78348	3.9506	16.8433	5.26333	3.58333	7.53667	12.7933	17.8033	25.2033	2.34718	0.743326	0.956155	0.318957	3.69668	8.36214	3.07507
EMWEY_00003290	hypothetical protein, conserved CDS	ATGCGGCGGCTATGGATCGCCTTCCTGTTGGCTGCTGCAGTTCCGTTGGCGGCTCCCAGAGCACTTGCATCGGAATTTGAAGGCGGAAAGGACCACGGCAGGCAGTCCCCGGAAGGACCCTTTGGAGGGCTTTCCAGTCCTCCCACTGCACAGTCAGGCAAACTGACCCCTCCTCATGAAGAAAATTCAGGGGTTAGCGGGGACCCGTGGAGTTTCATCGCTCCCCTGATGCCTGCAGTGCGGGCCATCGGAGAAATGTTCAAACCGATCATCGACGCGAGCGGCTTCGAACAGGATATCGGGGACATCATTGCGGCTTTAAACGAGACTTCACGAAACCCTCTGTTTCTCTTTGGCATCGAAGACACTCCTCCCCTAACCGAGGGATTGGTCAAGAAT…	MRRLWIAFLLAAAVPLAAPRALASEFEGGKDHGRQSPEGPFGGLSSPPTAQSGKLTPPHEENSGVSGDPWSFIAPLMPAVRAIGEMFKPIIDASGFEQDIGDIIAALNETSRNPLFLFGIEDTPPLTEGLVKNPPMHHGTVQRQQQNSSTSAQLKPSSQPRGSPLLSFRGLFSQDQGAPETQAGPEDGVQTHTAFEKDHRPVQSEEEVDDSSLWRQWDREELDLL	1.11333	0.9	0.863333	1.95333	3.55	9.63333	4.49	0.555188	0.420357	0.288675	1.03718	1.19264	1.9713	2.13586	0.31	0.763333	1.5	2.70667	5.3	10.93	13.08	0.130767	0.170098	0.330606	0.208407	0.884251	1.94548	0.775822
EMWEY_00003300	40S ribosomal protein S2, putative CDS	ATGGCAGAGCGCGGTGGTTTCGGACGTGGCTTTGGACGTGGTGGACCTAGGGGTAGGGGCAGGGGACGCGGCCGTGGTCGCGGACGTGGTTCAGCCGAAGATGATCTGAAAGACTGGGTGCCTATTACCAAGCTTGGCCGTCTTGTCCGTGCTGGAAAGATCGCCTCCATTGAGGAAGTGTACCTTCATTCGCTTCCTGTCAAGGAATTCCAGATCATCGATCATTTCTTCCTTCCCGAAGCCACCTCCCGCCCACTCAAGGATGAAGTGATGAAAATCATGCCCGTTCAGAAGCAGACCCGCGCCGGACAGAGAACTCGTTTCAAGGCATTCGTCGCTATCGGTGACAGTAATGGGCACTGTGGTTTGGGAGTAAAGTGTGCAAAGGAAGTGGCTAGC…	MAERGGFGRGFGRGGPRGRGRGRGRGRGRGSAEDDLKDWVPITKLGRLVRAGKIASIEEVYLHSLPVKEFQIIDHFFLPEATSRPLKDEVMKIMPVQKQTRAGQRTRFKAFVAIGDSNGHCGLGVKCAKEVASAIRGAIIAAKLSLIPVRRGYWGNKIGDPHTVPMKVSGKCGSVRVRLIPAPRGTHIVGAPTTKKILAFAGIKDCFSNSNGSTKTRGNFMKALFDALKQTYGYLTPDLWKPRLYTKSPFQEWSDFLSSTKNALVAA	153.093	147.98	109.113	114.887	119.977	150.247	127.923	6.68119	8.41333	11.4869	14.6889	5.64943	3.63811	19.1973	226.85	131.987	112.367	109.873	115.353	159.22	199.547	83.7334	12.9126	1.97298	13.2687	3.58287	3.799	12.2882
EMWEY_00003310	hypothetical protein CDS	ATGGAGCACGAACACACCGCGCAACGGCTTCATCACCATTCGTCTCGCCTGGGAAGATATGTTGGCACGTTTTTGGAGCTTCTCAACCCGGTGCCACAACTTTCAAAAGACCCGGAGAGGCTGCTCACGGAAGAACAACGCTCATTTCTTGAAACTACAGCTGATCCTCGCAATGCGTACCTGGTTTGGCAAGGAGCAATGAAAGTCGCAAAGGAAGCTGGAACTCACGCAGAATACGTGAATCCTGAAGTGTTACTGCCACGGGCACTGCATCAAATTGAATCGGCCACCCGCGCAGGCAAGTAA	MEHEHTAQRLHHHSSRLGRYVGTFLELLNPVPQLSKDPERLLTEEQRSFLETTADPRNAYLVWQGAMKVAKEAGTHAEYVNPEVLLPRALHQIESATRAGK	6608.01	17166.1	20462.1	29149.1	18227.6	15229.7	13748.7	181.382	133.833	552.564	3433	1339.18	713.773	3566.89	9137.45	22682.1	24269.2	29567.5	12865.5	13098.5	8817.44	692.375	3387.63	1727.93	7771.63	1165.71	3030.6	1036.01
EMWEY_00003320	hypothetical protein, conserved CDS	ATGGGGAACCTGCTTGGCATTGAAAATCAGGATAAGTTCTGGAAGAGATGCATTGCTAATGGAAAGTCGATGTGGAATGGTCGTGAGGATAGCGTGAGCAAGCGGAGCTTGTCCTTACTGGAAACCGTTGAATCGCTCTTCCACGGGGCCGGAGCTCGTCTCCTTCAAACTCGAAGCCAGCGCGAACAAGTCAAAAGGAAAATAGACAAGATTGCAGCTGTGCACACTAAAATCGACGAGCTTCGCGGGCATTCGCCTGATACGGAGGAGTTCCGAACAGCTCTTGGAAATGTGTCGCAACTGCTACAGGAGGCCGAGCAGGTAGCGGCGTAA	MGNLLGIENQDKFWKRCIANGKSMWNGREDSVSKRSLSLLETVESLFHGAGARLLQTRSQREQVKRKIDKIAAVHTKIDELRGHSPDTEEFRTALGNVSQLLQEAEQVAA	8936.45	22442.9	26934.9	40753.9	24177.9	20655.9	18782.5	116.89	508.417	806.336	2339.95	1819.86	784.002	4997.96	12649.6	28532.1	30217.2	36986	16345.4	16190.8	11375.9	90.612	3913.14	1907.15	9876.08	2161.05	3705.06	1455.63
EMWEY_00003330	WD domain, G-beta repeat-containing protein, putative CDS	ATGCGGGGATCCAGGCTCACCGGCAATGTTTTCGTCGATTACAGACGTTTCGCCGTTCGCCGGCTAGAGGACCTGCAGGAGCTGCAGCGACGATACTTGCTTAGTAGCAGCAGGGATGGCAGCATTGCTCTGTACGACCTGGAAGCAGACGCGGCATGGAACTTGAATGGAGGTTTTGGTCCTGAGCCAAAGGTGTACCCCATTGGCTACGTGCAGAGGAGACCTGATAGGCCTCCCAAACGCAACTTGCTTCCTCTGCGCTTCCAACCAGCATCTGGAAGAAGAGTTACAAAGGGACGCACAATAAGCAGCGTTGCAGGGAACAGTCTAGCGTCAAGTGAAAACTTTGTCGGCATAAGGAGGGCTCAAGCAGGCCATTCACGGTCTGTCACAAGTGTC…	MRGSRLTGNVFVDYRRFAVRRLEDLQELQRRYLLSSSRDGSIALYDLEADAAWNLNGGFGPEPKVYPIGYVQRRPDRPPKRNLLPLRFQPASGRRVTKGRTISSVAGNSLASSENFVGIRRAQAGHSRSVTSVEFMPGDNGMFASTGLDKLLKIWDTQAWDCVLDIAVDSPILCCAFERVGFQSKAAFSSTDSVENSVESPAHLPLATGCEDGSVRIFDMRAIRKWDIRRSDACMLIFDKCKPDIEFFRNRCSQSAAFRQLLHTYDVVGGRCSPAPALPYVTVETTELKQAVQSTSSDQGATLDIVARAAADAAFAQEPVFPLPRSSSAGLGFSLVTSGVSHFKTPHLQVPVLPRKRNQNSAGTMPNLGRGSKRTKVEEKAPQQYRFPSSTTAGMRGSL…	18.28	7.94	5.00333	14.9667	45.4133	51.7	24.85	2.02413	0.51643	0.332315	3.86355	7.50929	1.47	7.30821	14.6633	6.59667	10.05	38.4533	101.47	70.2933	57.9133	6.29811	1.20334	0.362905	6.75265	8.17868	20.5318	11.0413
EMWEY_00003340	vacuolar ATP synthase subunit G1, putative CDS	ATGCATGCATGCGCTCGCAAGAACGCAACGTGTGGATACGGCACATCCGGTACGCCCGAGTTCCTACCGGTTTTCAATGGAACGTTGAAATGGTTTTATGTTATTCGCGGAAAAGCTTTCGGGCTCTTCCTTGGAGGACACTTTGGAGTTCACGGCAGCCCTCGTCTTCGGTGCCACCGCCTGCAGAACATGAAGACTTCAAACGCTTTGATCCAACAACTGCTCAGGGCAGAGGAGGAAGCCGAGCAGATTGTGCACAAGGCAAGAGAAAACCGTGTCAAGATGTTGAAGGACGCTCGCGCATCCGCAGAGGAAGAACTCAAAGCATTTCGCCTGAAGGAGGAGGAAAGGTTCAAAGTCGAAGTTGAACAGCGCCTCGGTCAGGACGATTCCCTGACT…	MHACARKNATCGYGTSGTPEFLPVFNGTLKWFYVIRGKAFGLFLGGHFGVHGSPRLRCHRLQNMKTSNALIQQLLRAEEEAEQIVHKARENRVKMLKDARASAEEELKAFRLKEEERFKVEVEQRLGQDDSLTNELADRTKADIEIIKKDYMANKDGVLAFISGKVLDVDTVIGPKKVSILRNYAERGVDP	104.617	33.3833	12.3367	13.8067	9.2	16.44	34.8267	5.16691	3.56811	1.39113	0.708896	3.49352	2.67243	27.3112	100.31	23.9467	12.3567	11.5233	15.7567	26.92	23.9567	12.3904	3.93929	1.54536	3.04756	2.99657	1.83567	3.85526
EMWEY_00003350	hypothetical protein, conserved CDS	ATGGCCCTAAATGAGGGGCTTGCATTTTCTAGCGGCAGTGTGACGACTGACGCCACCTCTGCCCCGGGAGACTGCTTGCGAGGCCTCAGCGACTCCAGCGTTGGGCATCTCATCGAGCCCCTGAACTTCCAAGGGGTACGTACAAGTTTGGGTAGTGGAGGGCCCTCTAATGGTGCAGACGGCGGCAACGAAGCACCCTTTCTCTATCGCCTATCTGAACAGGTCGCTGCATTGGCTGCTCTCCTCCGACCAACTCGAACTAATAGTGAGAGAGTCCCGCAACAGTTGCCTTCAGGTGGAAACACCTTACTGCCTATTCAGCAGGCAGGGCATCCCCTGAAATACCTGACTTTGGCATCAGGGTTGTTGACTTGCATTTGGGGTTGGCGCGCGGGGCGG…	MALNEGLAFSSGSVTTDATSAPGDCLRGLSDSSVGHLIEPLNFQGVRTSLGSGGPSNGADGGNEAPFLYRLSEQVAALAALLRPTRTNSERVPQQLPSGGNTLLPIQQAGHPLKYLTLASGLLTCIWGWRAGRSIERVVARRYADIAYQIRRPDALSARISAFKFLVLGGLVLPGSAVAFASLQMEATHPAGKAGDSQATQEEPDTQSNASIRRRAVLAEIVPVSLQVDMRRLVSSADDIGLTVSPA	28.12	9.60667	5.16	6.42667	4.01333	6.19	10.45	2.24462	0.407226	0.034641	1.43855	0.346747	1.28421	6.77244	50.9233	8.82667	5.11	4.33667	4.49	8.8	11.9333	37.1547	1.92313	0.893532	1.01402	1.202	0.190788	0.542433
EMWEY_00003360	hypothetical protein CDS	ATGCATGCTGCGACAGCCCCACATTGTGCTCGTGGAAAGGGAGGGCAGTGCACGTTGCGGTCGAATGGAAAAGCGAGAAATACTTACGGATTGCAGGAGTGGAGCCACTGGACAGACAGCGTTGGCCACTCCAAGATATGTGACATGATATGCCTGTACAATAGCATGCAATTACTTTGCCAGTTTCGGTGGCTGACGCGCAGTGAAGTTGTGGGTGTGCCCGCAGATGACTGTGGTGCCGCTGCCGGCAATGTTGGCCACTCCTCTTTGCTCATGGAGGTCCCAGCGGGAAGCGGAGAGTTCTTCAGCCCTGTGGAAATTCTTTTGCAGCGGTTGCTGTCATTTGTAGGAGAAGACGCTCGCGATGCAGTTGATGCTGCCACGCATGGTGTCGGCTCG…	MHAATAPHCARGKGGQCTLRSNGKARNTYGLQEWSHWTDSVGHSKICDMICLYNSMQLLCQFRWLTRSEVVGVPADDCGAAAGNVGHSSLLMEVPAGSGEFFSPVEILLQRLLSFVGEDARDAVDAATHGVGSSAANVTEPPRERRRLSDCNDPLPAAAPDTAGSFPCRCFAASCFAASIFPCRGIPQVLPPKQDFLMESARCLEVPEAAETGVPSDAPQASTIIGDAGSVLVLDIPKNTSKGNTTNL	6.09	7.79667	4.27667	10.12	8.53667	10.3433	7.37333	1.0479	1.19236	0.755932	1.42334	1.08487	1.44195	1.29882	8.77667	4.87667	6.34667	8.78	14.3167	12.9967	10.76	2.52243	0.106927	1.02051	0.785621	3.87753	0.746749	2.99712
EMWEY_00003370	WD-40 repeat protein, putative CDS	ATGTTTACTGCGGGTCTTTTTTGCGTTGCAGACTACCAAGGATTTGAATTTGGCGATGAGGACACCCGAAAGTTCACCATTACCGCCCGGATTCCGCATGAAGGCGAGAGCAACAGGGCTCGCGTTTACCATGGTAACGACACACTTATAGCAAGCAAGGCAAACGATGGCTGCGGAGCGACTCCAAGGGGCACGGTAGTTTATTTTGTTACGTACTGGTGTGCAGTTTATCTGTTTGATTCGTGCAAATTCGGCCCTGCGCTGTGCATATCCGACTCCGAGTCCGAGGACAGCCAATGCGCCTCACAGCGTAGCCAGATGGCCACCGATGCGGAGCTCATTCTGACGGGGCATACGACTCAAGGATGGGGCCTGGAGTGGAGTCCAACAAGAGACGGG…	MFTAGLFCVADYQGFEFGDEDTRKFTITARIPHEGESNRARVYHGNDTLIASKANDGCGATPRGTVVYFVTYWCAVYLFDSCKFGPALCISDSESEDSQCASQRSQMATDAELILTGHTTQGWGLEWSPTRDGWLASSGDDGLVCIWDTRASCGKGKSISPLHRLVGSSNRSALQDVAWKRGHDAGEVIVAVGDDGELNMWDLRAGALPVHRQPCNHSCANVLALNPMAPNVFATGGADAGVSVWDFRDLRRPAHRLLYIENEALTSLKWHPQNKAVLAAGTTDRFVRIFDCSLIGAEQSPEEAEEGAPEVIFVHGGHVAGITEIDWNPLGDKFPWVIASASEDNVLQIWQPSVKAFEAEEADFICDEGSMDEELLD	38.4167	37.4933	23.3333	38.28	42.9067	45.4533	39.5867	1.85511	1.96981	1.54403	7.21542	3.777	0.80102	6.81302	45.22	27.04	24.5133	40.9733	52.4933	50.2567	48.01	21.5677	0.407799	2.88361	6.3801	4.15623	4.02201	7.39528
EMWEY_00003380	hypothetical protein, conserved CDS	ATGGCAACTATCCCCTCAGTCCCAGAGTCCGCTGCTGACAAACATGATGTCCGCTGGCCCCCGTTGTTGCCACAACAAGACGAGTCAAAGTCGTCGTTCTGGCAGGCTGACGGGTCTTTCAGCTGTGACTGGGCAGCCCTAAGGGCAGGCGAAGCATTCTGCTCTTCCGTGAATGCTTGCTGCGCGTTCTGTCTTTCGCGGGCCCTCGGAGGCCCCTCAGAGATGACCTACGCCTTGCTGGAGAAGCTGCGCGCAGGGGCGAAAATGGCAATCAAGGAAGAAGTTGGCCATCTTATTCAAACGGTCAAGGCTTCGGCTGCGAGCGGTGCAGTTGCTGCAGGGCAAGACGGCAGCAACGCCTCGGAGGCCCCGGAGGATTTGACCCAGCAGCTTCTCAAG…	MATIPSVPESAADKHDVRWPPLLPQQDESKSSFWQADGSFSCDWAALRAGEAFCSSVNACCAFCLSRALGGPSEMTYALLEKLRAGAKMAIKEEVGHLIQTVKASAASGAVAAGQDGSNASEAPEDLTQQLLKHPALQAVAFLSVHERRLAVFELSAELLNKQQRLLLATERVRALEKIREDPTFGIVERAQQQLPPSSIDANIATYKESLSFIADKCNKLAHLTQLIQQQYPQPQIGLVRPSWEAGQLVGTAGDTLHAPADSGLLGALRELQTPHASMHSPHSLRARGSSHGASPVVQTEDLGAAPRCRKPPVGDEDARPRGQQKGAPASGRRNRSPIRPGNQRATREPPVSSARGGVPPASLTSPNSRYTNNGSMEPGNNKRTREPEETALKSGWRR…	71.86	51.82	28.9533	31.36	34.13	40.4667	45.94	1.93807	3.0656	1.60756	5.63533	1.92595	2.48073	14.4863	87.4133	28.8333	19.7367	24.3367	30.3967	36.8833	41.34	42.0043	1.68832	1.9211	2.0802	2.28301	1.79171	4.88556
EMWEY_00003390	hypothetical protein, conserved CDS	ATGGGGGAGGCTGCAGAGAGAATACATATAAAGAATTGTTACGCTGAACCATGGAAGGTCCCGTACTCGGATATTCGCTTGGCGAGCAAGCAGACGGAGTCAGTCGGAATGGCGTGCAGCTATCGATATGTTGCTGCCCCATGGGACGTTGGTGGGGGAGGCATGATGGGCCTGATTAATCTGGCGGACTGTGGCAGGAATCCTCCAGTGACTAAGATAAAGGGACACACAGGATCTATACAAGACCTTGCATTCAGCCCTTTCTATGAGTCGATTCTTGCCTCTGGATCAGAGGACATGACGATCCGTATTTGGGACGTCCCTAGCGATCCGCCTCCTGGGCACGAGCTAAAGGACCCCGTGGCCATACTGACGGGGTCTGCGAAGAAGGTCATCGCT…	MGEAAERIHIKNCYAEPWKVPYSDIRLASKQTESVGMACSYRYVAAPWDVGGGGMMGLINLADCGRNPPVTKIKGHTGSIQDLAFSPFYESILASGSEDMTIRIWDVPSDPPPGHELKDPVAILTGSAKKVIATEWNPVADFILASGCFDGAVALWDVDSASLVSSIQLSDSVLSVKWSNCGDTLATTSKDKALSIIDPRAKNIVASVNCHEGPKATKCCWIDGFAGAAGHVLTTGSSKTNVRELHLWDIKNIAKPLLRLEIDRGSQPLYPIFDETLGMLYVAGKGDGNLRYFQFFAGELRRVDEYRSNVPIKSFCFIPKLAVDQKRAEIGRMLKNENGKVLLPVSFIVPRKNMDVFQADLYPPTPGVDAALTAAQWLSGENGEVKRIAHQPGNIPQFK…	0.536667	2.87333	6.25667	43.4467	71.8633	95.94	37.7033	0.453248	0.538733	1.42184	6.15895	7.03392	12.3208	21.4695	0.813333	4.25	17.6533	79.8433	130.34	149.353	163.733	0.12741	1.11772	2.70158	12.6171	1.85696	53.2969	17.5903
EMWEY_00003400	hypothetical protein, conserved CDS	ATGGCGTCCACAAGAAGCCGCCGACTTTGCGCCTGGCGTGCCGGGCTGGTCTGCCTCGCCTTCCAGTTCACTGTGGCTGTCATGCATGCTGCAGAAGACCAAGAGGAGTCTTCGGAGTCAGGCAATTCGAACTTTGACGAAGGGGCACCTCACATTGCTCCGCTTTTAACATCAAACCACATGTTGGACCCTCAAAACCGGTTTGGCGAGGCACCTGTGATCGAACTCGCGGATTTAGTGGGGCGCCTTGAGCATGAGGAGAACGAAATGTGGTCGACTGTAGAAAAGGACCACGACCTCATGAAGGAGCTGGTGCAGATACCCATGAATTCGTTGGAGCTCGGAAAACAGCAGACCGATGCGATAGAGCGAGTCATAAACGGACTCAAGAGGAAAATC…	MASTRSRRLCAWRAGLVCLAFQFTVAVMHAAEDQEESSESGNSNFDEGAPHIAPLLTSNHMLDPQNRFGEAPVIELADLVGRLEHEENEMWSTVEKDHDLMKELVQIPMNSLELGKQQTDAIERVINGLKRKIAMFRWQYRELLELISSTAIQNAGATRERLGKLRMRVSDAVRMVSVIALEEFGAFASRLKSTPKERVLVAREYGAEMALSTHRVELMERKYKQLCDAYDKIVERVQHWDKELTAHSIRMSERAMEEMRIQMDSYASAAGAAMSVKETEFTRFVKNSRMEELYFQSIIEDCTEQLSSKGVAVIDVSKARDPTNPGVSTAGGWISKIIEAISSLNSSWAIYPAFVHVDEQDTRYPGGSGRLQLQPSVRTIQAAVEPLFKEPGLSQYSVI…	3.79	3.74333	1.87333	3.82333	3.69	12.6833	10.3133	0.412432	0.434089	0.150444	0.812794	0.737292	3.31484	4.40357	5.37333	2.80333	3.35333	5.37	9.41	27.5967	46.68	1.09226	0.535008	0.0757188	0.602246	0.348281	10.0544	4.92927
EMWEY_00003410	U5 snRNP-associated 102 kDa protein, putative CDS	ATGTCTCGATCGCTGCTTCCGGGTGCTCGAAAGTTTGTTCCCACAGGAGCGAATGATACTCCACTCTCCAACTATGTACCCGGCCTCGGCCGGGGAGCTACTCCCTTCTCTACACGAGCAGAGACGGCGCCCGCCCCCACAGTACCCAATGCAAAGCTTAGAGAAATGCGAGACGCTGCTTCTCGCGCAGAGAGCCAGAGGCGAGCTAATGAGCTCTTTGGGAAGCCCCCTCCTGGGTATATTCCCGGCAGAGGGCGCGGCGCCACAGGGTTTGCTGGGGGTGTTAGTCGCGATGATTCCATTGACTACACCCAGGGAGCGGCAGATAAAAGTGATTTGAGCGACGCCAACTTCGATCCTTTCACAGGCTACGCCGAGAACTTATTTAATGACGCAGAG…	MSRSLLPGARKFVPTGANDTPLSNYVPGLGRGATPFSTRAETAPAPTVPNAKLREMRDAASRAESQRRANELFGKPPPGYIPGRGRGATGFAGGVSRDDSIDYTQGAADKSDLSDANFDPFTGYAENLFNDAEYDEEDRVADEVYESIDQRMDGRRRSRREARLKEEIAKLRAEKPTIHQQFADLKKGLTTVTQEEWESIPDIGDYTLKRKQKKQQMLTPASDRGILEARNRESFSNSIASAGSATPIGFGMATPLMAGGMSTPLGLQTPLGIQTPLGLRTPMGSSTPSLNDLGEARGTVLSVKLDKVMDSISGQTVIDPKGYLTDLNSMQLQSDADIADIKKARTLLKSVISTNPNHAPGWIAAARLEELAGKLQTARELISLGCQRCPKSEDVWLEA…	115.103	98.9333	65.4333	57.0367	60.5267	64.4533	58.4133	4.18715	1.4585	2.35551	12.7882	2.69838	3.42535	19.9688	125.353	63.7433	55.9867	43.6733	46.9467	60.21	54.47	28.4656	2.41591	1.13037	8.56081	2.15602	2.78634	7.08305
EMWEY_00003420	amine oxidase, flavin-containing domain-containing protein, putative CDS	ATGCTGACTCACGGGGACGGGCTTGGTGCCCCGGAAGAGAAGGCCAGCAACCATTCACGTGACCGCCACTGCTCGGAAAAAGAGGAGGATGAGCAGCAAGATATTCAGCAGAAACAGCGACCTAGAGCGCACTCAAGAGGTCATCAAAGTTCGGAGAGAGAAGTGGATATTAAACGGCAGACCCAACGCCACAAGAAGCCCCAGGAAGGACAGGATGATTTGCCTTCCCTCCCAGCCCCCTGTGAGGAGTCAGTTCAAGGGACAGGCGGCCATGAAGCTCGTCGTCGACGCCGTTTGGAGCCATCTTCACCCGGGCCTGAGAGTCACGCCCCTGAATCGACTGCGAAGAGAAAACGTACCCCAAGCCGTCGCGTGGTGGAGGCTGCTGAATCCGCCTTG…	MLTHGDGLGAPEEKASNHSRDRHCSEKEEDEQQDIQQKQRPRAHSRGHQSSEREVDIKRQTQRHKKPQEGQDDLPSLPAPCEESVQGTGGHEARRRRRLEPSSPGPESHAPESTAKRKRTPSRRVVEAAESALLLEEVMASEDLAARSAPSRPSRFPADYRDAPPDDLASSYLEAYGGGAACFGETTARVGALSVPVHENQRLAGSSDLYRALEFEENAKDWEPQTGSRKGIGPGGAQRHLTAVAEEIPLYRRPLFGAVEPRDLLGFGVPLREVLGTRDKHRVQQQREQPDQEVDTSGEANVQREGQPYSHEASQQKQHREGEVPSFVVDVAVVGAGVAGLAAAAYLRRCGASVVVFEGRHRVGGRTFSSVMPERVLPDGRKVERVVIDLGASYMHCVT…	2.99667	2.97	1.24333	1.2	1.95	9.52	4.35667	0.235867	0.22	0.155671	0.253574	0.592284	1.83584	0.863848	4.95667	2.63333	1.35333	1.45	3.47333	8.84667	9.49	1.57246	0.0665833	0.265769	0.0866025	0.720162	4.49883	3.3209
EMWEY_00003430	hypothetical protein CDS	ATGAAACTGGCGGCGATGAGTCACGAAAAGGGACGTGTGGCATTTGTGAAGTCTTGCGGGAGTTCAGAGGGTCCCGGCATTGGCATCGTGACAGAATACCCCAAAGAATACACTTCCTCCACCCTTGGAGGGGCGTGGGCTGGACAGTCAAGCTTTGCAGAGCTCAACTCACTGCAAACGAGACGCAGAAGCACTTCCATGGCAGGCAGGGGGAAGCAGCGGATACGTGAGGAGGACGGCGTGGTATCATGGTTACAACAGGATGATAAAGTTTTCTCAGTAGACAGCATGACTGTCATTTCCCCGCTGCCTGTGGACGACAGTCTGGCAATATGCTGGAACTCCTTGAGGACTCCCACAGACAGGCTGGAAGACTTTACCCTTGAAATTGGCAAGGCG…	MKLAAMSHEKGRVAFVKSCGSSEGPGIGIVTEYPKEYTSSTLGGAWAGQSSFAELNSLQTRRRSTSMAGRGKQRIREEDGVVSWLQQDDKVFSVDSMTVISPLPVDDSLAICWNSLRTPTDRLEDFTLEIGKALGYGVSEVNAFCTSGSVCGIDVITKGSLLDEDVLLIRAFKGFCGYEAAVALELPGEGKFSHLSETTYAFSSPVDPKEPELATYELCWCDEHSTPDCNVTDFVEHVGSLQIQTMKQLQVICIRDANGECKISLPASMDRDSLVYISKLTSTSPACTSPVYLLPTNLGVVNGDELEISVAVSSLEAAGLVGVSLAICWTQHGNISTDSIPLWNSSFLGTLVFIDPKASANTTYVGLPPIVRVDVLGLAGEQSSQVDLPLPLQQLYLKD…	70.4933	46.5733	30.8967	14.14	24.73	23.8633	26.63	1.78383	1.03036	3.18052	8.45321	3.99696	1.09546	20.1921	55.5067	40.26	31.5433	18.5933	24.9133	28.31	26.83	33.1284	1.94494	3.13222	8.48227	2.4282	5.21808	5.98508
EMWEY_00003440	hypothetical protein, conserved CDS	ATGGAGAGCAACTTGGATTTGGTGCGGCGTCTGTTGCGTGGGTCGCAGCAGGCTGCTGCCTCTCAGGCTTCGCAGGCATCTTTGGCGGCCTCTCAGCAGCGCGCCTCGGCGGGCCCTCGCGGGGGCCCCTCCGCGTTTAGCTGCAATAGCTGCGGTAGCGGCACACCCCCTCGCATAGACCACAGCGGGTTCTTGATATGTTCAGACTGTGGGGCTATTCAAGAAGGAGAGCAGCTGGGTACAAGAGACGAAGAAGAAGAATTTGAAATGCTGCAGTCGACTCAAGCAATGGGAGCAGCACGTGTTAGGTCTCATGACCTGCTGGGGTCGGATGCTGTTGCTGCAGCGCTTGCTGCTGTGGGGTTGCGGGGCCCCGGAGCCCCCCAAGGTCACCCCGAT…	MESNLDLVRRLLRGSQQAAASQASQASLAASQQRASAGPRGGPSAFSCNSCGSGTPPRIDHSGFLICSDCGAIQEGEQLGTRDEEEEFEMLQSTQAMGAARVRSHDLLGSDAVAAALAAVGLRGPGAPQGHPDEGAAATDTPPATLPAASAAAAAAASQMVFNEDEDAEGQEEWGEGGRGAGASGAGDASAAAVAARVSRQQQQALGNYWQQPLLWLNAEEAAGETFGPDGAVSDAALLRCWALLLQSCCRLLQQEFGVSDLLELEARKVLLQYLGFLARHELPVETFFCSISSNVVKVPAGRVVSHAEQVAKELQKEQQQLLQDPSVPPLLKTVVGFMGLDRLAYVQRLLPARQHKRETFSRRRLRLLTRVESSTPPPAGGAAATAAAPATATATGTA…	0.323333	0.19	0.156667	0.203333	0.203333	0.293333	0.66	0.218251	0.0360555	0.0251661	0.0832666	0.0305505	0.0665833	0.112694	0.483333	0.206667	0.233333	0.163333	0.123333	0.916667	2.15333	0.207445	0.0321455	0.0321455	0.046188	0.085049	0.269506	0.522047
EMWEY_00003450	zinc finger, putative CDS	ATGTACTCTGGAACCCCTTCTCCCGCCTCCTCTGGGCCGGGCCCTGGGGTAGGGTCGTGTGCAATGCCTGGAGGAGGTGCTGGCATGCCAACGACTTCTCCCTTGGGCCCCCCTGTTTGTTCAGGGGTGCCTCCAGCCCCTCCGACGCCGCCAGGCCCGCCGGGCCCCCCCGGTGTCCCAGAGGGGACCCCATGCGAGGCGCCTCCTCCGCCACCGCCGCCTCCTCCCCCTGTGAGGCCGCGGGGCTTGCAGAGGCCGCTGAAAGAAGGAGACTGGGAGTGCTCAGACCCAGCGTGTTTAAATGTGAATTTCTCAAAGAGGACACGGTGCAACCGATGCGGGAAACCTCGACCAAAAGGAGTGGGTGGTGCGGTGGGGGCCCCTGGAGGGGCTCCCGTG…	MYSGTPSPASSGPGPGVGSCAMPGGGAGMPTTSPLGPPVCSGVPPAPPTPPGPPGPPGVPEGTPCEAPPPPPPPPPPVRPRGLQRPLKEGDWECSDPACLNVNFSKRTRCNRCGKPRPKGVGGAVGAPGGAPVRQGDWSCGHCGNLNWARRSSCNICNAPKPSAFDEPRMGRGGGHFDLQDPNDRREHDSDEETFDEFGRKKRHKAPRQQPQQQQQQLQQQQQQQQKAGEEETIKLVFPPAPIRLPESDESEESDGEEPRPRSSSPDWKRRSRSRERRSRSRERRSRSRERRSRSRERRSRSRERRHRHSRSRERDSRRSRSHERSRR	0.506667	0.196667	0.286667	0.243333	0.416667	1.66333	1.66333	0.202073	0.0873689	0.0305505	0.151767	0.246644	0.938367	0.601027	0.81	0.346667	0.626667	0.363333	0.633333	6.24667	14.3633	0.043589	0.210317	0.12897	0.217332	0.391067	2.93926	1.81583
EMWEY_00003460	hypothetical protein, conserved CDS	ATGGGATCACGAGTCTGTGTAAAGCAACCAACAATGCTTTCTATGTATTTCTTTAAGGGCAGACTTGCCCAATCTGTCTTAATATTCCTTTCAGCTGTTGCGCTGCTGGCTACCGAGGTCCATTTCCTTGTTTCTGCAGTCCCTCATGGGACCTTCGGCGACCACTGGGCGAACGGTGTGCCATCCAGCCCACCGCCTCTCCAGTACCTCAGTCAGCGCATTTTATTGAAAAGTGTGGAGGAAAATGCTCTCTCAGGGGAAATAGAGGGCAGCGCCGCTGATGTTGCGGGGCATAAGCGAGATGTGTTTACTAAGTATCCCGACAATGTTGACGAGACCCTCGGCCTCGATAGCAGTTTTAACCCGGCATCACTGACGCCCACTTCAGGCGCTCAGGGA…	MGSRVCVKQPTMLSMYFFKGRLAQSVLIFLSAVALLATEVHFLVSAVPHGTFGDHWANGVPSSPPPLQYLSQRILLKSVEENALSGEIEGSAADVAGHKRDVFTKYPDNVDETLGLDSSFNPASLTPTSGAQGPHEFGESIQVEKLQPQLRAQQHEDGSDAESGDWEWAAEDEWTAEEQQKKEQQQQEQHDQDDKGNDNDDQKLNAGGGVVPQWHLEKPAAEDDLSVLTNAGPSGAGRRTSDRVVGQGSEQQWTQQRQNRNGQQLEHDMNGWFGRPSQQPQQQPLPPQQQMLPPNRNPYGRGGEGGRPNPGPPINGQGSSRGPSGGPFGVPSGGPFGGPPGGPFSGPSGGPFGAPTGGPFGSPSGVAFGGPPSAANGVPPFGQRDGPANGPVGGSSFGH…	890.267	908.37	744.217	920.35	960.96	950.667	967.517	25.7008	65.3775	16.3837	133.759	85.7897	15.5548	69.4876	1300.66	715.577	799.43	851.283	1006.43	968.783	913.497	762.983	121.458	6.02993	137.015	18.078	45.877	82.1238
EMWEY_00003470	protein phosphatase 2C, putative CDS	ATGGGCACTTATCTTTCCAGTCCCCTGTCGGGGAAGGAGGTCGCTTCGGGGGCCTGCGAGTCGATGGGCCTCCGCTGGGGTGTCTGCAGCATGCAGGGCTGGCGCGTCTCTATGGAGGACGCCCATTTGGTTCTGTATGCCAAAAGAGTAGGAAGTCCCTCAGCAGCAAGTACGGGGGGAGCTCCCCCCTACGCTTCTCCACGTGATGGGGCCCTTCCAGATACAGCGGGGGCCCAGCACCAGCAGCAGAAGGACGAGCTTAGCCCACTGGGGCCAAGACTGCCTGCAGGCGGGGTGCAGCAACATCTGCTTTCTCAGCTGCTCCTGGGATCAGGATCGGGACCCGGACTGGGAGCGGGACCCAGCCTTCAGCGCAGTACGGACAGTTGTTACGTTTTC…	MGTYLSSPLSGKEVASGACESMGLRWGVCSMQGWRVSMEDAHLVLYAKRVGSPSAASTGGAPPYASPRDGALPDTAGAQHQQQKDELSPLGPRLPAGGVQQHLLSQLLLGSGSGPGLGAGPSLQRSTDSCYVFLPTEVELHKDEIGGLSSSAAAGPVTAASAAADDGGDAADVEAGESAEGDAVATPSSKKTKVGRVVRRQFTLRRRGTSTVSETDAADASAVGAAAAPSAAAGAGPPAVSQARGVPAGQEAVGTVSSPSQTVQHADLCIFAVFDGHGGAHVSRFAAAHMRPLLECQAAFHRGDLSTALRSAYLRIDDLLREESSQDDLLYLTSHSPHQLLQHKQQLQQEQQQQQQEQDASAAAAAPAQHKGLRSTLSNLGQHFGVKSQQQQQQTATGQ…	388.887	371.66	217.333	259.057	196.17	247.487	367.18	6.47622	41.7013	5.5998	58.1099	4.78661	1.03365	36.3698	643.043	265	167.043	135.3	141.01	218.78	211.353	431.692	48.8289	6.10579	15.2634	7.35131	27.9551	22.4754
EMWEY_00003480	hypothetical protein, conserved CDS	ATGTTGGCATTCGGGGTGGCAGCAACAGAATCGCTGATAAGCTTCAAGGCTCTAGGTCTCCGCCATGGAGCGGCCAAGACAGTGCACGCCTGCCTGCAGTTGGCATCCTTACTCTTTGGCAGCGCTGCATTCATTGTCGTCCTTCTCTTTCACAACTCCAACAAATTCCCAAATTTCTACAGGTTCGCGCCTGGGTCTGTGAAGGCCGCCTACCTCCGCTATCACAAAATAGGGGGCATTGCCATCTATGCCGGGGCCCTGGCGGCTATCTGCTCAGGGCTTATGCAGAAGCAATCCTTCTTGCGCAGCAACAGCCCCAAGGTGCCGTTGTTCGGGACTGCAAACCTCCTGGCTAATGCATTAGCGCTCACTGCAGTGCTGACCCTCTTTGCAGTTTTG…	MLAFGVAATESLISFKALGLRHGAAKTVHACLQLASLLFGSAAFIVVLLFHNSNKFPNFYRFAPGSVKAAYLRYHKIGGIAIYAGALAAICSGLMQKQSFLRSNSPKVPLFGTANLLANALALTAVLTLFAVLGVLGFESISLTRGLLSETASGNMSPQDGDFSAGGSATDTERLRSRTPNRRAR	87.71	52.6	19.7133	26.0333	34.36	53.7833	56.3267	2.8677	3.08538	0.540956	2.568	4.23553	2.9018	21.6928	109.83	23.5367	16.1533	37.58	74.1033	71.49	69.44	62.7017	4.32384	1.83023	2.0303	6.06589	10.437	2.21928
EMWEY_00003490	hypothetical protein, conserved CDS	ATGGGGTCTCCGCTGTCGCCGCATTTTGTCTGCCTCTCCATATTTAATAAGAGAGGATATCAGCGGGAAAAAACGGGATTACTGAGAGTCTTTCAGCTTGTTCCGGGGGTGGCCGAGAGGGATGTACTGGTCCCACTGTGTGCAGCCCTGCAGCGCCGAGTGTCACAGCTAAAGCCAGCGGACTTGCAGCTGCTACTCTCCGACTTCTCGGCTATTTATACAGCCCAATTCCTACCCTTTTTTTCCGCAGCAGCGCGGGTCCTGAAACAATGCTGCCAGGAGGCACTCGAGCCTCTCCCTGCTGCGCAGCAGCCGGAAGGTCAGCAGGTGCACGAAGTTGCTGAAACAGCTACCGGCGGCTTCAACAACAAAATCAAAAGCAATAGTAGTAGCCATTGG…	MGSPLSPHFVCLSIFNKRGYQREKTGLLRVFQLVPGVAERDVLVPLCAALQRRVSQLKPADLQLLLSDFSAIYTAQFLPFFSAAARVLKQCCQEALEPLPAAQQPEGQQVHEVAETATGGFNNKIKSNSSSHWVKAPNHRKEWLSPLQACFLLHALGRTDFRDSALFCVLLETVDCAVSELVVYRQQRQKQRERLDADAGTPLGERKDPAALLRDAGALPLRGRLSPAAAEITGEALVMCTKGLANLNYTPTRSQLRRLVEVLAPYLLNEEPSVLGHVPSARRLPLLFGAVSGLTRLGAGPVGLRRLIEEACSQPLKSMGPYEPCDLLAAAAALEPVAGLPPHVAAAAVRTLEASLLQGMLPATAVQQLSGLAGEEPEASPAAPAAFTSGVAGCAAVDT…	0.133333	0.123333	0.366667	1.60333	1.54	3.34	2.40667	0.135031	0.0665833	0.195021	0.499032	0.199249	0.737767	0.955737	0.273333	0.42	1.27333	3.32333	8.23667	7.36	7.57	0.0351188	0.0754983	0.29023	0.159478	0.20108	1.97507	1.06663
EMWEY_00003500	2OG-Fe(II) oxygenase family protein, putative CDS	ATGAATTTTGCAGCGACGCTCGCTCGGGGCCTCTTCCCTGGCTCCGAAGTTGAAGGCCGGCCGGCTTCCGAGTCAGCTAACCCCGCTAATCTCGGGGAGGCTGAAGGAGGCTCTTTGGAGGACCAAGAGCTGACTCAGGAGGAGGAGTCGCCTGTCTCTGCAGAAAAGGAAATGCTGCCCATTGGCGACGCTGTGCCGGAGGGGGAGCATGTGCGCACTCTTCGAGTGTACAGCAAAAGCTCATCACCCTCACCAACAGCACCAGTATCAGCAAAAACATGTCCAGACTTAAGCTCAACTGCCGCGGGAGTTCCTGACGAGGAGAGGAGAGCGGAATCGGGCTGTCGGGAAGTTCAGGTTCTGCGGGTATTTCGCGAGCCCGATGTTATGATAGCCCCA…	MNFAATLARGLFPGSEVEGRPASESANPANLGEAEGGSLEDQELTQEEESPVSAEKEMLPIGDAVPEGEHVRTLRVYSKSSSPSPTAPVSAKTCPDLSSTAAGVPDEERRAESGCREVQVLRVFREPDVMIAPNLITKEQCLHLLNLSEGKWTRSKTSIGMTSAPQTAYKTTESQTRTSYSVMLEEAQTPGVVSVELLACALARLPLQHLESLVLVRYAEGEYFAEHHDGGFRPKTVLLYLNDVEDGGYTHFTRLGLKIAPSQGSGAVWSNVTPGGQMDFRTLHAGVAPTKGTKYVVNCFFNEAVVRHERPPAPLPLEPPQGIQNAVQHPTGAVPLQPGQSEKDTAQRDIASGRYHAYAEHAQLQQRQQQLGEGSQIGESQHRQIWGAPSTDGLGKKLT…	216.303	193.427	133.197	129.223	294.07	345.683	183.777	2.59425	13.8274	2.62947	25.9165	56.2724	68.2734	31.3603	385.237	160.793	138.45	215.627	592.79	342.22	238.027	225.387	5.89178	1.60627	49.252	1.35768	64.3729	10.0245
EMWEY_00003510	SPFH domain / Band 7 family domain-containing protein, putative CDS	ATGGCTTATGTGGTGGAGAGGTTTGGCCGTTTCCATCGCGTGCTTACCCCAGGTCTGCACTTTTTGATCCCTTTGGTAGACAGACTGGCGTACATACATTCGCTGAAGGAGGAGGCTCTTACAATTCCCAACCAAACAGCCATTACGCGCGACAATGTCACTTTACAGATTGACGGAGTCCTGTACGTGCAAATAAAAGATGCCTACAAAGCGTCTTACGGAGTTGAAAACCCCATTTTCGCCGTCACCCAGCTGGCCCAAACAACTATGCGATCTGAACTGGGGAAGCTGACTCTGGATAACACATTCCTCGAGAGAAATGCTCTTAACAAGACAATTGTAGAAGCAATAAATACCGCAGCGGGGCCGTGGGGGTTGACATGCCTCCGTTATGAAATT…	MAYVVERFGRFHRVLTPGLHFLIPLVDRLAYIHSLKEEALTIPNQTAITRDNVTLQIDGVLYVQIKDAYKASYGVENPIFAVTQLAQTTMRSELGKLTLDNTFLERNALNKTIVEAINTAAGPWGLTCLRYEIRDILLPANIRSAMERQAEAERLKRAEVLRSEGERARLVNIALGQKEATILNAEGQAEAVRQRAAAAAESVRKIADTTSIPGGMQALSLQLAENYVAAFGRLAEGSNTLIVPADAANPSRLLGQALGVFRAVDRSLAEAPPTSPPSPNPPAASN	52.0333	27.42	10.1633	20.2867	21.0733	34.5533	52.4167	6.89668	3.36673	2.36931	1.03346	2.49664	2.80404	13.5178	54.94	20.4133	12.6167	22.2367	26.5667	61.1367	188.723	9.5683	0.740428	1.21583	2.01128	1.90295	9.15577	14.1545
EMWEY_00003520	ADP-ribosylation factor-like protein 1, putative CDS	ATGAAGTACAAGAGCTTCTTCAAGCTGGCACCCACAGAGGGACTGGAAGTCGACCGGATCGACTATCCAGACACTGCACTCATTATGTGGGACACCCGGCAGCACTTTGAAGACATGGTGCGACCCCATCAACTGGATATTCGCTGCATCATTTTCGTGGTGGACAGTGCAGATCCAGGTCGTCTTCGAGTGGCCAACCGCTCACTCGATCGCTTGCTGCGGGATTTGCCCAACGCAAATATTCTTCTCGTCTTCGCGACAAAGCAGGACAGACCGGGGGCACTATCTGTAGCGGAAATACAGCATCAATTGAAGCTGCATCAGCTTGTTGACAAGGAGTGCGGCGTCTTCGCCTGCAGTGCCAAGACGGGCGAAGGCATAGAGGAAGGCATTTCGTGG…	MKYKSFFKLAPTEGLEVDRIDYPDTALIMWDTRQHFEDMVRPHQLDIRCIIFVVDSADPGRLRVANRSLDRLLRDLPNANILLVFATKQDRPGALSVAEIQHQLKLHQLVDKECGVFACSAKTGEGIEEGISWLIRQLKQQDGNILPAVRSCPPFRQCGEGLSCR	863.933	752.213	586.833	627.377	865.85	1093.55	782.303	21.5448	21.1721	18.9685	50.535	111.633	110.304	48.0296	1100.8	571.7	628.157	723.113	1088.48	1052.66	986.617	470.229	57.853	17.69	110.238	4.90894	133.689	48.6977
EMWEY_00003530	hypothetical protein, conserved CDS	ATGGGTCGAGCGTGCCTGTGGTTGTCTTCCGACCCGCAGATGCGGCAGGAGATATGTTTGGGTTCCGGAGGCATGTCTAGGCAAAAGGCCCTATTCATAACCTTAGCAGGTCTTCTTCTTCATTCTGTCAAGCTTACAGATTCGTTGGTTTCAGCGTTTTCCCTGCATGCACATACTCCCGGTCTTTCGAGCTCATGGCAGCCTGGAATCCGCCCTCTGCCTCCTCTGTTGGCAGCATCAATCAGCGCAGACTCTGCGGGCACCTCGGAGGAAGCAGGTAAATATCAGCAGCAAGACGACGAGACTGACGTAGACACTGAATTAGAAGGAGGCTATCCCATTCATCACTCATTCCCTTTGGATAGTACCGCCATCAGATCTCCAATGCAGCATCAGCCC…	MGRACLWLSSDPQMRQEICLGSGGMSRQKALFITLAGLLLHSVKLTDSLVSAFSLHAHTPGLSSSWQPGIRPLPPLLAASISADSAGTSEEAGKYQQQDDETDVDTELEGGYPIHHSFPLDSTAIRSPMQHQPRGTRLIPGFPGPQFVSLRPSALYRRRLRRHRRDEGWQFSNLPVKRVFFAARRNHRDQLMHKWLYTRHVQCKRRAKEVRSVLQTQRREIFDHKIGEGHAPDSKEEALEPAPAQATANEAPVQALATVGSWSEAGNEPSKDCITAVRAALKSVPSAKVLSTMSAADLGRLHAQLRELLVDAVIAVAPPERVAAAASEGFSLPPPEAALAASPFPWWSSARGLQPWRGRKVSWAQQSRRVNWANPRRSVEPMVAGVLLPKEAAAVVAAE…	132.467	123.453	93.1867	132.75	137.027	202.927	201.163	4.42684	4.34951	2.1715	14.4516	5.19504	1.81169	25.0518	196.13	99.2767	80.51	97.5067	116.097	173.777	159.057	109.5	15.912	2.01077	4.55507	6.60524	14.5209	8.85806
EMWEY_00003540	pre-mRNA splicing factor 18, putative CDS	ATGGATGCCCTTCGAGCAATCATCGCCAAGCAAAAGCAACAGTTAAACGCGATTCCAAAAGCGGGTGACAAAAAATATATTTTTCAGAGGGATTTAGACCAGAAACTACGGGAGGAAAAACTTAAAGAAAAAGAAGAACTTGCGGATAGAAAACGCAAAGCAGAGCTCGAGCAACTTGCTGAATTACAAGACCGGATTAAGGCGCGGCCTTTCCAGAAAAATCCTGAGGCAGAAGCAGCCGCTGCTGCAACGACCGAATGTGCAGACACCACAGAAGGCACAGACGAAGAGCGCGAGCCTCCTGTTGAGCTTCAAGAGATATTTAGACGTCTTAGAAAACTAAAACAGCCAATTACTCTCTTTGCAGAGACACCTTGGAAGAGATATTGTCGTCTTTGC…	MDALRAIIAKQKQQLNAIPKAGDKKYIFQRDLDQKLREEKLKEKEELADRKRKAELEQLAELQDRIKARPFQKNPEAEAAAAATTECADTTEGTDEEREPPVELQEIFRRLRKLKQPITLFAETPWKRYCRLCKLEVQVIDDEMTEGQKNVFHAMQREGEEEEEFEEESKPVPSSEKGEAEKSDAAAATQNTKSKETTEQTKEAAVIGWARKMLSLWEEELKSRSEDEKATAEGMQATALHRQTKKDLKPLFKKLKHRDLEADILEKLFDIVSLCEERKYRDAHGAFMLLAIGNAAWPMGVTMVVKEEQTDCQPNSFTGLCLEQATRLQQQQQQQQLLLLLTAATAAAAAEAAGSLLSLLLQCPHWGPPAARLALCCFLAAAANQWGPCGSRTRNNYLG…	1.64333	1.95333	2.88333	9.15667	26.8133	21.0933	31.65	0.463717	0.170098	0.472476	4.35069	5.74562	1.33422	18.2008	1.66	1.62333	4.37	17.6267	43.4867	48.4467	136.023	0.774855	0.478992	0.500899	5.34005	4.40275	9.21741	13.9764
EMWEY_00003550	hypothetical protein, conserved CDS	ATGGATCATCTCAAACAATATATCTTAAACCACCTCTGCAAATATGTTGACGTACAGCGCGAGGACTTGCTGTCCATTGGCTACGACCGCGGATTAGAGATGAAAGATGTGCGATTTAACGCGAAGTCAATTAACCAGCTACTCAAGGCTTCAAACGCGGAGGCTCGCGTGGAGTTTGGAAGAATCGGACAGCTAAATCTCCTCTACACCCCTCTGCCAGGCATTGTTACTCTTCAGCTAAAAGATGTTGACATTCGCATTAGACCCAATTTTGCGGGTTTTGCATTGAGGAAACTAACAGAGACATTGCAGGAGTTAGGCGATATTGGAGCTTTAGAAGAGAGGCCCGTGGCACCTCCGCTGGTTGCTTCTTGCCGCGTGCCAAAGCCACCACCAATT…	MDHLKQYILNHLCKYVDVQREDLLSIGYDRGLEMKDVRFNAKSINQLLKASNAEARVEFGRIGQLNLLYTPLPGIVTLQLKDVDIRIRPNFAGFALRKLTETLQELGDIGALEERPVAPPLVASCRVPKPPPIVRRAEYVNPSFVPSFYQQPVQGEWSASAAAAAAAAAAAAREAADDCWARLWGEDSPLSPCLSLLSPTRQGSKQFFGVGDRAARLCSSGPLAVAAEMPPSFDHLKNIQLPSITIDAAAAACKLLSPRKRGLAPFAASSRPSAAASQPLLHAQDSFRSTPPQQQQQQQQPQQQQVLQQQTYPLHCYSQPAAVSTKPVYGAYTPSAPYADAHLLPAYPSMPSSSPLTPLQQQQQQQLLLQQQQQQQLLLKQQQFGPPMGSFGPSPISVY…	1.10333	3.92667	8.53667	29.6733	120.487	57.74	23.54	0.132035	0.786215	1.27884	7.78808	22.7	9.54877	12.3246	1.76667	3.68333	15.9333	69.7433	197.053	60.5733	60.13	0.803264	0.80575	0.843169	20.7087	6.09879	13.5418	6.83612
EMWEY_00003560	transport protein Sec24, putative CDS	ATGCAGCCTTCCCGAGGCCTAGGGGCCTCCAGCGGCGGCTATACCCCTAACTACCCGGCGCCTGCGCCCCATAGCAACGGCCTCTCTCAGGGCTTCTATCCAAACAGCACAACTCCTGCTAAGCCTTCCTATGGCAACCCAGCTGGGGGGCCCCCACCAGGGCCTCCTGGGGCTCCAGGAGTTCCAGGTGCCGCAGCAGGGGGAGCCCCTGGATCCGGCTACGGGGTCTCCGGGTACTATGGCGAAGACAGCATGCCTACAGGGCAGCAGCAGTACCCACAGCAAATGCCCTTTTCCCAACCTCAACAGCAGTTGCAGCAACCTCCACAGCAGCAACAACCTTTGTATTCTGTACCGTCGCATGCTCCGCCACCCTCTATGCAGCAGCAGCAGCAGACA…	MQPSRGLGASSGGYTPNYPAPAPHSNGLSQGFYPNSTTPAKPSYGNPAGGPPPGPPGAPGVPGAAAGGAPGSGYGVSGYYGEDSMPTGQQQYPQQMPFSQPQQQLQQPPQQQQPLYSVPSHAPPPSMQQQQQTPAYPQQPPLPQQQPLQQQQPIPQQQPLSQQQGRYMAPPSAPFAPPPPQAQQQQQQQGGYMPPPVQQQDPAGMQAPASGGGYMMGGVRAGAAPLGSGSVGGAGSSVMGGPRSSFYPGGAATAAAATAAAAAAAAAAVQQQQEGVSQQQTEDLLQLNAPAAFVRPSVWRIPSSSSLRHKSHLPLGVVLQPLARMGPHAATVPRISFGSGLVIRCRRCRTYVNAFVTWEAGGRRWLCNMCGVSNETPQFYCAPLDANGKREDAAERPEL…	10.9167	4.22	1.86333	3.79667	5.55	3.91667	6.72	0.835304	0.278747	0.130512	1.14177	0.567098	0.22053	2.26316	10.1	2.21667	3.24667	10.05	17.3133	6.09667	7.86667	3.23755	0.263122	0.464363	2.52719	1.86484	0.591636	1.34894
EMWEY_00003570	SRS47A, putative CDS	ATGACAGGAAGTCCCGTCGCCTCACCAGTCTCGCTGCCGCCCATTGCGTGCGCCTGGAGGCGGAGATCTGCCGCAATCGACGCGGGAGATTCTGCTGGTCCCAGCCGTCTTCTGGAGGGTTGGCTGCAGCTACAGGCAAACCCCGGAAAAAACAGACCGCAACAAGCGCATCACAACTACAACCAACAGACGCATAAGCCTATTCTTCGTTTTTCTGCAGCTTCACACGCCACACCACCAGAAAGAGGGTGGCTTCATTCCTATGAAGCAACAACAGTACAAGCGGCAGGAGCAGCAACACTAGCAACGGCAAGCGAGACCCCAGGCTTGTCACCTGTAGGTCCTCAACCCGCAAGCCTTCTAGCAGTTGAAGCAGCTGCAGCAGGAGCACCCGCTGCT…	MTGSPVASPVSLPPIACAWRRRSAAIDAGDSAGPSRLLEGWLQLQANPGKNRPQQAHHNYNQQTHKPILRFSAASHATPPERGWLHSYEATTVQAAGAATLATASETPGLSPVGPQPASLLAVEAAAAGAPAAAANSPQSNKGVSMEGSAASLRFDVGKKLAMFRAAVQIRKKRQEFDRRRRQSLIALIQHAQQPQAQEQQQQERRAPEQMAGQHGQQQQQAAAAQTAGNLGPLWTVGCYLQQQQLQQSKQRKRDGESTTSKIAKSYLWQWGGKPATAASATANCDGVAANVACATRGRRSIYRRVSVEGHQNNNSPSSRRKDFGVGLGRRRSLLSHVASLQRKQLLGPQRLRLLRRQLEVVQLLGEGASGSVWKVRQKSSGKIFALKVIKKESPKEDP…	199.94	145.15	104.3	61.3167	89.5867	105.077	131.397	2.51811	1.38459	1.68277	28.1149	2.12227	3.17862	38.7091	207.45	117.31	91.6467	55.78	76.4633	100.12	92.21	3.14244	3.74485	1.65941	14.7644	1.78752	9.7308	10.6199
EMWEY_00003580	hypothetical protein, conserved CDS	ATGGTGCATCGTAGATCCAAGTCGCCACCACTGCAACAGCAGCAGCAGCGGAAGCACAGGCATCCCCCAGCATCTGCAGCGAGCCCTCCTTCTCGTAGATTTAGACGCCCTGCTGCGTGCGGCTTGGCATACCTACAGGGCCTGCAGGTCCGCCCAGGAGTACGTACACAGGCGCGAGCCTTCCCTCACGTGTCTGCTGCCACTGGTGCTGCGTCGGATGCTGCTGGGGGGACAGTGGTAAGGGCCGAAGGAAGGATTTCTCCTTCAGGCCCGGGAGGTCCTGCATGCGGCGAGGATGGGGTTGCACGCGAGGCTGCGCCTTTGAGCCCTGGCAGCGGAGCAGAGCAGCAGCAACAACCAGGAGGCAATAAGACCGATCCCCCTCTGCCGCGGGCAACG…	MVHRRSKSPPLQQQQQRKHRHPPASAASPPSRRFRRPAACGLAYLQGLQVRPGVRTQARAFPHVSAATGAASDAAGGTVVRAEGRISPSGPGGPACGEDGVAREAAPLSPGSGAEQQQQPGGNKTDPPLPRATRNRGVRDPQPVQTKGAPPNDPVPPQPKGALPRGPRPVHSRGPHPRESTPGHPLRTPAPLPLAGPSGNVARGGRKPQHQRSNVSRAAQQQQTRLENLQQTQQSAAVRSGPGTVQQQRDPQQRQQQQHQRGLPLHQRPPQQQHQQQPQQQWLQQQRRQQPQMPLQLKPHPYQQQRQKQQPQQQQQHQQQEDSVASGGLPGEVTDLVCWLRETKHPLEGRIVAKSSTSVAVQLLLPAAAQHLLPARTSIARQMFIGGDMWDQKGLGDSQ…	26.7733	21.9233	12.8767	11.8567	12.8733	14.57	17.3133	0.414045	1.20898	0.241316	1.70283	1.3415	0.944087	5.084	41.6033	15.77	12.43	9.74	11.36	13.3567	12.97	21.3321	1.86419	0.878408	0.546717	1.06165	0.836919	1.15547
EMWEY_00003590	elongation factor ts, putative CDS	ATGTGTAAGCGGGCCCTTGAGGAGTCAAACTGGGATGAGGAAGAAGCCGTAGTGTATCTACGCAAAGCAGGGGTCGCACGAGCCAGTCTAGCTGCTAACCGCGATGCTGCTGCAGGCGTCGTTGCTGTGTATAGATCCACTGACGGAACTCAATGCACTGCAGTCGTATTAAGTTGCGAAACAGATTTCGTGCAAAAAAATCCGAAATTTGTTGCCTTCTCTCAAGCTCTTGCGGAGCATTGCTACGCAACTCTGCGGTCTAGTGACACGGGCTTGTCGGATGCCCTCGGAAGTCTCCTCGTTAACCAACTGAAGAGCTCTAGGGCTTCGCCTACTCTTTCGTCATGCGTACAAAGTGGGTCTACAGCTTCAGCTGACTCCGTCAGTGAACTGCTTGCG…	MCKRALEESNWDEEEAVVYLRKAGVARASLAANRDAAAGVVAVYRSTDGTQCTAVVLSCETDFVQKNPKFVAFSQALAEHCYATLRSSDTGLSDALGSLLVNQLKSSRASPTLSSCVQSGSTASADSVSELLADLTTQFGETVEVKAVVSLDSNASSCIGVYVHNETTPGAGVGSAAAVVELSWVPSNGPATASATLRGRLSKFARLIAMQVLATSPKFVDLHSIPSSVVEKERAIAEAAAATRTKGAPAPPPSSAAETKGTPFSKIAEQRLQRSLEEQCLLSQEFFMVKQLHEDVLRDTQAEAATDGRGGSCTSTARNQQQRQLTVADALQFVGQTLGCSLTVSRMRLISLGSQ	0.203333	0.18	0.37	0.983333	0.533333	0.98	1.62333	0.228108	0.03	0.301164	0.296873	0.168622	0.245561	0.67656	0.266667	0.256667	1.07333	0.593333	0.783333	2.46333	2.85667	0.18037	0.125033	0.356417	0.215019	0.25482	0.79877	0.639557
EMWEY_00003600	ubiquitin / ribosomal protein S27a fusion protein, putative CDS	ATGCAAATTTTCGTGCAATCATATGCGGGGGAATCTCTCCCCGTCGAGGTGTCGGCCACCTCGACGGTGCTCGAGCTCAAGCAGCACTTGGAGGCACGCTTAGGTGTTGCTGCTTCTGTGCAGCGTCTTTTCTTTGGCGTTTCTGCCATCGATGATGCCGTGACTTTGGAAGAGGCGGGTGTCGAAGAGGAGTCGACTGTCTTCCAAAGCCTAGAGCTGCTTGGTGCTGGCAAGAAGCGCAAGAGAAAGACCTACACCAAGCCGAAGAAACAAAAACACAAGAACAAAAAGGTGAAGCTTGCTGTGTTGAAATTCTACAAAGTCGATGAGAACAACAACGTCACAAGGTTGCGCAAGGAATGCCCATCGAAGACCTGCGGCAGTGGCGTCTTCATGGCC…	MQIFVQSYAGESLPVEVSATSTVLELKQHLEARLGVAASVQRLFFGVSAIDDAVTLEEAGVEEESTVFQSLELLGAGKKRKRKTYTKPKKQKHKNKKVKLAVLKFYKVDENNNVTRLRKECPSKTCGSGVFMAQHENRNYCGRCGITYILQSGNN	85.46	42.7333	17.9367	24.6633	15.3333	20.7	45.41	4.42817	3.15487	3.83792	1.18298	5.10813	5.30003	11.6999	189.563	47.6433	14.83	15.28	9.30667	21.1467	29.3333	176.866	13.8845	1.41478	7.99017	1.18627	7.89509	3.47664
EMWEY_00003610	DNA topoisomerase 2, related CDS	ATGCGTTTTTTTGCCCCAGGCAGTGGAGATGGGGAGCTAATTGATATGGCATTCAGCAAGAAGCGGGCTGAGGACAGAAAGCGTTGGCTGCAAGGTTACAGAGAAGGAACGTTCGTCGACCATTCTCTTCGAGAATTGACGTTTTCTGATTTTGTGAATAAGGAATTGGTCCAATTTTCACGATACGACAATGAACGCTCGATCCCGCAGCTTGTGGACGGGTGGAAAGTAGGCCAGCGCAAGGTGCTGTTTGCTGTCTTCAAGAAAAACACAAAAGCCGAGATGAAAGTGGCACAGCTGTCTGGATACGTGGCGGAGCAGAGCGCCTACCACCATGGAGAGCAGTCTTTGCAGCAAACCATCATTACCATGGCACAGCGGTTTGTAGGCAGCAACAAC…	MRFFAPGSGDGELIDMAFSKKRAEDRKRWLQGYREGTFVDHSLRELTFSDFVNKELVQFSRYDNERSIPQLVDGWKVGQRKVLFAVFKKNTKAEMKVAQLSGYVAEQSAYHHGEQSLQQTIITMAQRFVGSNNLNFLEPVGQFGSRKEGGKDASAPRYIFTKLAPYTRLVFPEADDPLLEYLYEEGQKIEPKYYVPVIPTILVNGSEGIGTGWSSFIPNFNPRDIISNLKRFIAGEEMVRMKPWYRGFKGLIEENATKTAFETIGLIEKTGEDVVEISELPIKRWTQTCNEGSYVLRALLQDYKEWLEEQLPTPDKKDPWISDFRDSSSHEDIKFVIKLSAEKLEGSDNEALVKLFRLKSSLSTQNYHLFNAEGKVQKYSDELEIMKDFAAIRLTFYEK…	51.0967	12.9067	3.10667	1.40333	4.97333	9.10333	17.8233	1.29947	1.10862	0.405504	0.410163	0.718146	0.75295	12.1138	33.44	5.69667	2.05	2.02667	3.30333	5.23333	4.79667	26.4998	0.781174	0.225389	0.392726	0.551392	0.726659	0.407226
EMWEY_00003620	DNA topoisomerase II, putative CDS	ATGAGTTCGTCTGACTCAGAAAATGTGCACGCGAGTTCCAGCGAGAGCGGGGAGGAGGAGGCGCCTGTTGCGAGGACAGGGGGCGGCGGAAAGCGGTCGAAGAAGACAATTGAAGAGAACTGTGACGTTGGCTTGTGCGTCTGCATTCCCCCTCAGCGGTACCAAAAAAAGTCTCAGCTAGAACACATCCTGTTGAGGCCGGATTCCTACATTGGAAGCACAGAGATAAGCGCACAGCAGGTGTGGGTGATGCCCGAGGGGGAGATGCGCATGCAGCAGCGCGTCATCTCCTTCCCCCCGGGGCTGTACAAGATCGTCGACGAGATTCTGGTGAACGCCGCAGATGTGAAGGCGCGAGAGACCGAAGGCGGAGGGGCCCCCAGGGCCAAGATGAACGCC…	MSSSDSENVHASSSESGEEEAPVARTGGGGKRSKKTIEENCDVGLCVCIPPQRYQKKSQLEHILLRPDSYIGSTEISAQQVWVMPEGEMRMQQRVISFPPGLYKIVDEILVNAADVKARETEGGGAPRAKMNAIKVTVDQAQGFIKVWNDGEGIPVAIHKEHNVYVAELIFGQLLTSDNYDDSEARVTGGRNGFGAKLTNIFSSHFEVECADSKRKLKIKVVWTDNMGKQDPPVVTPFNGAGDFVSVKFKPDLQRFGMSAIGEQSCPCAYYDARAHRLDDDLVSLVRKRCFDLAGTSGTAVYWNGTRLPVRSFVDYVDLYLGEGAGKKRGKGKEKGKRKSKKKGSDGETSDDSDVYEGERENGSEPKEDDDKENESPPEKQIIKIHEKMHRWEVVISQT…	32.82	8.12667	2.99667	4.02667	5.44	8.14	16.01	3.36929	1.07519	0.622682	0.940443	0.555608	0.963898	8.37674	23.7633	3.63667	1.84667	2.60667	4.36	4.35	4.30667	17.2349	0.688791	0.275379	0.085049	0.762168	0.255147	0.685152
EMWEY_00003630	hypothetical protein, conserved CDS	ATGCCTCACCACGTGCTGGCGATGGGGACAGTATTGGCGGCCCTGGGGGCAAAGGCCGCGGGATCGGCAGTTGATCCCACGTCACTCCTTGGAACGGGAGCGGCTCCCATCAGCAAAGGCATGGGGTCGGCGCTTTTGTCTTTGAAAGCGAGCAAGTTGGGAGCAGTCACAGCGGCAGCCCCAGCCAGCTCCTTCATTGCGCATGCGGGAGATGCTGCGACAGGGGCAATGGGCGTAGGAGGTGCGGCAGCTGCGGCAGCTCCAAAGGCAGCAGCAGCTGCATCAGGAGCAACGGGTCCTGGGAAGGCAGCTGCCAGCTTAGTGACTTCCAAGGCAGCAAGTGTAACTGCGGCAGGGGGGAAGGCAGCTGGAGGTGGTGGGGCGGCCGCTGCGCATTCT…	MPHHVLAMGTVLAALGAKAAGSAVDPTSLLGTGAAPISKGMGSALLSLKASKLGAVTAAAPASSFIAHAGDAATGAMGVGGAAAAAAPKAAAAASGATGPGKAAASLVTSKAASVTAAGGKAAGGGGAAAAHSSMLKVGQKACFVKKRGVAFGRGKGKGVQAHRSAATGGGGGSSAPKAPHAQEPAHGTAGPSTTAHGHHHPPQSAPGGHTISHTATEASRTAGGRGSGLQGPLLGQGGPSGTNGGAGYAGAPPVGAEGGEEFMPGPLATHSHSKFLQLHKGPAPNSNVAFVGTSSASSTIPTATITTTPAAASTAAASTAAASTAAASTTAASTAAAAAADHAGDLPAAAGPLMRASEFGAPGIGADPEALEGAAAAAASGSSKGSLFRGFMEGALGM…	0.306667	1.19667	2.54667	3.36667	7.95	14.9367	21.5533	0.0763763	0.220303	0.176163	1.53004	0.95828	1.84733	5.77678	0.7	1.15	2.12	3.69	8.47	15.18	15.43	0.350286	0.0953939	0.56205	0.286182	1.57693	2.09459	0.800687
EMWEY_00003640	hypothetical protein, conserved CDS	ATGTTTGGAGCCGCAGCCCAAGGGGCCGGCACAGGGGGGGGCCTCTTCGGCTCGGCCTCGCAAACCCCAGCGGCAACAGGGGGGGGCACTGGCCTCTTTGGAGGCGGGAACACAGCAGCAGCTGCTGCACCAGCAACAGGGACTGGAGCAGCCAACACTGCAACGGGAACAGGCTTCGGCTTGTTCGGGGCGGCCTCCGCAGCAGCACCTGCTGCCACGACCACGACTGGGGGGGGACTCTTCGGGGCTACTGCTACCCCAGCTGCTGCTCCTGCTGCTACAGGTGGGGGCCTCTTCGGGTCTAGTACTACTGCTGCTGCTCCTGCTGCTACAGGTGGGGGCCTCTTCGGGTCTAGTACTACGGCTGCTGCTCCTGCTGCTACAGGTGGGGGGCTCTTC…	MFGAAAQGAGTGGGLFGSASQTPAATGGGTGLFGGGNTAAAAAPATGTGAANTATGTGFGLFGAASAAAPAATTTTGGGLFGATATPAAAPAATGGGLFGSSTTAAAPAATGGGLFGSSTTAAAPAATGGGLFGSSTTAAAPAATGGGLFGSTATPAATPAATTGGGLFGSTATPAATPAATTGGGLFGSTTAAAATPAAAPAATGGGLFGKPAAATTTGTTGGGLFGASTAGTTATGTGGGGLFGSLSTTGAPSTTATTTPAAGTTTGGLFGSNTTAGAAAPAAATGGGLFGAAKPAAGTTTTGGLFGSSTSNTGGGLFGSSTNTNTTSSNTGGLFGSSSSTGGGLFGSSSTTATTGSGGLFGGSTNAGSSTTTGGSSSSNLKAINISTAAFASVDWR…	5.26	4.16	3.04667	3.80667	2.85	2.99333	6.47333	0.430929	0.389744	0.551936	1.07895	0.223383	0.594082	0.994502	11.27	2.91	2.95667	1.88333	2.76667	4.19667	8.36667	12.1667	0.496689	0.429108	0.70713	0.407962	0.475114	1.19826
EMWEY_00003650	hypothetical protein, conserved CDS	ATGGCGCGCAGAAGAGAATCTGGCCCCCGGGCGCATGACGAAACGCTCTTGATGATACCTCCCCCTGGCTTTAAGTTCATCCCACGATATGAAACAGTGTGCGGACAGCCCGGTTGTTTCGAATGTTTTGATATTTACTGCGAGCGTTGCGAGTCAAAAGACAGGCGAATTATTGAATTAGAAATGCGCAACAATGACTTAGCAAAGTATATTGCGCAGCTGCAGGCGAGGGTCTTTGGTTCCCCCAAGCAGCTGGCAGCAACAGCAGCAGCAGCAGGACCACCGGGTGTACCCCTGCCAGGAGGAGCTGCACAAACACCCCAATCAGCCACTCTTTTAACCCCCCAACAAGTCATGCAAAATTCAGCACAAACAAACGCCGCGCAACTTCGCTTCCCT…	MARRRESGPRAHDETLLMIPPPGFKFIPRYETVCGQPGCFECFDIYCERCESKDRRIIELEMRNNDLAKYIAQLQARVFGSPKQLAATAAAAGPPGVPLPGGAAQTPQSATLLTPQQVMQNSAQTNAAQLRFPQPDKPQPGITQT	1.32	3.16667	7.53667	34.41	108.99	54.3367	20.2233	0.645833	1.57386	0.341516	11.1523	17.3237	11.6706	11.1915	0.6	5.27333	19.9533	82.44	161.473	65.8933	68.5033	0.522015	1.63897	0.872315	22.9257	9.28485	16.0695	3.52399
EMWEY_00003660	hypothetical protein, conserved CDS	ATGAAGAATGCAATTTACGCTGAATCCTCAAGTCCCTCTTCGTTGTCGAAACTGCGAGGCCTCACCAGCGCTCAAACAGACATCCGCTGCTCTCTTCTCTGTTTTGCCCTCAAGGTGGAGTTCCGCCGTTTGTTGATTTCTTACCTCCGAGAAAACCGGAAATGTGTAAATTATTTCCTAGACACTACAGAATCAGAGTCAGGGGTGCTTAGAGAGCTGGAACTTGGTTGTATTCTCTGGTGTCTGAATATACATACGAGTGCAGGTCTGGAGGTGGAGAGAGCAGAGGCAGAAGCGAGACAAGATTTTGCAAAAACCAACGAAAACCTCCTGAGGAGAAAGCTGCAATTTGTTTTTCAAGAAATAAACAGCGCCTACCAGCTTAAGTTTACTCTTCAG…	MKNAIYAESSSPSSLSKLRGLTSAQTDIRCSLLCFALKVEFRRLLISYLRENRKCVNYFLDTTESESGVLRELELGCILWCLNIHTSAGLEVERAEAEARQDFAKTNENLLRRKLQFVFQEINSAYQLKFTLQRLNVLQELCRLESRFRAIEGELPAGSSSISSSSSNTEACRKEIPINRRQFDMLQDARNEFEIGCWNKLKQTNWYASLEALLPSSASSSSHLQDPKQMDWALTAAAGGAAADAAAAGASAATATAAPALPRLPGSCNDGIPEAPRTDQQGAPVAGPDAPAQVSRHLFKLWGCCTNPKSNSMQEAADGTMDLPSFPSPERTPAAPAAQAPAPEEAIADEATVPEIEAAVEPAAAGDAATARGCLGSWTLKQEEPKPLVRSERGKALRK…	2.92333	1.44667	0.666667	0.53	1.1	0.703333	1.26333	0.356978	0.245017	0.249466	0.170587	0.216333	0.126623	0.981037	1.80333	1.25667	0.653333	0.65	1.25333	0.886667	1.01333	0.983582	0.399541	0.0665833	0.269072	0.275923	0.0321455	0.209841
EMWEY_00003670	N-ethylmaleimide-sensitive factor, putative CDS	ATGGCAATCGTACTCAGGGTCACGAAACTCCCAGCAGCATCCTTGGCCTTCACTAATCTGTCTTACGTCCATCCTAAAGTCTATGCGGAACTCGTCGCGCACAGCGAGGGGGGGCGGCAGCACAGTGTACAGACAGCCTGTCCTGTGCACTGTCATGTGGGCTGCATTATCTTGGGGGTAATGCCTGAGCCGATGGTGCAGAAGGAAGAAATTGGCCTCAGCATTTGCCACAGAGAAAGCACGCGACTGCAATTAGGGGACGCAGTTCATCTACGCGTGCTGATGCTTCCACAGCCAAAACCTGTCGTGGGTTTAATGCAGTTGGAAGTTTCCACCTACGTCCGGCCAATGGAACGCATTTGTATTAAAGATGAAACTCTTGAACTCGATATTCGCGAA…	MAIVLRVTKLPAASLAFTNLSYVHPKVYAELVAHSEGGRQHSVQTACPVHCHVGCIILGVMPEPMVQKEEIGLSICHRESTRLQLGDAVHLRVLMLPQPKPVVGLMQLEVSTYVRPMERICIKDETLELDIREAFTGQYFSVGQSVARRHGKETLKLTVVQMVPVETAGDKRAAPVSPFAELTAQTELLFSSESDCRVHVQSRKVLPSPLVSPDFSFQKLGIGGLDKQFSEIFRRAFSSRVFPPHLVEELGLKHVKGLLLYGPPGTGKTLIARQIGKALKAREPKVVNGPEILNKYVGQSEENVRALFKEAEEEERKRGAESGLHIIIFDELDAICKQRGSNPGGAGVTDSVVNQLLSKIDGVNALNNILLIGMTNRLDLIDEALLRPGRFEVLIEIGL…	247.693	100.387	43.8967	32.9633	45.07	46.9	85.9533	2.77345	2.38682	1.88521	8.36561	0.827224	3.10077	64.5392	278.097	69.8333	36.61	32.12	39.47	57.5033	60.8733	63.6269	5.03533	2.40763	4.5403	1.76847	2.07544	3.5491
EMWEY_00003680	ankyrin repeat-containing protein, putative CDS	ATGGCAGGCAACCCTCTAGCGGAGAAATGGACTAAGTTGTTTGTGTCAATTGAAAAGCAACAAGAGCCTGAGGCGGAGGAACTATTGAGACAGCTGGCCACAGAAAGTGAAAGTCTGGAGGTGGAGGTGCAGCCTTTCACATCGCTCGTGGCGCACGCTGCTTTCTACAGCCCCCGCATATTGCAGCTCCTTCTGGAAGAATTCCGCTGGTTGCACATTCTAGGTATTTCGGGTTTGAGGGATTTAGTTATAAAGCCGGAATTCAAGGAAGCAAAGGGGCAGACGCCGCTATTCACCGCTCGGGGTGAAGCTATCGGTCTGCTGTTGCGTACGGGGGCGGAGCAAACAGCTGTTGATGACGACGGCCAGACGGCATTGACTTCCGCTGTTCTAAGACAC…	MAGNPLAEKWTKLFVSIEKQQEPEAEELLRQLATESESLEVEVQPFTSLVAHAAFYSPRILQLLLEEFRWLHILGISGLRDLVIKPEFKEAKGQTPLFTARGEAIGLLLRTGAEQTAVDDDGQTALTSAVLRHHYEQESMVESHMRCAGEQAAELAASSTTNSFVSVLAATVGKTEEAAAPSTGAKEVENQQLEQKEEANTAQGSGDGNQTQDTAKSRAAAATEVPREAEKAAVDQEQTMTEGEGLKEQQSRNETKDQEMHPEGKYEKNQQPEGPNEGEKMNGTDASRETTELNNADLQKTHLQQQAATSEAAGAELTTQGSRGNKHEIDKLAVEQQTAAPEQGSAAEAKPDSQRTPRSPKTDTDTGKPKTMQHTDSPSSSAGTSAREDPLAIAIRALT…	0.516667	0.233333	0.22	0.33	1.23333	1.39667	1.80333	0.130128	0.070946	0.07	0.213776	0.284312	0.35019	0.782581	0.386667	0.2	0.15	0.443333	1.35667	2.01667	3.79333	0.366924	0.117898	0.06245	0.165025	0.168028	0.374477	0.532572
EMWEY_00003690	hypothetical protein, conserved CDS	ATGAGCAACATCGTAACATCAGCGAGTAACGTAAGAGAAATGAGAAAAAGAAAACGCGACATTCACGAGCGAAGGAAACCGTTGCCGACCCGCGCGAGCCCGAGGCCCCGTCGAGAGGCCAAGTCTCTTGAGGCCCATCTAAACTTTGAGACCTCTCGAACGCCCTTTAAGGACTTTCCGAATAAGTTGGTAGCTGAAATTCAACAATTATGTCTTATACTCCACCAAGTTTCGGTCAACAGCCCAACTCTTAAACATAGCAGGCGGGAAGTCAGAATGGGTGGCGGCTCAGAGGGCCTGGGCCCGACGAGGCGCCTTGCAAGCAAACTTCTCCTTCTCTGTCTCTTTTCATTGTTTCACGGTGACGGCGCTTCCGCCGTGGTGCCTCTCCGAAAGTGG…	MSNIVTSASNVREMRKRKRDIHERRKPLPTRASPRPRREAKSLEAHLNFETSRTPFKDFPNKLVAEIQQLCLILHQVSVNSPTLKHSRREVRMGGGSEGLGPTRRLASKLLLLCLFSLFHGDGASAVVPLRKWGSNTQAGLFPSTASPSVAAGGLTPAATFSQYRLSGEKENQNAGAAADIDVLGNQEGMEEDAPSFSDMGSSYSGLQPYKIGLQPFYGIHGPEKGLFSGERRWKTAAAASADGLRHGNKGISALQLAAQLQQDSDAQEGSNAAKETDKTSDAEDKETEDSTNRSDEGGDGDNSSNSSRSSDNANTSASESSEAASSASKSSAQGTEETPEATSQAAAAPSASTDKGEKGEKTEGGEEEAEEEEKQTTTKEPAETETAAEGNSASTASE…	1.68	4.32667	10.51	24.3667	113.773	48.63	14.4	0.31749	0.490951	0.052915	13.7966	28.3352	8.55347	5.87196	1.71667	5.45	23.73	71.66	222.11	52.7133	42.6933	0.263881	1.61279	2.38956	36.7476	16.1886	12.8587	4.84878
EMWEY_00003700	hypothetical protein CDS	ATGTTCGCCAGGCTAATTTCACTAGGATTTCTCGTAGAGGGCGCAGTTCTGTCCGACAGCCTACTGTACTTCGCCGCATTCGTTTATGGAAGAATCGAATATAGTGCAGATGCAATTAAATTTCAGGAGCAGCCGCTGTTCATTCCAAATTACAAACGGATTAAGAACGGTGAAGCAGACCTTAATTATGTAAGGAACAGAATCAAGCGAGGTGTAATCCTGACGATGCGGAGTGATGGTACAGCAACGCAAGAGAGGCTACATATCCTACCCACTATTACCAAAATTCTCTTCTGCTATGTTGACTATGCCTGA	MFARLISLGFLVEGAVLSDSLLYFAAFVYGRIEYSADAIKFQEQPLFIPNYKRIKNGEADLNYVRNRIKRGVILTMRSDGTATQERLHILPTITKILFCYVDYA	5.51	5.88	3.76	2.63333	3.41667	4.86	3.74	2.27165	2.54104	0.730137	0.602107	1.44237	0.982293	0.637887	2.45	2.82667	2.25667	2.53	4.47333	5.30667	4.91	1.22184	0.257164	0.876888	1.17115	1.52218	0.570117	0.871263
EMWEY_00003710	hypothetical protein CDS	ATGGAGCGTGGAGATGGCAACGGCGGGGAATCCGTTAGTAGAGAGTACGCGGGTGGAGAGACCCGAGGAAAGATATGTATCGAGTATACAGGGGTTCTGTGCGGAGTGGCGCCAGAACTTCATGCCATTCCAGTCTCCCGGAGGTGGGGAAAGACGCTGAAGCGTGAGAGCCAATCCGCAGAGGCAGAGTCTGCTGACTATGAGGAGGTCCCACAGAGGACAGCGGTGCAGCCTTATGCAGAGTCCATTGGGGACGAAGTCGAGGGGATGCAGTAA	MERGDGNGGESVSREYAGGETRGKICIEYTGVLCGVAPELHAIPVSRRWGKTLKRESQSAEAESADYEEVPQRTAVQPYAESIGDEVEGMQ	10.2333	17.9167	9.16333	7.51333	9.72	6.15667	5.99333	2.0063	3.64061	0.570731	2.97766	1.34399	0.8177	1.23314	6.90333	8.43333	7.22667	5.18	6.25667	5.90667	5.23667	1.61822	1.31363	0.40501	1.09995	1.44195	0.446019	1.35486
EMWEY_00003720	DnaJ domain-containing protein, putative CDS	ATGTCGCAGTTTCGGGACACGTTCACGAAAGACGAGCAGCGGGAGAATTTGTTAGACTATGACGACAATGCATTTATGTTCTTCTTATGCAGTGTCACCGTCTGCATATTGATACCGTGGAGCTTTTTCTTCTTTCGAAAATGCCTCGCCGTGTCCAACGCCTACCGCCAAAAGTACCCCGAGAAGTCCGCCGTGGGTTCCATCTTCAGATACTGCAAATGCAGTGCATGTATTGCACAGCGCGCTGAGCTTCACAAGAAGCTGTCGCTTTTCCGCACACGTTTCCTCACAAAGGGCAGGCTTGTTGAATTCACAGCCCTCGTGCTCTGCTGGCTTGGCTTCGTCTTGATCTGCCGTAACTTGCAAGACGTCCAGAGCATCAAGACCTTCGACCCCTTC…	MSQFRDTFTKDEQRENLLDYDDNAFMFFLCSVTVCILIPWSFFFFRKCLAVSNAYRQKYPEKSAVGSIFRYCKCSACIAQRAELHKKLSLFRTRFLTKGRLVEFTALVLCWLGFVLICRNLQDVQSIKTFDPFEILDVSPSATQREIKKAYRLMSLKYHPDKNVNDPTQGARFIMIAKAYQALTDEVAKKNYEKYGNPDGPGGMKIGVGLPRFLVEEGNQIFVLSFFFLFLLVVLPMIFLCYYQRQKKYARRLTLESWDSLPQVYLRLKISVAHAPAGSRLSDVAACAYNGESNGVMVDTVQFLTHVMTEGTRLKNLPELLAASGESRAMKIERDDDKDMKQICDAVVETKKRIFTMPVIVRNCYLINAHMQRLHELMSPRLRNELNQLLKDSLLITQC…	10.9	16.69	14.9033	16.8333	31.4567	32.1433	23.21	0.115326	0.175784	0.558957	3.22863	3.12854	3.00906	8.36871	9.36667	11.1467	11.8767	16.0667	30.1367	23.3233	18.5633	4.54227	1.12988	0.202073	1.87191	1.31462	3.74607	1.34001
EMWEY_00003730	BTB/POZ domain-containing protein, putative CDS	ATGGATTGCAAGAACGTTCTGATGTCGGAAGGAGTCGTGGAGCCACTTTTTCAGCTCCTCGTGCACAAGGTCACGATTGCAAAGTTTGATTTACTCAGGGACCTCGCAAAAAAAAAGGCGCTACCCGACTGCCCGGAAGATTCGGAAGAGTTTTTTGAGCATGGAACGGTGTTATTTCTGGGCTCCTTCGGTCAAGCCGCAGGGCTTGAGCTCCAAGCAAAACGCGGCTATGTGCGCTTCTTCTTCAACTGGACAGACCACAACATCCTTCGAGTCAGTCACATCATACTGGTTACGTTCTCTGGCGTGTTTCAATACTGCTCAGGAAGCTTCAAAGAGGCAAATTCGAGCTTCATCGCCTTAGAGGACATGGATACCGATGTTGCCATAATGCTAATC…	MDCKNVLMSEGVVEPLFQLLVHKVTIAKFDLLRDLAKKKALPDCPEDSEEFFEHGTVLFLGSFGQAAGLELQAKRGYVRFFFNWTDHNILRVSHIILVTFSGVFQYCSGSFKEANSSFIALEDMDTDVAIMLIEWIQEDKYGGIAFHVGRKTHTKVLSRLPDSAELNWTRCMRVLMAADKFQVHTLVHYCICHLRRLLTQGSVTFDEIIVVRKMLQQCTGTNTTKLGQLTFVVFRSLQIIFSAARDCEAYVTARAASDPSKMWSILDCGSIEIRKPCGKATSATTKST	842.013	1568.87	1452.33	941.417	645.547	499.18	643.487	23.0673	23.9804	40.0378	101.058	76.7509	78.9531	72.4474	828.907	1745.87	1274.64	609.523	409.887	398.883	290.403	405.801	40.3442	9.24961	148.748	34.7028	128.571	24.2143
EMWEY_00003740	dynein light chain, putative CDS	ATGGCAGCAGTTAGACCCCCAATAACGGACATCGACCCGGAGTCGGAGGTCTACCAGGATGCCTTGGCTCAAGGCGCCATAGCCAAGGCGAGGGGGGCAAAGTATATGGAGGTCCTGATGGCTCTGGGACAGCAAAGATACCCCCTAGTACCACAAGTCGGTGGACAGGTGAAACTACAGTGCCATCCATATTCCCTTGCACAGTCTGCAACAATGCTTCTAATGAAGAAGAAAGAGCGGCGGGGTCACGTGATCTTGGAATGCACTGAAGCACGGGCCGAGGGAAAACCGCCGTCGAGGGGCAACGACACCGTGCACTGGTTTTTCAGCTATCCACGCATGGTTCGTGCACCTAACCGCTGCGCGCAAAACGCTTTTTTTTTGATGGCTGGGCCTAGA…	MAAVRPPITDIDPESEVYQDALAQGAIAKARGAKYMEVLMALGQQRYPLVPQVGGQVKLQCHPYSLAQSATMLLMKKKERRGHVILECTEARAEGKPPSRGNDTVHWFFSYPRMVRAPNRCAQNAFFLMAGPRLDPGNMPFRRILCPKRLPCFPSYEVHS	2.06333	11.19	10.4133	8.73667	13.7233	23.64	20.86	1.071	0.226053	1.62863	3.49222	0.95469	1.8222	8.54	2.90333	11.73	11.4633	8.28	9.06	13.0333	14.4067	1.51001	1.88247	0.31628	0.363456	2.02482	0.37899	2.03807
EMWEY_00003750	hypothetical protein, conserved CDS	ATGCAGTCCTGTCTCGGAGCGCGTTTGTTATACGGCCTGAGGGGGCGGCCTTCTTGGTGGAATGCTATCCGCTGCTTACAAGCGTCATTCCTGCCTTCTTCTTGTGGTGGTGTGCCTGGGGGGATATCTGTGGCTTGCCTGCGTACTGGATTGTCGGAGGGGCGCTTGCGTGCAAACTTGGGCACTACATCATCATCATCATCATCACCATCATCATCGTCATCATCACCATCATCATCAGCAGCAGCATCAGCATCATCATCAGCAGCATCATCATCATCATCATCATCACGGATCAATCCTTGTCATGGATATTCCTGTATAGATGCCGTGACGAGCAGTGGATTTGGTGGTGACAGTCCTCGAATTGATTATCGGTTGGTCTCTAGCAGCACTTGC…	MQSCLGARLLYGLRGRPSWWNAIRCLQASFLPSSCGGVPGGISVACLRTGLSEGRLRANLGTTSSSSSSPSSSSSSPSSSAAASASSSAASSSSSSSRINPCHGYSCIDAVTSSGFGGDSPRIDYRLVSSSTCHRANTSCSSAFSSSPHTPVSCMRVISGFSSTLPGLLLSGRIVSDLHGGYVAGKMGGVSSLLYLDCMRQSVRFKMVKVSAYRRRSRASPTGQSQKAHLGVCRLSAEYVTPGCLLVRQRRYIAWGFENKRRKRHQKFYPGENVGVSKNSSLVALVHGRVKYTHDVSRDIMLCNVLPEPREELLREDLWRYRTEHVLSKEENRFLCHRRRKGIPSFPRPPINPPTKPLPRPDFLSDKDMWQYPTLRDAPPLDEDR	1.58	4.81667	5.24333	5.09667	12.65	9.20333	7.08667	0.52259	0.638775	0.773132	0.932166	2.38724	1.05699	2.36071	0.816667	1.43333	2.56667	5.82667	10.6667	4.91667	5.26	0.0503322	0.318957	0.638853	0.793872	1.07151	0.395769	0.381576
EMWEY_00003760	hypothetical protein, conserved CDS	ATGTTTGAACGGTTGTTGACGGTGCTGCTGCAGCGGCTGCTGCGGACTGTTGGCTTCGAGGCATCTCTTCTGTCTGTTAGTTTAAATAGGGGCTTGCTGCTGAAGGGTTTAGCATGCAGCAGCCGCAGCATCTCCTCTGCTTTGCTGCTGCACTCTCTCCTTGTAGGGGAGATACACCTCAAGGCCTCATGGAAGCAGCTGCTGCAGCAGCTGCTGCTGCAGCAGCAGGGCTGCATCGAGGTGTATGTACACCGCGTGTACGCTCTAGTATCAACACAGAGGGAGCCCGCCAGCGAAGGACTTAAAGCGCAGCAGCAGCAGCAACAGCAGAAGCAAAAGCAGCAGCAGCAGCGTTTGATGACACGGCTGCAGCGGGTCTTCTTCTCTCCTGTATGGCGA…	MFERLLTVLLQRLLRTVGFEASLLSVSLNRGLLLKGLACSSRSISSALLLHSLLVGEIHLKASWKQLLQQLLLQQQGCIEVYVHRVYALVSTQREPASEGLKAQQQQQQQKQKQQQQRLMTRLQRVFFSPVWRALRDILSNGRHSPSSSNNSSSSCSGEVGDGGFQQQLLRRLLLLLSSRVSLHIEDVHLRLEDPLARAHFAAAAAGTAAGEPWVEQQQQQQQPLLQEGWRRGRRDMRSFSPCTDLRPLQCGFVAAAISLTPGAATTEATAATAAAASMATQEQEQEAPRPPTAAAATAATAATGRARRSSAPSSFVVIDEEIINYKKQLLTSMGCTYTPERGSIKRRPSLPAVPLDTSANRMTAAAGTGPAGAAAAVDEDADAGSGQHAVRQAASIAE…	0.303333	0.14	0.09	0.213333	0.25	0.403333	0.676667	0.0288675	0.0360555	0.052915	0.0378594	0.0264575	0.10504	0.160728	0.356667	0.113333	0.126667	0.21	0.323333	0.696667	0.866667	0.092376	0.0152753	0.011547	0.0264575	0.120554	0.106927	0.391706
EMWEY_00003770	ATPase, AAA family domain-containing protein, putative CDS	ATGGATCCATACGAGGAAAACTTTGAAGACCTCCTTGCTGAGGCTGAGCAATTTAATGCTCCTCCTGATCCTTCCTATTTAGAGGGGCCCCCAAGAGGGGCCCCTGCCCAAGACAGGGGGCCCCTCAGGGGTTCCCGAATTGGGGGGCCTCCCGGAGGGGGGCCCCCCGATGAGGGGGCCCCTGAGGTAATAAATATAGGAGAGGACAGCCTATTAGATAATTCACAAGGGAATTGTTTATCCTTAGAAGAACAATTAAGGGAAATACAATCACAAAGTTGCGCTAATTGGTTCGGGGAGTACCCTGGGGGCCCCCTTGGGGGCCCCCATATAGATGGGGATGGGGCCCCTGGGGGGCCCCTAGGAGGTGGAGGAGGAGCAGAAGAAGAGAATGTATTG…	MDPYEENFEDLLAEAEQFNAPPDPSYLEGPPRGAPAQDRGPLRGSRIGGPPGGGPPDEGAPEVINIGEDSLLDNSQGNCLSLEEQLREIQSQSCANWFGEYPGGPLGGPHIDGDGAPGGPLGGGGGAEEENVLDGGGIGGKRRLSSTKRGDGLSPRAAAAAAAAARSPHSAASLHKRRRQQQQQQQQQQQQQAAEAAADEEEERLLAQAAAALRPPMPFFDISHLPYLSLLQSSSSSSSNNSSSSSSRSTVKEYTAWEEAARVAAQLPQDYNNSKGAPAAAYLRTCLYTANTRSNLPPLLLQKAAAAAATAAEGEAAANGEEQQQKTGAGAAAAAVAEGAVRVLPPFAAGGETVGPPVYVQVLTKEQQQQQHAAAVAAARENTAFGKRRSMEEVLREVM…	57.5133	15.5833	10.8367	4.88333	6.43	3.69	19.9167	2.01361	3.07035	0.430155	2.83073	1.3788	1.46325	17.7385	47.4667	27.4133	14.91	6.4	10.9067	9.61333	7.84333	28.7603	9.37637	3.41462	2.28666	2.06437	0.47543	2.15224
EMWEY_00003780	hypothetical protein, conserved CDS	ATGACATCATTAGCTATAGGTAGTCTCTTTGCTGCAGCAGGAGAGTCTCCTTCTCTTCGTCTAACAGCAGCAACAGCAGCAATACTTACTGCTTATGGTCTGCAGCTTGTACAGCAGAGACAGGAAATAGATAATAATACGGGGACAGGTGTCTCCTTGCAGAGTCTAACAGGGGTAACAACTTCCTATAGATTGGAGCCGCCGCTGCATCAGTTGGTGTGTCTCTGTGACTTACGTATCCAGCAGCAGCAGCAGCAGCAGCAGCGGATGTGGCGCAGCAGCAGCAACAGCAGCAGCAGCTGGTATATAGGGTATGCAACAAGTCGTCAGCTAACAGCAAGTGGTGCAGCAAGAGGACTTCGTGATAATCTATCCAACTTTCGCCGCTGCAGCAGCAGC…	MTSLAIGSLFAAAGESPSLRLTAATAAILTAYGLQLVQQRQEIDNNTGTGVSLQSLTGVTTSYRLEPPLHQLVCLCDLRIQQQQQQQQRMWRSSSNSSSSWYIGYATSRQLTASGAARGLRDNLSNFRRCSSSSSSSSNDQLDYLQQQQQRVLLQHPLYGVSDAACRLCIEMQRILIGTSGGYSLAAAVLSLWGVAVNRPVLLPAAAAAAAADTPQNRSNIYRNSKREGSGSSSSKLMQSKPQQLTPLAAAYAGLSRDEFFRAQRAVAAAVATEALIRRKIVVAPQMEVSKGFRFKTDDKAAAAAAAATAAAAAAAAADAAADVSTPKRKETTNSLGSLNKGDPLSSSSSAPAATTKAAAAATKAAAAAEEGVF	102.597	29.54	18.8967	10.3233	13.3967	10.0267	40.88	1.80539	6.3483	1.6197	4.57341	2.27161	2.70572	33.9658	85.1967	43.1133	24.53	10.5833	18.4067	16.3367	16.1233	40.4766	10.6039	5.61052	4.85849	1.04409	2.06989	0.965729
EMWEY_00003790	hypothetical protein, conserved CDS	ATGCGTGATTTTAGTGTATATGTAGTGAATTCGTTCGATTTGGCGGTAGCGGAGAATTTCTTTTCTTCTCCTTCTTCTTCTTCTTCTTTTCCTCCTTCTTCTTCTTCTATTCTTTATAAGTATATGGATATTAAATTAAAAAATATTAATGAAGAAGAATGGCTAGAGAGGCCCGTACCTCCTCATTTAATTTCTGCAGGAATAGAAGAAGTTCATTTCTTTCCTTTCTTAGCTATTTGTCTCTATAATAGATTAGCTGCTTCCTCTAGCAAGTAA	MRDFSVYVVNSFDLAVAENFFSSPSSSSSFPPSSSSILYKYMDIKLKNINEEEWLERPVPPHLISAGIEEVHFFPFLAICLYNRLAASSSK	295.887	102.303	119.773	37.0367	74.6167	34.51	80.72	29.9853	26.4207	41.9035	5.38079	20.0209	17.3428	56.1864	142	156.4	157.113	74.02	135.507	71.3633	73.28	124.864	71.7517	28.2738	47.8216	20.403	1.28508	2.56299
EMWEY_00003800	hypothetical protein CDS	ATGCTGGCAAACATCCTTGACCAGGTCATTAAGACCTACGGCAAGGAATTTCTGGGAGACTGGGACCCTATCAACAACTTCAGGATTGACTCGCTGACGGATCCTGAAATTCATCTAACCAACATTCCCTTCCCACAGCAGTTGTTTGAACTCGCCGAAATACCCTTTGCTGTGGATTATTCCAACATAGCCAAGGTCCGGGCAAAGTTTTCTTGGCAGACATTCTTTGGAACGCCAGGAACATATCCCTTTGCCATTGAAGCAGAAGATCTTGAAATTCGGATCCGCCTGCTGTACCCGAGCGAATGGAGCAGCGAATTTTGGCGCGACAAGATCTTGAAGTCGAAGCTGAAGCGGACTGTTTTGTGGGAGCGGTTTGCCTCTTTACTGGGATCGGCC…	MLANILDQVIKTYGKEFLGDWDPINNFRIDSLTDPEIHLTNIPFPQQLFELAEIPFAVDYSNIAKVRAKFSWQTFFGTPGTYPFAIEAEDLEIRIRLLYPSEWSSEFWRDKILKSKLKRTVLWERFASLLGSAQGDRSSVAQTLEPRIVNSLSIRVRNIHLHIVDDNLGATPWAFECHVDEFCIDSPKRGDPRISEMEATGLEQCLLMGLWMRFLGLHIWYREFPKPQLKGKAGVSVNIDR	2.89667	5.08	8.06667	9.31	12.9667	16.2933	12.9533	0.540771	0.780833	2.7723	1.25587	2.90562	0.507379	4.81892	4.23	4.04667	6.25667	9.13	11.13	13.18	10.0967	0.839107	0.873232	0.636579	0.510979	3.75645	2.611	1.62032
EMWEY_00003810	myb-like DNA-binding domain-containing protein, putative CDS	ATGGTGCGGATTTTCATCAAGGGTGGAGTGTGGAGGAATAGCGAAGATGAAATACTCAAGGCGGCGGTCATGAAATATGGCCTCAACAACTGGAGCCGTGTTGCCTCCCTCCTGGTAAAGAAATCTGCCAAGCAGTGCAAAGCCAGATGGTACGAGTGGCTGGATCCCAGTGTTAAGAAGACAGAATGGACTCTCGAGGAGGAGGAGAAACTCCTCCACTTGGCCAAAATCATGCCTTCTCAGTGGCGCACCATTGCACCTATTGTTGGACGCACAGCCTACCAGTGTCTCATGCACTATGAGGAGCTTCTGGATCAAGCACAGGGCAAACACGTTCTCATGGCGAACACACTCTATTTGTTTGCTGCAGAGGGGATGGAGGTTGCAGCACCTCCGACT…	MVRIFIKGGVWRNSEDEILKAAVMKYGLNNWSRVASLLVKKSAKQCKARWYEWLDPSVKKTEWTLEEEEKLLHLAKIMPSQWRTIAPIVGRTAYQCLMHYEELLDQAQGKHVLMANTLYLFAAEGMEVAAPPTFFVLQRGREDPRRLRPGEIDPHPETKPSRADPIDMAEDEKEMLEEARARLANTRGKKAKRKAREKQLEEARRLAALQKKRELKAAGIITGAKRRTRKNFQPYEEVPFEEKPPPGFYEVPSEENPEGNLNFANISLQHMEGHMRAREEEKLRKEDARKLKRLREDHLDEYLKMQEEKLQREAIAKKMKLNLPEPMLKEHELEELVRLGAEASLLTGSDGHDETSTLLAQGLSTPSTVISRLPRRSERVQQEARNALALLGVQTPLEG…	182.793	87.2467	14.9567	16.02	12.6667	11.0533	45.4067	3.36407	3.58186	0.0814453	2.46331	0.67471	0.755667	57.2838	181.783	40.41	9.89667	17.1967	19.09	17.9367	22.9033	39.2631	4.57212	1.83593	0.755932	0.860872	2.69782	2.0352
EMWEY_00003820	hypothetical protein CDS	ATGGCAGGTGTAGTAACCCCGCCGGCTGTTTTTGTCCGGAGCTGTATAGTCCAGTATGTGATACCGAGAATACAACACACAACAGTGCTTGCCACCTACGGTGCAATGGTAAAAGATACGCATACGACGGTGTTTGCAGGAATACTTCAGGTGACCCTGATATTGCCAGCGCACAACTCCGAACTGTATCGCCCAGTCTGCGATACGGAGAACATAACACATAGTAACATCTGCAAGTTGCGCTGCCAGGGTTTTAGCCAACAGTCGTACAATGTACCCGTGGTGGTGCAACTCTTGCTCATGAAGGTGCTTGTGGGGCTACAGACGGTTGTGCTTGCATTCGCGAGTTTAAGCCTGCCTGCGACACTCAGGGCAATACTCACCCCAGCAGATGCTCTC…	MAGVVTPPAVFVRSCIVQYVIPRIQHTTVLATYGAMVKDTHTTVFAGILQVTLILPAHNSELYRPVCDTENITHSNICKLRCQGFSQQSYNVPVVVQLLLMKVLVGLQTVVLAFASLSLPATLRAILTPADALLIAPVPSLHMMAPAQALLAIAHLQRTIQMPLVEGRRR	2.52	6.48	10.46	59.65	164.953	433.033	186.313	1.61778	1.45338	1.64155	3.82941	25.6974	41.7406	114.322	2.46	8.49667	29.7833	163.677	452.123	663.307	496.677	0.950947	1.73117	5.09149	15.8047	30.1211	111.03	24.3713
EMWEY_00003830	SFT2-like domain-containing protein, putative CDS	ATGATGGGTTCTCAGCAGAGTTTTGGAGACTTTGCGAACAGCCTTTCATTCTATGGAGGCACGCAACAGCAGGAGAAGAAGGGCTATGCAATGGTATCACTAGATGGAACCCCATTACGTAGCCCTTCCGCAGGTGGAAAGCCTGCCGTGCCAGGGTTCCTCGGCAACATCTTGAGCACAAAAGCTGTAGGAGCTTCATCCAACGAAGTGCCCACCGATGGTGGACTCTGGGGAATCCCGGGGAGGATTCCAAGCGGATCTATGAAGGCTCCGCCGCGCTCACAAGAGCCTAACGGCCTCCTACAATCCGGCCTATCTGCAGTAAAAGATGGAGCATCTCGGGTTCTGGATGGCGCCAGTTCAGTTGTCAATGCAACTCGAGCCACCATTGCTGACAAC…	MMGSQQSFGDFANSLSFYGGTQQQEKKGYAMVSLDGTPLRSPSAGGKPAVPGFLGNILSTKAVGASSNEVPTDGGLWGIPGRIPSGSMKAPPRSQEPNGLLQSGLSAVKDGASRVLDGASSVVNATRATIADNPLSSQNMLMFGVVAAVGVLFMFLAFLTLPLLVFAPSKFALLFTMGSLCFLSALALLRGVVALFRHLVEPTRLPFTAVYFSSLFLTLYATLVAKSYVLTLVFSVLQLCGLASFLVSYIPGGSHMLKFMGQAAWQVLRKAFKCGGSRDLQLPI	2352.75	2496.79	1830.33	2035.61	1979.14	2483.79	2335.75	63.137	129.444	40.5835	286.835	98.6444	191.749	90.6981	3235.29	1909.61	1660.95	1744.45	1828.11	2272.64	2248.55	1876.33	201.216	93.8472	191.578	79.9145	112.252	203.918
EMWEY_00003840	lectin-domain protein, putative CDS	ATGTCGAGATACTTCCAAAGGGCATTCTGTGCCTACGCAGCGGCAGCAGCTTTGTTGCCTCTGAACACAAGAGGGCAGGATGTTCCTGGCCACCACAGCGCGCAACCAGGCTTAGCACAAGGCTCCCCAGTTCCTCCCGCCGACACTGCAACTTATGGCTATCACCACCCTCCGCATGACCATTCTCCCGCTCCGCCTCCCCAACCTGTGCACAGTTCACACAGTTACGGGGCACACGACCACTCACCCTCACCTCACACCCATGACAGCGTTACCATGGGCGCAATCCCCAACACATATGACCTCTGGGAACAGTCTAGTGGCACAACTGAGTTGATTACCCATTCCTGGAAGCCCCCTCTAACGCAGGAAAACCTTGGCTACTGGGACGTTGCCATG…	MSRYFQRAFCAYAAAAALLPLNTRGQDVPGHHSAQPGLAQGSPVPPADTATYGYHHPPHDHSPAPPPQPVHSSHSYGAHDHSPSPHTHDSVTMGAIPNTYDLWEQSSGTTELITHSWKPPLTQENLGYWDVAMSTVPSEDHIVLMPPDANRTGQFWQRTAVPAVHFEVQFGFGVFGRDPLVHGSPGGVASSDGQPDGFAFWYVYEPYASVYPRTPEEQASWSLVGYKSNPKGFGVIFKAVDQTGSINPSISCVHNTDDSRDFSKEIPASSAFFYQYRNKPTPVLFRVVVGNQGVVAQIRESVSSAWVTACSLEHVHLHAHGFIGFTGHNKPGSVQTQPGHHPAGDQVVLHFVKMWSLDPLPPQHNNPGSPQAIHPTDGSQAATDAHAHAAHAEQYGVYP…	64.5567	46.8633	26.7233	13.85	26.3667	34.2967	31.3567	1.44777	2.31409	1.42142	8.58236	2.54052	3.18177	14.8877	63.73	36.7333	33.2133	23.32	31.46	40.5933	43.17	17.0344	3.68351	2.75102	9.72907	2.5414	2.11807	3.96594
EMWEY_00003850	hypothetical protein CDS	ATGGGCAGGGACTGCCGCGCACTTTCAGCGTTTGGACGATGGGCACGTGTGCCATTCCTCGATGAGCGTCTCCTGAACTTTGTTTGTCGTTCTGTACCTTTCGAACATATCGTTCAGCCATCAGTAGACGTGCGTGAAGCAGCGGAAGAGGCGATGCAACGCCTGCTTATGGAAGCCAGAGAGCCGACGCCTGTCGACAGCGAGGACGAGTTAAATTGCCCATCGGCGAGTTGGAAACGCACCGACATTTTGGAATTGGGAGAAGAATCAACAATGAATCCAACTGTTACCTCTGCAGCTGGAGGACAGAATAACGACACAAAACTCAAGCTAGGAGAGGGTAGCAGTGGCTTGTGTCTAGGTAACAAGTGGCTCGTCCGGCTATGCGCAGCCTTTTGT…	MGRDCRALSAFGRWARVPFLDERLLNFVCRSVPFEHIVQPSVDVREAAEEAMQRLLMEAREPTPVDSEDELNCPSASWKRTDILELGEESTMNPTVTSAAGGQNNDTKLKLGEGSSGLCLGNKWLVRLCAAFCGLYFSAAAKKRAMQFGSRSAKVSNSEYFPSNRKARGDATLGSSDETPHI	10.64	58.93	89.43	129.543	166.447	239.713	174.017	1.74551	2.74175	4.8277	26.4595	24.8468	16.3525	69.2787	10.63	29.3133	59.49	78.5967	136.37	187.537	191.753	7.01601	1.43514	1.14031	4.15202	7.95177	13.1084	5.40681
EMWEY_00003860	hypothetical protein, conserved CDS	ATGCCCACACTTCCCTCTATTCCGCTGCAGCCCAACAGTCCCATGCAGTGCCTACCTTCGCGGATTGCCGCAGACGGAATGAACCATGGCTTTGCAGTCTCGGTATGGGCTGGAGGGGTACCTCCTCGAGCTAAGGGCATCAACAGCGTGGTGGTGACAACCAGGCAACGGGCGTGTACGAACAACACTGATGAGCTTCCAGCAAAGGATGTACATGTTGTGTTTTCTGGGAGCCACGTCTTCAAAGAGTCCCGCAGGTCATCAGCAGCGCAGCCACTGAATGAACCAGCTGATTGCATCCACTCACGCCAAACTCTGGTGGTGTGCGGCGATGCTGGCTCGTGCTCCGTGGAAAGTGGTGATCTCTGGGAGAACCTCTTCTCCACTTTAGTCGAGCTA…	MPTLPSIPLQPNSPMQCLPSRIAADGMNHGFAVSVWAGGVPPRAKGINSVVVTTRQRACTNNTDELPAKDVHVVFSGSHVFKESRRSSAAQPLNEPADCIHSRQTLVVCGDAGSCSVESGDLWENLFSTLVELEDEEGILISSEEEESSEGQSTPYQLLTDDRPPAAARVFSHSVAAGLVDKVSDADASDLLKALGPRRAAYARRVSAALSTRCRWRCPSDRQSCGKCQAPCNCMLATGITSPSSAFSLAFYSEAFGLLFFCRDKLGLASLLAVAPSNTGADARRPSFIVATSAANMRSYDPPSSRGEGGKERAIEVPIDGVWLLDLWGLAAAQASIAVAFNYSELTESAEHCGASLVNMPSVYCVSWEQPSIIRTTHMWCLCAICEEAREQFWKRMNC…	4.41333	41.2833	64.2233	87.8833	130.04	176.407	119.403	0.225019	1.5658	4.35082	16.8182	16.8685	3.99175	42.6611	3.84	21.26	44.1967	54.24	112.14	148.857	133.063	0.605062	0.757166	1.42697	8.38656	7.74107	11.2204	20.6788
EMWEY_00003870	hypothetical protein, conserved CDS	ATGGACTATTACGTTCGAGAAGAAAGGGCTCCTGAGTGTAGCCTGTTCGACGTACCCCTAATCGGTCCAAAGCGGGACTTCGCAACGGAAGTGGAATTTCGGCTAGCCAACGCTGCGAAGATGTACCCTGCTGGTTATACTGATCCTTCACGCTATGCATATAGAGCTCCCGTGCAATACGGGACTCTTCCTCCCGCCTACTGGGAGTACAGGCCACCCATGACCGTGAACTACCCGCATGAAGCGATGACCGAACCTTTGGGCTATTATTCAAGTCCTGTGCAGCCCTCTCCCCACCCACAGAGGTGGGCGTATTACGAACCTAGGAATTGCAAAAGGCCGAGGCCAGTAGTGCCTCATGCTGACATGGCTTTCCCTGGGCCTTTCAGTGGTACCTGG…	MDYYVREERAPECSLFDVPLIGPKRDFATEVEFRLANAAKMYPAGYTDPSRYAYRAPVQYGTLPPAYWEYRPPMTVNYPHEAMTEPLGYYSSPVQPSPHPQRWAYYEPRNCKRPRPVVPHADMAFPGPFSGTWQSTLGGVPQPPMQATTAVPSQLGMPVETWGQPQLSPRIDAVAPSVWQTVEVVGVLPFSGQEKNPGQSQEKETVTGASNASQNEPNNESPGAVKEVKVAQRAPAAKRKPAGAKKGQRGHAQPQQPEGDEAVRDDMAPELTKGSALDKYASANSIGSEQPADETEPTGQAERAREPPVQDEQREDAVANEKGASYKLQPTVVQNQQHKVEAFSICDQANVQQKGGEASLEGAFAAKEKQCKLNSGIQSQFGVANAKGEKPEAIAFFSV…	5.51667	11.7533	8.28667	7.46667	16.3367	148.73	96.84	0.430155	1.00027	0.641275	2.85511	4.59883	37.8509	54.351	4.01667	7.03	7.30333	9.61	41.5567	288.193	434.147	1.57348	1.42916	0.765593	3.30637	0.692556	150.218	48.449
EMWEY_00003880	hypothetical protein, conserved CDS	ATGCTCGTGCTCAGCGCAGATCCTATACCAGAGATGACTCAACAAGGGGGTTCTACTCAGACAGCAATTGCTGAAGCGTCTTTGCCTCGCCTCTCAGCGGAGGCCAAGGAAGCTCCGTACAACGAGGCAGCGGGCCTTGCCGTGGAGTTCTTTGTTACTGCTGAGAAGGCAGCTCTAGGGTCTCTACAGGCATACTGCACGTTTCTAGGGAAGATCCATGAAACGGGCGTTTTCTCTTCGTGGTCCTCTGATGAGGAGAACGGGGGCAAGGGCCCAGGTTGTTGCTCCCAACCTTGTGAAGTGACGGGGGAGGGGGAGGTAAATTCTTCAGAGGAGTGCTGTCAACTGGCAGCAGTTAAATTCGCTCTTAACCTCACACCTTTCAGTCTACCCGCCACT…	MLVLSADPIPEMTQQGGSTQTAIAEASLPRLSAEAKEAPYNEAAGLAVEFFVTAEKAALGSLQAYCTFLGKIHETGVFSSWSSDEENGGKGPGCCSQPCEVTGEGEVNSSEECCQLAAVKFALNLTPFSLPATFCEQFTNETITFTVVRTQDSSQDGPQRKDAQNKASAKPDGRDKGPKKAGPPRSTIPPGDSRTAEMPVGALLLLRDGESMQPPQRVQETLATTPGVVSLRIGVKAVTSLLSCELRHLLNPVWFLIKDVRYLPLTSQCLQKPQPCDASEDTTENPALPAAATASAGTATAAAPLASSAAPVSEIKGASSEIKVRGECSSETKYGVDGTSEYFARAKVFRRVLETEPRRPIKYLDTNRVHWDAGFLCFWGPSVEDQNELKDFIEEHRVE…	0.133333	0.703333	0.97	0.676667	2.67	2.96	1.77333	0.0757188	0.061101	0.117898	0.110151	0.260576	0.700857	0.753016	0.116667	0.606667	0.92	1.58333	2.86333	2.82333	3.64333	0.0251661	0.0723418	0.348712	0.520032	0.135769	0.512868	1.02763
EMWEY_00003890	MGC80941 protein, related CDS	ATGAAAGTAACAGAAACAGCTGCTACTGCGCGTGCGCGATCATCTCCGTGTCATCCTGTAGTTTACGGAGGTCTTTCAACCATACAGGGCTTCAAATTAGACATATGTAGTAACTCACCTGCGCGCAGCGCCCGCGTTAATACTTATCTCAAGTGGTCGCAGGAATTCCATCACAAGCAACAGAAACGAGAATATCAGGTGCATCCAGAGGAGCTGCAGGGGAAACAGCATCAATGCGTGCAAGCCATTTCTGAGGCGACAATTGGAGTATCCAGGACGCGGAGCAATGGCACTGGCAACAACAGAGATGGCGATGGCGCGCGCCGTGTTGGCAGTAGCTGCAAAAATCTATCTGGGTGCTGCCATGTGCTGGAAGCGGAAATTGCTTCAGAAGCAGCG…	MKVTETAATARARSSPCHPVVYGGLSTIQGFKLDICSNSPARSARVNTYLKWSQEFHHKQQKREYQVHPEELQGKQHQCVQAISEATIGVSRTRSNGTGNNRDGDGARRVGSSCKNLSGCCHVLEAEIASEAAAVISSATDVDTDRLCPSARQNEVFRQGQGPSTVAALPTRARRSSLAAASDGHTRCVTSQGVPATVSSRTTTKCALVASSGCTAPSRVEPASARVTAASSGASQLRQVDVPKPSSASPIGTPDAAAVDNGDVAVVPACSSCSLTSASIWKRWQALLCETDPQRLEELLLKFPPICKKHMKKIGTSGRKEFVVSFRQLLRLLETAALHPHATEASVSVLRQRVRLGLEEHAAGLGTATGPAGTSGHSAVVSYVNSVAAEDVARRLAYV…	46.0667	46.1333	30.25	27.04	31.6933	35.0233	32.0967	2.09963	2.82068	1.39689	6.04096	2.67366	1.65174	9.4888	42.2533	30.29	27.06	22.6233	26.7767	29.7567	26.42	3.9585	1.17478	0.760789	4.09996	1.81464	3.12001	4.03588
EMWEY_00003900	hypothetical protein CDS	ATGGATCCATCGTCGTGGACCGGGTTGGTGAGGAAGGTATACACTGCAGCACAGGACATATGTAGGGAACGTGGAGCTCCGCAAATTGATCCGCTTCACCTCTTGGCTGCTCTTTTACAAGATCCACAGCAGCTTCCTACCCAGGCTCTGCGGAAGGTCGGTGCAGATATGACGCTTTTGCATGAGCAAGTGGATCTAGAAATCTCGAAATTCCCGGCGCAAAATCCCCCACCAGAATACGTCGGGCCGAATCATGCATGCACAGCGGTTTTTCGTCAAGCGAAAACCATTCAGACAGAGATGAAGGACACTCATCTAGCTGTCGACCATTTGTTGTTGGCAGTATGTGAAAATCGCACAGTCAAGCATGCACTCCAGGCAGCTGGTTGTGATTACAAG…	MDPSSWTGLVRKVYTAAQDICRERGAPQIDPLHLLAALLQDPQQLPTQALRKVGADMTLLHEQVDLEISKFPAQNPPPEYVGPNHACTAVFRQAKTIQTEMKDTHLAVDHLLLAVCENRTVKHALQAAGCDYKKLKEVCMKIRAGARVTGEGADQNFDALTKYGVDFTDLAEQGKLDPVIGRDEEIRRVIRILCRRTKNNPVLIGEPGVGKSAIVEGLARRVVEGDVPSSLRCRVISLDLGALISGAKYRGEFEERLKAVLMEVKNAEGSIILFIDEIHMVMGAGKTDGAMDAANLLKPMLARGELRCIGATTLDEYRKHVEKDAAFERRFQQVHVHEPSVSATISILRGLKDRYAAHHGVRILDSALVEAAQLADRYITSRFLPDKAIDLMDEACAIA…	276.957	131.14	47.2033	26.9	45.6967	79.0267	91.3867	4.70308	2.32026	1.82517	10.9175	2.51866	5.87745	66.171	226.3	72.56	32.25	28.2067	58.24	99.6067	103.61	31.4608	2.59012	0.582323	6.26129	3.3382	37.921	14.6543
EMWEY_00003910	coatomer alpha subunit, putative CDS	ATGGCGTGCATGCTCATGAAGTGCGAGACGAAAAGCAGCCGCGTGAAAGGCGTTGCCTTCCACCCGACCCTTCAGTGGTGCCTAACGGCGTTGCATAATGGGGCCATTCAGCTTTGGGATTACCGCGTGGGCTCCTTGGTGGACCGCTTTGAGGAGCACGAGGGTCCTGTCCGCGGCGTGGATTTCCATGCATCGCAACCTCTCTTTGTGAGCGGTGGCGATGACTACCAAATGAAACTGTGGAACTTAGTACAGCGCAAATGTATATACACCTTTTCTGGCCATCTAGACTATATACGCACGACGTTCTTTCACGATGTTTACCCCTGGATTCTCTCCGCCTCGGACGATCAAACGGTGCGGATTTGGAATTGGCAGTCACGCGCATGCTTGGCCGTC…	MACMLMKCETKSSRVKGVAFHPTLQWCLTALHNGAIQLWDYRVGSLVDRFEEHEGPVRGVDFHASQPLFVSGGDDYQMKLWNLVQRKCIYTFSGHLDYIRTTFFHDVYPWILSASDDQTVRIWNWQSRACLAVLTGHTHYVMCARFHPTEDLVVSASLDQTLRLWDTSGLRERSGGVVGAVGRSGSRSTAHGDIFAATDAVCKLVLEGHERGANWATFHPSMPLIASAADDKLIKLWRYNSVKAWEVDTLRGHSNNVSCLVFHPHRDLLISDSEDRTIRVWDVSRRTCLHTFRRDMDRFWVLAAHPTSGAIAAGHDGGMVVFKLTTERPPSCMWTGHELLYVAERRLCWIDVAVLLHQQQQQQQLEVMLGEVRRPPNALANGPKQLLVNPLNAGEVNAV…	65.6467	55.4033	28.61	28.1467	28.79	32.32	41.9	2.61085	2.45482	1.43712	1.65258	3.28219	3.58255	11.2262	75.69	31.7	21.1867	20.6167	24.3133	36.21	48.3467	43.3292	4.62442	1.82665	0.811193	1.11164	3.92535	6.33329
EMWEY_00003920	Major facilitator superfamily protein, related CDS	ATGGAGTCTTCTGGTGCTTCGGTAGCTAGCACCGCATACGGCGATGGCTCCAACTCCGTCGAGAACCGGGGACTGCTGCCACGGTCGAAAGATGATGCCAACTACGAGAGGCACAGTAAGCCCCTGAAGGCTGGAGAGTTCAAGCTGCTGGCGTCTACGGCAAGGGCCCAACCAGGTGCGGCCGGTGCGCTAAACGTGGTATGCGTCATTGAAGGCATAGACATGCAGCTCGTGCCCGCCAGTTTAAAAGCGCTACAGTCCGACTTCCACTGGGCTCTGCAGGATCTCGACTCTCTTGTTTTCTATCAGGAAAGCCTTTCACCTCCCTCTATTCCTTCCGTTGGTCTTAGCGTTTCACAGGCCATATCAGGACTCTTTTGGGGACTACTGGCCGACAGA…	MESSGASVASTAYGDGSNSVENRGLLPRSKDDANYERHSKPLKAGEFKLLASTARAQPGAAGALNVVCVIEGIDMQLVPASLKALQSDFHWALQDLDSLVFYQESLSPPSIPSVGLSVSQAISGLFWGLLADRTPRVRLLSVGCAGWGVVAIFLASSTFFWQFALLKVLNGVAMAR	1.39	2.22667	10.6533	16.63	22.34	27.7767	24.8833	0.772722	0.205994	3.04641	2.18076	1.98915	1.79862	8.49519	2.60333	4.16667	8.01	16.7133	26.1633	21.58	19.7667	0.421584	0.680612	0.958175	0.367741	1.8679	3.02462	1.2333
EMWEY_00003930	hypothetical protein, conserved CDS	ATGCCGACGACAGGGACGGAGAAACAGCAACCGGATAAAGTAGTTGAGAAAAACCCGAAAAGTAGGCAAAGCCACTCTTCAGAACGCGAGACGAAGAAGCGCGTGGCGAGTTGTGGGCAAAAGGCGCGGAGCTTGCGGCGTCTGCTGGAACACCGAACGGATTTTCCAGAAGATGTGCAAGCTCGGATGCTTGCGGATGCGGAGGCCTTGGAGCAACGGCACCGGCAGAGGGTGAAGGAGTTGAAGCGACAGAAGTTCATTCGGGCCAAGAAGGCTTTGTATTCTAAGCTCAAGTTTTATGAGTTGAAAAAAGTGCAACGCCGATTGCAGCAGACGCGAAAGGAGCTACTTGCGTTAATGTCAGAGCAACAGGAAGACCAGAGTTCTGCATCTGCTGCT…	MPTTGTEKQQPDKVVEKNPKSRQSHSSERETKKRVASCGQKARSLRRLLEHRTDFPEDVQARMLADAEALEQRHRQRVKELKRQKFIRAKKALYSKLKFYELKKVQRRLQQTRKELLALMSEQQEDQSSASAAAEDPSVSSAAADGEALGGRIADAQRRLRLHLDDLNYIRVINSRKGNEADDDEEGGGDDMFVDAPEAEEAAAGADPFEGAQALSDEESGPGGGKAVQRHGGNKFHTKRTNRPRDIRHAGGAAVAARGKKGATCESEGQNPRCNSDWNRNHSSGRISFPPNRTGKQHSEHRDKGRSNKTQRQTPEQMKQKKQSDSSAVTKDTKNWPTRIGLSKQKATNQHVIFTSDEE	0.113333	0.456667	0.243333	0.773333	0.503333	0.576667	0.863333	0.0986577	0.191398	0.144684	0.316439	0.257747	0.268576	0.572043	0.493333	0.923333	0.69	1.03667	1.10333	1.20667	1.16	0.291947	0.168028	0.255147	0.546839	0.318172	0.341955	0.226495
EMWEY_00003940	Maf-like protein, putative CDS	ATGGAGGCTAACGCAGACAAAGAAGACGAACCCACACCTGGGTATGTGTACACGTATCCACAGCCCACAGACTTCCCGGATATGCAGGAAATGGCGATCAAGGATTGCAGCTTGTTGCTGGCGACTTCGAGCGAATTTCGAAGAGAGTTGTTTGCAAAAGCCGCAATTCCTTTTGGGGCTTTTTCTGCCCCTTTCGATGAAAACGACGTGCAAACATGGCTCGAAGCGCAACACCCTGAAATGGGTGCAGATTCGCGTACATTACTTATAGCCCATATGAAGGCGGATGCTGCAGTGCATGCTCTTCGAGCGCAGGATTCGCAGCATCTGCAGCAACTGAGGTTCCAGAACCAGATCCTGAACATACCAGCAGTGGAGCGTCTGCGCCTTTTGCAAAGA…	MEANADKEDEPTPGYVYTYPQPTDFPDMQEMAIKDCSLLLATSSEFRRELFAKAAIPFGAFSAPFDENDVQTWLEAQHPEMGADSRTLLIAHMKADAAVHALRAQDSQHLQQLRFQNQILNIPAVERLRLLQRAETAARHNGRAAAAVAQLASFSNSCMAVEAADGRAPVLVAVDTGIEFGGRVLFKPKDKEEAARFLKGYSDSDEPIVVTTSFVLVDLVSELERPPWDPNAPVPAKQQFPHKCKACGRFQHLQPTDDADPCTCPLTVIHAADIMLDPRGPTGYHCDTREVLSVKSQVNFKKMNEEARRRILEEGEVMYSAGAVLVERGEMSKYLKSISGCPHNVIGVPMTRVERHLSLLIERMANR	0.366667	0.45	0.97	1.67333	1.34333	1.76	1.97	0.143643	0.1249	0.216564	0.214554	0.682373	0.202978	1.35974	0.76	2.58667	2.19	2.63667	2.87333	3.17	2.53	0.09	0.882968	0.655744	0.974491	0.188237	0.953572	0.234307
[truncated: 5,663 more rows]
