# Supplementary material for: RNA-Seq of Phenotypically Distinct Eimeria maxima Strains Reveals Coordinated and Contrasting Maturation and Shared Sporogonic Biomarkers with Eimeria acervulina
Source: Pathogens. 2023 Dec 19;13(1):2. doi: 10.3390/pathogens13010002 (PMC10818985; doi:10.3390/pathogens13010002)
Supplement: Supplementary file 1 [file pathogens-13-00002-s001.zip › Table S6.xlsx]

## Sheet: Sheet1
Table S6. Shared constitutively-expressed genes identified during sporulation for E. maxima strains APU-1 and APU-2.
Gene	Description	APU-1.T0 TPM	APU-1.T6 TPM	APU-1.T12 TPM	APU-1.T18 TPM	APU-1.T24 TPM	APU-1.T36 TPM	APU-1.T48 TPM	APU-1 overall mean TPM*	APU-1 Overall SD	APU-2.T0 TPM	APU-2.T6 TPM	APU-2.T12 TPM	APU-2.T18 TPM	APU-2.T24 TPM	APU-2.T36 TPM	APU-2.T48 TPM	APU-2 overall mean TPM*	APU-2 Overall SD
EMWEY_00000500	zinc finger DHHC domain-containing protein, conserved, putative CDS	9498.47	23123.9	27945.9	60631.2	26664.5	19506	24114.7	27354.9	15900.7	15028.8	32821	32784.1	46538.9	18311.9	18121.8	10237.3	24834.8	12876.9
EMWEY_00002000	zinc finger (CCCH type) protein, putative CDS	6632.26	6811.55	5670.56	3052.45	6062.95	6160.44	5089.04	5639.89	1278.46	5125.83	5056.83	5448.97	4490.3	5981.24	5382.67	6115.73	5371.65	557.921
EMWEY_00003310	hypothetical protein CDS	6608.01	17166.1	20462.1	29149.1	18227.6	15229.7	13748.7	17227.3	6861.24	9137.45	22682.1	24269.2	29567.5	12865.5	13098.5	8817.44	17205.4	8204.3
EMWEY_00003320	hypothetical protein, conserved CDS	8936.45	22442.9	26934.9	40753.9	24177.9	20655.9	18782.5	23240.7	9600.72	12649.6	28532.1	30217.2	36986	16345.4	16190.8	11375.9	21756.7	10003.2
EMWEY_00003830	SFT2-like domain-containing protein, putative CDS	2352.75	2496.79	1830.33	2035.61	1979.14	2483.79	2335.75	2216.31	264.884	3235.29	1909.61	1660.95	1744.45	1828.11	2272.64	2248.55	2128.52	542.28
EMWEY_00005860	40S ribosomal protein S30, putative CDS	1784.28	1618.35	1354.12	1717.41	1453.49	1850.03	2196.38	1710.58	277.668	1473.6	1368.48	1200.27	1547.89	1123.85	1843.68	1749.18	1472.42	266.613
EMWEY_00006020	hypothetical protein, conserved CDS	3168.17	7395.82	9468.55	6677.45	8153.49	6157.63	4092.04	6444.74	2212.67	3533.81	8889.51	10512.9	9022.73	5760.88	4491.69	3096.97	6472.64	2975.75
EMWEY_00006230	glycolipid transfer protein, putative CDS	2132.57	1960	1610.9	2350.12	1926.67	2095.17	2282.79	2051.17	248.069	1919.67	1518.15	1479.23	1861.52	1542.96	1944.75	1856.65	1731.85	207.426
EMWEY_00006260	Cation-transporting ATPase, related CDS	12029.9	26493.2	32562.4	54881.6	31484.3	24773.1	25082.1	29615.2	12997.1	15637.6	36047.2	39523.5	48731.3	20200.4	19517.6	12219	27411	13901.8
EMWEY_00006270	Cation-transporting ATPase, related, related CDS	10618	25799.9	29056.3	41359.6	26036.2	19691.9	17910.2	24353.1	9731.01	15688.4	33437.2	31782.4	36303.5	14395	11412.8	7251.45	21467.2	11947
EMWEY_00007340	hypothetical protein, conserved CDS	5622.97	14490.2	16730.2	27218	16201.4	14643.7	16222.7	15875.6	6300.28	10137.1	19936.5	19431.8	22541.5	9651.01	10043.9	6930.34	14096	6286.31
EMWEY_00009180	translation initiation factor SUI1, putative CDS	5577.81	5339.49	4314.94	8538.03	5863.1	6864.36	7453.77	6278.79	1427.75	8951.99	4702.15	4478.84	7246.25	5838.29	9182.15	7746.85	6878.07	1918
EMWEY_00010210	hypothetical protein, conserved CDS	6802.15	16758.8	18447.3	21570.5	16153.9	14674.8	12784.4	15313.1	4672.85	9485.12	19190.1	19750.9	21131.3	10089.7	9674.07	7383.64	13815	5899.01
EMWEY_00011310	transhydrogenase, putative CDS	7881.69	20921.4	22541.4	9974.4	18031.1	19136.5	10523.1	15572.8	5942.88	9749.36	21601.5	25192.6	20098.3	16416.2	14923.7	13401	17340.4	5279.81
EMWEY_00012560	Chromosome III, complete sequence, related CDS	6078.36	17175	19866.2	17649	16599.3	14155.3	8844.66	14338.3	5051.69	8209.39	19089	21283.4	20078	12260	10413	7935.19	14181.1	5800.39
EMWEY_00012620	aquaporin, putative CDS	1362.91	1353.28	1046.39	1081.79	1220.24	1238.82	1179.92	1211.91	121.746	1262.28	1003.71	1068.21	1134.02	1142.41	1239.65	1193.11	1149.06	92.1033
EMWEY_00013380	insulysin, putative CDS	4373.06	12072.1	13741.7	5835.78	10685.8	10733	5227.83	8952.74	3728.28	4646.72	12217.1	14464	10219	9070.92	7903	7066.46	9369.61	3282.11
EMWEY_00013390	eukaryotic aspartyl protease, putative CDS	6815.98	18386.1	21891	12210.8	15140.3	11453.7	5171.01	13009.9	5988.73	8031.06	19013.4	22795.4	16976.2	11474.7	7847.43	5674.18	13116.1	6519.98
EMWEY_00017150	glycine-rich protein 2, putative CDS	2153.44	2218.61	1728.42	1555.72	2105.19	1940.65	1737.8	1919.98	251.987	3290.85	1853.85	1977.53	1813.86	1795.55	2035.75	1682.65	2064.29	553.423
EMWEY_00018040	AN1-like Zinc finger domain-containing protein, putative CDS	3459.14	3272.11	2603.58	3196.08	2767.55	3037.64	3557.94	3127.72	349.527	4774.47	2529.64	2562.18	2563.5	2340.28	2984.09	2902.57	2950.96	834.698
EMWEY_00020050	KH domain-containing protein, putative CDS	2559.19	2378.87	2089.11	1281.07	4213.67	2760	2496.72	2539.81	881.852	1999.81	1842.8	2100.63	2306.18	5848.55	2467.23	2272.41	2691.09	1407.67
EMWEY_00020920	rhomboid family domain-containing protein, putative CDS	8291.95	20831	23205	29256	18667.5	12833.7	9600.07	17526.5	7661.33	11948.2	27869.4	29696.5	32995.2	15488.9	12026.6	7465.09	19641.4	10245.4
EMWEY_00024250	actin, putative CDS	5115.53	5376.6	4091.58	3927.95	4970.2	7263.36	5304.61	5149.98	1094.59	5173.26	3467	3815.52	4059.11	4918.81	8042.54	9158.35	5519.23	2211.21
EMWEY_00024850	hypothetical protein, conserved CDS	3007.94	8125.47	10179.4	11786	10755.3	10683.2	8047.6	8940.7	2961.39	3931.78	9704.24	11151.9	11684.8	7160.81	8488.12	6228.95	8335.8	2776.6
EMWEY_00024920	hypothetical protein, conserved CDS	32380.1	29326.9	12864.4	6595.75	11043.9	14611.7	17941.3	17823.4	9584.46	30940.4	16018.1	6892.45	5535.47	7564.84	10564.3	10563.9	12582.8	8795.63
EMWEY_00025290	Isoleucyl-tRNA syntehtase-related, related CDS	49929.4	23715.8	47676.4	15300	17939.1	5216.95	16565.1	25191.8	17046.7	19238.8	22337.5	29314.4	7183.94	19578.4	4363.92	5793.66	15401.5	9622.16
EMWEY_00027510	zinc finger DHHC domain-containing protein, putative CDS	5199.97	14463.7	16592	9890.21	13277.4	11917.2	5992.64	11047.6	4266.65	7177.87	14672.5	17446.4	14210.4	9640.55	6828.87	5318.51	10756.4	4673.84
EMWEY_00027870	elongation of very long chain fatty acids 4 protein, putative CDS	2496.43	2201.75	1758.32	1264.71	2225.37	2226.9	1893.3	2009.54	408.09	2033.82	1546.76	1808.29	1742.83	2758.22	2161.57	2250.49	2043.14	400.037
EMWEY_00029600	oocyst wall protein COWP, putative CDS	4769.07	12137.8	16136.5	10299.5	18929.8	16820.6	13142.7	13176.6	4746.64	4277.51	12350.9	19019.6	15623.5	17292.1	15947.9	16285.4	14399.5	4895.84
EMWEY_00029640	hypothetical protein, conserved CDS	6162.03	5748.8	4931.02	3293.82	6356.16	5729.32	5810.68	5433.12	1044.19	4519.32	4866.2	5205.24	4460.36	7110.51	6134.34	6038.46	5476.35	984.319
EMWEY_00029830	chemotaxis protein, putative CDS	1685.18	1528.55	1297.06	1752.54	1480.22	1689.66	2464.17	1699.63	371.282	2456.97	1350.77	1163.51	1284.37	1138.83	1508.48	1485.57	1484.07	452.167
EMWEY_00031120	mitochondrial 2-oxoglutarate/malate carrier protein, putative CDS	1502.15	3536.74	4363	6311.32	3774.89	2698.66	2725.26	3558.86	1523.96	1888.77	5125.45	5003.94	6067.99	2441.53	2238.49	1371.56	3448.25	1884.93
EMWEY_00031700	hypothetical protein, conserved CDS	4928.06	2736.75	3143.18	1658	3633.74	2461.02	5435.05	3427.97	1350.78	3775.97	3117.9	3051.1	1780.65	4058.21	3357.02	3895.38	3290.89	770.508
EMWEY_00031830	hypothetical protein, conserved CDS	8145.07	20295.1	26106.4	43068.2	23825.8	18349.8	18482.2	22610.3	10661.6	12128.1	27386.7	30787.3	34808.1	14183.4	12465.4	8579.41	20048.3	10592.4
EMWEY_00033410	hypothetical protein, conserved CDS	10726.4	28322.5	32840.3	27718	28485.8	25751.4	16348.4	24313.3	7830.44	14073.2	31141.1	35089.1	33361.1	20991.4	18074.1	13557.3	23755.3	9246.03
EMWEY_00033510	hypothetical protein, conserved CDS	6163.34	11481.5	10588.3	10282.1	7302.14	4211.36	4150.78	7739.95	3070.99	6872.33	14490.8	11256.7	9939.21	4984.91	4374.44	2298.75	7745.3	4321.53
EMWEY_00034110	hypothetical protein, conserved CDS	4059.8	3192.78	2981.4	2121.67	3882.75	3499.72	4862.17	3514.33	873.409	2818.8	2926.96	2830.6	2523.75	3551.26	3625.63	3505.68	3111.81	439.164
EMWEY_00034320	profilin family protein, putative CDS	4029.87	2391.99	3049.65	2711.69	3591.77	5551.96	8262.9	4227.12	2063	3092.28	3379.99	3199.58	3959.8	7705.19	12918.9	9931.9	6312.52	3934.44
EMWEY_00035580	actin depolymerizing factor, putative CDS	5112.89	4913.42	4043.31	5654.69	5713.94	8530.73	9570.63	6219.94	2033.58	5674.36	3859.32	3631.32	4995.69	5389.07	10179.7	11725	6493.49	3168.12
EMWEY_00035630	membrane-associated calcum-binding protein, related, putative CDS	7592.72	6821.92	5942.29	6985.81	6870.36	7665.68	8739.78	7231.22	876.977	6858.8	6431.9	5452.99	6433.23	5299.74	7915.18	6548.67	6420.07	878.928
EMWEY_00035920	glycerol-3-phosphate dehydrogenase, putative CDS	4201.4	4309	3279.37	2374.33	3359.65	3760.68	3385.77	3524.31	653.046	4049.19	3042.17	2825.25	2543.98	2661.05	3114.11	3010.9	3035.24	493.356
EMWEY_00035970	hypothetical protein, conserved CDS	6758.3	17584.8	21144.2	12489.9	15282.1	11889.2	6506.59	13093.6	5402.35	7525.05	19678.4	23539.9	18605.8	12241.3	9345.62	7129.83	14009.4	6561.85
EMWEY_00036220	ubiquitin-conjugating enzyme e2, putative CDS	2619.95	2438.39	2077.07	2157.4	2375.21	2608.34	2542.52	2402.7	214.971	2968.91	2021.51	2063.35	1938.82	2151.75	2899.35	3159.97	2457.67	525.705
EMWEY_00037360	hypothetical protein, conserved CDS	6901.5	17436.2	20649.6	21030.2	16775.2	11600	7815.25	14601.1	5845.52	8545.78	21549.7	23324	23023.5	11362.4	7865.33	4894.12	14366.4	7975.76
EMWEY_00038540	hypothetical protein, conserved CDS	8101.67	20873.2	24957.2	24888.1	21095.1	16442.7	11812.2	18310	6476.9	9478.12	25075.4	26028.9	25321.1	14539.5	12389.5	9136.59	17424.2	7750.66
EMWEY_00038650	haloacid dehalogenase-like hydrolase domain-containing protein, putative CDS	1927.61	1893.39	1408.45	1984.61	1530.39	1987.1	2344.91	1868.07	312.142	2174.85	1624.84	1266.15	1456.18	1190.87	1866.64	1697.14	1610.95	344.067
EMWEY_00040360	hypothetical protein, conserved CDS	6191.63	4556.83	2722.17	1969.89	2738.17	2706.81	4095.83	3568.76	1462.84	5334.89	4214.86	1926.28	1516.84	2194.17	2818.65	2171.75	2882.49	1387.55
EMWEY_00040980	hypothetical protein, conserved CDS	1830.65	1767.66	1399.71	2049.64	1879.16	2022.37	2117.47	1866.67	241.498	2308.14	1343.42	1363.18	1776.4	2053.04	1894.75	1899.84	1805.54	351.379
EMWEY_00042090	hypothetical protein, conserved CDS	8744.56	22692.5	27554	60576	28052.6	23686	29566.3	28696	15695.1	17234.1	33049.1	32643.7	48168.1	17290.7	21140.2	13817.4	26191.9	12313.4
EMWEY_00042310	ubiquitin-conjugating enzyme domain-containing protein, putative CDS	1641.7	1441.27	1188.41	2229.85	1451.8	1463.82	1960.16	1625.29	355.621	2872	1394.65	1187.01	1742.91	1306.31	1469.27	1122.09	1584.89	602.947
EMWEY_00043250	tubulin beta chain, putative CDS	2446.36	2569.08	1740.65	1451.7	1888.17	2136.45	1690.39	1988.97	411.728	2301.5	1803.2	1417.69	1404.26	1561.64	1750.61	1705.45	1706.33	305.795
EMWEY_00044070	CHCH domain-containing protein, putative CDS	2010.88	1916.46	1329.22	2896.53	1575.85	2176.74	2846.37	2107.44	592.662	3636.47	1608.14	1359	1942.23	1440.03	2516.46	2571.12	2153.35	815.239
EMWEY_00045300	MAP3K epsilon protein kinase, related CDS	1220.26	2942.61	3608.88	2182.39	3958.6	3758.14	2815.58	2926.64	974.68	1045.31	2643.7	4014.47	3019.23	3437.06	3707.81	3404.33	3038.84	985.074
EMWEY_00046640	aminopeptidase N, putative CDS	2505.02	2526	1981.65	1112.09	2023.88	2181.62	1913.49	2034.82	474.867	1946.53	1947.95	1890.46	1548.96	1959.85	2025.55	1904.65	1889.13	156.164
EMWEY_00051720	Sterol 24-C-methyltransferase, related CDS	6154.72	5119.42	4910.58	4132.88	7440.92	6868.64	7883.91	6073.01	1403.27	3981.9	4953.99	5058.56	5282.66	7289.08	7440.82	6215.97	5746.14	1284.59
EMWEY_00051730	hypothetical protein CDS	2004.89	1623.01	1570.7	1245.53	2315.2	2040.2	2144.26	1849.11	378.172	1189.88	1607.94	1760.02	1788.38	2379.65	2659.58	2051.35	1919.54	491.405
EMWEY_00057080	hypothetical protein, conserved CDS	64395.2	29934	59203.8	18836.4	22672.9	6815.25	21851.6	31958.4	21568.8	26585.4	29941.7	38845.5	9522.38	26560.5	5727.77	8040.11	20746.2	12864.8
EMWEY_00059490	polyubiquitin, putative CDS	5859.89	9550.01	8516.22	9562.44	10198.8	11028.3	10679.1	9342.12	1744.73	6989.64	8444.5	8362.06	8734.4	7514.12	9228.83	8571.43	8263.57	761.05
*Overall Mean TPM= mean gene Transcripts Per Million for all replicates and time points throughout sporulation.
Bolded genes (n=3) did not have matching homologs in E. acervulina.
Italicized genes (n=8) had overall mean TPM >20,000 in each strain.
TPM=Transcripts Per Million, averaged among biological replicates, for each time point during sporulation.
