# Supplementary material for: RNA-Seq of Phenotypically Distinct Eimeria maxima Strains Reveals Coordinated and Contrasting Maturation and Shared Sporogonic Biomarkers with Eimeria acervulina
Source: Pathogens. 2023 Dec 19;13(1):2. doi: 10.3390/pathogens13010002 (PMC10818985; doi:10.3390/pathogens13010002)
Supplement: Supplementary file 1 [file pathogens-13-00002-s001.zip › Table S7.xlsx]

## Sheet: Table S7
Table S7. Highly constitutively-expressed genes shared by both E. maxima strains with associated KEGG pathways and E. acervulina homologs.
Gene	E. maxima description	APU-1 overall mean TPM*	APU-2 overall mean TPM*	E. maxima KEGG pathways	E. acervulina homolog	E. acervulina description	E. acervulina overall mean TPM*	E. acervulina KEGG pathways
EMWEY_00000500	zinc finger DHHC domain-containing protein, conserved, putative CDS	27354.9	24834.8	none identified	EAH_00034270	zinc finger DHHC domain-containing protein, conserved, putative CDS	28736.6	none identified
EMWEY_00002000	zinc finger (CCCH type) protein, putative CDS	5639.89	5371.65	none identified	EAH_00019980	zinc finger (CCCH type) protein, putative	4081.67	none identified
EMWEY_00003310	hypothetical protein CDS	17227.3	17205.4	none identified	EAH_00030800	hypothetical protein, conserved CDS	20288	none identified
EMWEY_00003320	hypothetical protein, conserved CDS	23240.7	21756.7	none identified	EAH_00030800	hypothetical protein, conserved CDS	20288	none identified
EMWEY_00003830	SFT2-like domain-containing protein, putative CDS	2216.31	2128.52	none identified	EAH_00001220	SFT2-like domain-containing protein, putative CDS	1845.2	none identified
EMWEY_00005860	40S ribosomal protein S30, putative CDS	1710.58	1472.42	none identified	none identified
EMWEY_00006020	hypothetical protein, conserved CDS	6444.74	6472.64	none identified	EAH_00010090	hypothetical protein, conserved CDS	9102.87	none identified
EMWEY_00006230	glycolipid transfer protein, putative CDS	2051.17	1731.85	none identified	EAH_00004150	glycolipid transfer protein, putative CDS	44.9942	none identified
EMWEY_00006260	Cation-transporting ATPase, related CDS	29615.2	27411	none identified	EAH_00004110	hypothetical protein, conserved CDS	33807.6	none identified
EMWEY_00006270	Cation-transporting ATPase, related, related CDS	24353.1	21467.2	none identified	EAH_00004100	Cation-transporting ATPase, related, related CDS	26206.4	none identified
EMWEY_00007340	hypothetical protein, conserved CDS	15875.6	14096	none identified	EAH_00018150	hypothetical protein, conserved CDS	18766.4	none identified
EMWEY_00009180	translation initiation factor SUI1, putative CDS	6278.79	6878.07	Purine metabolism; Thiamine metabolism	EAH_00029060	translation initiation factor SUI1, putative CDS	2546.06	Purine metabolism, Thiamine metabolism
EMWEY_00010210	hypothetical protein, conserved CDS	15313.1	13815	none identified	EAH_00016930	hypothetical protein, conserved CDS	17626.4	none identified
EMWEY_00011310	transhydrogenase, putative CDS	15572.8	17340.4	Nicotinate and nicotinamide metabolism; From ToxoDB: Alanine, aspartate and glutamate metabolism; Nicotinate and nicotinamide metabolism;Taurine and hypotaurine metabolism	EAH_00019500	transhydrogenase, putative CDS	13241	Nicotinate and nicotinamide metabolism; From ToxoDB: Alanine, aspartate and glutamate metabolism; Taurine and hypotaurine metabolism; Nicotinate and nicotinamide metabolism
EMWEY_00012560	Chromosome III, complete sequence, related CDS	14338.3	14181.1	none identified	EAH_00008710	Chromosome III, complete sequence, related CDS	13914.4	none identified
EMWEY_00012620	aquaporin, putative CDS	1211.91	1149.06	none identified	EAH_00008650	aquaporin, putative CDS	1755.89	none identified
EMWEY_00013380	insulysin, putative CDS	8952.74	9369.61	none identified	EAH_00006480	insulysin, putative CDS	8363.07	none identified
EMWEY_00013390	eukaryotic aspartyl protease, putative CDS	13009.9	13116.1	none identified	EAH_00006490	eukaryotic aspartyl protease, putative CDS	16233.5	none identified
EMWEY_00017150	glycine-rich protein 2, putative CDS	1919.98	2064.29	none identified	EAH_00001690	glycine-rich protein 2, putative CDS	314.313	none identified
EMWEY_00018040	AN1-like Zinc finger domain-containing protein, putative CDS	3127.72	2950.96	none identified	EAH_00011610	hypothetical protein, conserved CDS	218.816	none identified
EMWEY_00020050	KH domain-containing protein, putative CDS	2539.81	2691.09	none identified	EAH_00060230	KH domain-containing protein, putative CDS	1815.56	none identified
EMWEY_00020920	rhomboid family domain-containing protein, putative CDS	17526.5	19641.4	none identified	EAH_00020500	rhomboid family domain-containing protein, putative CDS	20347.4	none identified
EMWEY_00024250	actin, putative CDS	5149.98	5519.23	Purine metabolism;Thiamine metabolism	EAH_00000650	actin, putative CDS	5835.55	Purine metabolism, Thiamine metabolism
EMWEY_00024850	hypothetical protein, conserved CDS	8940.7	8335.8	none identified	EAH_00002820	hypothetical protein, conserved CDS	12597	none identified
EMWEY_00024920	hypothetical protein, conserved CDS	17823.4	12582.8	PD-L1 expression and PD-1 checkpoint pathway in cancer	EAH_00006770	hypothetical protein, conserved CDS	2231.52	PD-L1 expression and PD-1 checkpoint pathway in cancer
EMWEY_00025290	Isoleucyl-tRNA synthetase-related, related CDS	25191.8	15401.5	Terpenoid backbone biosynthesis	EAH_00057970	hypothetical protein, conserved CDS	2554.35	Terpenoid backbone biosynthesis
EMWEY_00027510	zinc finger DHHC domain-containing protein, putative CDS	11047.6	10756.4	none identified	EAH_00037200	zinc finger DHHC domain-containing protein, putative CDS	10313.4	none identified
EMWEY_00027870	elongation of very long chain fatty acids 4 protein, putative CDS	2009.54	2043.14	Fatty acid elongation; Biosynthesis of unsaturated fatty acids; Fatty acid biosynthesis; From ToxoDB: Fatty acid elongation	EAH_00032210	elongation of very long chain fatty acids 4 protein, putative CDS	1599.82	Biosynthesis of unsaturated fatty acids, Fatty acid elongation; ToxoDB: Fatty acid elongation
EMWEY_00029600	oocyst wall protein COWP, putative CDS	13176.6	14399.5	none identified	EAH_00033530	oocyst wall protein COWP, putative CDS	29918.5	none identified
EMWEY_00029640	hypothetical protein, conserved CDS	5433.12	5476.35	none identified	EAH_00028640	hypothetical protein, conserved CDS	7023.8	none identified
EMWEY_00029830	chemotaxis protein, putative CDS	1699.63	1484.07	none identified	EAH_00021810	chemotaxis protein, putative CDS	470.967	none identified
EMWEY_00031120	mitochondrial 2-oxoglutarate/malate carrier protein, putative CDS	3558.86	3448.25	none identified	EAH_00001450	mitochondrial 2-oxoglutarate/malate carrier protein, putative CDS	56.6568	From ToxoDB: Glycosylphosphatidylinositol (GPI)-anchor biosynthesis
EMWEY_00031700	hypothetical protein, conserved CDS	3427.97	3290.89	none identified	EAH_00038340	hypothetical protein, conserved	3800.55	none identified
EMWEY_00031830	hypothetical protein, conserved CDS	22610.3	20048.3	none identified	EAH_00004780	hypothetical protein, conserved CDS	26360.9	none identified
EMWEY_00033410	hypothetical protein, conserved CDS	24313.3	23755.3	none identified	EAH_00035850	hypothetical protein, conserved CDS	13165.1	none identified
EMWEY_00033510	hypothetical protein, conserved CDS	7739.95	7745.3	none identified	EAH_00015640	hypothetical protein, conserved CDS	7978.31	none identified
EMWEY_00034110	hypothetical protein, conserved CDS	3514.33	3111.81	none identified	EAH_00018270	hypothetical protein, conserved CDS	1546.89	none identified
EMWEY_00034320	profilin family protein, putative CDS	4227.12	6312.52	none identified	EAH_00057690	profilin family protein, putative CDS	10216.3	none identified
EMWEY_00035580	actin depolymerizing factor, putative CDS	6219.94	6493.49	none identified	EAH_00045000	actin depolymerizing factor, putative CDS	4855.68	none identified
EMWEY_00035630	membrane-associated calcum-binding protein, related, putative CDS	7231.22	6420.07	none identified	EAH_00000750	membrane-associated calcum-binding protein, related, putative CDS	54.4274	none identified
EMWEY_00035920	glycerol-3-phosphate dehydrogenase, putative CDS	3524.31	3035.24	Glycerophospholipid metabolism; From ToxoDB: Glycerophospholipid metabolism	EAH_00002500	glycerol-3-phosphate dehydrogenase, putative CDS	2128.8	Glycerophospholipid metabolism; From ToxoDB: Glycerophospholipid metabolism
EMWEY_00035970	hypothetical protein, conserved CDS	13093.6	14009.4	none identified	EAH_00033710	hypothetical protein, conserved CDS	16524.1	none identified
EMWEY_00036220	ubiquitin-conjugating enzyme e2, putative CDS	2402.7	2457.67	none identified	EAH_00062920	ubiquitin-conjugating enzyme e2, putative CDS	849.099	none identified
EMWEY_00037360	hypothetical protein, conserved CDS	14601.1	14366.4	none identified	EAH_00002320	hypothetical protein, conserved CDS	15155.9	none identified
EMWEY_00038540	hypothetical protein, conserved CDS	18310	17424.2	none identified	EAH_00022030	hypothetical protein, conserved CDS	19378.7	none identified
EMWEY_00038650	haloacid dehalogenase-like hydrolase domain-containing protein, putative CDS	1868.07	1610.95	From ToxoDB: Acarbose and validamycin biosynthesis; Ascorbate and aldarate metabolism; Atrazine degradation; Biosynthesis of various antibiotics; Carbapenem biosynthesis; Chloroalkane and chloroalkene degradation; Ether lipid metabolism; Fructose and mannose metabolism; Glyoxylate and dicarboxylate metabolism; Inositol phosphate metabolism; Insect hormone biosynthesis; Lipopolysaccharide biosynth…	EAH_00020350	haloacid dehalogenase-like hydrolase domain-containing protein, putative CDS	547.338	From ToxoDB: Fructose and mannose metabolism; Ascorbate and aldarate metabolism Carbapenem biosynthesis; Neomycin, kanamycin and gentamicin biosynthesis; Acarbose and validamycin biosynthesis; Lipopolysaccharide biosynthesis; Inositol phosphate metabolism; Ether lipid metabolism; Chloroalkane and chloroalkene degradation; Glyoxylate and dicarboxylate metabolism; Riboflavin metabolism; Vitamin B6 …
EMWEY_00040360	hypothetical protein, conserved CDS	3568.76	2882.49	none identified	EAH_00050370	hypothetical protein, conserved CDS	1240.81	none identified
EMWEY_00040980	hypothetical protein, conserved CDS	1866.67	1805.54	none identified	EAH_00009600	hypothetical protein, conserved CDS	1649.99	none identified
EMWEY_00042090	hypothetical protein, conserved CDS	28696	26191.9	none identified	EAH_00037050	hypothetical protein, conserved CDS	30799.2	none identified
EMWEY_00042310	ubiquitin-conjugating enzyme domain-containing protein, putative CDS	1625.29	1584.89	none identified	EAH_00043840	ubiquitin-conjugating enzyme domain-containing protein, putative CDS	1195.86	none identified
EMWEY_00043250	tubulin beta chain, putative CDS	1988.97	1706.33	Purine metabolism; Thiamine metabolism	EAH_00006010	tubulin beta chain, putative CDS	1693.86	Purine metabolism, Thiamine metabolism
EMWEY_00044070	CHCH domain-containing protein, putative CDS	2107.44	2153.35	none identified	EAH_00048600	CHCH domain-containing protein, putative CDS	1165.76	none identified
EMWEY_00045300	MAP3K epsilon protein kinase, related CDS	2926.64	3038.84	Human immunodeficiency virus 1 infection	EAH_00052690	Protein kinase domain-containing protein, related CDS	1735.57	Human immunodeficiency virus 1 infection, Thermogenesis, Relaxin signaling pathway, Human papillomavirus infection, PI3K-Akt signaling pathway, Human cytomegalovirus infection, mTOR signaling pathway
EMWEY_00046640	aminopeptidase N, putative CDS	2034.82	1889.13	Glutathione metabolism; From ToxoDB: Glutathione metabolism	EAH_00017220	aminopeptidase N, putative CDS	1841.57	Glutathione metabolism, Arginine and proline metabolism; From ToxoDB: Glutathione metabolism
EMWEY_00051720	Sterol 24-C-methyltransferase, related CDS	6073.01	5746.14	Glycerophospholipid metabolism; From ToxoDB: Aminobenzoate degradation; Anthocyanin biosynthesis Biosynthesis of ansamycins; Biosynthesis of enediyne antibiotics; Biosynthesis of type II polyketide products; Biosynthesis of various alkaloids; Biosynthesis of various other secondary metabolites; Biosynthesis of various plant secondary metabolites; Carbapenem biosynthesis; Cysteine and methionine m…	EAH_00026780	hypothetical protein, conserved CDS	2836.72	Glycerophospholipid metabolism; From ToxoDB: Tetracycline biosynthesis; Cysteine and methionine metabolism; Carbapenem biosynthesis; Prodigiosin biosynthesis; Histidine metabolism; Tyrosine metabolismTryptophan metabolism; Staurosporine biosynthesis; Selenocompound metabolism; Polyketide sugar unit biosynthesis; Neomycin, kanamycin and gentamicin biosynthesis; Polycyclic aromatic hydrocarbon degr…
EMWEY_00051730	hypothetical protein CDS	1849.11	1919.54	none identified	none identified
EMWEY_00057080	hypothetical protein, conserved CDS	31958.4	20746.2	none identified	none identified
EMWEY_00059490	polyubiquitin, putative CDS	9342.12	8263.57	none identified	EAH_00027310	polyubiquitin, putative CDS	12685.6	none identified
Genes in red (n=3) did not have an identified BLASTP hit in E. acervulina.
*Overall Mean TPM= mean gene Transcripts Per Million for all replicates and time points throughout sporulation.
Bolded genes (n=14) are those whose homologs in E. acervulina were not expressed >1,000 TPM throughout sporulation in prior E. acervulina RNA-Seq [37].
