# Supplementary material for: RNA-Seq of Phenotypically Distinct Eimeria maxima Strains Reveals Coordinated and Contrasting Maturation and Shared Sporogonic Biomarkers with Eimeria acervulina
Source: Pathogens. 2023 Dec 19;13(1):2. doi: 10.3390/pathogens13010002 (PMC10818985; doi:10.3390/pathogens13010002)
Supplement: Supplementary file 1 [file pathogens-13-00002-s001.zip › Table S8.xlsx]

## Sheet: Table S8
Table S8. Blast2GO results for the 58 highly constitutively-expressed genes shared by both E. maxima strains.
Gene	Original Description	APU-1 overall mean TPM*	APU-2 overall mean TPM*	Length	#Hits	e-Value	sim mean	BLAST Hit Description (HSP)	Best other hit	#GO	GO IDs	GO Names	Enzyme Codes	Enzyme Names	InterPro IDs	InterPro GO IDs	InterPro GO Names
EMWEY_00000500	zinc finger DHHC domain-containing protein, conserved, putative CDS	27354.9	24834.8	279	100	0	58.19	ref|XP_013336702.1|zinc finger DHHC domain-containing protein, conserved, putative [Eimeria maxima]/emb|CDJ60057.1|zinc finger DHHC domain-containing protein, conserved, putative [Eimeria maxima];ref|XP_013247644.1|zinc finger DHHC domain-containing protein, conserved, putative [Eimeria acervulina]/emb|CDI83202.1|zinc finger DHHC domain-containing protein, conserved, putative [Eimeria acervulina]…	N/A	8	P:GO:0006612; P:GO:0018193; P:GO:0018345; F:GO:0019706; C:GO:0005773; C:GO:0005783; C:GO:0005794; C:GO:0005886	P:protein targeting to membrane; P:peptidyl-amino acid modification; P:protein palmitoylation; F:protein-cysteine S-palmitoyltransferase activity; C:vacuole; C:endoplasmic reticulum; C:Golgi apparatus; C:plasma membrane	EC:2.3; EC:2; EC:2.3.1.225; EC:2.3.1	Acyltransferases; Transferases; Protein S-acyltransferase; Acyltransferases	IPR001594 (PFAM); PTHR22883 (PANTHER); PS50216 (PROSITE_PROFILES)	P:GO:0006497; P:GO:0006605; P:GO:0006612; P:GO:0006807; P:GO:0006810; P:GO:0006886; P:GO:0008104; P:GO:0008104; P:GO:0008152; P:GO:0009058; P:GO:0009059; P:GO:0009987; P:GO:0015031; P:GO:0018193; P:GO:0018345; P:GO:0019538; P:GO:0019538; P:GO:0033036; P:GO:0034645; P:GO:0036211; P:GO:0036211; P:GO:0042157; P:GO:0042158; P:GO:0043170; P:GO:0043412; P:GO:0043543; P:GO:0044237; P:GO:0044238; P:GO:00…	P:protein lipidation; P:protein targeting; P:protein targeting to membrane; P:nitrogen compound metabolic process; P:transport; P:intracellular protein transport; P:protein localization; P:protein localization; P:metabolic process; P:biosynthetic process; P:macromolecule biosynthetic process; P:cellular process; P:protein transport; P:peptidyl-amino acid modification; P:protein palmitoylation; P:…
EMWEY_00002000	zinc finger (CCCH type) protein, putative CDS	5639.89	5371.65	333	100	0	61.02	ref|XP_013332613.1|zinc finger (CCCH type) protein, putative [Eimeria maxima]/emb|CDJ55963.1|zinc finger (CCCH type) protein, putative [Eimeria maxima];ref|XP_013252671.1|zinc finger (CCCH type) protein, putative [Eimeria acervulina]/emb|CDI76848.1|zinc finger (CCCH type) protein, putative [Eimeria acervulina];ref|XP_013350539.1|zinc finger (CCCH type) protein, putative [Eimeria mitis]/emb|CDJ279…	N/A	2	F:GO:0003729; F:GO:0046872	F:mRNA binding; F:metal ion binding			IPR041367 (PFAM); G3DSA:4.10.1000.10 (GENE3D); G3DSA:3.30.1370.210 (GENE3D); mobidb-lite (MOBIDB_LITE); mobidb-lite (MOBIDB_LITE); IPR045877 (PANTHER); IPR000571 (PROSITE_PROFILES); IPR000571 (PROSITE_PROFILES); IPR036855 (SUPERFAMILY); IPR036855 (SUPERFAMILY)	F:GO:0003729; F:GO:0046872	F:mRNA binding; F:metal ion binding
EMWEY_00003310	hypothetical protein CDS	17227.3	17205.4	101	12	2.53403e-70	60.56	ref|XP_013333188.1|hypothetical protein EMWEY_00003310 [Eimeria maxima]/emb|CDJ56537.1|hypothetical protein EMWEY_00003310 [Eimeria maxima];ref|XP_013247921.1|hypothetical protein, conserved [Eimeria acervulina]/emb|CDI82835.1|hypothetical protein, conserved [Eimeria acervulina];ref|XP_026191361.1|uncharacterized protein LOC113146888 [Cyclospora cayetanensis];ref|XP_003881369.1|conserved hypothet…	none identified						no IPS match	no IPS match	no IPS match
EMWEY_00003320	hypothetical protein, conserved CDS	23240.7	21756.7	110	9	5.86382e-77	67.78	ref|XP_013333189.1|hypothetical protein, conserved [Eimeria maxima]/emb|CDJ56538.1|hypothetical protein, conserved [Eimeria maxima];ref|XP_013247921.1|hypothetical protein, conserved [Eimeria acervulina]/emb|CDI82835.1|hypothetical protein, conserved [Eimeria acervulina];ref|XP_026191361.1|uncharacterized protein LOC113146888 [Cyclospora cayetanensis];gb|EPR57417.1|hypothetical protein TGGT1_3055…	none identified						no IPS match	no IPS match	no IPS match
EMWEY_00003830	SFT2-like domain-containing protein, putative CDS	2216.31	2128.52	284	91	0	59.91	ref|XP_013333290.1|SFT2-like domain-containing protein, putative [Eimeria maxima]/emb|CDJ56639.1|SFT2-like domain-containing protein, putative [Eimeria maxima];ref|XP_013251071.1|SFT2-like domain-containing protein, putative [Eimeria acervulina]/emb|CDI78720.1|SFT2-like domain-containing protein, putative [Eimeria acervulina];emb|CDJ48165.1|SFT2-like domain-containing protein, putative [Eimeria b…	N/A	3	P:GO:0015031; P:GO:0016192; C:GO:0016020	P:protein transport; P:vesicle-mediated transport; C:membrane			IPR007305 (PFAM); IPR011691 (PANTHER)	P:GO:0016192; C:GO:0016020	P:vesicle-mediated transport; C:membrane
EMWEY_00005860	40S ribosomal protein S30, putative CDS	1710.58	1472.42	137	39	8.42099e-70	88.92	ref|XP_013336876.1|40S ribosomal protein S30, putative [Eimeria maxima]/emb|CDJ60226.1|40S ribosomal protein S30, putative [Eimeria maxima];ref|XP_028527213.1|40S ribosomal protein S30, putative [Plasmodium gallinaceum]/emb|CRG94392.1|40S ribosomal protein S30, putative [Plasmodium gallinaceum];ref|XP_013233879.1|40S ribosomal protein S30, putative [Eimeria tenella]/emb|CDJ43129.1|40S ribosomal p…	N/A	5	P:GO:0006412; F:GO:0003735; F:GO:0016491; C:GO:0016020; C:GO:0022627	P:translation; F:structural constituent of ribosome; F:oxidoreductase activity; C:membrane; C:cytosolic small ribosomal subunit	EC:1	Oxidoreductases	IPR006846 (PFAM); mobidb-lite (MOBIDB_LITE); mobidb-lite (MOBIDB_LITE); PTHR12650 (PANTHER)	P:GO:0006412; F:GO:0003735; C:GO:0005622; C:GO:0005737; C:GO:0005829; C:GO:0005840; C:GO:0015935; C:GO:0022626; C:GO:0022627; C:GO:0032991; C:GO:0043226; C:GO:0043228; C:GO:0043229; C:GO:0043232; C:GO:0044391; C:GO:0110165; C:GO:1990904	P:translation; F:structural constituent of ribosome; C:intracellular anatomical structure; C:cytoplasm; C:cytosol; C:ribosome; C:small ribosomal subunit; C:cytosolic ribosome; C:cytosolic small ribosomal subunit; C:protein-containing complex; C:organelle; C:non-membrane-bounded organelle; C:intracellular organelle; C:intracellular non-membrane-bounded organelle; C:ribosomal subunit; C:cellular an…
EMWEY_00006020	hypothetical protein, conserved CDS	6444.74	6472.64	961	100	0	70.55	ref|XP_013336922.1|hypothetical protein, conserved [Eimeria maxima]/emb|CDJ60272.1|hypothetical protein, conserved [Eimeria maxima];ref|XP_013250647.1|hypothetical protein, conserved [Eimeria acervulina]/emb|CDI79208.1|hypothetical protein, conserved [Eimeria acervulina];emb|CDI76174.1|hypothetical protein, conserved [Eimeria praecox];ref|XP_013356051.1|uncharacterized protein EMH_0016250 [Eimeri…	BT1 folate biopterin transporter family related protein [Cyclospora cayetanensis] gb|OEH80141.1|	3	P:GO:0006810; F:GO:0008517; C:GO:0005886	P:transport; F:folic acid transmembrane transporter activity; C:plasma membrane			Coil (COILS); IPR036259 (G3DSA:1.20.1250.GENE3D); IPR039309 (PFAM); IPR039309 (PANTHER); cd17484 (CDD); IPR036259 (SUPERFAMILY)	no GO terms	no GO terms
EMWEY_00006230	glycolipid transfer protein, putative CDS	2051.17	1731.85	224	69	9.94851e-156	59.02	ref|XP_013337034.1|glycolipid transfer protein, putative [Eimeria maxima]/emb|CDJ60384.1|glycolipid transfer protein, putative [Eimeria maxima];emb|CDI85654.1|glycolipid transfer protein, putative [Eimeria praecox];ref|XP_013352418.1|glycolipid transfer protein, putative [Eimeria mitis]/emb|CDJ29849.1|glycolipid transfer protein, putative [Eimeria mitis];emb|CDJ48682.1|glycolipid transfer protein…	N/A	9	P:GO:0042886; P:GO:0120009; F:GO:0005543; F:GO:0005548; F:GO:0033218; F:GO:0043168; F:GO:0120013; C:GO:0005829; C:GO:0016020	P:amide transport; P:intermembrane lipid transfer; F:phospholipid binding; F:phospholipid transporter activity; F:amide binding; F:anion binding; F:lipid transfer activity; C:cytosol; C:membrane			IPR036497 (G3DSA:1.10.3520.GENE3D); IPR014830 (PFAM); PTHR10219 (PANTHER); IPR036497 (SUPERFAMILY)	P:GO:0006810; P:GO:0006869; P:GO:0009987; P:GO:0010876; P:GO:0016043; P:GO:0033036; P:GO:0042886; P:GO:0051179; P:GO:0051234; P:GO:0061024; P:GO:0071702; P:GO:0071705; P:GO:0071840; P:GO:0120009; F:GO:0005215; F:GO:0005319; F:GO:0005488; F:GO:0005543; F:GO:0005548; F:GO:0008289; F:GO:0033218; F:GO:0043167; F:GO:0043168; F:GO:0120013; C:GO:0005622; C:GO:0005737; C:GO:0005829; C:GO:0016020; C:GO:01…	P:transport; P:lipid transport; P:cellular process; P:lipid localization; P:cellular component organization; P:macromolecule localization; P:amide transport; P:localization; P:establishment of localization; P:membrane organization; P:organic substance transport; P:nitrogen compound transport; P:cellular component organization or biogenesis; P:intermembrane lipid transfer; F:transporter activity; …
EMWEY_00006260	Cation-transporting ATPase, related CDS	29615.2	27411	238	16	5.60755e-137	64.77	ref|XP_013337037.1|Cation-transporting ATPase, related [Eimeria maxima]/emb|CDJ60387.1|Cation-transporting ATPase, related [Eimeria maxima];ref|XP_013248920.1|hypothetical protein, conserved [Eimeria acervulina]/emb|CDI81310.1|hypothetical protein, conserved [Eimeria acervulina];ref|XP_013337038.1|Cation-transporting ATPase, related, related [Eimeria maxima]/gb|AGZ13504.1|hypothetical protein [Ei…	N/A	1	C:GO:0016020	C:membrane			no IPS match	no IPS match	no IPS match
EMWEY_00006270	Cation-transporting ATPase, related, related CDS	24353.1	21467.2	235	20	8.60006e-175	70.88	ref|XP_013337038.1|Cation-transporting ATPase, related, related [Eimeria maxima]/gb|AGZ13504.1|hypothetical protein [Eimeria maxima]/emb|CDJ60388.1|Cation-transporting ATPase, related, related [Eimeria maxima];ref|XP_013248919.1|Cation-transporting ATPase, related, related [Eimeria acervulina]/emb|CDI81309.1|Cation-transporting ATPase, related, related [Eimeria acervulina];gb|AHB82173.1|hypotheti…	N/A	2	C:GO:0005739; C:GO:0016020	C:mitochondrion; C:membrane			no IPS match	no IPS match	no IPS match
EMWEY_00007340	hypothetical protein, conserved CDS	15875.6	14096	227	16	1.12347e-154	66.02	ref|XP_013333921.1|hypothetical protein, conserved [Eimeria maxima]/emb|CDJ57271.1|hypothetical protein, conserved [Eimeria maxima];ref|XP_013252982.1|hypothetical protein, conserved [Eimeria acervulina]/emb|CDI76483.1|hypothetical protein, conserved [Eimeria acervulina];emb|CDJ49361.1|hypothetical protein, conserved [Eimeria brunetti];ref|XP_013232698.1|hypothetical protein, conserved [Eimeria t…	putative transmembrane protein [Toxoplasma gondii TgCatPRC2] gb|KYK63662.1|	1	C:GO:0016020	C:membrane			no IPS match	no IPS match	no IPS match
EMWEY_00009180	translation initiation factor SUI1, putative CDS	6278.79	6878.07	115	67	1.99209e-81	82.4	ref|XP_013334141.1|translation initiation factor SUI1, putative [Eimeria maxima]/emb|CDJ57493.1|translation initiation factor SUI1, putative [Eimeria maxima];ref|XP_013350747.1|translation initiation factor SUI1, putative [Eimeria mitis]/emb|CDJ28170.1|translation initiation factor SUI1, putative [Eimeria mitis];gb|OEH79363.1|translation initiation factor [Cyclospora cayetanensis];emb|CDJ53436.1|…	N/A	16	P:GO:0002098; P:GO:0006298; P:GO:0006446; P:GO:0006468; F:GO:0003723; F:GO:0003743; F:GO:0004672; F:GO:0005524; F:GO:0016887; F:GO:0030983; F:GO:0050660; F:GO:0140664; C:GO:0005634; C:GO:0005737; C:GO:0016020; C:GO:0032300	P:tRNA wobble uridine modification; P:mismatch repair; P:regulation of translational initiation; P:protein phosphorylation; F:RNA binding; F:translation initiation factor activity; F:protein kinase activity; F:ATP binding; F:ATP hydrolysis activity; F:mismatched DNA binding; F:flavin adenine dinucleotide binding; F:ATP-dependent DNA damage sensor activity; C:nucleus; C:cytoplasm; C:membrane; C:mi…	EC:2.7.1; EC:3.6.1.15; EC:3.6.1; EC:2.7; EC:2; EC:3.6; EC:3	Transferring phosphorus-containing groups; Nucleoside-triphosphate phosphatase; Acting on acid anhydrides; Transferring phosphorus-containing groups; Transferases; Acting on acid anhydrides; Hydrolases	IPR001950 (PFAM); IPR005874 (TIGRFAM); G3DSA:3.30.780.10 (GENE3D); PTHR10388 (PANTHER); IPR001950 (PROSITE_PROFILES); IPR005874 (CDD); IPR036877 (SUPERFAMILY)	P:GO:0006413; F:GO:0003676; F:GO:0003723; F:GO:0003743; F:GO:0005488; F:GO:0097159; F:GO:1901363	P:translational initiation; F:nucleic acid binding; F:RNA binding; F:translation initiation factor activity; F:binding; F:organic cyclic compound binding; F:heterocyclic compound binding
EMWEY_00010210	hypothetical protein, conserved CDS	15313.1	13815	270	23	0	65.59	ref|XP_013334245.1|hypothetical protein, conserved [Eimeria maxima]/emb|CDJ57597.1|hypothetical protein, conserved [Eimeria maxima];ref|XP_013253181.1|hypothetical protein, conserved [Eimeria acervulina]/emb|CDI76246.1|hypothetical protein, conserved [Eimeria acervulina];ref|XP_013228221.1|hypothetical protein, conserved [Eimeria tenella]/emb|CDJ37383.1|hypothetical protein, conserved [Eimeria te…	putative transmembrane protein [Toxoplasma gondii GAB2-2007-GAL-DOM2] gb|KFG31766.1|	1	C:GO:0016020	C:membrane			no IPS match	no IPS match	no IPS match
EMWEY_00011310	transhydrogenase, putative CDS	15572.8	17340.4	1106	100	0	68.81	ref|XP_013338270.1|transhydrogenase, putative [Eimeria maxima]/emb|CDJ61620.1|transhydrogenase, putative [Eimeria maxima];ref|XP_013252758.1|transhydrogenase, putative [Eimeria acervulina]/emb|CDI76761.1|transhydrogenase, putative [Eimeria acervulina];gb|AGZ15732.1|transhydrogenase [Eimeria maxima];ref|XP_026194264.1|NAD(P) transhydrogenase, mitochondrial [Cyclospora cayetanensis];gb|AAA29077.1|t…	N/A	6	P:GO:0006091; P:GO:0006739; P:GO:1902600; F:GO:0008746; F:GO:0030554; C:GO:0005743	P:generation of precursor metabolites and energy; P:NADP metabolic process; P:proton transmembrane transport; F:NAD(P)+ transhydrogenase activity; F:adenyl nucleotide binding; C:mitochondrial inner membrane	EC:1.6.1; EC:1.6.1.1; EC:1.6; EC:1	Acting on NADH or NADPH; NAD(P)(+) transhydrogenase (Si-specific); Acting on NADH or NADPH; Oxidoreductases	G3DSA:3.40.50.1220 (GENE3D); IPR024605 (PFAM); IPR007886 (PFAM); G3DSA:3.40.50.720 (GENE3D); IPR034300 (PFAM); G3DSA:3.40.50.720 (GENE3D); IPR007698 (PFAM); PTHR10160 (PANTHER); IPR008143 (PROSITE_PATTERNS); PS51257 (PROSITE_PROFILES); cd05304 (CDD); IPR029035 (SUPERFAMILY); SSF52283 (SUPERFAMILY); IPR036291 (SUPERFAMILY)	P:GO:0006091; P:GO:0006739; P:GO:0008152; P:GO:0009987; P:GO:0044237; F:GO:0000166; F:GO:0003824; F:GO:0005488; F:GO:0016491; F:GO:0016651; F:GO:0036094; F:GO:0097159; F:GO:1901265; F:GO:1901363; C:GO:0005622; C:GO:0005737; C:GO:0005739; C:GO:0005740; C:GO:0005743; C:GO:0016020; C:GO:0019866; C:GO:0031090; C:GO:0031966; C:GO:0031967; C:GO:0031975; C:GO:0043226; C:GO:0043227; C:GO:0043229; C:GO:00…	P:generation of precursor metabolites and energy; P:NADP metabolic process; P:metabolic process; P:cellular process; P:cellular metabolic process; F:nucleotide binding; F:catalytic activity; F:binding; F:oxidoreductase activity; F:oxidoreductase activity, acting on NAD(P)H; F:small molecule binding; F:organic cyclic compound binding; F:nucleoside phosphate binding; F:heterocyclic compound binding…
EMWEY_00012560	Chromosome III, complete sequence, related CDS	14338.3	14181.1	293	100	0	59.61	ref|XP_013338506.1|Chromosome III, complete sequence, related [Eimeria maxima]/emb|CDJ61856.1|Chromosome III, complete sequence, related [Eimeria maxima];ref|XP_013251011.1|Chromosome III, complete sequence, related [Eimeria acervulina]/emb|CDI78822.1|Chromosome III, complete sequence, related [Eimeria acervulina];ref|XP_026189618.1|uncharacterized protein LOC113146450 [Cyclospora cayetanensis];e…	N/A	2	F:GO:0003824; C:GO:0005892	F:catalytic activity; C:acetylcholine-gated channel complex			G3DSA:3.10.310.50 (GENE3D); IPR033438 (PFAM); PTHR33748 (PANTHER)	C:GO:0005892	C:acetylcholine-gated channel complex
EMWEY_00012620	aquaporin, putative CDS	1211.91	1149.06	364	14	0	69.45	ref|XP_013338512.1|aquaporin, putative [Eimeria maxima]/emb|CDJ61862.1|aquaporin, putative [Eimeria maxima];ref|XP_013251005.1|aquaporin, putative [Eimeria acervulina]/emb|CDI78816.1|aquaporin, putative [Eimeria acervulina];ref|XP_026189643.1|probable aquaporin NIP7-1 [Cyclospora cayetanensis];gb|KAF4639991.1|aquaporin 1 [Toxoplasma gondii]/tpe|CEL77117.1|TPA: aquaporin [Toxoplasma gondii VEG];re…	N/A	3	P:GO:0055085; F:GO:0015267; C:GO:0016020	P:transmembrane transport; F:channel activity; C:membrane			IPR000425 (PRINTS); IPR023271 (G3DSA:1.20.1080.GENE3D); IPR000425 (PFAM); mobidb-lite (MOBIDB_LITE); mobidb-lite (MOBIDB_LITE); mobidb-lite (MOBIDB_LITE); mobidb-lite (MOBIDB_LITE); IPR034294 (PANTHER); IPR023271 (SUPERFAMILY)	P:GO:0055085; F:GO:0015267; C:GO:0016020	P:transmembrane transport; F:channel activity; C:membrane
EMWEY_00013380	insulysin, putative CDS	8952.74	9369.61	1016	100	0	55.47	ref|XP_013334679.1|insulysin, putative [Eimeria maxima]/emb|CDJ58031.1|insulysin, putative [Eimeria maxima];ref|XP_013247962.1|insulysin, putative [Eimeria acervulina]/emb|CDI82763.1|insulysin, putative [Eimeria acervulina];ref|XP_013233005.1|insulysin, putative [Eimeria tenella]/emb|CDJ42255.1|insulysin, putative [Eimeria tenella];ref|XP_013439211.1|insulysin, putative [Eimeria necatrix]/emb|CDJ…	N/A	4	P:GO:0006508; F:GO:0004222; F:GO:0046872; C:GO:0016020	P:proteolysis; F:metalloendopeptidase activity; F:metal ion binding; C:membrane	EC:3.4.24; EC:3.4; EC:3; EC:3.4.24.56	Acting on peptide bonds (peptidases); Acting on peptide bonds (peptidases); Hydrolases; Insulysin	IPR007863 (PFAM); IPR032632 (PFAM); G3DSA:3.30.830.10 (GENE3D); G3DSA:3.30.830.10 (GENE3D); G3DSA:3.30.830.10 (GENE3D); IPR011765 (PFAM); G3DSA:3.30.830.10 (GENE3D); PTHR43690 (PANTHER); IPR001431 (PROSITE_PATTERNS); IPR011249 (SUPERFAMILY); IPR011249 (SUPERFAMILY); IPR011249 (SUPERFAMILY); IPR011249 (SUPERFAMILY)	P:GO:0006508; F:GO:0004222; F:GO:0046872	P:proteolysis; F:metalloendopeptidase activity; F:metal ion binding
EMWEY_00013390	eukaryotic aspartyl protease, putative CDS	13009.9	13116.1	397	100	0	62.97	ref|XP_013334680.1|eukaryotic aspartyl protease, putative [Eimeria maxima]/emb|CDJ58032.1|eukaryotic aspartyl protease, putative [Eimeria maxima];emb|CAA80843.1|aspartyl protease [Eimeria acervulina];emb|CAC20153.1|aspartyl proteinase (eimepsin) [Eimeria tenella]/emb|CAC20154.1|aspartyl proteinase (eimepsin) [Eimeria tenella];gb|APY27180.1|aspartyl protease [Eimeria stiedai];ref|XP_026190971.1|ph…	N/A	10	P:GO:0002803; P:GO:0006508; P:GO:0006914; P:GO:0007586; P:GO:0030163; F:GO:0004190; C:GO:0005615; C:GO:0005737; C:GO:0016020; C:GO:0043231	P:positive regulation of antibacterial peptide production; P:proteolysis; P:autophagy; P:digestion; P:protein catabolic process; F:aspartic-type endopeptidase activity; C:extracellular space; C:cytoplasm; C:membrane; C:intracellular membrane-bounded organelle	EC:3.4.23; EC:3.4; EC:3	Acting on peptide bonds (peptidases); Acting on peptide bonds (peptidases); Hydrolases	IPR001461 (PRINTS); IPR033121 (PFAM); IPR021109 (G3DSA:2.40.70.GENE3D); IPR021109 (G3DSA:2.40.70.GENE3D); IPR033121 (PFAM); IPR001461 (PANTHER); IPR001969 (PROSITE_PATTERNS); IPR001969 (PROSITE_PATTERNS); IPR033121 (PROSITE_PROFILES); IPR021109 (SUPERFAMILY)	P:GO:0006508; F:GO:0004190	P:proteolysis; F:aspartic-type endopeptidase activity
EMWEY_00017150	glycine-rich protein 2, putative CDS	1919.98	2064.29	319	41	2.0792e-133	83.47	ref|XP_013335322.1|glycine-rich protein 2, putative [Eimeria maxima]/emb|CDJ58674.1|glycine-rich protein 2, putative [Eimeria maxima];ref|XP_013250705.1|glycine-rich protein 2, putative [Eimeria acervulina]/emb|CDI79158.1|glycine-rich protein 2, putative [Eimeria acervulina];gb|OEH76276.1|glycine-rich protein [Cyclospora cayetanensis];emb|CDI86259.1|glycine-rich protein 2, putative [Eimeria praec…	N/A	7	P:GO:0006754; P:GO:0006811; F:GO:0003677; F:GO:0003824; F:GO:0032559; C:GO:0005737; C:GO:0016020	P:ATP biosynthetic process; P:monoatomic ion transport; F:DNA binding; F:catalytic activity; F:adenyl ribonucleotide binding; C:cytoplasm; C:membrane			IPR002059 (PRINTS); IPR012340 (G3DSA:2.40.50.GENE3D); IPR002059 (PFAM); mobidb-lite (MOBIDB_LITE); PTHR46565 (PANTHER); IPR019844 (PROSITE_PATTERNS); IPR002059 (PROSITE_PROFILES); IPR002059 (CDD); IPR012340 (SUPERFAMILY)	F:GO:0003676	F:nucleic acid binding
EMWEY_00018040	AN1-like Zinc finger domain-containing protein, putative CDS	3127.72	2950.96	268	90	3.93849e-85	76.72	ref|XP_013335464.1|AN1-like Zinc finger domain-containing protein, putative [Eimeria maxima]/emb|CDJ58816.1|AN1-like Zinc finger domain-containing protein, putative [Eimeria maxima];ref|XP_013229520.1|AN1-like Zinc finger domain-containing protein, putative [Eimeria tenella]/emb|CDJ38764.1|AN1-like Zinc finger domain-containing protein, putative [Eimeria tenella];ref|XP_013436074.1|AN1-like Zinc …	N/A	13	P:GO:0001701; P:GO:0001944; P:GO:0003016; P:GO:0010761; P:GO:0040011; P:GO:0048008; P:GO:0048705; P:GO:0048745; P:GO:0051674; P:GO:0060324; F:GO:0003677; F:GO:0008270; C:GO:0016020	P:in utero embryonic development; P:vasculature development; P:respiratory system process; P:fibroblast migration; P:locomotion; P:platelet-derived growth factor receptor signaling pathway; P:skeletal system morphogenesis; P:smooth muscle tissue development; P:localization of cell; P:face development; F:DNA binding; F:zinc ion binding; C:membrane			IPR035896 (G3DSA:4.10.1110.GENE3D); G3DSA:1.20.5.4770 (GENE3D); IPR000058 (PFAM); IPR002653 (PFAM); mobidb-lite (MOBIDB_LITE); mobidb-lite (MOBIDB_LITE); mobidb-lite (MOBIDB_LITE); PTHR10634 (PANTHER); IPR002653 (PROSITE_PROFILES); IPR000058 (PROSITE_PROFILES); IPR035896 (SUPERFAMILY); SSF57716 (SUPERFAMILY)	F:GO:0003677; F:GO:0008270	F:DNA binding; F:zinc ion binding
EMWEY_00020050	KH domain-containing protein, putative CDS	2539.81	2691.09	616	100	0	56.12	ref|XP_013335777.1|KH domain-containing protein, putative [Eimeria maxima]/emb|CDJ59129.1|KH domain-containing protein, putative [Eimeria maxima];ref|XP_013357908.1|KH domain-containing protein, putative [Eimeria mitis]/emb|CDJ35347.1|KH domain-containing protein, putative [Eimeria mitis];ref|XP_013435400.1|KH domain-containing protein, putative [Eimeria necatrix]/emb|CDJ66933.1|KH domain-contain…	N/A	5	P:GO:0010468; F:GO:0003729; C:GO:0005634; C:GO:0005737; C:GO:0016020	P:regulation of gene expression; F:mRNA binding; C:nucleus; C:cytoplasm; C:membrane			Coil (COILS); IPR036612 (G3DSA:3.30.1370.GENE3D); IPR004088 (PFAM); mobidb-lite (MOBIDB_LITE); mobidb-lite (MOBIDB_LITE); mobidb-lite (MOBIDB_LITE); mobidb-lite (MOBIDB_LITE); mobidb-lite (MOBIDB_LITE); PTHR10288 (PANTHER); PS50084 (PROSITE_PROFILES); PS50084 (PROSITE_PROFILES); IPR036612 (SUPERFAMILY); IPR036612 (SUPERFAMILY)	P:GO:0008152; P:GO:0010467; P:GO:0010468; P:GO:0019222; P:GO:0043170; P:GO:0050789; P:GO:0060255; P:GO:0065007; P:GO:0071704; F:GO:0003676; F:GO:0003723; F:GO:0003729; F:GO:0005488; F:GO:0097159; F:GO:1901363; C:GO:0005622; C:GO:0005634; C:GO:0005737; C:GO:0016020; C:GO:0043226; C:GO:0043227; C:GO:0043229; C:GO:0043231; C:GO:0110165	P:metabolic process; P:gene expression; P:regulation of gene expression; P:regulation of metabolic process; P:macromolecule metabolic process; P:regulation of biological process; P:regulation of macromolecule metabolic process; P:biological regulation; P:organic substance metabolic process; F:nucleic acid binding; F:RNA binding; F:mRNA binding; F:binding; F:organic cyclic compound binding; F:hete…
EMWEY_00020920	rhomboid family domain-containing protein, putative CDS	17526.5	19641.4	215	100	4.56241e-156	63.77	ref|XP_013335910.1|rhomboid family domain-containing protein, putative [Eimeria maxima]/emb|CDJ59262.1|rhomboid family domain-containing protein, putative [Eimeria maxima];gb|AND76645.1|rhomboid-like protein [Eimeria maxima];gb|ABC50099.1|rhomboid-like protein [Eimeria tenella];ref|XP_026189881.1|rhomboid-like protease 3 [Cyclospora cayetanensis];ref|XP_013233474.1|rhomboid-like protein [Eimeria …	N/A	14	P:GO:0006508; P:GO:0009967; P:GO:0016310; P:GO:0030155; P:GO:0030335; P:GO:0051094; P:GO:0051240; P:GO:2000026; F:GO:0004252; F:GO:0004672; F:GO:0005488; C:GO:0005737; C:GO:0016020; C:GO:0020009	P:proteolysis; P:positive regulation of signal transduction; P:phosphorylation; P:regulation of cell adhesion; P:positive regulation of cell migration; P:positive regulation of developmental process; P:positive regulation of multicellular organismal process; P:regulation of multicellular organismal development; F:serine-type endopeptidase activity; F:protein kinase activity; F:binding; C:cytoplas…	EC:2.7.1; EC:3.4.21; EC:3.4; EC:2.7; EC:2; EC:3	Transferring phosphorus-containing groups; Acting on peptide bonds (peptidases); Acting on peptide bonds (peptidases); Transferring phosphorus-containing groups; Transferases; Hydrolases	IPR035952 (G3DSA:1.20.1540.GENE3D); IPR022764 (PFAM); IPR002610 (PANTHER); IPR035952 (SUPERFAMILY)	P:GO:0006508; F:GO:0004252; C:GO:0016020	P:proteolysis; F:serine-type endopeptidase activity; C:membrane
EMWEY_00024250	actin, putative CDS	5149.98	5519.23	376	100	0	95.98	ref|XP_013336347.1|actin, putative [Eimeria maxima]/emb|CDJ59702.1|actin, putative [Eimeria maxima];emb|CDJ53058.1|actin, putative [Eimeria brunetti];ref|XP_013252163.1|actin, putative [Eimeria acervulina]/emb|CDI75390.1|actin, putative [Eimeria praecox]/emb|CDI77494.1|actin, putative [Eimeria acervulina];ref|XP_013229066.1|actin, putative [Eimeria tenella]/ref|XP_013440541.1|actin, putative [Eim…	N/A	35	P:GO:0009665; P:GO:0010628; P:GO:0014706; P:GO:0020014; P:GO:0030041; P:GO:0030240; P:GO:0032781; P:GO:0048731; P:GO:0048741; P:GO:0051017; P:GO:0051345; P:GO:0070360; P:GO:0085017; P:GO:0090131; F:GO:0000287; F:GO:0003785; F:GO:0005200; F:GO:0005509; F:GO:0005523; F:GO:0005524; F:GO:0016887; F:GO:0019904; F:GO:0031013; F:GO:0031432; F:GO:0032036; F:GO:0042802; F:GO:0048306; C:GO:0001725; C:GO:00…	P:plastid inheritance; P:positive regulation of gene expression; P:striated muscle tissue development; P:schizogony; P:actin filament polymerization; P:skeletal muscle thin filament assembly; P:positive regulation of ATP-dependent activity; P:system development; P:skeletal muscle fiber development; P:actin filament bundle assembly; P:positive regulation of hydrolase activity; P:actin polymerizati…	EC:3.6.1; EC:3.6; EC:3; EC:3.6.1.15	Acting on acid anhydrides; Acting on acid anhydrides; Hydrolases; Nucleoside-triphosphate phosphatase	IPR004000 (PRINTS); IPR004000 (PFAM); G3DSA:3.90.640.10 (GENE3D); G3DSA:3.30.420.40 (GENE3D); G3DSA:3.30.420.40 (GENE3D); IPR004000 (PANTHER); IPR004001 (PROSITE_PATTERNS); IPR004001 (PROSITE_PATTERNS); IPR020902 (PROSITE_PATTERNS); cd00012 (CDD); IPR043129 (SUPERFAMILY); IPR043129 (SUPERFAMILY)	no GO terms	no GO terms
EMWEY_00024850	hypothetical protein, conserved CDS	8940.7	8335.8	242	9	1.18308e-126	82.05	ref|XP_013336419.1|hypothetical protein, conserved [Eimeria maxima]/emb|CDJ59774.1|hypothetical protein, conserved [Eimeria maxima];ref|XP_013249615.1|hypothetical protein, conserved [Eimeria acervulina]/emb|CDI80446.1|hypothetical protein, conserved [Eimeria acervulina];emb|CDI87843.1|hypothetical protein, conserved [Eimeria praecox];emb|CDJ51830.1|hypothetical protein, conserved [Eimeria brunet…	none identified	2	F:GO:0003755; C:GO:0016020	F:peptidyl-prolyl cis-trans isomerase activity; C:membrane			mobidb-lite (MOBIDB_LITE); mobidb-lite (MOBIDB_LITE); mobidb-lite (MOBIDB_LITE); mobidb-lite (MOBIDB_LITE); mobidb-lite (MOBIDB_LITE)	no GO terms	no GO terms
EMWEY_00024920	hypothetical protein, conserved CDS	17823.4	12582.8	698	13	0	68.96	ref|XP_013336428.1|hypothetical protein, conserved [Eimeria maxima]/emb|CDJ59783.1|hypothetical protein, conserved [Eimeria maxima];ref|XP_013235966.1|hypothetical protein, conserved [Eimeria tenella]/emb|CDJ45219.1|hypothetical protein, conserved [Eimeria tenella];ref|XP_013435632.1|hypothetical protein, conserved [Eimeria necatrix]/emb|CDJ67165.1|hypothetical protein, conserved [Eimeria necatri…	none identified	6	P:GO:0070940; F:GO:0008420; F:GO:0017018; F:GO:0043175; F:GO:0046872; C:GO:0005634	P:obsolete dephosphorylation of RNA polymerase II C-terminal domain; F:RNA polymerase II CTD heptapeptide repeat phosphatase activity; F:myosin phosphatase activity; F:RNA polymerase core enzyme binding; F:metal ion binding; C:nucleus	EC:3.1.3.16; EC:3.1; EC:3; EC:3.1.3	Protein-serine/threonine phosphatase; Acting on ester bonds; Hydrolases; Acting on ester bonds	mobidb-lite (MOBIDB_LITE); mobidb-lite (MOBIDB_LITE); mobidb-lite (MOBIDB_LITE); mobidb-lite (MOBIDB_LITE); mobidb-lite (MOBIDB_LITE); mobidb-lite (MOBIDB_LITE); mobidb-lite (MOBIDB_LITE)	no GO terms	no GO terms
EMWEY_00025290	Isoleucyl-tRNA syntehtase-related, related CDS	25191.8	15401.5	106	60	1.93008e-45	58.58	ref|XP_013336491.1|Isoleucyl-tRNA syntehtase-related, related, partial [Eimeria maxima]/emb|CDJ59846.1|Isoleucyl-tRNA syntehtase-related, related, partial [Eimeria maxima];emb|CDJ48619.1|hypothetical protein, conserved [Eimeria brunetti];ref|XP_013249142.1|hypothetical protein, conserved, partial [Eimeria acervulina]/emb|CDI81005.1|hypothetical protein, conserved, partial [Eimeria acervulina];emb…	N/A	14	P:GO:0006355; P:GO:0015936; P:GO:0034660; P:GO:0036211; P:GO:0044260; F:GO:0003677; F:GO:0003700; F:GO:0004420; F:GO:0016779; F:GO:0016874; F:GO:0043167; F:GO:0140096; C:GO:0005634; C:GO:0016020	P:regulation of DNA-templated transcription; P:coenzyme A metabolic process; P:ncRNA metabolic process; P:protein modification process; P:obsolete cellular macromolecule metabolic process; F:DNA binding; F:DNA-binding transcription factor activity; F:hydroxymethylglutaryl-CoA reductase (NADPH) activity; F:nucleotidyltransferase activity; F:ligase activity; F:ion binding; F:catalytic activity, act…	EC:1.1.1.34; EC:6; EC:2.7.7	Hydroxymethylglutaryl-CoA reductase (NADPH); Ligases; Transferring phosphorus-containing groups	G3DSA:2.160.20.80 (GENE3D); IPR001646 (PFAM); SSF141571 (SUPERFAMILY)	no GO terms	no GO terms
EMWEY_00027510	zinc finger DHHC domain-containing protein, putative CDS	11047.6	10756.4	208	100	2.25626e-143	61.87	ref|XP_013333630.1|zinc finger DHHC domain-containing protein, putative [Eimeria maxima]/emb|CDJ56980.1|zinc finger DHHC domain-containing protein, putative [Eimeria maxima];ref|XP_013251017.1|zinc finger DHHC domain-containing protein, putative [Eimeria acervulina]/emb|CDI78801.1|zinc finger DHHC domain-containing protein, putative [Eimeria acervulina];ref|XP_037878309.1|LOW QUALITY PROTEIN: zin…	N/A	3	F:GO:0016787; F:GO:0019706; C:GO:0005892	F:hydrolase activity; F:protein-cysteine S-palmitoyltransferase activity; C:acetylcholine-gated channel complex	EC:2.3; EC:2; EC:3; EC:2.3.1.225; EC:2.3.1	Acyltransferases; Transferases; Hydrolases; Protein S-acyltransferase; Acyltransferases	IPR033438 (PFAM); G3DSA:3.10.310.50 (GENE3D); PTHR33748 (PANTHER)	C:GO:0005892	C:acetylcholine-gated channel complex
EMWEY_00027870	elongation of very long chain fatty acids 4 protein, putative CDS	2009.54	2043.14	342	100	0	58.28	ref|XP_013336786.1|elongation of very long chain fatty acids 4 protein, putative [Eimeria maxima]/emb|CDJ60141.1|elongation of very long chain fatty acids 4 protein, putative [Eimeria maxima];ref|XP_013247789.1|elongation of very long chain fatty acids 4 protein, putative [Eimeria acervulina]/emb|CDI83011.1|elongation of very long chain fatty acids 4 protein, putative [Eimeria acervulina];ref|XP_…	N/A	8	P:GO:0000038; P:GO:0019368; P:GO:0030148; F:GO:0009922; F:GO:0102756; C:GO:0005773; C:GO:0005789; C:GO:0005886	P:very long-chain fatty acid metabolic process; P:fatty acid elongation, unsaturated fatty acid; P:sphingolipid biosynthetic process; F:fatty acid elongase activity; F:very-long-chain 3-ketoacyl-CoA synthase activity; C:vacuole; C:endoplasmic reticulum membrane; C:plasma membrane	EC:2.3.1.85; EC:2.3; EC:2; EC:2.3.1.199; EC:2.3.1	Fatty-acid synthase system; Acyltransferases; Transferases; Very-long-chain 3-oxoacyl-CoA synthase; Acyltransferases	IPR002076 (PFAM); mobidb-lite (MOBIDB_LITE); IPR002076 (PANTHER); IPR030457 (PROSITE_PATTERNS)	P:GO:0000038; P:GO:0006082; P:GO:0006629; P:GO:0006631; P:GO:0006633; P:GO:0006643; P:GO:0006665; P:GO:0006807; P:GO:0008152; P:GO:0008610; P:GO:0009058; P:GO:0009987; P:GO:0016053; P:GO:0019752; P:GO:0030148; P:GO:0032787; P:GO:0043436; P:GO:0044237; P:GO:0044238; P:GO:0044249; P:GO:0044255; P:GO:0044281; P:GO:0044283; P:GO:0046394; P:GO:0046467; P:GO:0071704; P:GO:0072330; P:GO:1901564; P:GO:19…	P:very long-chain fatty acid metabolic process; P:organic acid metabolic process; P:lipid metabolic process; P:fatty acid metabolic process; P:fatty acid biosynthetic process; P:membrane lipid metabolic process; P:sphingolipid metabolic process; P:nitrogen compound metabolic process; P:metabolic process; P:lipid biosynthetic process; P:biosynthetic process; P:cellular process; P:organic acid bios…
EMWEY_00029600	oocyst wall protein COWP, putative CDS	13176.6	14399.5	466	100	0	43.51	ref|XP_013336991.1|oocyst wall protein COWP, putative [Eimeria maxima]/emb|CDJ60341.1|oocyst wall protein COWP, putative [Eimeria maxima];ref|XP_013247688.1|oocyst wall protein COWP, putative [Eimeria acervulina]/emb|CDI83142.1|oocyst wall protein COWP, putative [Eimeria acervulina];gb|ABQ41429.1|unknown [Eimeria tenella];ref|XP_013234213.1|oocyst wall protein COWP, putative [Eimeria tenella]/emb…	N/A	1	C:GO:0016020	C:membrane			no IPS match	no IPS match	no IPS match
EMWEY_00029640	hypothetical protein, conserved CDS	5433.12	5476.35	718	12	0	62.75	ref|XP_013336997.1|hypothetical protein, conserved [Eimeria maxima]/emb|CDJ60347.1|hypothetical protein, conserved [Eimeria maxima];ref|XP_013251744.1|hypothetical protein, conserved [Eimeria acervulina]/emb|CDI77974.1|hypothetical protein, conserved [Eimeria acervulina];ref|XP_037878227.1|uncharacterized protein EMH_0002610 [Eimeria mitis]/emb|CDJ35938.1|hypothetical protein, conserved [Eimeria …	transmembrane protein [Cystoisospora suis] gb|PHJ23204.1|	1	C:GO:0016020	C:membrane			mobidb-lite (MOBIDB_LITE); mobidb-lite (MOBIDB_LITE)	no GO terms	no GO terms
EMWEY_00029830	chemotaxis protein, putative CDS	1699.63	1484.07	215	66	5.50825e-50	61.31	ref|XP_013333733.1|chemotaxis protein, putative [Eimeria maxima]/emb|CDJ57083.1|chemotaxis protein, putative [Eimeria maxima];ref|XP_013357426.1|chemotaxis protein, putative [Eimeria mitis]/emb|CDJ34864.1|chemotaxis protein, putative [Eimeria mitis];ref|XP_013235524.1|chemotaxis protein, putative [Eimeria tenella]/emb|CDJ44776.1|chemotaxis protein, putative [Eimeria tenella];gb|OEH78898.1|putativ…	N/A						mobidb-lite (MOBIDB_LITE); mobidb-lite (MOBIDB_LITE); mobidb-lite (MOBIDB_LITE); mobidb-lite (MOBIDB_LITE); mobidb-lite (MOBIDB_LITE); mobidb-lite (MOBIDB_LITE)	no GO terms	no GO terms
EMWEY_00031120	mitochondrial 2-oxoglutarate/malate carrier protein, putative CDS	3558.86	3448.25	406	100	0	58.12	ref|XP_013337150.1|mitochondrial 2-oxoglutarate/malate carrier protein, putative [Eimeria maxima]/emb|CDJ60500.1|mitochondrial 2-oxoglutarate/malate carrier protein, putative [Eimeria maxima];ref|XP_026190989.1|mitochondrial dicarboxylate/tricarboxylate transporter DTC [Cyclospora cayetanensis];emb|CDI87599.1|mitochondrial 2-oxoglutarate/malate carrier protein, putative [Eimeria praecox];emb|CDJ4…	N/A	7	P:GO:0015743; P:GO:0055085; F:GO:0005310; F:GO:0008509; F:GO:0015297; F:GO:0022853; C:GO:0016020	P:malate transport; P:transmembrane transport; F:dicarboxylic acid transmembrane transporter activity; F:monoatomic anion transmembrane transporter activity; F:antiporter activity; F:active monoatomic ion transmembrane transporter activity; C:membrane			Coil (COILS); IPR023395 (G3DSA:1.50.40.GENE3D); IPR018108 (PFAM); IPR023395 (G3DSA:1.50.40.GENE3D); PTHR45618 (PANTHER); IPR018108 (PROSITE_PROFILES); IPR018108 (PROSITE_PROFILES); IPR023395 (SUPERFAMILY)	F:GO:0005215; F:GO:0005342; F:GO:0008509; F:GO:0008514; F:GO:0015075; F:GO:0015291; F:GO:0015297; F:GO:0022804; F:GO:0022853; F:GO:0022857; F:GO:0046943	F:transporter activity; F:organic acid transmembrane transporter activity; F:monoatomic anion transmembrane transporter activity; F:organic anion transmembrane transporter activity; F:monoatomic ion transmembrane transporter activity; F:secondary active transmembrane transporter activity; F:antiporter activity; F:active transmembrane transporter activity; F:active monoatomic ion transmembrane tra…
EMWEY_00031700	hypothetical protein, conserved CDS	3427.97	3290.89	421	5	5.93325e-51	77.8	ref|XP_013337192.1|hypothetical protein, conserved [Eimeria maxima]/emb|CDJ60542.1|hypothetical protein, conserved [Eimeria maxima];ref|XP_013353597.1|uncharacterized protein EMH_0063430 [Eimeria mitis]/emb|CDJ31032.1|hypothetical protein, conserved [Eimeria mitis];ref|XP_013250920.1|hypothetical protein, conserved [Eimeria acervulina]/emb|CDI78907.1|hypothetical protein, conserved [Eimeria acerv…	N/A						Coil (COILS); Coil (COILS); mobidb-lite (MOBIDB_LITE); mobidb-lite (MOBIDB_LITE); mobidb-lite (MOBIDB_LITE); mobidb-lite (MOBIDB_LITE); mobidb-lite (MOBIDB_LITE); mobidb-lite (MOBIDB_LITE); mobidb-lite (MOBIDB_LITE)	no GO terms	no GO terms
EMWEY_00031830	hypothetical protein, conserved CDS	22610.3	20048.3	171	8	3.27122e-108	82.79	ref|XP_013337205.1|hypothetical protein, conserved [Eimeria maxima]/emb|CDJ60555.1|hypothetical protein, conserved [Eimeria maxima];ref|XP_013248622.1|hypothetical protein, conserved [Eimeria acervulina]/emb|CDI81807.1|hypothetical protein, conserved [Eimeria acervulina];ref|XP_026190967.1|uncharacterized protein LOC34623059 [Cyclospora cayetanensis];ref|XP_018636809.1|hypothetical protein TGME49…	putative transmembrane protein [Toxoplasma gondii VEG] gb|ESS35803.1|	1	C:GO:0016020	C:membrane			no IPS match	no IPS match	no IPS match
EMWEY_00033410	hypothetical protein, conserved CDS	24313.3	23755.3	341	100	0	68.6	ref|XP_013337308.1|hypothetical protein, conserved [Eimeria maxima]/emb|CDJ60658.1|hypothetical protein, conserved [Eimeria maxima];ref|XP_013251155.1|hypothetical protein, conserved [Eimeria acervulina]/emb|CDI78635.1|hypothetical protein, conserved [Eimeria acervulina];ref|XP_013231604.1|hypothetical protein, conserved [Eimeria tenella]/emb|CDJ40854.1|hypothetical protein, conserved [Eimeria te…	membrane protein [Besnoitia besnoiti] ref|XP_029219989.1| gb|PFH35980.1|	4	P:GO:0006418; F:GO:0000166; F:GO:0004812; C:GO:0016020	P:tRNA aminoacylation for protein translation; F:nucleotide binding; F:aminoacyl-tRNA ligase activity; C:membrane	EC:6.1; EC:6.1.1; EC:6	Forming carbon-oxygen bonds; Forming carbon-oxygen bonds; Ligases	PF13385 (PFAM); G3DSA:2.60.120.200 (GENE3D); PTHR42535 (PANTHER); IPR013320 (SUPERFAMILY)	no GO terms	no GO terms
EMWEY_00033510	hypothetical protein, conserved CDS	7739.95	7745.3	181	8	3.22872e-131	92.82	ref|XP_013337318.1|hypothetical protein, conserved [Eimeria maxima]/emb|CDJ60668.1|hypothetical protein, conserved [Eimeria maxima];ref|XP_013351074.1|uncharacterized protein EMH_0041430 [Eimeria mitis]/emb|CDJ28500.1|hypothetical protein, conserved [Eimeria mitis];ref|XP_013249512.1|hypothetical protein, conserved [Eimeria acervulina]/emb|CDI80534.1|hypothetical protein, conserved [Eimeria acerv…	none identified						mobidb-lite (MOBIDB_LITE)	no GO terms	no GO terms
EMWEY_00034110	hypothetical protein, conserved CDS	3514.33	3111.81	234	5	4.86e-130	75.77	ref|XP_013337374.1|hypothetical protein, conserved [Eimeria maxima]/emb|CDJ60724.1|hypothetical protein, conserved [Eimeria maxima];ref|XP_013252966.1|hypothetical protein, conserved [Eimeria acervulina]/emb|CDI76501.1|hypothetical protein, conserved [Eimeria acervulina];ref|XP_013435363.1|hypothetical protein, conserved [Eimeria necatrix]/emb|CDJ66896.1|hypothetical protein, conserved [Eimeria n…	heme-binding-like protein At3g10130, chloroplastic [Cyclospora cayetanensis] ref|XP_022586893.1|	1	C:GO:0110165	C:cellular anatomical entity			IPR006917 (PFAM); IPR011256 (G3DSA:3.20.80.GENE3D); mobidb-lite (MOBIDB_LITE); IPR006917 (PANTHER); IPR011256 (SUPERFAMILY)	no GO terms	no GO terms
EMWEY_00034320	profilin family protein, putative CDS	4227.12	6312.52	172	100	2.52829e-124	63.25	ref|XP_013337390.1|profilin family protein, putative [Eimeria maxima]/emb|CDJ60740.1|profilin family protein, putative [Eimeria maxima];gb|AAD39362.2|merozoite antigen 3-1E [Eimeria acervulina]/gb|AAS66744.1|sporozoite surface protein [Eimeria acervulina]/gb|ABO10495.1|sporozoite antigen 3-1E, partial [Eimeria tenella]/gb|AHA36872.1|sporozoite antigen 3-1E [Eimeria acervulina];gb|AAA62795.1|sporo…	N/A	6	P:GO:0030036; P:GO:0060327; F:GO:0003785; F:GO:0005543; C:GO:0005737; C:GO:0015629	P:actin cytoskeleton organization; P:cytoplasmic actin-based contraction involved in cell motility; F:actin monomer binding; F:phospholipid binding; C:cytoplasm; C:actin cytoskeleton			IPR005455 (PFAM); G3DSA:3.30.450.30 (GENE3D); IPR036140 (SUPERFAMILY)	F:GO:0003779	F:actin binding
EMWEY_00035580	actin depolymerizing factor, putative CDS	6219.94	6493.49	118	100	1.80952e-85	63.45	ref|XP_013337516.1|actin depolymerizing factor, putative [Eimeria maxima]/emb|CDJ60866.1|actin depolymerizing factor, putative [Eimeria maxima];emb|CBX88547.1|actin depolymerising factor [Eimeria maxima];ref|XP_013247076.1|actin depolymerizing factor, putative [Eimeria acervulina]/emb|CDI83856.1|actin depolymerizing factor, putative [Eimeria acervulina];ref|XP_013352225.1|actin depolymerizing fac…	N/A	7	P:GO:0030042; P:GO:0051014; P:GO:0060327; F:GO:0003785; F:GO:0051015; C:GO:0005829; C:GO:0015629	P:actin filament depolymerization; P:actin filament severing; P:cytoplasmic actin-based contraction involved in cell motility; F:actin monomer binding; F:actin filament binding; C:cytosol; C:actin cytoskeleton			IPR017904 (PRINTS); IPR029006 (G3DSA:3.40.20.GENE3D); IPR002108 (PFAM); IPR017904 (PANTHER); IPR002108 (PROSITE_PROFILES); IPR017904 (CDD); SSF55753 (SUPERFAMILY)	P:GO:0006996; P:GO:0007010; P:GO:0007015; P:GO:0008154; P:GO:0009987; P:GO:0016043; P:GO:0022411; P:GO:0030029; P:GO:0030036; P:GO:0030042; P:GO:0032984; P:GO:0032984; P:GO:0043933; P:GO:0051261; P:GO:0071840; P:GO:0097435; F:GO:0003779; F:GO:0005488; F:GO:0005515; F:GO:0008092; F:GO:0044877; F:GO:0051015; C:GO:0005622; C:GO:0005737; C:GO:0005856; C:GO:0015629; C:GO:0043226; C:GO:0043228; C:GO:00…	P:organelle organization; P:cytoskeleton organization; P:actin filament organization; P:actin polymerization or depolymerization; P:cellular process; P:cellular component organization; P:cellular component disassembly; P:actin filament-based process; P:actin cytoskeleton organization; P:actin filament depolymerization; P:protein-containing complex disassembly; P:protein-containing complex disasse…
EMWEY_00035630	membrane-associated calcum-binding protein, related, putative CDS	7231.22	6420.07	302	100	0	56.69	ref|XP_013337521.1|membrane-associated calcum-binding protein, related, putative [Eimeria maxima]/emb|CDJ60871.1|membrane-associated calcum-binding protein, related, putative [Eimeria maxima];ref|XP_013252173.1|membrane-associated calcum-binding protein, related, putative [Eimeria acervulina]/emb|CDI77505.1|membrane-associated calcum-binding protein, related, putative [Eimeria acervulina];ref|XP_…	N/A	5	P:GO:0009987; F:GO:0005509; F:GO:0016740; C:GO:0005783; C:GO:0016020	P:cellular process; F:calcium ion binding; F:transferase activity; C:endoplasmic reticulum; C:membrane	EC:2	Transferases	G3DSA:1.10.238.10 (GENE3D); IPR002048 (PFAM); G3DSA:1.10.238.10 (GENE3D); G3DSA:1.10.238.10 (GENE3D); PTHR10827 (PANTHER); IPR018247 (PROSITE_PATTERNS); IPR018247 (PROSITE_PATTERNS); IPR018247 (PROSITE_PATTERNS); IPR018247 (PROSITE_PATTERNS); IPR002048 (PROSITE_PROFILES); IPR002048 (PROSITE_PROFILES); IPR002048 (PROSITE_PROFILES); IPR002048 (PROSITE_PROFILES); IPR002048 (PROSITE_PROFILES); IPR011…	F:GO:0005509	F:calcium ion binding
EMWEY_00035920	glycerol-3-phosphate dehydrogenase, putative CDS	3524.31	3035.24	436	100	0	71.2	ref|XP_013337542.1|glycerol-3-phosphate dehydrogenase, putative [Eimeria maxima]/emb|CDJ60892.1|glycerol-3-phosphate dehydrogenase, putative [Eimeria maxima];ref|XP_013249846.1|glycerol-3-phosphate dehydrogenase, putative [Eimeria acervulina]/emb|CDI80155.1|glycerol-3-phosphate dehydrogenase, putative [Eimeria acervulina];ref|XP_013439788.1|glycerol-3-phosphate dehydrogenase, putative [Eimeria ne…	N/A	9	P:GO:0005975; P:GO:0006654; P:GO:0046168; F:GO:0042803; F:GO:0047952; F:GO:0051287; C:GO:0005829; C:GO:0009331; C:GO:0016020	P:carbohydrate metabolic process; P:phosphatidic acid biosynthetic process; P:glycerol-3-phosphate catabolic process; F:protein homodimerization activity; F:glycerol-3-phosphate dehydrogenase [NAD(P)+] activity; F:NAD binding; C:cytosol; C:glycerol-3-phosphate dehydrogenase complex; C:membrane	EC:1.1; EC:1.1.1.8; EC:1; EC:1.1.1; EC:1.1.1.94	Acting on the CH-OH group of donors; Glycerol-3-phosphate dehydrogenase (NAD(+)); Oxidoreductases; Acting on the CH-OH group of donors; Glycerol-3-phosphate dehydrogenase (NAD(P)(+))	IPR006168 (PRINTS); IPR013328 (G3DSA:1.10.1040.GENE3D); IPR011128 (PFAM); IPR017751 (TIGRFAM); IPR006109 (PFAM); G3DSA:3.40.50.720 (GENE3D); mobidb-lite (MOBIDB_LITE); mobidb-lite (MOBIDB_LITE); PTHR11728 (PANTHER); IPR006168 (PROSITE_PATTERNS); IPR036291 (SUPERFAMILY); IPR008927 (SUPERFAMILY)	P:GO:0005975; P:GO:0006072; P:GO:0006793; P:GO:0006796; P:GO:0008152; P:GO:0009987; P:GO:0019637; P:GO:0044237; P:GO:0046168; P:GO:0071704; P:GO:1901135; F:GO:0003824; F:GO:0016491; F:GO:0016616; F:GO:0042803; F:GO:0047952; F:GO:0051287; C:GO:0005622; C:GO:0005737; C:GO:0005829; C:GO:0009331; C:GO:0110165	P:carbohydrate metabolic process; P:glycerol-3-phosphate metabolic process; P:phosphorus metabolic process; P:phosphate-containing compound metabolic process; P:metabolic process; P:cellular process; P:organophosphate metabolic process; P:cellular metabolic process; P:glycerol-3-phosphate catabolic process; P:organic substance metabolic process; P:carbohydrate derivative metabolic process; F:cata…
EMWEY_00035970	hypothetical protein, conserved CDS	13093.6	14009.4	440	20	0	65.73	ref|XP_013337547.1|hypothetical protein, conserved [Eimeria maxima]/emb|CDJ60897.1|hypothetical protein, conserved [Eimeria maxima];ref|XP_013251323.1|hypothetical protein, conserved [Eimeria acervulina]/emb|CDI78448.1|hypothetical protein, conserved [Eimeria acervulina];ref|XP_026193332.1|uncharacterized protein LOC34622901 [Cyclospora cayetanensis];emb|CDJ51049.1|hypothetical protein, conserved…	putative transmembrane protein [Toxoplasma gondii p89] gb|KFG32165.1|	1	C:GO:0016020	C:membrane			no IPS match	no IPS match	no IPS match
EMWEY_00036220	ubiquitin-conjugating enzyme e2, putative CDS	2402.7	2457.67	197	100	5.39828e-123	77.36	ref|XP_013337567.1|ubiquitin-conjugating enzyme e2, putative [Eimeria maxima]/emb|CDJ60917.1|ubiquitin-conjugating enzyme e2, putative [Eimeria maxima];ref|XP_026194127.1|ubiquitin-conjugating enzyme E2-23 kDa [Cyclospora cayetanensis];ref|XP_013248657.1|ubiquitin-conjugating enzyme e2, putative [Eimeria acervulina]/emb|CDI81712.1|ubiquitin-conjugating enzyme e2, putative [Eimeria acervulina];ref…	N/A	28	P:GO:0006511; P:GO:0007165; P:GO:0007214; P:GO:0050877; P:GO:0051932; P:GO:0060078; P:GO:0070936; P:GO:0070979; P:GO:1902476; P:GO:1904862; F:GO:0004190; F:GO:0004890; F:GO:0005231; F:GO:0005237; F:GO:0005524; F:GO:0008503; F:GO:0016746; F:GO:0016874; F:GO:0022851; F:GO:0031625; F:GO:0061630; F:GO:0061631; F:GO:1904315; C:GO:0005634; C:GO:0005829; C:GO:0032590; C:GO:0098794; C:GO:1902711	P:ubiquitin-dependent protein catabolic process; P:signal transduction; P:gamma-aminobutyric acid signaling pathway; P:nervous system process; P:synaptic transmission, GABAergic; P:regulation of postsynaptic membrane potential; P:protein K48-linked ubiquitination; P:protein K11-linked ubiquitination; P:chloride transmembrane transport; P:inhibitory synapse assembly; F:aspartic-type endopeptidase …	EC:3.4.23; EC:2.3.2.23; EC:2.3; EC:3.4; EC:2; EC:3; EC:6	Acting on peptide bonds (peptidases); E2 ubiquitin-conjugating enzyme; Acyltransferases; Acting on peptide bonds (peptidases); Transferases; Hydrolases; Ligases	Coil (COILS); IPR000608 (PFAM); IPR016135 (G3DSA:3.10.110.GENE3D); mobidb-lite (MOBIDB_LITE); mobidb-lite (MOBIDB_LITE); PTHR24068 (PANTHER); IPR023313 (PROSITE_PATTERNS); IPR000608 (PROSITE_PROFILES); IPR000608 (CDD); IPR016135 (SUPERFAMILY)	P:GO:0000209; P:GO:0006508; P:GO:0006511; P:GO:0006807; P:GO:0008152; P:GO:0009056; P:GO:0009057; P:GO:0009987; P:GO:0016567; P:GO:0019538; P:GO:0019538; P:GO:0019941; P:GO:0030163; P:GO:0030163; P:GO:0032446; P:GO:0036211; P:GO:0036211; P:GO:0043170; P:GO:0043412; P:GO:0043632; P:GO:0044237; P:GO:0044238; P:GO:0044248; P:GO:0044260; P:GO:0044265; P:GO:0051603; P:GO:0070647; P:GO:0071704; P:GO:19…	P:protein polyubiquitination; P:proteolysis; P:ubiquitin-dependent protein catabolic process; P:nitrogen compound metabolic process; P:metabolic process; P:catabolic process; P:macromolecule catabolic process; P:cellular process; P:protein ubiquitination; P:protein metabolic process; P:protein metabolic process; P:modification-dependent protein catabolic process; P:protein catabolic process; P:pr…
EMWEY_00037360	hypothetical protein, conserved CDS	14601.1	14366.4	367	100	0	59.55	ref|XP_013337691.1|hypothetical protein, conserved [Eimeria maxima]/emb|CDJ61041.1|hypothetical protein, conserved [Eimeria maxima];ref|XP_013250105.1|hypothetical protein, conserved [Eimeria acervulina]/emb|CDI79867.1|hypothetical protein, conserved [Eimeria acervulina];ref|XP_026193661.1|uncharacterized protein LOC113147406 [Cyclospora cayetanensis];ref|XP_013232975.1|hypothetical protein, cons…	Chromosome II, complete genome, related [Eimeria brunetti] emb|CDJ47409.1|	2	F:GO:0030246; C:GO:0016020	F:carbohydrate binding; C:membrane			PF13385 (PFAM); G3DSA:2.60.120.200 (GENE3D); PTHR42535 (PANTHER); IPR013320 (SUPERFAMILY)	no GO terms	no GO terms
EMWEY_00038540	hypothetical protein, conserved CDS	18310	17424.2	185	7	9.6352e-116	69.51	ref|XP_013337801.1|hypothetical protein, conserved [Eimeria maxima]/emb|CDJ61151.1|hypothetical protein, conserved [Eimeria maxima];ref|XP_013230088.1|hypothetical protein, conserved [Eimeria tenella]/emb|CDJ39333.1|hypothetical protein, conserved [Eimeria tenella];ref|XP_013435004.1|hypothetical protein, conserved [Eimeria necatrix]/emb|CDJ66537.1|hypothetical protein, conserved [Eimeria necatri…	none identified						mobidb-lite (MOBIDB_LITE); mobidb-lite (MOBIDB_LITE); mobidb-lite (MOBIDB_LITE)	no GO terms	no GO terms
EMWEY_00038650	haloacid dehalogenase-like hydrolase domain-containing protein, putative CDS	1868.07	1610.95	297	100	0	52.74	ref|XP_013337809.1|haloacid dehalogenase-like hydrolase domain-containing protein, putative [Eimeria maxima]/emb|CDJ61159.1|haloacid dehalogenase-like hydrolase domain-containing protein, putative [Eimeria maxima];emb|CDI74464.1|haloacid dehalogenase-like hydrolase domain-containing protein, putative [Eimeria praecox];ref|XP_013252630.1|haloacid dehalogenase-like hydrolase domain-containing prote…	N/A	5	P:GO:0006364; F:GO:0000287; F:GO:0004222; F:GO:0016791; C:GO:0005829	P:rRNA processing; F:magnesium ion binding; F:metalloendopeptidase activity; F:phosphatase activity; C:cytosol	EC:3.4.24; EC:3.1; EC:3.4; EC:3; EC:3.1.3	Acting on peptide bonds (peptidases); Acting on ester bonds; Acting on peptide bonds (peptidases); Hydrolases; Acting on ester bonds	PF08282 (PFAM); G3DSA:3.30.1240.10 (GENE3D); IPR006379 (TIGRFAM); IPR023214 (G3DSA:3.40.50.GENE3D); PTHR10000 (PANTHER); IPR036412 (SUPERFAMILY)	F:GO:0000287; F:GO:0003824; F:GO:0005488; F:GO:0016787; F:GO:0016788; F:GO:0016791; F:GO:0042578; F:GO:0043167; F:GO:0043169; F:GO:0046872; C:GO:0005622; C:GO:0005737; C:GO:0005829; C:GO:0110165	F:magnesium ion binding; F:catalytic activity; F:binding; F:hydrolase activity; F:hydrolase activity, acting on ester bonds; F:phosphatase activity; F:phosphoric ester hydrolase activity; F:ion binding; F:cation binding; F:metal ion binding; C:intracellular anatomical structure; C:cytoplasm; C:cytosol; C:cellular anatomical entity
EMWEY_00040360	hypothetical protein, conserved CDS	3568.76	2882.49	413	8	1.6815e-165	61.19	ref|XP_013334224.1|hypothetical protein, conserved [Eimeria maxima]/emb|CDJ57576.1|hypothetical protein, conserved [Eimeria maxima];ref|XP_013249729.1|hypothetical protein, conserved [Eimeria acervulina]/emb|CDI80293.1|hypothetical protein, conserved [Eimeria acervulina];ref|XP_013358045.1|uncharacterized protein EMH_0026250 [Eimeria mitis]/emb|CDJ35467.1|hypothetical protein, conserved [Eimeria …	none identified	1	C:GO:0016020	C:membrane			Coil (COILS); Coil (COILS); mobidb-lite (MOBIDB_LITE); mobidb-lite (MOBIDB_LITE)	no GO terms	no GO terms
EMWEY_00040980	hypothetical protein, conserved CDS	1866.67	1805.54	175	16	2.36998e-92	71.69	ref|XP_013338069.1|hypothetical protein, conserved [Eimeria maxima]/emb|CDJ61419.1|hypothetical protein, conserved [Eimeria maxima];emb|CDJ47942.1|hypothetical protein, conserved [Eimeria brunetti];ref|XP_013247350.1|hypothetical protein, conserved [Eimeria acervulina]/emb|CDI83539.1|hypothetical protein, conserved [Eimeria acervulina];ref|XP_013351259.1|uncharacterized protein EMH_0002040 [Eimer…	none identified						mobidb-lite (MOBIDB_LITE)	no GO terms	no GO terms
EMWEY_00042090	hypothetical protein, conserved CDS	28696	26191.9	135	61	5.83028e-94	57.39	ref|XP_013338197.1|hypothetical protein, conserved [Eimeria maxima]/emb|CDJ61547.1|hypothetical protein, conserved [Eimeria maxima];ref|XP_013247490.1|hypothetical protein, conserved [Eimeria acervulina]/emb|CDI83380.1|hypothetical protein, conserved [Eimeria acervulina];ref|XP_026192594.1|uncharacterized protein LOC113147172 [Cyclospora cayetanensis];gb|PIM05196.1|putative membrane protein [Toxo…	putative membrane protein [Toxoplasma gondii COUG] gb|PIM05196.1|	1	C:GO:0016020	C:membrane			no IPS match	no IPS match	no IPS match
EMWEY_00042310	ubiquitin-conjugating enzyme domain-containing protein, putative CDS	1625.29	1584.89	117	100	1.3418e-70	79.03	ref|XP_013338211.1|ubiquitin-conjugating enzyme domain-containing protein, putative [Eimeria maxima]/emb|CDJ61561.1|ubiquitin-conjugating enzyme domain-containing protein, putative [Eimeria maxima];ref|XP_013236351.1|ubiquitin-conjugating enzyme domain-containing protein, putative [Eimeria tenella]/ref|XP_013437740.1|ubiquitin-conjugating enzyme domain-containing protein, putative [Eimeria necatr…	N/A	13	P:GO:0006511; P:GO:0006625; P:GO:0015833; P:GO:0051865; P:GO:0070936; F:GO:0005524; F:GO:0016746; F:GO:0016874; F:GO:0061631; C:GO:0000151; C:GO:0005654; C:GO:0005829; C:GO:0016020	P:ubiquitin-dependent protein catabolic process; P:protein targeting to peroxisome; P:peptide transport; P:protein autoubiquitination; P:protein K48-linked ubiquitination; F:ATP binding; F:acyltransferase activity; F:ligase activity; F:ubiquitin conjugating enzyme activity; C:ubiquitin ligase complex; C:nucleoplasm; C:cytosol; C:membrane	EC:2.3; EC:2; EC:6; EC:2.3.2.23	Acyltransferases; Transferases; Ligases; E2 ubiquitin-conjugating enzyme	IPR016135 (G3DSA:3.10.110.GENE3D); IPR000608 (PFAM); PTHR24068 (PANTHER); IPR023313 (PROSITE_PATTERNS); IPR000608 (PROSITE_PROFILES); IPR000608 (CDD); IPR016135 (SUPERFAMILY)	P:GO:0000209; P:GO:0006807; P:GO:0008152; P:GO:0009987; P:GO:0016567; P:GO:0019538; P:GO:0019538; P:GO:0032446; P:GO:0036211; P:GO:0036211; P:GO:0043170; P:GO:0043412; P:GO:0044237; P:GO:0044238; P:GO:0044260; P:GO:0070647; P:GO:0071704; P:GO:1901564; F:GO:0003824; F:GO:0004842; F:GO:0016740; F:GO:0019787; F:GO:0061631; F:GO:0061650; F:GO:0140096; C:GO:0005622; C:GO:0005634; C:GO:0016020; C:GO:00…	P:protein polyubiquitination; P:nitrogen compound metabolic process; P:metabolic process; P:cellular process; P:protein ubiquitination; P:protein metabolic process; P:protein metabolic process; P:protein modification by small protein conjugation; P:protein modification process; P:protein modification process; P:macromolecule metabolic process; P:macromolecule modification; P:cellular metabolic pr…
EMWEY_00043250	tubulin beta chain, putative CDS	1988.97	1706.33	449	100	0	97.39	ref|XP_013251773.1|tubulin beta chain, putative [Eimeria acervulina]/ref|XP_013338282.1|tubulin beta chain, putative [Eimeria maxima]/ref|XP_013352854.1|tubulin beta chain, putative [Eimeria mitis]/emb|CDJ48442.1|tubulin beta chain, putative [Eimeria brunetti]/emb|CBX88548.1|beta-tubulin [Eimeria maxima]/emb|CDI77934.1|tubulin beta chain, putative [Eimeria acervulina]/emb|CDJ30287.1|tubulin beta …	N/A	9	P:GO:0000226; P:GO:0046677; P:GO:0140014; F:GO:0003924; F:GO:0005200; F:GO:0005525; C:GO:0005737; C:GO:0005874; C:GO:0016020	P:microtubule cytoskeleton organization; P:response to antibiotic; P:mitotic nuclear division; F:GTPase activity; F:structural constituent of cytoskeleton; F:GTP binding; C:cytoplasm; C:microtubule; C:membrane	EC:3.6.1; EC:3.6; EC:3; EC:3.6.1.15	Acting on acid anhydrides; Acting on acid anhydrides; Hydrolases; Nucleoside-triphosphate phosphatase	Coil (COILS); IPR002453 (PRINTS); IPR000217 (PRINTS); IPR023123 (G3DSA:1.10.287.GENE3D); IPR018316 (PFAM); IPR037103 (G3DSA:3.30.1330.GENE3D); IPR036525 (G3DSA:3.40.50.GENE3D); IPR003008 (PFAM); mobidb-lite (MOBIDB_LITE); mobidb-lite (MOBIDB_LITE); IPR000217 (PANTHER); IPR017975 (PROSITE_PATTERNS); IPR013838 (PROSITE_PATTERNS); cd02187 (CDD); IPR008280 (SUPERFAMILY); IPR036525 (SUPERFAMILY)	P:GO:0000226; P:GO:0000278; P:GO:0000280; P:GO:0006996; P:GO:0007010; P:GO:0007017; P:GO:0007049; P:GO:0009987; P:GO:0016043; P:GO:0022402; P:GO:0048285; P:GO:0071840; P:GO:0140014; P:GO:1903047; F:GO:0000166; F:GO:0003924; F:GO:0005198; F:GO:0005200; F:GO:0005488; F:GO:0005525; F:GO:0017076; F:GO:0019001; F:GO:0032553; F:GO:0032555; F:GO:0032561; F:GO:0035639; F:GO:0036094; F:GO:0043167; F:GO:00…	P:microtubule cytoskeleton organization; P:mitotic cell cycle; P:nuclear division; P:organelle organization; P:cytoskeleton organization; P:microtubule-based process; P:cell cycle; P:cellular process; P:cellular component organization; P:cell cycle process; P:organelle fission; P:cellular component organization or biogenesis; P:mitotic nuclear division; P:mitotic cell cycle process; F:nucleotide …
EMWEY_00044070	CHCH domain-containing protein, putative CDS	2107.44	2153.35	149	64	2.05017e-50	73.27	ref|XP_013338358.1|CHCH domain-containing protein, putative [Eimeria maxima]/emb|CDJ61708.1|CHCH domain-containing protein, putative [Eimeria maxima];ref|XP_013246848.1|CHCH domain-containing protein, putative [Eimeria acervulina]/emb|CDI84109.1|CHCH domain-containing protein, putative [Eimeria acervulina];emb|CDI85200.1|CHCH domain-containing protein, putative [Eimeria praecox];ref|XP_013357055.…	N/A	5	P:GO:0007005; F:GO:0003676; C:GO:0005634; C:GO:0005739; C:GO:0016020	P:mitochondrion organization; F:nucleic acid binding; C:nucleus; C:mitochondrion; C:membrane			mobidb-lite (MOBIDB_LITE); PTHR13523 (PANTHER)	P:GO:0006996; P:GO:0007005; P:GO:0009987; P:GO:0016043; P:GO:0071840; C:GO:0005622; C:GO:0005634; C:GO:0005737; C:GO:0005739; C:GO:0016020; C:GO:0043226; C:GO:0043227; C:GO:0043229; C:GO:0043231; C:GO:0110165	P:organelle organization; P:mitochondrion organization; P:cellular process; P:cellular component organization; P:cellular component organization or biogenesis; C:intracellular anatomical structure; C:nucleus; C:cytoplasm; C:mitochondrion; C:membrane; C:organelle; C:membrane-bounded organelle; C:intracellular organelle; C:intracellular membrane-bounded organelle; C:cellular anatomical entity
EMWEY_00045300	MAP3K epsilon protein kinase, related CDS	2926.64	3038.84	730	100	0	52.1	ref|XP_013338449.1|MAP3K epsilon protein kinase, related [Eimeria maxima]/emb|CDJ61799.1|MAP3K epsilon protein kinase, related [Eimeria maxima];ref|XP_013228472.1|hypothetical protein, conserved [Eimeria tenella]/emb|CDJ37634.1|hypothetical protein, conserved [Eimeria tenella];ref|XP_026191439.1|uncharacterized protein LOC34620003 [Cyclospora cayetanensis];ref|XP_013435755.1|hypothetical protein,…	N/A	52	P:GO:0002224; P:GO:0006691; P:GO:0006954; P:GO:0006974; P:GO:0008344; P:GO:0009410; P:GO:0009636; P:GO:0009651; P:GO:0010557; P:GO:0010770; P:GO:0018105; P:GO:0031328; P:GO:0032147; P:GO:0032496; P:GO:0032675; P:GO:0032760; P:GO:0032879; P:GO:0034097; P:GO:0035095; P:GO:0035924; P:GO:0038066; P:GO:0043406; P:GO:0044351; P:GO:0045666; P:GO:0045793; P:GO:0046328; P:GO:0046777; P:GO:0048010; P:GO:00…	P:toll-like receptor signaling pathway; P:leukotriene metabolic process; P:inflammatory response; P:DNA damage response; P:adult locomotory behavior; P:response to xenobiotic stimulus; P:response to toxic substance; P:response to salt stress; P:positive regulation of macromolecule biosynthetic process; P:positive regulation of cell morphogenesis involved in differentiation; P:peptidyl-serine phos…	EC:2.7.1; EC:2.7.12.1; EC:2.7.11.1; EC:2.7.12.2; EC:2.7; EC:2; EC:2.7.11.17	Transferring phosphorus-containing groups; Dual-specificity kinase; Non-specific serine/threonine protein kinase; Mitogen-activated protein kinase kinase; Transferring phosphorus-containing groups; Transferases; Calcium/calmodulin-dependent protein kinase	IPR000719 (PFAM); G3DSA:1.10.510.10 (GENE3D); mobidb-lite (MOBIDB_LITE); mobidb-lite (MOBIDB_LITE); IPR045269 (PANTHER); IPR017441 (PROSITE_PATTERNS); IPR008271 (PROSITE_PATTERNS); IPR000719 (PROSITE_PROFILES); IPR011009 (SUPERFAMILY)	P:GO:0006468; P:GO:0006793; P:GO:0006796; P:GO:0006807; P:GO:0006914; P:GO:0006996; P:GO:0007033; P:GO:0008152; P:GO:0009056; P:GO:0009987; P:GO:0016043; P:GO:0016236; P:GO:0016310; P:GO:0018105; P:GO:0018193; P:GO:0018209; P:GO:0019538; P:GO:0019538; P:GO:0036211; P:GO:0036211; P:GO:0043170; P:GO:0043412; P:GO:0044237; P:GO:0044238; P:GO:0044248; P:GO:0044260; P:GO:0046777; P:GO:0061919; P:GO:00…	P:protein phosphorylation; P:phosphorus metabolic process; P:phosphate-containing compound metabolic process; P:nitrogen compound metabolic process; P:autophagy; P:organelle organization; P:vacuole organization; P:metabolic process; P:catabolic process; P:cellular process; P:cellular component organization; P:macroautophagy; P:phosphorylation; P:peptidyl-serine phosphorylation; P:peptidyl-amino a…
EMWEY_00046640	aminopeptidase N, putative CDS	2034.82	1889.13	1101	100	0	65.11	ref|XP_013338596.1|aminopeptidase N, putative [Eimeria maxima]/emb|CDJ61946.1|aminopeptidase N, putative [Eimeria maxima];ref|XP_013253149.1|aminopeptidase N, putative [Eimeria acervulina]/emb|CDI76292.1|aminopeptidase N, putative [Eimeria acervulina];emb|CDI86135.1|aminopeptidase N, putative [Eimeria praecox];emb|CDJ48903.1|hypothetical protein EBH_0022760 [Eimeria brunetti];gb|AHB61204.1|aminop…	N/A	5	P:GO:0006508; F:GO:0004177; F:GO:0008237; F:GO:0008270; C:GO:0005737	P:proteolysis; F:aminopeptidase activity; F:metallopeptidase activity; F:zinc ion binding; C:cytoplasm	EC:3.4.11; EC:3.4; EC:3.4.11.2; EC:3	Acting on peptide bonds (peptidases); Acting on peptide bonds (peptidases); Membrane alanyl aminopeptidase; Hydrolases	IPR001930 (PRINTS); IPR042097 (G3DSA:2.60.40.GENE3D); IPR035414 (PFAM); IPR045357 (PFAM); G3DSA:3.30.2010.30 (GENE3D); IPR012779 (TIGRFAM); IPR038438 (G3DSA:2.60.40.GENE3D); IPR027268 (G3DSA:1.10.390.GENE3D); IPR037144 (G3DSA:1.25.50.GENE3D); IPR014782 (PFAM); IPR024601 (PFAM); mobidb-lite (MOBIDB_LITE); IPR012779 (PANTHER); cd09600 (CDD); IPR042097 (SUPERFAMILY); SSF55486 (SUPERFAMILY)	P:GO:0006508; F:GO:0003824; F:GO:0004177; F:GO:0008233; F:GO:0008237; F:GO:0008238; F:GO:0008270; F:GO:0016787; F:GO:0140096; C:GO:0005622; C:GO:0005737; C:GO:0110165	P:proteolysis; F:catalytic activity; F:aminopeptidase activity; F:peptidase activity; F:metallopeptidase activity; F:exopeptidase activity; F:zinc ion binding; F:hydrolase activity; F:catalytic activity, acting on a protein; C:intracellular anatomical structure; C:cytoplasm; C:cellular anatomical entity
EMWEY_00051720	Sterol 24-C-methyltransferase, related CDS	6073.01	5746.14	285	82	0	57.96	ref|XP_013335200.1|Sterol 24-C-methyltransferase, related [Eimeria maxima]/emb|CDJ58552.1|Sterol 24-C-methyltransferase, related [Eimeria maxima];ref|XP_013436064.1|hypothetical protein, conserved [Eimeria necatrix]/emb|CDJ67597.1|hypothetical protein, conserved [Eimeria necatrix];ref|XP_013233928.1|hypothetical protein, conserved [Eimeria tenella]/emb|CDJ43178.1|hypothetical protein, conserved […	N/A	13	P:GO:0006656; P:GO:0009555; P:GO:0009860; P:GO:0010183; P:GO:0032259; P:GO:0032989; P:GO:0042136; P:GO:0042425; P:GO:0048528; F:GO:0000234; F:GO:0052667; C:GO:0005794; C:GO:0005829	P:phosphatidylcholine biosynthetic process; P:pollen development; P:pollen tube growth; P:pollen tube guidance; P:methylation; P:cellular component morphogenesis; P:neurotransmitter biosynthetic process; P:choline biosynthetic process; P:post-embryonic root development; F:phosphoethanolamine N-methyltransferase activity; F:phosphomethylethanolamine N-methyltransferase activity; C:Golgi apparatus;…	EC:2.1; EC:2; EC:2.1.1; EC:2.1.1.103	Transferring one-carbon groups; Transferases; Transferring one-carbon groups; Phosphoethanolamine N-methyltransferase	Coil (COILS); IPR029063 (G3DSA:3.40.50.GENE3D); IPR013216 (PFAM); PTHR44307 (PANTHER); cd02440 (CDD); IPR029063 (SUPERFAMILY)	F:GO:0008168	F:methyltransferase activity
EMWEY_00051730	hypothetical protein CDS	1849.11	1919.54	78	1	8.8795e-34	100	ref|XP_013335201.1|hypothetical protein EMWEY_00051730 [Eimeria maxima]/emb|CDJ58553.1|hypothetical protein EMWEY_00051730 [Eimeria maxima]	none identified						no IPS match	no IPS match	no IPS match
EMWEY_00057080	hypothetical protein, conserved CDS	31958.4	20746.2	123	3	6.28975e-62	67.15	ref|XP_013336010.1|hypothetical protein, conserved [Eimeria maxima]/emb|CDJ59362.1|hypothetical protein, conserved [Eimeria maxima];emb|CDJ48619.1|hypothetical protein, conserved [Eimeria brunetti];ref|XP_008814588.1|hypothetical protein C922_00754 [Plasmodium inui San Antonio 1]/gb|EUD69062.1|hypothetical protein C922_00754 [Plasmodium inui San Antonio 1]	none identified	2	P:GO:0016571; F:GO:0046872	P:histone methylation; F:metal ion binding			no IPS match	no IPS match	no IPS match
EMWEY_00059490	polyubiquitin, putative CDS	9342.12	8263.57	156	100	7.57344e-110	99.1	ref|XP_013336607.1|polyubiquitin, putative, partial [Eimeria maxima]/emb|CDJ59962.1|polyubiquitin, putative, partial [Eimeria maxima];ref|XP_022813164.1|polyubiquitin, putative [Plasmodium yoelii]/emb|VTZ75336.1|polyubiquitin, putative [Plasmodium yoelii];ref|XP_034420603.1|polyubiquitin, putative [Plasmodium berghei ANKA]/emb|CDU16981.1|polyubiquitin, putative [Plasmodium yoelii]/emb|CXI17594.1|…	N/A	10	P:GO:0006412; P:GO:0006511; P:GO:0016567; F:GO:0003735; F:GO:0031386; F:GO:0031625; C:GO:0000151; C:GO:0005634; C:GO:0016020; C:GO:0022625	P:translation; P:ubiquitin-dependent protein catabolic process; P:protein ubiquitination; F:structural constituent of ribosome; F:protein tag; F:ubiquitin protein ligase binding; C:ubiquitin ligase complex; C:nucleus; C:membrane; C:cytosolic large ribosomal subunit			IPR019956 (PRINTS); G3DSA:3.10.20.90 (GENE3D); IPR000626 (PFAM); PTHR10666 (PANTHER); IPR019954 (PROSITE_PATTERNS); IPR019954 (PROSITE_PATTERNS); IPR000626 (PROSITE_PROFILES); IPR000626 (PROSITE_PROFILES); cd01803 (CDD); cd01803 (CDD); IPR029071 (SUPERFAMILY); IPR029071 (SUPERFAMILY)	P:GO:0006508; P:GO:0006807; P:GO:0008152; P:GO:0009056; P:GO:0009057; P:GO:0009987; P:GO:0016567; P:GO:0019538; P:GO:0019538; P:GO:0019941; P:GO:0030163; P:GO:0030163; P:GO:0032446; P:GO:0036211; P:GO:0036211; P:GO:0043170; P:GO:0043412; P:GO:0043632; P:GO:0044237; P:GO:0044238; P:GO:0044248; P:GO:0044260; P:GO:0044265; P:GO:0051603; P:GO:0070647; P:GO:0071704; P:GO:1901564; P:GO:1901565; P:GO:19…	P:proteolysis; P:nitrogen compound metabolic process; P:metabolic process; P:catabolic process; P:macromolecule catabolic process; P:cellular process; P:protein ubiquitination; P:protein metabolic process; P:protein metabolic process; P:modification-dependent protein catabolic process; P:protein catabolic process; P:protein catabolic process; P:protein modification by small protein conjugation; P…
Bolded genes (n=10) are those encoding hypothetical proteins for which Blast2GO identified more informative hits in other Apicomplexa species.
Italicized genes (n=3) had mean TPM >20,000 in each strain and had more informative hits after Blast2GO analysis.
*Overall Mean TPM= mean gene Transcripts Per Million for all replicates and time points throughout sporulation.
