# Supplementary material for: RNA-Seq of Phenotypically Distinct Eimeria maxima Strains Reveals Coordinated and Contrasting Maturation and Shared Sporogonic Biomarkers with Eimeria acervulina
Source: Pathogens. 2023 Dec 19;13(1):2. doi: 10.3390/pathogens13010002 (PMC10818985; doi:10.3390/pathogens13010002)
Supplement: Supplementary file 1 [file pathogens-13-00002-s001.zip › Table S9.xlsx]

## Sheet: Table S9
Table S9. List of 372 total annotated GO terms for the highly constitutively-expressed genes shared by both E. maxima strains.
Annotation GO Term	BP	MF	CC
proteolysis	4
ubiquitin-dependent protein catabolic process	3
cytoplasmic actin-based contraction involved in cell motility	2
protein modification process	2
translation	2
transmembrane transport	2
actin cytoskeleton organization	1
actin filament bundle assembly	1
actin filament depolymerization	1
actin filament polymerization	1
actin filament severing	1
actin polymerization-dependent cell migration in host	1
activation of protein kinase activity	1
adult locomotory behavior	1
amide transport	1
ATP biosynthetic process	1
autophagosome organization	1
autophagy	1
behavioral response to nicotine	1
carbohydrate metabolic process	1
cellular component morphogenesis	1
cellular process	1
cellular response to organic substance	1
cellular response to vascular endothelial growth factor stimulus	1
chloride transmembrane transport	1
choline biosynthetic process	1
coenzyme A metabolic process	1
digestion	1
DNA damage response	1
entry into host cell by a symbiont-containing vacuole	1
face development	1
fatty acid derivative metabolic process	1
fatty acid elongation, unsaturated fatty acid	1
fibroblast migration	1
gamma-aminobutyric acid signaling pathway	1
generation of precursor metabolites and energy	1
glycerol-3-phosphate catabolic process	1
histone methylation	1
import into cell	1
in utero embryonic development	1
inflammatory response	1
inhibitory synapse assembly	1
inner ear development	1
intermembrane lipid transfer	1
leukotriene metabolic process	1
localization of cell	1
locomotion	1
macropinocytosis	1
malate transport	1
mesenchyme migration	1
methylation	1
microtubule cytoskeleton organization	1
mismatch repair	1
mitochondrion organization	1
mitotic nuclear division	1
monoatomic ion transport	1
NADP metabolic process	1
ncRNA metabolic process	1
nervous system process	1
neurotransmitter biosynthetic process	1
obsolete cellular macromolecule metabolic process	1
obsolete dephosphorylation of RNA polymerase II C-terminal domain	1
p38MAPK cascade	1
peptide transport	1
peptidyl-amino acid modification	1
peptidyl-serine phosphorylation	1
phosphatidic acid biosynthetic process	1
phosphatidylcholine biosynthetic process	1
phosphorylation	1
plastid inheritance	1
platelet-derived growth factor receptor signaling pathway	1
pollen development	1
pollen tube growth	1
pollen tube guidance	1
positive regulation of 3'-UTR-mediated mRNA stabilization	1
positive regulation of antibacterial peptide production	1
positive regulation of ATP-dependent activity	1
positive regulation of axon extension involved in regeneration	1
positive regulation of cell migration	1
positive regulation of cell morphogenesis involved in differentiation	1
positive regulation of cell size	1
positive regulation of cellular biosynthetic process	1
positive regulation of developmental process	1
positive regulation of gene expression	1
positive regulation of hydrolase activity	1
positive regulation of macromolecule biosynthetic process	1
positive regulation of MAP kinase activity	1
positive regulation of multicellular organismal process	1
positive regulation of neuron differentiation	1
positive regulation of signal transduction	1
positive regulation of tumor necrosis factor production	1
post-embryonic root development	1
protein autophosphorylation	1
protein autoubiquitination	1
protein catabolic process	1
protein K11-linked ubiquitination	1
protein K48-linked ubiquitination	1
protein palmitoylation	1
protein phosphorylation	1
protein targeting to membrane	1
protein targeting to peroxisome	1
protein transport	1
protein ubiquitination	1
proton transmembrane transport	1
regulation of axon extension involved in axon guidance	1
regulation of axon guidance	1
regulation of cell adhesion	1
regulation of cellular response to heat	1
regulation of DNA-templated transcription	1
regulation of gene expression	1
regulation of interleukin-6 production	1
regulation of JNK cascade	1
regulation of localization	1
regulation of multicellular organismal development	1
regulation of postsynaptic membrane potential	1
regulation of presynapse assembly	1
regulation of translational initiation	1
respiratory system process	1
response to antibiotic	1
response to cytokine	1
response to lipopolysaccharide	1
response to salt stress	1
response to toxic substance	1
response to xenobiotic stimulus	1
rRNA processing	1
schizogony	1
signal transduction	1
skeletal muscle fiber development	1
skeletal muscle thin filament assembly	1
skeletal system morphogenesis	1
smooth muscle tissue development	1
sphingolipid biosynthetic process	1
striated muscle tissue development	1
synaptic transmission, GABAergic	1
system development	1
toll-like receptor signaling pathway	1
transport	1
tRNA aminoacylation for protein translation	1
tRNA wobble uridine modification	1
vascular endothelial growth factor receptor signaling pathway	1
vasculature development	1
very long-chain fatty acid metabolic process	1
vesicle-mediated transport	1
ATP binding		5
metal ion binding		4
DNA binding		3
actin monomer binding		3
ligase activity		3
magnesium ion binding		2
mRNA binding		2
structural constituent of ribosome		2
catalytic activity		2
aspartic-type endopeptidase activity		2
metalloendopeptidase activity		2
protein kinase activity		2
structural constituent of cytoskeleton		2
calcium ion binding		2
phospholipid binding		2
zinc ion binding		2
acyltransferase activity		2
ATP hydrolysis activity		2
protein-cysteine S-palmitoyltransferase activity		2
ubiquitin protein ligase binding		2
ubiquitin conjugating enzyme activity		2
nucleotide binding		1
phosphoethanolamine N-methyltransferase activity		1
nucleic acid binding		1
DNA-binding transcription factor activity		1
RNA binding		1
translation initiation factor activity		1
peptidyl-prolyl cis-trans isomerase activity		1
GTPase activity		1
aminopeptidase activity		1
serine-type endopeptidase activity		1
hydroxymethylglutaryl-CoA reductase (NADPH) activity		1
calmodulin-dependent protein kinase activity		1
MAP kinase kinase activity		1
aminoacyl-tRNA ligase activity		1
GABA-A receptor activity		1
excitatory extracellular ligand-gated monoatomic ion channel activity		1
inhibitory extracellular ligand-gated monoatomic ion channel activity		1
dicarboxylic acid transmembrane transporter activity		1
binding		1
calmodulin binding		1
tropomyosin binding		1
GTP binding		1
phospholipid transporter activity		1
metallopeptidase activity		1
RNA polymerase II CTD heptapeptide repeat phosphatase activity		1
benzodiazepine receptor activity		1
monoatomic anion transmembrane transporter activity		1
folic acid transmembrane transporter activity		1
NAD(P)+ transhydrogenase activity		1
fatty acid elongase activity		1
calcium-dependent protein serine/threonine kinase activity		1
channel activity		1
antiporter activity		1
oxidoreductase activity		1
transferase activity		1
nucleotidyltransferase activity		1
hydrolase activity		1
phosphatase activity		1
myosin phosphatase activity		1
protein domain specific binding		1
GABA-gated chloride ion channel activity		1
active monoatomic ion transmembrane transporter activity		1
carbohydrate binding		1
adenyl nucleotide binding		1
mismatched DNA binding		1
troponin I binding		1
protein tag		1
titin binding		1
myosin heavy chain binding		1
adenyl ribonucleotide binding		1
amide binding		1
identical protein binding		1
protein homodimerization activity		1
ion binding		1
anion binding		1
RNA polymerase core enzyme binding		1
glycerol-3-phosphate dehydrogenase [NAD(P)+] activity		1
calcium-dependent protein binding		1
flavin adenine dinucleotide binding		1
actin filament binding		1
mitogen-activated protein kinase binding		1
NAD binding		1
phosphomethylethanolamine N-methyltransferase activity		1
ubiquitin protein ligase activity		1
very-long-chain 3-ketoacyl-CoA synthase activity		1
lipid transfer activity		1
catalytic activity, acting on a protein		1
ATP-dependent DNA damage sensor activity		1
transmitter-gated monoatomic ion channel activity involved in regulation of postsynaptic membrane potential		1
membrane			33
nucleus			8
cytoplasm			8
cytosol			8
plasma membrane			3
ubiquitin ligase complex			2
nucleoplasm			2
mitochondrion			2
vacuole			2
endoplasmic reticulum			2
Golgi apparatus			2
acetylcholine-gated channel complex			2
actin cytoskeleton			2
stress fiber			1
extracellular space			1
mitochondrial inner membrane			1
autophagosome			1
endoplasmic reticulum membrane			1
centrosome			1
striated muscle thin filament			1
microtubule			1
glycerol-3-phosphate dehydrogenase complex			1
microneme			1
cytosolic large ribosomal subunit			1
cytosolic small ribosomal subunit			1
lamellipodium			1
filopodium			1
A band			1
filamentous actin			1
mismatch repair complex			1
dendrite membrane			1
intracellular membrane-bounded organelle			1
cell body			1
synapse			1
skeletal muscle myofibril			1
postsynapse			1
cellular anatomical entity			1
GABA-A receptor complex			1
Total	152	119	101
